# Supplementary material for: Integrative Modeling of eQTLs and Cis-Regulatory Elements Suggests Mechanisms Underlying Cell Type Specificity of eQTLs
Source: PLoS Genet. 2013 Aug 1;9(8):e1003649. doi: 10.1371/journal.pgen.1003649 (PMC3731231; doi:10.1371/journal.pgen.1003649)
Supplement: Table S1 — Numbers of PCs removed from each study gene expression data. Columns include the study name, the cell type, the number of PCs removed (PCs), and the percentage variance, which refers to the percentage variance explained by the last PC removed. (TXT) [file pgen.1003649.s020.txt]

Study	cell_type	PCs	Percentage_variance
CAP_LCL	LCLs	54	0.15%
GenCord_fibroblast	fibroblasts	53	0.23%
GenCord_LCL	LCLs	53	0.23%
GenCord_tcell	t-cells	53	0.23%
Harvard_cerebellum	cerebellum	69	0.14%
Harvard_prefrontalcortex	prefrontal_cortex	69	0.14%
Harvard_visualcortex	visual_cortex	64	0.16%
Myers_brain	brain	92	0.26%
Stranger_LCL	LCLs	54	0.17%
Merck_liver	liver	72	0.2%
UChicago_liver	liver	29	0.5%
