# Supplementary material for: Integrative Modeling of eQTLs and Cis-Regulatory Elements Suggests Mechanisms Underlying Cell Type Specificity of eQTLs
Source: PLoS Genet. 2013 Aug 1;9(8):e1003649. doi: 10.1371/journal.pgen.1003649 (PMC3731231; doi:10.1371/journal.pgen.1003649)
Supplement: Table S2 — eQTL SNP replication table. Summary of eQTL findings and replication across all included studies. eQTL SNPs were included in the table if, from a given study, they were the most highly associated cis-linked SNP within an LD block and if their . eQTL SNPs are listed in separate rows and associated data are in columns, as labeled in the first row and denote the following: REF STUDY. eQTL discovery study.GENE. RefSeq gene identifier.CHR. Chromosome of the eQTL SNP and associated gene expression trait.STRAND. Annotated strand of the associated transcript.TSS. Genomic coordinate of the transcription start site.TES. Genomic coordinate of the transcription end site.RSID. Identity of the eQTL SNP.HS INDEX. Identity of the LD block containing the SNP.RSCOORD. Genomic coordinate of the SNP.TIER. Tier of the SNP with respect the associated gene.UBF. Univariate of the eQTL SNP-gene expression trait association.MBF. Multivariate of the eQTL SNP-gene expression trait association, controlling for all SNPs in lower tiers.BETA. Estimate of the effect size per minor allele of the SNP.GEX. Mean gene expression level across all samples in the discovery study.PROBE MAF. Maximum minor allele frequency of SNPs overlapping the coordinates of the gene expression probe.NALN. Number of high quality alignments between the gene expression probe and hg18.STL, MBR, CLI, CPL, HVC, GCT, GCF, HCE, HPC, MLI, GCL. Each subsequent column denotes the measure of univariate replication between the SNP and gene expression trait in the study set indicated by the TLA, where: (BZ2) [file pgen.1003649.s021.bz2 › pgen.1003649.s021]

REF_STUDY ENE CHR STRAND TSS TES RSID HS_INDEX RSCOORD TIER UBF MBF BETA GEX PROBE_MAF NALN STL MBR CLI CPL HVC GCT GCF HCE HPC MLI GCL
STL FUT4 11 + 93916664 93916664 rs11020703 71532 93615807 3 1.084 -0.541513957370754 0.55 7.36799196854 0.0 1.0 +1.084 0 0 0 0 0 0 0 0 0 0
STL TRIM5 11 - 5662915 5643488 rs4237755 68599 5891313 5 1.403 2.3954528840764 0.942 6.63193326767 0.0 1.0 +1.403 NA 0 0 0 0 0 0 0 0 0
STL ARHGAP1 11 - 46678696 46657351 rs3740976 70655 46350333 1 1.218 1.55278147675694 0.85 10.3294133907 0.0 1.0 +1.218 0 0 0 0 0 0 0 0 0 0
STL FAM111B 11 + 58631233 58648227 rs556917 70685 59615288 1 1.984 2.83166689548944 0.525 8.31242863917 0.014 1.0 +1.984 0 NA 0 0 0 0 0 0 0 0
STL SWAP70 11 + 9642203 9727986 rs2060477 68866 9603111 1 21.9 21.8653336664262 0.283 11.1762806319 0.0 1.0 +21.900 0 0 +32.786 0 0 0 0 0 0 +3.271
STL SESN3 11 - 94603894 94546153 rs17621683 71572 94557320 1 1.323 2.05389884794816 0 6.4617146012 0.001 1.0 +1.323 NA 0 NA NA NA NA NA NA 0 NA
STL ZNF214 11 - 6998162 6979362 rs2360838 68803 7925043 2 1.143 1.85573165571965 0.283 6.04275976629 0.001 1.0 +1.143 NA 0 0 0 0 0 0 0 0 0
STL ARHGEF12 11 + 119712827 119860985 rs543954 72566 120596102 1 2.069 2.47816502340699 0.142 6.67310284775 0.0 1.0 +2.069 0 0 0 0 0 0 0 0 0 0
STL ALDH3B2 11 - 67198678 67187446 rs11603033 70815 67205316 1 1.017 1.86864110644166 0.75 6.13937203875 0.005 3.0 +1.017 0 NA 0 NA 0 0 NA NA NA 0
STL TRIM21 11 - 4371502 4363659 rs1426378 68428 4371449 2 1.542 1.59019347515476 0.858 8.20982201905 0.0 1.0 +1.542 0 +1.089 +2.254 0 NA NA 0 0 0 NA
STL HTATIP2 11 + 20341864 20361101 rs10833259 69620 20141534 1 1.087 1.36383981946533 0.708 8.30846915598 0.0 1.0 +1.087 0 0 0 0 0 0 0 0 0 0
STL PTPN5 11 - 18769965 18707150 rs10833052 69452 19037520 1 1.724 1.94608694462515 0.642 6.18849807432 0.0 1.0 +1.724 0 0 0 0 0 0 0 0 0 0
STL ST5 11 - 8889074 8672253 rs110420 68814 8209625 2 1.258 1.96833475304534 0.517 6.14784732265 0.274 1.0 +1.258 0 0 0 0 0 0 0 0 0 0
STL RAB30 11 - 82460532 82371105 rs1351729 71332 83361652 1 1.036 2.21957082140823 0.883 8.26509645893 0.0 1.0 +1.036 0 0 0 0 0 0 0 0 0 0
STL AMPD3 11 + 10439253 10483830 rs11042828 68884 10451801 1 5.36 6.1948444307048 0 8.92450423454 0.0 1.0 +5.360 0 0 +2.306 +3.471 0 0 +2.330 +6.535 0 0
STL CPT1A 11 - 68365975 68281774 rs645436 70820 68457277 4 1.748 0.261902472304032 0.7 6.3114589461 0.0 1.0 +1.748 NA 0 +3.451 0 0 0 0 0 0 0
STL LOC283174 11 - 133276845 133276845 rs488322 73452 132503541 2 1.835 1.70485059138844 0.725 6.08572835131 0.0 1.0 +1.835 NA NA 0 0 NA NA 0 0 0 NA
STL PPFIA1 11 + 69794470 69901783 rs1792329 70935 70788830 4 1.231 0.897994658393815 0.25 8.14152381085 0.023 2.0 +1.231 0 0 0 0 0 0 0 0 0 0
STL OR52J3 11 + 5024331 5024331 rs6421047 68494 5181236 3 1.079 0.810795773088013 0.842 6.20685315743 0.468 2.0 +1.079 0 NA 0 0 0 0 0 0 0 0
STL POU2AF1 11 - 110755367 110730510 rs10502133 72044 110552629 4 2.227 1.41942706029268 0.85 11.2825323455 0.0 1.0 +2.227 NA 0 0 0 0 0 0 0 0 0
STL OR5E1P 11 + 7827173 7827173 rs16937956 68851 8361077 1 1.857 1.9071774574679 0.292 6.18770081634 0.0 1.0 +1.857 NA NA NA 0 NA NA 0 0 0 NA
STL VWA5A 11 + 123491320 123500153 rs17128611 72785 123620544 1 5.178 5.83643867668476 0.908 6.8211075977 0.0 1.0 +3.568 0 0 0 0 0 0 0 +1.159 0 0
STL TMPRSS4 11 + 117452936 117493826 rs4938467 72397 117380381 3 1.008 1.13646286837306 0.567 6.27069189799 0.001 1.0 +1.008 0 0 0 0 0 0 0 0 0 0
STL CCDC85B 11 + 65414450 65414450 rs1151520 70808 65416389 1 9.431 9.98155363402208 0 8.96392944021 0.0 1.0 +9.431 NA 0 NA NA NA NA NA NA NA NA
STL GLYATL2 11 - 58368573 58358886 rs637875 70674 58599149 1 1.116 1.36594455401532 0.342 6.15791878575 0.0 1.0 +1.116 0 NA 0 0 0 0 0 +2.172 0 0
STL TRIM5 11 - 5662915 5643201 rs2291841 68579 5667472 11 3.054 -0.121643890123142 0.933 7.88372599939 0.0 2.0 +2.134 NA 0 0 0 0 0 0 0 0 0
STL MICAL2 11 + 12088713 12241682 rs1466608 69009 11364064 3 1.252 0.660873258197285 0.758 6.21706371039 0.0 1.0 +1.252 NA 0 0 0 0 0 0 0 0 0
STL GAB2 11 - 77806516 77608109 rs10793302 71080 77718609 1 1.573 1.74406815736665 0.108 7.72426510918 0.307 3.0 +1.573 0 +8.968 +6.030 0 0 0 0 0 +21.275 0
STL CDHR5 11 - 615067 607770 rs11246175 68285 521652 2 1.027 1.10687655987934 0.942 6.1244046882 0.001 1.0 +1.027 0 0 +1.140 0 0 0 0 0 +1.282 0
STL UPK2 11 + 118332217 118334016 rs3802881 72416 118395232 1 2.791 3.52529228854579 0.883 6.65080213727 0.0 1.0 +2.791 0 0 +3.174 0 0 0 0 0 0 0
STL NPAT 11 - 107598575 107534956 rs11212301 71967 106994872 4 1.076 -0.274952132132291 0.9 9.47549127836 0.001 1.0 +1.076 0 0 0 NA 0 0 NA NA NA 0
STL GTF2H1 11 + 18300391 18343905 rs1979051 69432 18575431 3 2.128 1.3041780673144 0 7.94468728388 0.0 1.0 +2.128 0 0 0 0 0 0 0 0 0 0
STL FEN1 11 + 61316684 61319388 rs2845573 70739 61358484 1 2.102 2.36578196534176 0.917 10.1144011164 0.0 1.0 +2.102 0 0 0 NA 0 0 NA NA NA 0
STL KCNK4 11 + 63815368 63823393 rs4930155 70795 63873860 1 1.058 1.27985537192443 0 6.05311720551 0.0 1.0 +1.058 0 0 0 +1.107 0 0 0 0 0 0
STL CEND1 11 - 780126 778658 rs1038727 68295 1637577 2 1.361 1.69597174008758 0.767 7.26102058871 0.0 1.0 +1.361 0 0 0 0 0 0 0 0 0 0
STL DNHD1 11 + 6475101 6497770 rs4344466 68758 7444917 2 1.182 1.50183942606722 0.817 6.10562474555 0.001 1.0 +1.182 0 0 0 0 0 0 0 0 0 0
STL ZDHHC5 11 + 57192049 57223913 rs1783983 70661 57177356 1 4.231 3.67591387966486 0.558 9.19662836474 0.01 1.0 +4.231 0 0 +12.966 0 0 0 0 0 +3.455 0
STL TRIM21 11 - 4371502 4363659 rs17339000 68475 4915537 1 1.559 1.70678190945881 0.725 8.20982201905 0.0 1.0 +1.559 0 0 0 0 NA NA 0 0 +1.212 NA
STL ART1 11 + 3622936 3641897 rs12804445 68370 2834275 2 1.381 1.63722191599894 0.392 6.00025023538 0.032 1.0 +1.381 NA NA 0 NA 0 0 NA NA NA 0
STL CCND1 11 + 69165053 69175066 rs1122844 70826 68659277 3 1.064 -0.556967968099885 0.467 7.239043557 0.03 1.0 +1.064 0 0 +3.714 0 0 0 0 0 0 0
STL FUT4 11 + 93916664 93916664 rs11021198 71598 94910005 2 1.135 2.25328361731945 0.7 7.36799196854 0.0 1.0 +1.135 0 0 0 0 0 0 0 0 0 0
STL CD44 11 + 35116992 35207251 rs10501140 70244 35444218 2 1.261 1.04928869094926 0.7 10.163196146 0.294 1.0 +1.261 0 0 0 NA 0 0 NA NA NA 0
STL CD59 11 - 33714601 33688465 rs831608 70101 33675556 2 2.538 -0.0190886350037603 0.758 10.900157269 0.167 2.0 +2.538 NA +3.529 0 0 0 0 0 0 +1.606 0
STL MS4A8B 11 + 60223622 60239358 rs2868222 70694 60100651 2 1.219 1.55109147827338 0.125 6.17437000038 0.0 1.0 +1.219 NA NA 0 0 0 0 0 0 0 0
STL STT3A 11 + 124967948 124995876 rs2114084 72872 125122820 2 6.967 -0.195430811663744 0.767 10.56569798 0.0 1.0 +6.967 0 0 +10.388 0 0 0 0 +1.051 +1.224 0
STL NUDT22 11 + 63750313 63753897 rs11826090 70799 64019359 4 1.535 -0.143509728679784 0 9.97143151736 0.059 3.0 +1.535 NA 0 NA NA NA NA NA NA NA NA
STL PIDD 11 - 795250 789565 rs7479101 68285 792115 1 14.771 14.8402346136923 0.658 9.27301782533 0.0 1.0 +14.771 0 0 +49.751 +4.460 NA NA +19.964 +4.356 0 NA
STL MED17 11 + 93157052 93184666 rs652961 71531 93116414 4 1.891 0.256022069579592 0.6 6.56719421472 0.001 1.0 +1.891 0 0 +1.408 +4.785 0 0 +3.003 +10.638 0 0
STL WDR74 11 - 62364204 62357179 rs10897369 70777 62648460 3 1.45 -0.240948541488259 0.842 8.43731495265 0.0 2.0 +1.450 0 0 0 0 NA NA 0 0 0 NA
STL FAR1 11 + 13646781 13706734 rs10831900 69217 12699689 1 1.106 1.68144107476158 0.85 7.90194996813 0.001 1.0 +1.106 NA 0 0 0 0 0 0 0 0 0
STL OAF 11 + 119586956 119604786 rs11600109 72565 120443907 1 1.593 3.3491224067438 0.933 6.95507711376 0.0 1.0 +1.593 0 0 0 0 0 0 0 0 0 0
STL C11orf30 11 + 75833716 75938643 rs602003 71014 75002426 3 1.124 0.471571426296229 0.633 8.18231549494 0.0 1.0 +1.124 0 0 0 0 0 0 0 0 0 0
STL TRAF6 11 - 36488439 36468776 rs5030445 70348 36478836 2 1.416 1.6446971622039 0.133 7.28805640458 0.01 1.0 +1.416 0 0 +2.622 0 0 0 0 0 0 0
STL ZFP91 11 + 58103162 58141244 rs12288225 70662 57911077 3 1.092 -0.307964670368874 0 9.37372618077 0.0 1.0 +1.092 0 0 +4.408 0 0 0 0 +1.073 0 0
STL SNX19 11 - 130291592 130253659 rs4937577 73206 130207431 2 2.501 2.68980746446112 0.5 9.53924647462 0.0 1.0 +2.501 0 0 +6.298 0 0 0 0 0 0 0
STL CARS 11 - 3035257 2979054 rs12284275 68380 2980960 1 1.313 1.55422686556642 0.675 10.2982696338 0.0 1.0 +1.313 0 0 0 0 +2.952 0 0 0 0 0
STL ZBTB3 11 - 62278232 62277763 rs544641 70765 62276141 1 3.905 4.07245934656825 0 7.48553373704 0.0 1.0 +3.905 0 0 0 0 0 0 0 0 0 0
STL LAYN 11 + 110916442 110936029 rs10789794 72017 110144983 1 1.249 1.51714145905187 0.433 6.10604616132 0.0 1.0 +1.249 0 0 0 0 0 0 0 0 0 0
STL GRIK4 11 + 120036237 120361822 rs11217512 72441 119178932 1 1.209 1.64202497081094 0.792 6.4800325633 0.0 1.0 +1.209 0 NA 0 0 0 0 0 0 0 0
STL RELT 11 + 72765052 72784136 rs2154948 70971 72787283 2 1.554 1.86912009426521 0.833 6.11601149136 0.0 1.0 +1.554 0 0 0 0 0 0 0 0 0 0
STL FAM86C1 11 + 71176204 71188254 rs11234944 70953 71176550 1 1.953 2.1740626883905 0 6.05322576251 0.042 2.0 +1.953 NA 0 0 NA 0 0 NA NA NA 0
STL EML3 11 - 62136813 62126726 rs2512562 70765 62068732 1 8.946 8.00463795250915 0.317 9.90211042717 0.0 1.0 +8.946 +1.724 0 +17.568 0 0 +2.045 0 0 0 0
STL PHLDA2 11 - 2907226 2906473 rs231915 68353 2705591 1 1.165 1.39578961357497 0.625 7.54102395443 0.0 1.0 +1.165 0 0 0 0 0 0 0 0 0 0
STL CHCHD8 11 - 73265538 73262087 rs17133490 70988 74203765 2 1.653 0.603532124382539 0 8.74856280104 0.0 1.0 +1.653 NA 0 NA NA NA NA NA NA NA NA
STL SRPR 11 - 125644087 125639149 rs2242391 72897 125640349 1 2.48 2.28256037857838 0.875 9.52832135791 0.0 1.0 +2.480 0 0 0 0 0 0 0 0 0 0
STL TPP1 11 - 6597268 6592493 rs3750944 68618 6195920 3 1.208 1.12172318977744 0.583 11.3500735915 0.0 1.0 +1.208 0 0 0 +1.148 0 0 +1.027 0 0 0
STL RPS6KB2 11 + 66952510 66959035 rs2514036 70814 67171630 3 1.148 -0.323148979832954 0.825 9.33624802908 0.0 1.0 +1.148 0 0 0 0 0 0 0 0 0 0
STL PLA2G16 11 - 63138485 63099094 rs2030731 70794 63130224 1 1.597 1.87092615363588 0.675 8.99910111889 0.0 1.0 +1.597 0 0 +13.504 0 0 +1.455 0 +2.166 +4.812 0
STL UBE2L6 11 - 57091756 57076558 rs17150952 70656 56162425 2 1.582 2.72699737736588 0 9.73699400304 0.0 1.0 +1.582 NA 0 NA NA NA NA NA NA NA NA
STL TAF10 11 - 6590051 6588818 rs7113402 68599 5936073 3 1.091 1.07425207443254 0.7 10.696198608 0.0 1.0 +1.091 0 0 0 0 0 0 0 0 0 0
STL C11orf74 11 + 36572668 36637144 rs12277745 70348 36543756 1 4.577 7.12268698071283 0 7.01630179794 0.0 1.0 +4.577 NA 0 NA NA NA NA NA NA NA NA
STL MPZL3 11 - 117628221 117605845 rs3759000 72416 117640659 2 2.042 -0.336474004002874 0.767 6.28242080634 0.082 3.0 +2.042 0 NA 0 NA 0 0 NA NA NA 0
STL CTSC 11 - 87710589 87667324 rs588374 71428 87683372 1 3.27 3.87172701099656 0.908 9.92644512834 0.0 1.0 +3.270 0 +1.323 +7.537 0 0 0 0 0 0 +1.275
STL OR52B2 11 - 6148132 6148132 rs2736590 68526 5400018 2 1.004 1.73548927123144 0.642 6.11455823454 0.002 1.0 +1.004 NA NA 0 0 NA NA 0 0 +1.023 NA
STL SLC6A5 11 + 20577521 20632834 rs2006636 69587 20006781 1 1.032 1.83100098369329 0.833 6.17765927518 0.139 2.0 +1.032 0 0 0 0 0 0 0 0 0 0
STL FKBP2 11 + 63766163 63768015 rs11227137 70806 64689011 2 2.078 1.51592582975316 0.825 6.39589407021 0.0 1.0 +2.078 0 0 0 0 0 0 0 0 0 0
STL ABTB2 11 - 34336131 34130707 rs496653 70214 34918332 2 1.086 -0.286824001761014 0.858 7.53622336554 0.0 1.0 +1.086 0 0 0 0 0 0 0 0 0 0
STL PRDX5 11 + 63842135 63845633 rs599549 70795 63636230 1 3.977 4.91199121549146 0.942 11.2216021312 0.0 2.0 +3.977 0 0 +19.031 0 0 0 0 0 0 0
STL SMPD1 11 + 6368219 6372003 rs10838980 68599 5931802 2 1.204 1.17733036393824 0.75 7.14027660412 0.0 1.0 +1.204 NA 0 0 0 0 0 0 0 0 0
STL TPP1 11 - 6597268 6592493 rs2344827 68673 6442245 4 1.006 1.06651875927872 0.85 11.3500735915 0.0 1.0 +1.006 0 0 0 0 0 0 0 0 0 0
STL RPS13 11 - 17055796 17052589 rs4756879 69379 16949664 3 4.213 0.878412792333964 0 14.2164799416 0.0 2.0 +4.213 NA 0 NA NA NA NA NA NA NA NA
STL OR8H3 11 + 55646424 55646424 rs12222334 70656 55861033 1 1.038 1.34431051502067 0.858 6.05448452506 0.033 1.0 +1.038 NA NA 0 0 0 0 0 0 0 0
STL SCGB1D2 11 + 61766299 61768717 rs1620118 70743 61694926 1 1.026 1.24573905072771 0.908 6.04889723046 0.455 3.0 +1.026 0 NA 0 0 0 0 0 0 0 0
STL CEP164 11 + 116703780 116787997 rs17119814 72316 115929630 1 1.227 1.56128063400527 0.867 7.5667778943 0.001 1.0 +1.227 0 0 0 0 0 0 0 0 0 0
STL CD3D 11 - 117718669 117715152 rs588807 72357 117195706 5 1.007 -0.199600829466276 0 6.4875429248 0.005 2.0 +1.007 NA 0 NA NA NA NA NA NA NA NA
STL TTC9C 11 + 62252527 62262335 rs498793 70739 61381281 2 1.031 2.38381212920485 0.4 9.61170999956 0.0 1.0 +1.031 0 0 0 0 0 0 0 0 0 0
STL LOC255512 11 + 1287513 1287513 rs2090192 68295 1358466 3 2.19 0.299135655385984 0 6.4248612984 0.0 1.0 +2.190 NA NA NA NA NA NA NA NA NA NA
STL AASDHPPT 11 + 105453501 105472679 rs11607451 71940 104630785 3 1.354 1.38985046809234 0.942 9.03831705917 0.0 1.0 +1.354 0 0 0 0 0 0 0 0 0 0
STL OR52N5 11 - 5756473 5756473 rs11824974 68638 6276231 2 1.443 2.08291585545214 0.067 6.04172072758 0.003 3.0 +1.443 NA NA 0 0 0 0 0 0 0 0
STL SCN2B 11 - 117552547 117543011 rs7121573 72378 117235040 2 1.189 1.39007211972067 0.275 6.29019244772 0.076 1.0 +1.189 0 NA 0 0 0 0 0 0 0 0
STL PPME1 11 + 73560015 73642184 rs11824816 70972 73012297 1 1.722 2.09309834419468 0 8.64736961747 0.012 2.0 +1.722 NA 0 NA NA NA NA NA NA NA NA
STL SNX19 11 - 130291592 130253659 rs1793601 73226 130527791 4 1.109 0.928497237940102 0.158 9.53924647462 0.0 1.0 +1.109 0 0 0 0 0 0 0 0 0 0
STL SNX19 11 - 130291592 130253659 rs11602545 73208 130271435 1 8.428 9.0130244001213 0.8 9.53924647462 0.0 1.0 +8.428 +1.071 0 +30.492 0 0 +1.944 +2.712 0 0 0
STL CASP1 11 - 104411067 104401537 rs2114370 71932 104260363 1 1.029 1.48414326660129 0 6.79585912788 0.0 2.0 +1.029 NA 0 NA NA NA NA NA NA NA NA
STL CARD18 11 - 104515671 104514035 rs1047636 71942 105452495 1 1.491 1.88631098926184 0.808 6.32417743331 0.0 1.0 +1.491 NA NA 0 0 NA NA 0 0 0 NA
STL KBTBD3 11 - 105453675 105430392 rs1047636 71942 105452495 1 11.444 11.0521159754169 0.808 7.84470727205 0.134 1.0 +11.444 0 0 +15.698 +1.108 0 0 0 +2.574 0 0
STL NUP98 11 - 3775598 3690534 rs2099875 68425 4129749 3 1.091 0.156303706371429 0.483 8.11612051845 0.004 1.0 +1.091 0 0 0 0 0 0 0 0 0 0
STL RAD9A 11 + 66917351 66921510 rs10896172 70808 66932268 1 1.018 1.16445954562296 0.933 9.3464094544 0.0 1.0 +1.018 0 0 0 0 0 0 0 0 0 0
STL INTS4 11 - 77383365 77267821 rs547961 71102 78213820 2 1.244 1.96665411728497 0.533 6.81692432512 0.0 1.0 +1.244 NA 0 0 NA 0 0 NA NA NA 0
STL NAALAD2 11 + 89507465 89564373 rs11018905 71434 89564827 1 1.193 1.49517786631681 0.783 6.1737576777 0.0 1.0 +1.193 0 0 0 0 0 0 0 0 0 0
STL ROM1 11 + 62136788 62138668 rs3890102 70743 61672399 1 1.273 1.67504819389552 0.783 6.64376142742 0.0 1.0 +1.273 0 0 0 0 0 0 0 0 0 0
STL DKFZp779M0652 11 + 45749558 45750119 rs10838382 70609 44877202 2 1.013 0.698170732993925 0 6.34547402121 0.0 1.0 +1.013 0 0 NA 0 NA NA 0 0 0 NA
STL UVRAG 11 + 75203859 75529402 rs11600501 71031 75911833 2 1.183 1.51919520185034 0 9.27935645768 0.01 2.0 +1.183 0 0 0 0 0 0 0 0 0 0
STL NAV2-AS4 11 - 19502201 19489847 rs7129826 69620 20197160 NA 1.36 NA 0.925 6.37041562504 0.002 1.0 +1.360 NA NA NA 0 NA NA 0 0 0 NA
STL DNHD1 11 + 6475101 6549441 rs12575332 68692 6939797 4 1.093 0.951167322681823 0.867 6.80874838161 0.154 3.0 +1.093 0 0 0 0 0 0 0 0 0 0
STL E2F8 11 - 19219083 19202963 rs2585779 69564 19932806 3 1.041 1.73242510581219 0.875 7.69691170431 0.0 1.0 +1.041 NA NA 0 0 0 0 0 0 0 0
STL ACCS 11 + 44044304 44061820 rs11037312 70501 43154799 4 1.224 0.0210644044815426 0.95 7.08079528277 0.012 1.0 +1.224 0 0 0 0 0 0 0 0 0 0
STL MLL 11 + 117812414 117897821 rs2510143 72429 118721441 1 1.939 2.29317251105398 0 6.20307343273 0.0 1.0 +1.939 NA 0 0 NA 0 0 NA NA NA 0
STL OR56B1 11 + 5714253 5714253 rs7932541 68588 5723011 1 1.186 1.44220796210431 0.842 6.34996850501 0.019 2.0 +1.186 0 NA 0 0 0 0 0 0 0 0
STL CAT 11 + 34417047 34449490 rs11032699 70160 34418144 5 2.657 -0.321024946667696 0.283 9.56692824589 0.002 1.0 +2.657 +1.515 0 +14.266 +2.330 0 +3.094 +1.324 +3.172 0 +1.165
STL TSSC4 11 + 2380098 2380416 rs757091 68338 2397565 2 1.319 1.57409464763058 0.692 9.13998849851 0.0 1.0 +1.319 0 0 0 0 0 0 0 0 0 0
STL FXC1 11 + 6459252 6459850 rs11604388 68747 7432629 3 1.486 1.96054387631273 0 7.0543498141 0.0 1.0 +1.486 NA 0 0 0 0 0 0 0 0 0
STL LIN7C 11 - 27484902 27476927 rs1491850 69987 27706301 2 1.58 -0.0749541598698014 0.558 8.36297374562 0.0 1.0 +1.580 NA +1.946 0 0 0 0 +1.393 0 0 +1.922
STL POLD3 11 + 73981276 74029256 rs686622 70981 73869950 2 1.08 0.136077398184088 0.375 10.2112915306 0.0 1.0 +1.080 0 0 0 0 0 0 0 0 0 0
STL SIAE 11 - 124048987 124012308 rs11220045 72864 124764934 2 1.082 1.20177907677194 0.358 6.79372226352 0.0 1.0 +1.082 0 0 0 0 0 0 0 0 0 0
STL LRFN4 11 + 66381451 66383683 rs7122539 70808 66419307 1 3.464 3.80215346013141 0.342 7.14991292471 0.0 1.0 +3.464 0 +1.437 +19.276 +1.018 +1.526 0 +2.845 0 +1.017 +4.752
STL C11orf48 11 - 62195817 62187207 rs12275571 70760 61978821 2 3.835 1.42984360418785 0.933 9.02079479221 0.0 2.0 +3.835 0 0 0 0 0 0 0 0 0 0
STL USP47 11 + 11819545 11934123 rs12786876 69016 11443601 1 1.364 1.92723882928332 0.117 9.71308793668 0.0 1.0 +1.364 0 0 0 0 0 0 0 0 0 0
STL FEN1 11 + 61316684 61319388 rs7112316 70722 60352749 2 1.274 1.44343901093923 0.842 10.1144011164 0.0 1.0 +1.274 0 0 0 NA 0 0 NA NA NA 0
STL OR52J3 11 + 5024331 5024331 rs12796784 68450 4576904 2 1.088 1.27622627800279 0.942 6.20685315743 0.468 2.0 +1.088 0 NA 0 0 0 0 0 0 0 0
STL CWC15 11 - 94346424 94336327 rs16920737 71538 93994290 2 1.113 0.704731008389454 0 10.4212196923 0.0 1.0 +1.113 0 0 0 0 NA NA +1.075 0 0 NA
STL SERGEF 11 - 17991213 17766536 rs10741748 69432 18658559 1 1.043 1.6732344863749 0.825 8.24163043483 0.001 1.0 +1.043 NA 0 0 0 0 0 0 0 0 0
STL C11orf46 11 + 30301224 30314689 rs7939775 70021 30162605 3 1.633 0.34140827993473 0.408 9.73985853347 0.0 1.0 +1.633 0 0 +3.319 +5.048 0 0 +4.360 +3.107 0 0
STL ALG8 11 - 77528347 77489889 rs12577334 71067 76568048 6 1.005 -0.381689820717716 0.35 9.50394041762 0.0 1.0 +1.005 NA 0 0 +1.182 0 0 0 0 0 0
STL ST14 11 + 129534891 129584766 rs7107217 73112 128978900 1 1.971 2.2587587601551 0 6.26170317118 0.002 1.0 +1.971 0 0 0 0 0 0 0 0 0 0
STL MS4A1 11 + 59979857 59992298 rs12272452 70722 60363647 1 1.021 1.27837275334399 0.833 11.8579327568 0.02 2.0 +1.021 0 NA 0 0 0 0 0 0 0 0
STL POU2F3 11 + 119616160 119694271 rs9633947 72441 119149570 2 1.33 1.58943207573478 0.883 6.4745953587 0.0 1.0 +1.330 0 NA NA 0 0 0 0 0 0 0
STL TMPRSS4 11 + 117452936 117493826 rs7948072 72332 116817407 1 1.093 1.91455081885239 0.133 6.27069189799 0.001 1.0 +1.093 0 0 0 0 0 0 0 0 0 0
STL ATP5L 11 + 117777313 117784924 rs11603937 72332 116873048 2 1.227 1.67792130179172 0 9.82915062819 0.0 1.0 +1.227 0 0 0 0 0 0 0 0 0 0
STL GTF2H1 11 + 18300391 18343905 rs4237738 69449 18915387 2 1.673 4.60453857987527 0 7.94468728388 0.0 1.0 +1.673 0 0 0 0 0 0 0 0 0 0
STL TIRAP 11 + 125658191 125667581 rs11220385 72886 125536690 3 1.083 0.459595029170477 0.175 6.27333697399 0.104 1.0 +1.083 0 0 0 0 0 0 0 0 0 0
STL PLEKHA7 11 - 16992539 16767419 rs4757539 69396 17501667 2 1.797 1.85320915132149 0 6.77688264927 0.0 1.0 +1.797 0 0 0 0 0 0 0 0 0 0
STL CAT 11 + 34417047 34449490 rs12293733 70213 34889180 3 1.48 1.45587206932835 0.925 9.56692824589 0.002 1.0 +1.480 0 0 0 0 0 0 0 0 0 0
STL CCS 11 + 66117265 66129748 rs498045 70808 66119573 1 13.971 12.6606352151249 0 8.403589864 0.0 1.0 +13.971 0 0 +50.333 0 +2.556 0 0 +3.140 0 +6.628
STL FOXR1 11 + 118347626 118357127 rs11217538 72457 119223995 1 1.052 1.40239619738151 0 6.02188727255 0.001 1.0 +1.052 NA NA 0 0 0 0 0 0 0 0
STL TMEM45B 11 + 129190950 129233678 rs10894022 73095 128696334 2 1.183 0.0437430780193671 0.817 6.19089469952 0.0 1.0 +1.183 0 0 0 0 0 0 0 0 0 0
STL TMEM80 11 + 685615 692944 rs11246262 68285 670647 1 13.801 13.2823524543421 0.608 7.63162134976 0.017 1.0 +13.801 +9.544 +17.291 +17.082 +46.092 NA NA +39.419 +87.232 +5.623 NA
STL PEX16 11 - 45896250 45888439 rs7925824 70655 45886537 3 1.785 1.2458943927751 0 6.41612568691 0.0 1.0 +5.389 NA 0 NA NA 0 0 NA NA 0 0
STL BSCL2 11 - 62230363 62214569 rs11231193 70765 62223568 3 1.232 1.19852179840044 0.742 9.28663372669 0.0 1.0 +1.232 NA 0 +4.120 0 0 0 0 0 0 0
STL GALNTL4 11 - 11600137 11249413 rs7358384 69043 11597600 1 2.46 2.90707992644684 0.358 7.10616986378 0.001 2.0 +2.460 0 0 +9.099 NA +1.540 0 NA NA NA +1.375
STL LDHA 11 + 18372511 18385239 rs2336845 69402 17653483 2 1.196 1.38987402195916 0 14.5501657497 0.007 1.0 +1.196 0 NA 0 0 0 0 0 0 0 0
STL PLCB3 11 + 63775570 63791400 rs477549 70799 64283656 2 1.129 1.56976222408677 0.092 6.43126166035 0.0 1.0 +1.129 0 0 0 0 0 0 0 0 0 0
STL PRDX5 11 + 63842135 63845633 rs477549 70799 64283656 2 1.218 1.3249077263862 0.092 11.2216021312 0.0 2.0 +1.218 0 0 0 0 0 0 0 0 0 0
STL CEP164 11 + 116703780 116787997 rs683842 72332 116995151 2 1.013 1.15463977692127 0.15 7.5667778943 0.001 1.0 +1.013 0 0 0 0 0 0 0 0 0 0
STL POLR2G 11 + 62285586 62290541 rs7115654 70740 61516315 2 1.373 1.41134306833467 0.942 11.2849826674 0.0 1.0 +1.373 0 0 0 0 0 0 0 0 0 0
STL DGAT2 11 + 75157425 75189046 rs631948 71023 75638120 1 1.597 1.88500719815632 0.583 7.3598639676 0.0 1.0 +1.597 0 0 0 0 0 0 0 0 0 0
STL RASSF7 11 + 550970 553188 rs11029039 68295 1437214 1 1.53 1.63171131291678 0 9.98192960981 0.001 1.0 +1.530 0 0 0 0 0 0 0 0 0 0
STL BIRC2 11 + 101723175 101753930 rs938600 71841 101861929 1 1.611 1.78689422915682 0.3 10.5080303608 0.001 1.0 +1.611 NA 0 +3.227 0 0 0 0 0 0 0
STL CPT1A 11 - 68365975 68281774 rs12577213 70826 68638727 2 1.669 1.41608356048082 0 6.3114589461 0.0 1.0 +1.669 NA 0 NA NA NA NA NA NA 0 NA
STL SLC22A18 11 + 2880087 2902815 rs4930028 68372 2889641 3 3.148 1.1524717181356 0 9.9909365633 0.0 1.0 +3.148 +2.364 +3.503 NA +3.506 NA NA +1.774 +11.625 +1.498 NA
STL TSPAN18 11 + 44742551 44907257 rs1966864 70596 44840692 4 1.279 -0.313354471658304 0 6.37378881705 0.0 1.0 +1.279 NA 0 0 0 0 0 0 0 0 0
STL C11orf67 11 + 77209855 77260868 rs12418734 71070 77058141 2 2.49 2.34935174238398 0.892 8.2500120688 0.142 1.0 +2.490 +1.351 0 0 0 0 0 +3.701 +4.919 0 0
STL DTX4 11 + 58696387 58728724 rs576295 70685 59650117 1 1.608 1.96211566624581 0 6.20673971284 0.0 1.0 +1.608 0 0 NA 0 NA NA 0 0 0 NA
STL VWCE 11 - 60819364 60783360 rs1528726 70743 61774129 2 1.183 1.42034763804566 0.833 7.56686377666 0.002 1.0 +1.183 0 0 0 0 0 0 0 0 0 0
STL SLN 11 - 107087997 107083941 rs11212320 71973 107047604 2 1.282 2.05757763141023 0.642 6.09105033379 0.0 1.0 +1.282 0 NA 0 0 0 0 0 0 0 0
STL OR51S1 11 - 4827014 4827014 rs966496 68436 4412561 1 1.026 1.25508063388139 0.417 6.01613729425 0.0 1.0 +1.026 NA NA 0 0 0 0 0 0 0 0
STL OR52E2 11 - 5037433 5037433 rs966496 68436 4412561 1 1.117 1.34885687048143 0.417 6.00511842343 0.0 1.0 +1.117 NA NA NA 0 NA NA 0 0 0 NA
STL ZP1 11 + 60391590 60399562 rs198738 70737 61102532 1 1.054 1.75991522479954 0 6.35915484192 0.0 1.0 +1.054 NA NA NA NA NA NA NA NA NA NA
STL SLC22A18 11 + 2880087 2902815 rs413781 68371 2882197 2 2.584 1.15894633496339 0.442 9.9909365633 0.0 1.0 +2.584 +2.795 +1.120 NA +10.669 NA NA +5.210 +13.050 0 NA
STL SESN3 11 - 94603894 94546153 rs680874 71538 93703980 2 1.218 0.547996519888788 0.317 6.4617146012 0.001 1.0 +1.218 0 0 0 0 0 0 0 0 0 0
STL MPEG1 11 - 58737070 58737070 rs7949688 70678 58794443 6 2.855 -0.310469906890516 0.908 7.73064605362 0.0 1.0 +2.855 0 0 NA 0 NA NA 0 0 0 NA
STL DSCAML1 11 - 117173186 116804729 rs10892102 72332 116814146 3 1.606 1.6722137696251 0.758 6.62567426872 0.0 1.0 +1.606 0 0 0 0 0 0 0 0 0 0
STL SLN 11 - 107087997 107083941 rs7942014 71983 107831384 3 1.025 0.584198573390817 0.483 6.09105033379 0.0 1.0 +1.025 0 NA 0 0 0 0 0 0 0 0
STL DKK3 11 - 11987205 11942809 rs2706648 69163 12254235 2 1.219 1.39473780284512 0.95 6.10070123402 0.002 1.0 +1.219 NA 0 0 0 0 0 0 0 0 0
STL TMEM136 11 + 119701047 119706325 rs10502235 72486 119717633 1 1.986 2.33209868588721 0.808 6.56689249985 0.0 1.0 +1.986 0 0 0 0 0 0 0 0 0 0
STL SPA17 11 + 124048949 124069408 rs7927406 72810 124049013 1 22.329 23.1343012148018 0 7.56683964214 0.003 1.0 +22.329 NA +1.941 NA NA NA NA NA NA 0 NA
STL C11orf57 11 + 111450177 111458398 rs7127917 72044 110586330 2 1.451 1.40601641769943 0.633 8.55706353228 0.0 1.0 +1.451 NA 0 0 0 0 0 0 0 0 0
STL GTF2H1 11 + 18300391 18343905 rs4757645 69430 18350421 4 2.239 -0.476351382980388 0.292 7.94468728388 0.0 1.0 +2.239 0 +1.666 +3.834 0 0 +6.523 0 +1.194 +3.104 0
STL SF3B2 11 + 65576391 65592720 rs491618 70808 65582527 1 3.744 3.73471766067427 0.733 10.884432029 0.0 1.0 +3.744 +3.106 +1.054 0 +11.512 0 0 +20.935 +13.656 +3.184 0
STL TPP1 11 - 6597268 6592493 rs10769708 68680 6675694 2 1.037 1.25136122488822 0.667 11.3500735915 0.0 1.0 +1.037 0 0 0 0 0 0 0 0 0 0
STL SLC35C1 11 + 45783216 45788902 rs1139266 70655 45789511 1 5.301 5.3425576905487 0.317 6.92732008634 0.0 1.0 +5.301 0 0 +8.386 +3.157 0 0 +1.596 +11.462 +5.317 0
STL UBQLNL 11 - 5494532 5494532 rs4570608 68599 5849952 2 1.34 1.35322386569944 0.508 6.34661408044 0.001 1.0 +1.340 NA 0 0 +3.209 0 0 +4.251 +4.707 0 0
STL CD3D 11 - 117718669 117715152 rs2512154 72397 117394612 4 1.002 0.00138114507007338 0.858 6.4875429248 0.005 2.0 +1.002 0 0 0 0 0 0 0 0 0 0
STL TRPT1 11 - 63749917 63748015 rs2666558 70799 64238155 2 1.826 0.419803966850869 0.875 9.21745967858 0.0 1.0 +1.826 0 +1.183 0 0 NA NA 0 0 0 NA
STL OR52A5 11 - 5110448 5110448 rs11036870 68512 5309382 2 1.003 1.21156398003128 0.508 6.08062117027 0.0 1.0 +1.003 NA NA 0 0 0 0 0 0 0 0
STL CD3G 11 + 117720268 117729043 rs12574613 72348 117141939 1 1.121 1.65083556747462 0.808 6.11790190012 0.0 1.0 +1.121 0 0 0 0 0 0 0 0 0 0
STL TBCEL 11 + 120400022 120462696 rs17124632 72563 120353927 2 1.337 -0.38693814217584 0.8 6.79835177081 0.0 1.0 +1.337 0 0 0 0 0 0 0 0 0 0
STL FADS1 11 - 61341105 61326510 rs174578 70739 61362075 1 3.929 4.27059532081361 0 9.93919574945 0.0 1.0 +3.929 +2.677 +1.099 0 +1.346 0 0 +4.271 +4.268 +3.823 0
STL KDM4D 11 + 94346492 94369835 rs4237565 71587 94825748 2 1.079 1.5225474961348 0 6.35712772397 0.0 1.0 +1.079 NA NA 0 0 0 0 0 0 0 0
STL SAA3P 11 - 18094255 18090878 rs10832741 69385 17150098 1 1.215 2.00813390793461 0 6.01232487616 0.049 1.0 +1.215 NA 0 NA NA NA NA NA NA NA NA
STL OAF 11 + 119586956 119604786 rs17123485 72457 119297383 3 1.096 1.14838991053174 0 6.95507711376 0.0 1.0 +1.096 0 0 0 0 0 0 0 0 0 0
STL C11orf30 11 + 75833716 75938643 rs7949258 71031 75864316 1 2.304 2.53537516724754 0.633 8.18231549494 0.0 1.0 +2.304 0 +6.090 0 0 0 0 0 0 +7.107 0
STL BSX 11 - 122357589 122353809 rs7111139 72626 121974907 1 2.455 3.01902089676689 0.117 6.05268965381 0.003 1.0 +2.455 NA NA NA NA NA NA NA NA NA NA
STL CASP5 11 - 104399105 104370284 rs9651713 71938 104379967 1 1.234 1.44286069019195 0.883 6.49885233689 0.0 1.0 +1.234 0 0 0 0 0 0 0 0 0 0
STL TMEM126B 11 + 85017269 85024737 rs548098 71344 84127521 2 1.053 1.13162471996679 0.275 10.8221862442 0.0 1.0 +1.053 0 0 0 0 0 0 0 0 0 0
STL OR10W1 11 - 57792308 57792308 rs6591517 70676 58774586 2 1.138 0.801231152749211 0.542 6.17036577609 0.002 1.0 +1.138 NA NA 0 NA 0 0 NA NA NA 0
STL PDHX 11 + 34894252 34973036 rs1549791 70213 34824544 1 4.937 4.91779131168725 0.567 9.6110854207 0.0 1.0 +4.937 0 0 +6.521 0 0 0 0 0 0 0
STL SYT13 11 - 45264460 45222483 rs897008 70550 44385874 2 1.097 1.1516069691871 0 6.20223600066 0.001 1.0 +1.097 0 0 0 0 0 0 0 0 0 0
STL SIRT3 11 - 226362 206718 rs2293168 68262 201482 1 20.685 20.8403523790163 0 8.01948279565 0.001 1.0 +20.685 0 0 0 0 0 0 0 0 0 0
STL KCNC1 11 + 17714070 17759792 rs2468844 69422 18223603 1 1.492 1.62229051012167 0.942 6.15611811266 0.0 1.0 +1.492 0 0 0 0 0 0 0 0 0 0
STL ATHL1 11 + 279137 284555 rs6598071 68262 209800 3 1.635 0.364321223448219 0 7.59959163192 0.013 1.0 +1.635 0 0 +1.531 0 0 0 0 0 0 0
STL PTS 11 + 111602297 111609364 rs11214154 72068 111626901 1 9.864 14.9749154722257 0 9.96528677145 0.0 1.0 +9.864 NA 0 NA NA NA NA NA NA NA NA
STL MRPL48 11 + 73176564 73252988 rs1279293 70976 73727821 4 1.014 -0.0477479298550492 0.65 10.4241989717 0.001 2.0 +1.014 NA 0 0 0 NA NA 0 0 0 NA
STL UCP2 11 - 73371537 73363814 rs2270676 70978 73846059 2 1.074 1.41684496034339 0.883 10.7874984943 0.0 1.0 +1.074 0 0 0 0 0 0 0 0 0 0
STL ATHL1 11 + 279137 284555 rs6598049 68270 262274 4 1.133 -0.490520521334428 0.642 7.59959163192 0.013 1.0 +1.133 0 0 0 0 0 0 0 0 0 0
STL NDUFS8 11 + 67554659 67560504 rs3808972 70815 67198926 3 1.914 2.7602367044327 0 11.8859990888 0.0 1.0 +1.914 NA 0 NA NA NA NA NA NA NA NA
STL KDELC2 11 - 107874369 107850889 rs7934423 71995 108354303 2 1.216 2.39310520004516 0.95 8.41869088123 0.0 1.0 +1.216 0 0 0 0 0 0 0 0 0 0
STL PAFAH1B2 11 + 116520209 116543346 rs90192 72323 116564557 1 2.876 3.02235163480995 0.883 6.90826241395 0.0 1.0 +2.876 NA 0 NA 0 NA NA 0 +2.388 0 NA
STL ARNTL 11 + 13255900 13364718 rs7947920 69256 13187209 3 2.951 0.821459410653657 0.433 8.77332280474 0.0 1.0 +2.951 NA 0 0 0 0 0 0 0 0 0
STL CCDC34 11 - 27341371 27328562 rs3781677 69980 27101581 2 1.338 0.0543242927901716 0.833 6.1302237818 0.0 1.0 +1.338 NA 0 0 0 0 0 0 0 0 0
STL PCNXL3 11 + 65140358 65160812 rs548709 70808 65332426 2 1.304 0.69542092159533 0 7.37914764114 0.0 1.0 +1.304 NA 0 NA NA NA NA NA NA NA NA
STL ZNF259 11 - 116163949 116154985 rs17120029 72321 116155328 1 1.397 1.86823910442789 0.933 8.85385372554 0.028 1.0 +1.397 0 0 0 0 0 0 0 0 0 0
STL POU2AF1 11 - 110755367 110730510 rs321367 72043 110504947 5 1.375 -0.428973535596045 0.358 11.2825323455 0.0 1.0 +1.375 NA 0 0 0 0 0 0 0 0 0
STL RAB30 11 - 82460532 82371105 rs9971403 71307 82439438 2 1.346 1.5442877368501 0.467 8.26509645893 0.0 1.0 +1.346 0 0 +10.379 0 0 0 0 0 0 0
STL RTN3 11 + 63205497 63282203 rs2282538 70766 62356308 1 1.41 1.88896316314176 0 6.00714784568 0.008 1.0 +1.410 0 0 0 0 0 0 0 0 0 0
STL SLC22A18 11 + 2880087 2902815 rs3782067 68376 2891879 6 1.046 -0.558522758083589 0.733 9.9909365633 0.0 1.0 +1.046 +2.719 0 NA 0 NA NA 0 +4.812 0 NA
STL TMEM9B 11 - 8942565 8926598 rs7122354 68851 8359766 2 1.712 2.24325079895539 0.95 9.51516140717 0.0 1.0 +1.712 0 0 0 0 0 0 0 0 0 0
STL MTMR2 11 - 95297019 95208263 rs4611172 71558 94473918 1 1.105 1.34419918092825 0.492 6.14780537776 0.0 1.0 +1.105 0 0 0 0 0 0 0 0 0 0
STL SAAL1 11 - 18084214 18058614 rs4757618 69409 18121917 7 1.247 -0.596155664823526 0 10.1723941675 0.023 2.0 +1.247 0 0 +9.242 +7.870 0 0 +12.266 +13.855 +2.682 +1.500
STL AP2A2 11 + 915808 1000547 rs7483870 68285 966019 1 3.574 3.77865635988351 0.742 9.0192234027 0.001 1.0 +3.574 0 0 0 0 NA NA 0 0 +1.615 NA
STL OR8D2 11 - 123695303 123695303 rs1720327 72752 123057002 1 1.39 1.67647162522663 0.817 6.12639254428 0.0 1.0 +1.390 0 NA 0 0 0 0 0 0 0 0
STL BSX 11 - 122357589 122353809 rs11218714 72629 122000841 2 1.49 1.0229817102491 0.333 6.05268965381 0.003 1.0 +1.490 NA NA NA NA NA NA NA NA NA NA
STL PAFAH1B2 11 + 116520209 116543346 rs7118201 72313 115914322 2 1.252 1.31827422898426 0.817 6.90826241395 0.0 1.0 +1.252 NA 0 NA 0 NA NA 0 0 0 NA
STL CD3D 11 - 117718669 117715152 rs2231450 72416 117691522 1 4.267 5.47546075230859 0 6.4875429248 0.005 2.0 +4.267 0 0 0 0 0 0 0 0 0 0
STL SLN 11 - 107087997 107083941 rs12785615 71963 106374834 1 1.836 2.33802758020622 0.833 6.09105033379 0.0 1.0 +1.836 0 NA 0 0 0 0 0 0 0 0
STL MED17 11 + 93157052 93184666 rs768877 71499 92258523 3 1.367 2.0756125112291 0.25 6.56719421472 0.001 1.0 +1.367 0 0 0 0 0 0 0 0 0 0
STL C11orf82 11 + 82290384 82320421 rs7107102 71309 82499750 3 1.466 0.411978361551833 0 8.45984992814 0.0 1.0 +1.466 0 0 0 0 0 0 0 0 0 0
STL SNX19 11 - 130291592 130253659 rs12807477 73193 130181275 5 1.255 0.316802278867882 0.15 9.53924647462 0.0 1.0 +1.255 0 0 +1.638 0 0 0 0 +1.265 0 0
STL CWF19L2 11 - 106833782 106702989 rs1602395 71966 106684303 1 12.656 13.0102009763166 0.825 9.49254460123 0.245 2.0 +12.656 0 +2.990 +18.603 0 +2.170 0 +2.797 0 +1.227 0
STL MTCH2 11 - 47620782 47597047 rs4752999 70655 47385141 1 14.904 12.3287550012613 0.617 10.8718663827 0.15 1.0 +14.904 NA +10.537 0 +10.802 0 0 +6.933 +16.623 +8.335 0
STL SLC22A6 11 - 62509071 62500929 rs11231302 70767 62534973 2 1.352 1.88433558384417 0 6.06944308679 0.0 1.0 +1.352 0 0 0 0 0 0 0 0 0 0
STL WDR74 11 - 62364204 62357179 rs11231302 70767 62534973 2 1.632 -0.232304520643795 0 8.43731495265 0.0 2.0 +1.632 0 0 0 0 NA NA 0 0 0 NA
STL NCRNA00167 11 NA 129377728 129377728 rs11221776 73113 129013586 1 1.294 1.56381557987687 0.5 6.04763478394 0.004 1.0 +1.294 NA NA NA NA NA NA NA NA NA NA
STL TRIM68 11 - 4586013 4578632 rs394893 68532 5467796 2 1.08 1.28170510046812 0 7.95473351557 0.0 1.0 +1.080 0 0 0 NA 0 0 NA NA NA 0
STL ARRB1 11 - 74740523 74654966 rs12419707 71023 75580728 1 1.765 2.09698972425782 0 6.10432217394 0.0 1.0 +1.765 NA 0 0 0 0 0 0 0 0 0
STL LSP1 11 + 1842970 1869578 rs907611 68299 1830648 1 3.15 2.96333384521286 0.667 10.4151491049 0.0 1.0 +3.150 0 +1.100 +3.226 +3.688 +2.191 0 0 +2.684 0 0
STL ACP2 11 - 47227033 47218376 rs10838681 70655 47231640 1 11.263 10.8545977954576 0.8 6.88947840086 0.005 1.0 +11.263 0 +2.987 +12.503 0 0 0 0 0 +2.694 0
STL NR1H3 11 + 47236072 47246676 rs10838681 70655 47231640 1 1.805 2.07271359699333 0.8 6.38372376485 0.005 2.0 +1.805 +1.098 0 +6.312 0 0 0 0 +4.098 0 0
STL E2F8 11 - 19219083 19202963 rs2729843 69481 19355878 6 1.43 -0.259543343479975 0.342 7.69691170431 0.0 1.0 +1.430 NA NA 0 0 0 0 0 0 0 0
STL OR5AP2 11 - 56166491 56166491 rs17151273 70656 56375923 1 1.111 1.55439248049447 0 6.02281985152 0.0 1.0 +1.111 NA NA 0 0 0 0 0 0 0 0
STL TMEM132A 11 + 60448488 60459911 rs1443246 70693 59887372 2 1.147 1.53706837953462 0.333 6.99628194421 0.0 1.0 +1.147 0 0 0 0 NA NA 0 0 0 NA
STL ALKBH3 11 + 43858932 43898043 rs2292889 70507 43898353 2 1.43 1.55293878355978 0.75 10.2271169649 0.01 1.0 +1.430 0 0 +3.837 0 0 0 +1.452 +2.616 0 0
STL JRKL 11 + 95762805 95762805 rs1587000 71683 96511512 1 1.249 1.56995600088895 0.925 7.04625624924 0.0 1.0 +1.249 0 0 0 0 0 0 0 0 0 0
STL RPS25 11 - 118394267 118391678 rs4531480 72420 118448809 5 1.58 0.20588350284381 0 14.3496945782 0.03 4.0 +1.580 NA NA NA NA NA NA NA NA NA NA
STL TPCN2 11 + 68572925 68611918 rs930783 70823 68628168 4 1.498 -0.295462964782532 0.75 7.55376898118 0.02 1.0 +1.498 0 0 +3.008 +18.815 +1.077 +1.508 +6.418 +26.676 0 0
STL OR6T1 11 - 123319755 123319755 rs7937226 72752 123172784 1 1.09 2.0716709542656 0 6.25049676896 0.0 1.0 +1.090 NA NA NA NA NA NA NA NA NA NA
STL DPP3 11 + 66004455 66033125 rs8432 70808 66056091 1 2.183 2.15722465969118 0 11.8756462583 0.136 1.0 +2.183 0 0 +3.663 0 0 0 0 0 +1.847 0
STL C11orf80 11 + 66268782 66367215 rs8432 70808 66056091 1 2.507 2.76629369776081 0 7.83098000022 0.0 1.0 +2.507 0 NA 0 0 NA NA +2.873 +3.844 0 NA
STL BBS1 11 + 66034694 66055997 rs8432 70808 66056091 1 2.162 2.45504756059043 0 7.43692403247 0.0 1.0 +2.162 0 0 +7.995 +7.123 0 0 +5.611 +14.207 +7.400 0
STL TRIM5 11 - 5662915 5643488 rs2682108 68655 6328484 4 1.072 2.82555099671817 0.283 6.63193326767 0.0 1.0 +1.072 NA 0 0 0 0 0 0 0 0 0
STL FKBP2 11 + 63766163 63768015 rs1058735 70795 63756986 1 6.185 5.75163882788483 0.825 6.39589407021 0.0 1.0 +6.185 0 0 +3.836 0 0 0 0 0 0 0
STL TRAPPC4 11 + 118394450 118399240 rs4936459 72418 118404428 4 1.92 -0.405684862449427 0 10.4921029538 0.0 1.0 +1.920 0 +4.836 +39.893 +8.071 +2.897 +3.011 +12.605 +12.295 +13.580 +2.048
STL ST14 11 + 129534891 129584766 rs7119897 73113 128981615 4 1.807 -0.231169514042594 0.542 6.26170317118 0.002 1.0 +1.807 0 0 0 0 0 0 0 0 0 0
STL ARHGEF12 11 + 119712827 119860985 rs948414 72426 118720008 2 1.047 1.12982215621104 0.608 6.67310284775 0.0 1.0 +1.047 0 0 0 0 0 0 0 0 0 0
STL PPFIA1 11 + 69794470 69901783 rs11236275 70909 69965089 6 1.139 0.0529578599923799 0.467 6.88516616632 0.003 1.0 +1.139 +1.012 0 +15.042 +1.590 +1.749 0 +1.752 0 0 0
STL NFRKB 11 - 129270700 129239955 rs3765618 73087 128275086 1 1.059 1.66405108484028 0.933 6.62875029708 0.0 1.0 +1.059 NA 0 0 NA 0 0 NA NA NA 0
STL CHCHD8 11 - 73265538 73262087 rs12262 70972 73253152 1 2.015 3.92213493638321 0 8.74856280104 0.0 1.0 +2.015 NA 0 NA NA NA NA NA NA NA NA
STL CWF19L2 11 - 106833782 106702989 rs12791433 71960 106065508 3 1.043 0.3473454915882 0 9.49254460123 0.245 2.0 +1.043 NA 0 NA NA NA NA NA NA 0 NA
STL C11orf41 11 + 33520452 33645994 rs11032332 70098 33636825 1 2.712 2.91908722503808 0.642 6.31014053718 0.012 1.0 +2.712 0 NA +2.549 0 NA NA 0 0 0 NA
STL ARAP1 11 - 72111051 72074374 rs2306616 70961 72093176 1 1.722 1.94112666873572 0.658 8.13178732962 0.0 1.0 +1.722 0 0 0 0 0 0 +1.545 0 0 0
STL IFITM1 11 + 303990 304921 rs4131942 68279 330254 1 1.048 1.20076713109967 0 13.2867994475 0.0 1.0 +1.048 NA 0 0 0 NA NA 0 0 0 NA
STL CPSF7 11 - 60953959 60928752 rs1530354 70693 59957022 1 1.357 1.60367144368499 0.675 6.36245839606 0.0 1.0 +1.357 0 0 0 0 0 0 0 0 0 0
STL PTDSS2 11 + 440279 480419 rs1044707 68285 481334 1 2.208 3.38968271383319 0.917 7.77222570336 0.0 1.0 +2.208 0 +22.659 0 +33.584 0 0 +50.411 +55.029 +21.030 0
STL AQP11 11 + 76978327 76997990 rs10899421 71071 77386315 3 1.283 0.443789160157438 0.658 6.32440028504 0.0 1.0 +1.283 0 0 0 0 0 0 0 0 0 0
STL C11orf93 11 + 110675185 110684003 rs7944798 72065 110702986 1 13.047 13.5130858506646 0.7 7.06402687453 0.0 1.0 +13.047 0 0 NA 0 NA NA 0 0 0 NA
STL FDX1 11 + 109805870 109838287 rs10488764 72017 109836841 1 21.865 22.5858101748638 0.167 6.94071675934 0.0 1.0 +21.865 +2.138 NA +14.465 NA +6.917 +3.068 NA NA NA +1.760
STL FOXRED1 11 + 125644144 125652539 rs1557488 72961 126124400 3 1.591 0.373819857248091 0.8 9.22332646321 0.002 1.0 +1.591 0 0 0 0 0 0 0 0 0 0
STL SLCO2B1 11 + 74539679 74593092 rs473256 70988 74309350 2 1.123 0.625023232302354 0.567 7.20609688325 0.119 1.0 +1.123 NA 0 0 0 0 0 0 0 0 0
STL NARS2 11 - 77963557 77825508 rs12279153 71084 78030486 5 1.276 0.0549514886382829 0 9.0157745901 0.01 1.0 +1.276 NA NA NA NA NA NA NA NA NA NA
STL KCNQ1DN 11 + 2847838 2849650 rs12363575 68380 2986680 1 1.055 1.34637645592694 0.8 6.10813998487 0.001 1.0 +1.055 NA NA 0 0 NA NA 0 0 0 NA
STL MRE11A 11 - 93866688 93792995 rs11020808 71538 93896007 3 1.659 2.1926917138915 0.908 6.26073289753 0.0 1.0 +1.659 0 0 0 0 0 0 0 0 0 0
STL RNF121 11 + 71317415 71384888 rs12293195 70954 71521347 3 3.292 -0.17722555973412 0.942 9.87063462994 0.002 1.0 +3.292 0 0 0 0 0 0 0 0 0 0
STL ARFIP2 11 - 6459285 6455074 rs12288852 68702 7217642 6 1.093 -0.117132414608558 0 8.75080719874 0.014 2.0 +1.093 NA 0 NA NA NA NA NA NA NA NA
STL SSSCA1 11 + 65094518 65095437 rs2236684 70806 65095520 1 2.835 3.31815634372713 0.933 8.7756506893 0.0 1.0 +2.835 0 0 +1.337 0 0 0 0 0 0 0
STL SMPD1 11 + 6368219 6372003 rs1159431 68649 6296560 4 1.203 0.323497245328395 0 7.14027660412 0.0 1.0 +1.203 NA 0 0 0 0 0 0 0 0 0
STL GAS2 11 + 22652894 22789919 rs12802564 69783 22537344 5 1.3 -0.0231698347699337 0.825 6.90912681786 0.04 2.0 +1.300 0 0 0 0 0 0 0 +1.573 0 0
STL NUDT8 11 - 67153977 67152447 rs11227847 70808 67121037 1 6.434 8.01814401330793 0 8.56596021293 0.032 2.0 +6.434 NA 0 NA NA NA NA NA NA NA NA
STL C11orf82 11 + 82290384 82320421 rs7947772 71294 81648901 2 1.135 0.769835437570918 0.442 8.45984992814 0.0 1.0 +1.135 0 0 0 0 0 0 0 0 0 0
STL SIRT3 11 - 226362 206718 rs2293744 68274 288316 3 1.208 1.63275964502471 0 8.01948279565 0.001 1.0 +1.208 NA 0 NA NA NA NA NA NA 0 NA
STL ATHL1 11 + 279137 284555 rs2293744 68274 288316 2 3.703 0.502734734243882 0 7.59959163192 0.013 1.0 +3.703 NA 0 NA NA NA NA NA NA 0 NA
STL APLP2 11 + 129444925 129518451 rs1647967 73220 130448891 1 1.509 1.88044945483787 0.842 7.53569605171 0.014 1.0 +1.509 0 0 NA 0 0 0 0 0 0 0
STL GRIA4 11 + 104986009 105355511 rs1783138 71960 106028784 1 1.153 1.32048722410281 0.717 6.09380972659 0.022 1.0 +1.153 0 NA 0 0 0 0 0 0 0 +1.198
STL FGF3 11 - 69343129 69334649 rs11228498 70822 68626874 1 1.16 1.40519867309239 0.583 6.16286199327 0.0 1.0 +1.160 NA 0 0 0 0 0 0 0 0 0
STL FBXO3 11 - 33752647 33725442 rs11032397 70103 33784883 1 1.031 1.22233157512669 0.7 7.50833127632 0.0 1.0 +1.031 0 0 0 0 0 0 0 0 0 0
STL FXYD2 11 - 117200669 117196297 rs610226 72357 117193435 2 6.096 6.19991278031087 0.575 8.83554413633 0.122 3.0 +6.096 0 NA +22.051 0 0 0 0 +1.502 0 +1.281
STL DSCAML1 11 - 117173186 116804729 rs610226 72357 117193435 2 1.928 2.30632688001358 0.575 6.62567426872 0.0 1.0 +1.928 0 0 0 0 0 0 0 0 0 0
STL FXYD2 11 - 117204017 117196297 rs610226 72357 117193435 2 7.527 6.19991278031087 0.575 7.33545684548 0.273 1.0 +6.096 0 NA +22.051 0 0 0 0 +1.502 0 +1.281
STL SC5DL 11 + 120668597 120682975 rs1945010 72540 120122714 2 1.025 0.714444192302675 0.667 10.3204913398 0.0 1.0 +1.025 0 0 0 0 0 0 0 0 0 0
STL ST5 11 - 8889074 8672253 rs2742537 68852 8864965 1 2.36 2.43901199460168 0.55 6.14784732265 0.274 1.0 +2.360 0 +1.064 +1.113 0 0 0 0 0 +1.048 0
STL DPAGT1 11 - 118477995 118472983 rs572126 72416 117864371 1 1.149 1.14528122058831 0.225 9.43232564365 0.001 1.0 +1.149 NA 0 0 0 0 0 0 0 0 0
STL OR52E4 11 + 5862098 5862098 rs2682098 68662 6413680 2 1.157 1.39031022625899 0.525 6.2134213417 0.213 2.0 +1.157 NA NA 0 0 0 0 0 0 0 0
STL FXC1 11 + 6459252 6459850 rs2682111 68655 6321733 4 1.112 0.465347198851965 0.667 7.0543498141 0.0 1.0 +1.112 NA 0 0 0 0 0 0 0 0 0
STL IGHMBP2 11 + 68427894 68463577 rs685320 70820 68448717 1 13.158 11.886469243768 0.55 8.51623677999 0.007 1.0 +13.158 0 +2.719 0 +7.512 0 0 0 +18.872 +2.474 0
STL NDUFS8 11 + 67554659 67560504 rs1003777 70817 67548543 1 4.13 4.13842051575788 0.183 11.8859990888 0.0 1.0 +4.130 0 0 +8.147 0 +1.217 +1.142 0 0 +1.961 0
STL FAM118B 11 + 125586828 125637224 rs549159 72872 125098119 1 1.232 1.41909803611172 0.342 6.60988930722 0.0 1.0 +1.232 0 0 0 0 0 0 0 0 0 0
STL ELP4 11 + 31487872 31761516 rs11031948 70082 32691276 2 1.811 1.1192107362242 0 7.96681908163 0.011 1.0 +1.811 NA 0 NA NA NA NA NA NA NA NA
STL OR51B6 11 + 5329313 5329313 rs6578494 68434 4411489 4 1.278 -0.142278305835882 0.742 6.14745746857 0.0 1.0 +1.278 NA NA 0 0 0 0 0 0 0 0
STL NLRP6 11 + 268569 275165 rs10902097 68288 1111151 1 1.021 1.33043698610125 0.908 6.03171091037 0.0 1.0 +1.021 NA NA 0 0 0 0 0 0 0 0
STL SIDT2 11 + 116555148 116571929 rs633389 72321 116172547 1 1.405 2.54690892331868 0 10.2357438736 0.0 1.0 +1.405 0 0 0 NA 0 0 NA NA NA 0
STL TRPT1 11 - 63749917 63748015 rs2429458 70795 63749282 1 5.892 9.6089357960924 0 9.21745967858 0.0 1.0 +5.892 NA 0 NA NA NA NA NA NA NA NA
STL RELT 11 + 72765052 72784136 rs489412 70963 72576817 3 1.182 0.854681972892528 0.775 6.42790407767 0.0 1.0 +1.182 0 0 0 0 0 0 0 0 0 0
STL PVRL1 11 - 119104645 119041217 rs10892471 72441 119184493 1 1.318 1.68933604634127 0.892 6.46327208205 0.0 1.0 +1.318 0 0 0 0 0 0 0 0 0 0
STL LOC100133315 11 - 71317141 71254548 rs7123950 70953 71278434 2 1.403 2.0482260199383 0 6.47731832212 0.046 1.0 +1.403 NA NA NA NA NA NA NA NA NA NA
STL TPCN2 11 + 68572925 68611918 rs10896426 70822 68626499 1 13.724 13.6924186443627 0.425 7.55376898118 0.02 1.0 +13.724 +2.855 0 +10.055 +51.249 +1.600 +5.813 +23.870 +66.408 +5.692 0
STL FAM76B 11 - 95162602 95144462 rs11021130 71578 94713920 3 1.334 -0.0523146043952281 0.95 8.15647041203 0.258 3.0 +1.334 NA 0 0 NA 0 0 NA NA NA 0
STL ELP4 11 + 31487872 31761516 rs12280012 70034 31755400 1 4.405 5.53767974673905 0 7.96681908163 0.011 1.0 +4.405 NA 0 NA NA NA NA NA NA NA NA
STL C11orf93 11 + 110675185 110684003 rs4617622 72062 110688367 11 1.044 -0.463700801226394 0.65 7.06402687453 0.0 1.0 +1.044 0 0 NA 0 NA NA 0 0 0 NA
STL TPP1 11 - 6597268 6592493 rs12793267 68595 5730601 5 1.073 0.684018173078039 0.817 11.3500735915 0.0 1.0 +1.073 0 0 0 0 0 0 0 0 0 0
STL OR52N5 11 - 5756473 5756473 rs12793267 68595 5730601 4 1.096 0.188340931900964 0.817 6.04172072758 0.003 3.0 +1.096 NA NA 0 0 0 0 +1.286 0 0 0
STL MRVI1 11 - 10672111 10554698 rs9919632 69030 11549686 1 1.295 1.72578249982217 0.117 6.02529773461 0.0 1.0 +1.295 0 0 0 0 NA NA 0 0 0 NA
STL DNHD1 11 + 6475101 6549441 rs7122862 68599 5787691 5 1.158 0.0446753628611491 0 6.07409510908 0.002 1.0 +1.158 0 0 0 0 0 0 0 0 0 0
STL TRIM5 11 - 5662915 5643488 rs17305868 68578 5658459 2 4.475 3.26020296452955 0.483 6.63193326767 0.0 1.0 +4.475 NA 0 +2.918 0 0 0 0 0 0 0
STL MRGPRF 11 - 68537426 68530305 rs7950402 70874 69411832 2 1.057 1.24401345143867 0.692 6.09689187563 0.0 1.0 +1.057 0 0 0 0 0 0 0 0 0 0
STL SYTL2 11 - 85199826 85084031 rs12280977 71346 85276312 2 2.018 2.38930729282038 0.183 6.05417797429 0.0 1.0 +2.018 0 0 +3.621 0 0 0 0 0 0 0
STL TUB 11 + 8059484 8079608 rs12282950 68794 7743406 2 1.043 1.26406547171808 0.917 6.15147916928 0.013 1.0 +1.043 0 0 0 0 0 0 0 0 0 0
STL FAM76B 11 - 95162602 95144462 rs566204 71620 95220574 1 14.578 13.3070200643555 0.358 8.15647041203 0.258 3.0 +14.578 NA 0 +12.734 NA 0 0 NA NA NA +1.583
STL EHF 11 + 34599163 34636954 rs997704 70159 34366398 3 1.074 0.260910527428738 0 6.07956386534 0.0 1.0 +1.074 NA 0 0 0 0 0 0 0 0 0
STL NCRNA00301 11 NA 60139799 60210958 rs2241002 70735 60643489 1 1.062 1.94284344004887 0.817 6.1625578795 0.139 2.0 +1.062 0 NA 0 NA NA NA NA NA NA NA
STL SPI1 11 - 47356703 47333673 rs10838698 70655 47342499 1 20.007 18.6464307879744 0.633 8.46719250268 0.0 1.0 +20.007 0 0 +27.235 0 0 0 0 0 0 +1.300
STL SPTY2D1 11 - 18612596 18588077 rs2702724 69502 19452506 2 1.029 0.557997177834205 0.583 8.56364730771 0.264 2.0 +1.029 0 0 0 0 0 0 0 0 0 0
STL CD3D 11 - 117718669 117715152 rs636566 72362 117199460 2 1.024 0.65188249367778 0 6.4875429248 0.005 2.0 +1.024 NA 0 NA NA NA NA NA NA NA NA
STL OR51T1 11 + 4859624 4859624 rs5024041 68524 5330222 4 1.035 -0.271464190614949 0.517 6.07529459862 0.001 1.0 +1.035 0 NA 0 0 0 0 0 0 0 0
STL UBQLNL 11 - 5494532 5494532 rs7939159 68571 5598577 1 14.845 14.8936350512297 0.633 6.34661408044 0.001 1.0 +14.845 NA +3.375 +28.408 0 +4.095 0 0 0 +14.410 0
STL C11orf46 11 + 30301224 30314689 rs795232 70026 30729897 1 1.754 3.1246032185156 0.942 9.73985853347 0.0 1.0 +1.754 0 0 0 0 0 0 0 0 0 0
STL NUCB2 11 + 17254861 17309534 rs214083 69385 17255435 1 21.322 21.1572805826758 0.617 9.90761781144 0.0 2.0 +21.322 0 +1.955 +44.720 0 0 0 0 0 0 0
STL BACE1 11 - 116692182 116665733 rs678776 72362 117201954 2 1.239 1.68626054392639 0.717 6.33634751036 0.008 1.0 +1.239 0 +1.221 0 0 NA NA 0 0 0 NA
STL CAT 11 + 34417047 34449490 rs1569691 70159 34385890 4 4.527 1.27033622132497 0.658 9.56692824589 0.002 1.0 +4.527 0 +1.312 +7.890 +1.802 0 +1.432 0 +3.260 0 +1.196
STL USP28 11 - 113251466 113175347 rs620291 72119 112619068 2 1.14 1.42509251537818 0.817 8.48932808913 0.002 1.0 +1.140 NA 0 0 0 0 0 0 0 0 0
STL FOXRED1 11 + 125644144 125652539 rs531720 72886 125561485 6 1.414 -0.24452123198284 0.708 9.22332646321 0.002 1.0 +1.414 0 +3.250 +7.890 +1.433 0 0 +3.985 +1.824 +1.569 0
STL SIK2 11 + 110978379 111099429 rs2156723 72065 110804977 2 1.201 0.666098237752073 0.642 6.14417334875 0.0 1.0 +1.201 0 0 0 NA 0 0 NA NA NA 0
STL ZNHIT2 11 - 64641746 64641746 rs4647575 70806 64863745 1 1.204 1.78730159104265 0 7.11756073157 0.0 1.0 +1.204 NA 0 0 0 0 0 0 0 0 0
STL TRIM21 11 - 4371502 4363659 rs4144331 68427 4363055 3 1.404 0.447460114390224 0.917 8.20982201905 0.0 1.0 +1.404 0 0 0 0 NA NA 0 0 0 NA
STL NRXN2 11 - 64167363 64132130 rs2286614 70795 63824886 1 1.733 2.3108850573588 0 6.17857766092 0.0 1.0 +1.733 0 0 0 0 0 0 0 0 0 0
STL NADSYN1 11 + 70841864 70889995 rs1792328 70936 70790369 2 2.5 1.48418825253255 0 9.57939417769 0.002 2.0 +2.500 NA 0 0 0 0 0 0 0 0 0
STL KDM4D 11 + 94346492 94369835 rs12420375 71575 94657919 1 1.279 1.78636086800644 0 6.35712772397 0.0 1.0 +1.279 NA NA NA NA NA NA NA NA NA NA
STL LOC494141 11 + 18187260 18191203 rs12277962 69401 17612415 1 2.044 1.9845623285756 0.758 7.09554785198 0.0 1.0 +2.044 NA 0 NA NA NA NA NA NA NA NA
STL C11orf75 11 - 92916194 92852083 rs7118364 71528 92927061 1 5.218 5.71064474397278 0.35 9.88148474554 0.0 1.0 +5.218 0 0 +3.200 0 0 0 0 0 0 0
STL PRKCDBP 11 - 6298316 6297370 rs2741757 68686 6853827 1 1.075 1.40089424208182 0 6.98504443324 0.01 1.0 +1.075 0 0 0 0 0 0 0 0 0 0
STL POU2F3 11 + 119616160 119694271 rs596647 72437 118872531 4 1.106 0.435688380469145 0.875 6.4745953587 0.0 1.0 +1.106 0 NA NA 0 0 0 0 0 0 0
STL GAL 11 + 68208558 68214960 rs12577156 70853 69043706 1 1.319 2.07752453746043 0 6.20757085917 0.0 2.0 +1.319 NA 0 NA NA NA NA NA NA NA NA
STL VPS37C 11 - 60685492 60656587 rs174616 70739 61385698 1 1.258 1.51456410499392 0 9.88004440271 0.0 1.0 +1.258 0 0 0 0 0 0 0 0 0 0
STL LOC100507392 11 - 128071128 128067226 rs7933972 73111 128944185 1 1.424 1.63209961877053 0.317 6.42715493477 0.001 1.0 +1.424 0 0 NA 0 NA NA 0 0 0 NA
STL DIXDC1 11 + 111353242 111394889 rs4463877 72068 111560566 1 1.111 1.30846206352652 0.342 6.18182341895 0.326 2.0 +1.111 0 0 0 0 NA NA 0 0 0 NA
STL DDB2 11 + 47193068 47216926 rs10769254 70655 47319041 1 5.55 5.47943249417498 0.842 8.10711635473 0.005 1.0 +5.550 0 0 0 0 0 0 0 0 0 0
STL HPX 11 - 6418830 6409276 rs10500689 68708 7284953 2 1.024 1.67267888449955 0 6.22109430532 0.0 1.0 +1.024 0 0 0 0 0 0 0 0 0 0
STL CSTF3 11 - 33139613 33063411 rs10836019 70084 33044600 3 2.496 0.062318428043715 0.35 8.96209770264 0.0 1.0 +2.496 +8.262 0 +1.009 0 0 0 0 0 0 0
STL C11orf93 11 + 110675185 110684003 rs4938459 72064 110701829 10 4.573 -0.258390453974755 0.658 7.06402687453 0.0 1.0 +4.573 0 0 NA 0 NA NA 0 0 0 NA
STL C11orf92 11 - 110675749 110674601 rs4938459 72064 110701829 2 2.434 -0.537211639870644 0.658 6.24461144641 0.0 1.0 +2.434 0 0 +2.903 0 0 0 0 0 0 0
STL FIBP 11 - 65412586 65408090 rs601863 70808 65403133 1 24.637 21.0397596207886 0 9.79644266139 0.001 2.0 +24.637 NA 0 +44.334 +4.206 0 +5.016 0 +4.429 +3.630 +2.866
STL PIDD 11 - 795250 789565 rs16927507 68295 1673325 2 1.201 1.00766137116528 0 9.27301782533 0.0 1.0 +1.201 0 0 0 0 NA NA 0 0 0 NA
STL ZFP91 11 + 58103162 58141244 rs10896742 70661 57815997 1 1.611 1.35268142255239 0.592 9.37372618077 0.0 1.0 +1.611 0 0 +5.010 0 0 0 0 0 0 0
STL TRIM3 11 - 6451781 6426986 rs438994 68532 5469166 1 1.036 1.27051933220936 0.85 6.51854187446 0.0 1.0 +1.036 0 NA 0 0 0 0 0 0 0 0
STL SAA2-SAA4 11 - 18226797 18209787 rs7948997 69449 18814892 NA 1.27 NA 0.792 6.28921210937 0.0 1.0 +1.270 0 0 0 0 0 0 0 0 NA 0
STL SNX19 11 - 130291592 130253659 rs10791115 73210 130399909 9 1.16 -0.323707949169389 0.758 9.53924647462 0.0 1.0 +1.160 +1.044 0 +19.238 +1.443 0 0 0 0 0 0
STL BIRC2 11 + 101723175 101753930 rs2075847 71864 102175034 2 1.098 1.60306098359383 0 10.5080303608 0.001 1.0 +1.098 NA 0 NA NA NA NA NA NA NA NA
STL MED19 11 - 57236249 57228683 rs4423203 70661 57531423 1 1.406 1.6453825133756 0.558 8.26612557592 0.0 1.0 +1.406 0 +1.259 +1.700 0 0 0 +1.058 0 +1.294 0
STL ASCL3 11 - 8921156 8916296 rs12270171 68849 8354072 2 1.171 0.835906376765831 0.45 6.04437899163 0.001 1.0 +1.171 NA NA 0 0 0 0 0 0 0 0
STL KIAA1731 11 + 93034463 93103044 rs631116 71531 93114475 4 3.545 -0.175419767241846 0 7.9799204904 0.001 1.0 +3.545 NA 0 NA NA NA NA NA NA 0 NA
STL NPAT 11 - 107598575 107534956 rs12286870 71979 107281877 3 1.131 1.33982943138124 0.858 9.47549127836 0.001 1.0 +1.131 0 0 0 NA 0 0 NA NA NA 0
STL HMBS 11 + 118460796 118469029 rs1799993 72420 118463337 1 7.173 7.00292531880144 0.375 8.0640210111 0.0 1.0 +7.173 0 +2.143 +24.780 +26.067 +1.214 +2.416 +3.647 +48.242 +11.112 +2.577
STL LRRN4CL 11 - 62213947 62212561 rs11231322 70777 62570810 1 1.199 1.41083942303009 0.192 6.05528616461 0.0 1.0 +1.199 0 NA 0 0 0 0 0 0 0 0
STL LMO2 11 - 33848085 33837697 rs16925428 70159 34302938 1 1.65 2.23449985165345 0 8.54153169998 0.0 1.0 +1.650 NA 0 NA NA NA NA NA NA NA NA
STL MYEOV 11 + 68818197 68819634 rs7940107 70833 68784346 1 3.308 3.86953966145933 0.808 6.52071391894 0.0 1.0 +3.308 NA 0 +10.863 0 0 0 0 0 0 0
STL PHLDA2 11 - 2907226 2906473 rs10832936 68380 2917788 2 1.04 1.26475468116633 0.817 7.54102395443 0.0 1.0 +1.040 0 0 0 +1.255 0 0 0 +5.430 0 0
STL C11orf93 11 + 110675185 110684003 rs12792445 72046 110681561 4 2.508 0.640096369886104 0.642 7.06402687453 0.0 1.0 +2.508 0 0 NA 0 NA NA 0 0 0 NA
STL MRE11A 11 - 93866688 93792995 rs10831224 71538 93785128 2 2.649 3.26752661601665 0.942 6.29777308161 0.003 1.0 +1.424 0 0 +1.460 0 0 0 0 0 0 0
STL NAT10 11 + 34083686 34124206 rs10836257 70176 34539911 3 1.082 0.902550902834968 0.417 10.1894010649 0.08 1.0 +1.082 0 0 0 0 0 0 0 0 0 0
STL DENND5A 11 - 9243447 9117977 rs1032550 68866 9769884 1 3.208 3.27891619027069 0.742 8.09690171029 0.102 2.0 +3.208 0 0 0 0 0 0 0 0 0 0
STL MMP7 11 - 101906688 101896745 rs11225703 71875 102691169 3 1.025 1.00704757480127 0.667 8.67314132152 0.0 1.0 +1.025 NA 0 0 NA 0 0 NA NA NA 0
STL CREBZF 11 - 85053830 85053830 rs956202 71346 85013577 1 2.113 2.2581229951545 0.133 9.6119273145 0.0 1.0 +2.113 0 0 0 0 0 0 0 0 0 0
STL C11orf48 11 - 62195817 62187207 rs12273597 70739 61468197 9 1.224 -0.300028676105014 0 9.02079479221 0.0 2.0 +1.224 NA 0 NA NA NA NA NA NA 0 NA
STL NAA40 11 + 63463017 63478385 rs17158606 70794 63346539 1 2.286 3.07596685348801 0 7.2541922658 0.002 1.0 +2.286 NA 0 NA NA NA NA NA NA NA NA
STL TRIM5 11 - 5662915 5643201 rs17328039 68466 4797014 8 1.201 0.432351481150447 0.8 7.88372599939 0.0 2.0 +1.201 NA 0 0 0 0 0 0 0 0 0
STL OR5P3 11 - 7804095 7804095 rs4320942 68795 7865592 2 1.019 -0.0744825618716501 0.475 6.31630765013 0.001 1.0 +1.019 NA NA 0 0 0 0 0 0 0 0
STL PPFIBP2 11 + 7491576 7630830 rs874811 68824 8289237 3 1.186 0.641472728814144 0.617 10.4791903002 0.0 1.0 +1.186 0 0 0 0 0 0 0 0 0 0
STL TMEM9B 11 - 8942565 8926598 rs7123904 68845 8324822 3 1.146 0.829948454078814 0 9.51516140717 0.0 1.0 +1.146 0 0 0 0 0 0 0 0 0 0
STL SLC37A4 11 - 118406826 118400996 rs741811 72417 118403529 3 1.891 -0.0373092992628471 0.867 7.88347285024 0.0 1.0 +1.891 0 0 0 0 NA NA 0 0 0 NA
STL TRAPPC4 11 + 118394450 118399240 rs741811 72417 118403529 3 7.71 -0.263223039338567 0.867 10.4921029538 0.0 1.0 +7.710 +1.024 +5.017 +38.783 +7.665 +3.076 +2.411 +12.467 +12.585 +6.263 +1.828
STL OR52E6 11 - 5819703 5819703 rs4910692 68466 4869323 2 1.633 1.63317191745786 0.525 6.06948744097 0.012 3.0 +1.633 NA NA 0 0 NA NA 0 0 0 NA
STL MS4A4A 11 + 59804714 59832155 rs11230311 70693 59954341 1 1.826 2.05390161008752 0.342 6.05493259475 0.236 1.0 +1.826 NA 0 0 0 0 0 0 0 0 0
STL CD59 11 - 33714601 33688465 rs704697 70103 33681356 1 12.42 12.639493423607 0.383 10.900157269 0.167 2.0 +12.420 NA +1.898 0 0 0 0 0 0 +1.559 0
STL SERGEF 11 - 17991213 17766536 rs440234 69405 17902196 2 1.094 1.40331569653363 0.1 8.24163043483 0.001 1.0 +1.094 NA 0 0 0 0 0 0 +1.418 0 0
STL MYO7A 11 + 76516963 76603299 rs7950426 71044 76098862 2 1.125 -0.133457707302811 0.675 6.14178946317 0.023 1.0 +1.125 0 0 0 0 NA NA 0 0 0 NA
STL TSPAN18 11 + 44742551 44907257 rs7935243 70525 44050992 3 1.262 1.26302085641958 0.7 6.37378881705 0.0 1.0 +1.262 NA 0 0 0 0 0 0 0 0 0
STL BCL9L 11 - 118286823 118275427 rs616314 72420 118462077 1 1.124 1.41454783792984 0.15 6.59563992385 0.0 1.0 +1.124 0 0 0 0 0 0 0 0 0 0
STL IGHMBP2 11 + 68427894 68463577 rs3892955 70874 69346602 5 1.003 -0.201613807380405 0.758 8.51623677999 0.007 1.0 +1.003 0 0 0 0 0 0 0 0 0 0
STL MICALCL 11 + 12265022 12336417 rs12788510 69002 11342748 2 1.502 1.7019789391668 0.95 6.30362331344 0.0 1.0 +1.502 0 0 0 0 0 0 0 0 0 0
STL CARS 11 - 3035257 2979054 rs11821335 68316 2063730 2 1.123 1.41349041660285 0 10.2982696338 0.0 1.0 +1.123 NA 0 NA NA NA NA NA NA NA NA
STL MAP3K11 11 - 65138296 65122675 rs10896027 70806 65177336 1 2.968 2.68338441304042 0 7.76215340666 0.0 1.0 +2.968 0 0 +4.496 0 0 0 0 0 0 +2.083
STL LDHC 11 + 18390428 18429085 rs1483102 69449 18998801 2 1.332 0.0984181198966789 0 8.19394482167 0.0 1.0 +1.332 NA 0 NA NA NA NA NA NA 0 NA
STL SCUBE2 11 - 9069726 8999320 rs2121312 68851 8410170 2 1.05 0.901813236801478 0.408 6.09770019815 0.0 1.0 +1.050 0 0 0 0 0 0 0 0 0 0
STL TRIM66 11 - 8636959 8596126 rs2121312 68851 8410170 2 1.046 -0.0651762083247042 0.408 7.24510113249 0.241 1.0 +1.046 0 0 NA 0 NA NA 0 0 0 NA
STL VWA5A 11 + 123491320 123521782 rs664548 72762 123447148 3 1.003 1.65625217346068 0.9 6.64926409342 0.0 1.0 +1.003 0 0 0 0 0 0 0 0 0 0
STL USP35 11 + 77577505 77602339 rs11237441 71080 77682718 1 2.67 2.98266304707853 0.117 6.99584289178 0.107 2.0 +2.670 0 +1.146 NA 0 0 0 +9.990 0 +5.224 0
STL CLNS1A 11 - 77026499 77005388 rs4944178 71070 77270869 6 4.241 -0.046866824029073 0.892 11.2571985673 0.0 1.0 +4.241 0 0 +6.697 0 0 0 0 +1.281 +2.436 0
STL DDI1 11 + 103412517 103412517 rs10895472 71883 102953977 1 1.146 1.37352864548651 0.65 6.04457581649 0.007 1.0 +1.146 NA NA 0 0 0 0 0 0 0 0
STL ZNF215 11 + 6904229 6933496 rs510120 68681 6759654 5 1.755 0.655544102548248 0.733 8.08149078563 0.0 1.0 +1.755 0 0 0 0 0 0 0 0 0 0
STL PEX16 11 - 45896250 45888439 rs7127860 70644 45304531 2 2.077 2.40042029192571 0.15 6.41612568691 0.0 1.0 +2.077 0 0 0 0 0 0 0 0 0 0
STL GSTP1 11 + 67107641 67110435 rs7927381 70808 67103319 1 3.686 4.20221465553313 0.942 12.2835907995 0.0 1.0 +3.686 0 0 +10.386 0 0 0 0 0 0 0
STL AQP11 11 + 76978327 76997990 rs1790238 71070 77303318 2 1.94 1.15084465787137 0.417 6.32440028504 0.0 1.0 +1.940 0 0 +2.167 0 0 0 +1.357 +1.242 0 0
STL LGR4 11 - 27450910 27347266 rs17309195 69965 26536696 2 1.05 0.896141433043163 0.183 6.44752253745 0.0 1.0 +1.050 0 0 0 0 0 0 0 0 0 0
STL ZNHIT2 11 - 64641746 64641746 rs3741404 70795 63755816 2 1.151 1.30767768933549 0.35 7.11756073157 0.0 1.0 +1.151 NA 0 0 0 0 0 0 0 0 0
STL PRR5L 11 + 36354110 36440467 rs697319 70258 35548964 1 1.265 1.53639503986434 0 6.41281349969 0.105 1.0 +1.265 NA 0 0 0 0 0 0 0 0 0
STL BACE1 11 - 116692182 116665733 rs10790212 72372 117207900 5 1.073 -0.392166549975069 0.758 6.33634751036 0.008 1.0 +1.073 0 0 0 0 NA NA 0 0 0 NA
STL NAV2 11 + 19691456 20096254 rs10741758 69452 19057054 2 1.139 1.04746470894756 0.892 7.00222923071 0.0 1.0 +1.139 0 0 0 0 0 0 0 0 0 0
STL RRM1 11 + 4072499 4116000 rs10742250 68425 4131995 3 1.47 1.08348521115912 0.9 11.6500535737 0.0 1.0 +1.470 0 0 +4.480 0 0 0 0 0 0 0
STL GAS2 11 + 22652894 22789919 rs7117598 69807 23472260 4 1.342 0.310994759588456 0.65 6.90912681786 0.04 2.0 +1.342 0 0 0 0 0 0 0 0 0 0
STL MOB2 11 - 1464524 1448294 rs10742226 68295 1473748 1 1.239 1.44730212209486 0.4 7.65665883018 0.0 1.0 +1.239 0 0 0 0 NA NA 0 0 0 NA
STL OVCH2 11 - 7684517 7669207 rs7935453 68852 8603339 3 1.263 0.402441142869359 0.217 6.32915331926 0.485 3.0 +1.263 0 NA 0 0 NA NA 0 0 0 NA
STL MAPK8IP1 11 + 45863622 45883775 rs17787136 70655 45851212 1 2.757 3.2272770246782 0.75 6.11263274159 0.0 1.0 +2.757 0 0 NA 0 NA NA 0 0 0 NA
STL C11orf68 11 - 65443107 65442265 rs9667389 70808 65441505 1 1.971 3.49589834469625 0 9.50808177802 0.018 2.0 +1.971 NA 0 NA NA NA NA NA NA NA NA
STL SIDT2 11 + 116555148 116571929 rs12804415 72263 115737697 3 1.058 0.317269569770088 0.108 10.2357438736 0.0 1.0 +1.058 0 0 0 NA 0 0 NA NA NA 0
STL TRAPPC4 11 + 118394450 118399240 rs715849 72441 119080934 2 1.126 0.83260266931972 0.608 10.4921029538 0.0 1.0 +1.126 0 0 0 0 0 0 0 0 0 0
STL OR52B4 11 - 4346192 4346192 rs1827718 68443 4500634 1 1.501 1.76105913347469 0 6.12750854856 0.0 1.0 +1.501 0 NA 0 NA NA NA NA NA NA NA
STL ARNTL 11 + 13255900 13364718 rs16913430 69289 13898230 2 1.157 1.48764060101394 0 8.77332280474 0.0 1.0 +1.157 NA 0 NA NA NA NA NA NA NA NA
STL KIAA1731 11 + 93034463 93103044 rs11020477 71529 93046865 2 3.822 0.047900484354426 0 7.9799204904 0.001 1.0 +3.822 NA 0 NA NA NA NA NA NA 0 NA
STL TSG101 11 - 18505079 18458758 rs11024781 69437 18725932 2 1.277 -0.575090290601743 0.708 10.6863607743 0.0 1.0 +1.277 0 0 0 0 0 0 0 0 0 0
STL TRIM34 11 + 5610060 5618972 rs11033126 68450 4616434 1 1.316 1.38090547531801 0.767 6.62846990001 0.002 1.0 +1.316 NA 0 0 0 0 0 0 0 0 0
STL SIRT3 11 - 226362 206718 rs4758635 68272 273928 4 5.93 0.415098999774255 0.492 8.01948279565 0.001 1.0 +5.930 0 0 0 0 0 0 0 0 0 0
STL POLR2L 11 - 832529 830480 rs7924806 68285 823668 1 5.144 4.98420606481545 0.258 11.3735443207 0.0 1.0 +5.144 NA +8.039 +61.481 +1.191 0 0 0 0 +5.319 0
STL CCDC90B 11 - 82675025 82650656 rs7130356 71307 82139425 3 1.197 0.889126372973837 0.95 11.4461484788 0.0 1.0 +1.197 0 0 0 0 0 0 0 0 0 0
STL FXYD2 11 - 117200669 117196297 rs7117314 72362 117203972 1 1.256 8.36502474268953 0 8.83554413633 0.122 3.0 +1.256 0 NA +14.495 0 0 0 0 0 0 +1.087
STL FXYD2 11 - 117204017 117196297 rs7117314 72362 117203972 1 8.06 8.36502474268953 0 7.33545684548 0.273 1.0 +1.256 0 NA +14.495 0 0 0 0 0 0 +1.087
STL ACAT1 11 + 107497467 107523206 rs12281147 71966 106835325 2 1.321 0.885181662261969 0.792 11.4442501617 0.0 1.0 +1.321 0 0 0 0 0 0 0 0 0 0
STL POLA2 11 + 64786007 64821166 rs487662 70799 64238456 3 1.067 0.269227870853716 0 10.3345163875 0.0 1.0 +1.067 0 0 0 0 0 0 0 0 0 0
STL SORL1 11 + 120828121 121005414 rs7116595 72575 120751341 1 2.47 2.77738582576525 0.692 9.03248853124 0.0 1.0 +2.470 0 0 +1.479 0 0 0 0 0 0 0
STL JAM3 11 + 133444029 133524250 rs470437 73536 133473587 1 4.062 4.5832568340566 0.9 6.77764979091 0.0 1.0 +4.062 0 0 +2.083 +2.777 0 0 0 +5.884 +1.792 0
STL RNF141 11 - 10519350 10493189 rs10500727 68913 10509900 1 1.47 2.00645508727617 0.95 7.12083236973 0.001 1.0 +1.470 0 +1.489 0 0 0 0 0 0 0 0
STL TSG101 11 - 18505079 18458758 rs1395320 69432 18504771 1 21.968 21.6161337193977 0.333 10.6863607743 0.0 1.0 +21.968 0 0 +73.264 0 +8.409 +1.543 0 0 +1.371 +6.967
STL PDE3B 11 + 14621844 14847582 rs326688 69350 15780291 1 1.445 1.73069278933218 0.558 6.15793687998 0.0 1.0 +1.445 NA 0 0 0 0 0 0 0 0 0
STL NUDT8 11 - 67153977 67152447 rs2447587 70814 67168406 3 1.096 0.327529585395423 0.083 8.56596021293 0.032 2.0 +1.096 0 0 0 0 0 0 0 0 0 0
STL PRKRIR 11 - 75769528 75741486 rs633473 71008 74930524 1 1.879 2.04354473414072 0.308 10.1951335833 0.0 1.0 +1.879 0 0 0 0 0 0 0 0 0 0
STL C11orf57 11 + 111450177 111458398 rs7943860 72066 111304763 4 2.325 0.231144264381045 0 8.55706353228 0.0 1.0 +2.325 NA 0 NA NA NA NA NA NA NA NA
STL FADS1 11 - 61341105 61326510 rs198425 70737 61248007 2 2.954 2.03017303453825 0.217 9.93919574945 0.0 1.0 +2.954 0 0 0 0 0 0 0 0 0 0
STL PSMD13 11 + 226807 242504 rs2178798 68270 244869 1 7.206 6.90653434994886 0.408 11.0188685829 0.0 1.0 +7.206 0 0 0 0 NA NA 0 0 0 NA
STL BET1L 11 - 197422 195667 rs2178798 68270 244869 2 1.598 1.09805389676591 0.408 11.2591668955 0.0 1.0 +1.598 0 0 0 +2.134 0 0 0 0 0 0
STL VWA5A 11 + 123491320 123521782 rs1148109 72743 123010309 5 1.133 1.01126922146113 0.45 6.64926409342 0.0 1.0 +1.133 0 0 0 0 0 0 0 0 0 0
STL RNF169 11 + 74137560 74224238 rs10219235 70985 74087111 3 1.044 0.724911337821095 0 7.3703069092 0.0 1.0 +1.044 0 0 NA 0 0 0 0 0 0 0
STL ZNF195 11 - 3357028 3338371 rs10832897 68371 2889111 2 1.022 1.26885057059066 0.75 9.18592888228 0.0 1.0 +1.022 0 NA 0 NA 0 0 NA NA NA 0
STL YIF1A 11 - 65813214 65808830 rs2177054 70808 65701188 1 4.602 4.75135332906539 0.808 9.19634845591 0.0 2.0 +4.602 0 0 0 0 0 +2.642 0 0 0 0
STL POLA2 11 + 64786007 64821166 rs2177054 70808 65701188 2 1.082 1.21974757019704 0.808 10.3345163875 0.0 1.0 +1.082 0 0 0 0 0 0 0 0 0 0
STL FLJ39051 11 - 125730692 125717427 rs646358 72897 125709371 1 7.234 7.64818757504059 0.667 6.78847885492 0.0 1.0 +7.234 NA NA NA 0 NA NA 0 +1.784 0 NA
STL MICALCL 11 + 12265022 12336417 rs2706643 69133 12205091 1 1.985 2.30707083067588 0.85 6.30362331344 0.0 1.0 +1.985 0 0 0 0 0 0 0 0 0 0
STL YIF1A 11 - 65813214 65808830 rs605952 70806 65231687 2 1.124 0.551525740217846 0 9.19634845591 0.0 2.0 +1.124 0 0 0 0 0 0 0 0 0 0
STL VWA5A 11 + 123491320 123500153 rs668560 72762 123446265 2 1.516 3.4109367265572 0.9 6.8211075977 0.0 1.0 +1.516 0 0 0 0 0 0 0 0 0 0
STL AMPD3 11 + 10439253 10483830 rs6484689 68953 11099606 3 1.074 0.592712678219374 0.833 8.92450423454 0.0 1.0 +1.074 0 0 0 0 0 0 0 0 0 0
STL COX8A 11 + 63498654 63500272 rs12283313 70794 63530877 1 1.343 1.73539872016195 0.917 12.7646449333 0.0 1.0 +1.343 0 0 0 0 0 0 0 0 0 0
STL SNX19 11 - 130291592 130253659 rs1078020 73202 130206714 8 1.614 -0.268850929628227 0.517 9.53924647462 0.0 1.0 +1.614 0 0 +6.105 0 0 0 0 0 0 0
STL SLC22A6 11 - 62509071 62500929 rs12281809 70742 61569518 1 1.767 2.18559298868104 0.817 6.06944308679 0.0 1.0 +1.767 0 0 0 0 0 0 0 0 0 0
STL SAA1 11 + 18244383 18247837 rs12295745 69405 17838626 1 2.666 2.91867498504353 0.425 6.21739062599 0.262 4.0 +2.666 NA 0 0 NA 0 0 NA NA NA 0
STL C11orf48 11 - 62195817 62187207 rs1939769 70777 62670778 10 1.236 -0.310184180760084 0 9.02079479221 0.0 2.0 +1.236 0 0 0 0 0 0 0 0 0 0
STL CAPN1 11 + 64705725 64735306 rs604630 70808 65406350 1 1.568 1.91528267945873 0 11.5775110921 0.0 1.0 +1.568 NA 0 NA NA NA NA NA NA NA NA
STL TMEM218 11 - 124478415 124472846 rs606567 72839 124491302 5 1.871 -0.139380582366477 0.733 8.15761574658 0.0 1.0 +1.871 0 0 +1.739 0 0 0 0 0 0 0
STL ZNF215 11 + 6904229 6933496 rs4498971 68686 6859087 3 1.884 1.37426635238603 0 8.08149078563 0.0 1.0 +1.884 0 0 0 0 0 0 0 0 0 0
STL CTSW 11 + 65403859 65407554 rs687672 70808 65406560 1 9.579 9.85270663034354 0 6.23111906717 0.0 1.0 +9.579 NA +11.525 +2.741 0 +1.717 0 0 +3.269 0 0
STL CDON 11 - 125438397 125336210 rs7123756 72848 124557046 1 1.791 2.08080676027514 0.542 6.01872617401 0.0 1.0 +1.791 NA 0 0 0 0 0 0 0 0 0
STL TMEM126A 11 + 85036610 85045000 rs2290823 71346 85036902 1 6.403 6.520637109599 0.083 11.0099666854 0.009 1.0 +6.403 0 0 +6.155 0 0 0 0 0 +2.798 0
STL AMPD3 11 + 10439253 10483830 rs4909942 68913 10518716 2 1.19 0.617021791423951 0.833 8.92450423454 0.0 1.0 +1.190 0 0 +1.578 +1.020 0 +1.009 0 +1.074 0 0
STL FDX1 11 + 109805870 109838287 rs226130 72018 110206656 2 1.099 1.05506431308248 0.742 6.94071675934 0.0 1.0 +1.099 0 NA 0 NA 0 0 NA NA NA 0
STL NAT10 11 + 34083686 34124206 rs7104301 70162 34450214 1 1.419 1.6244345189651 0.767 10.1894010649 0.08 1.0 +1.419 0 0 0 0 0 0 0 0 0 0
STL PATE2 11 - 125153924 125152623 rs635819 72872 125296227 2 1.045 1.20035866502344 0.875 6.12463009904 0.329 1.0 +1.045 NA NA 0 0 0 0 0 0 0 0
STL OR5B12 11 - 57964222 57964222 rs5847 70661 57075915 1 1.011 1.21678947187928 0.558 6.03307349814 0.0 1.0 +1.011 0 NA 0 0 0 0 0 0 0 0
STL UBE2L6 11 - 57091756 57076558 rs5847 70661 57075915 1 3.235 3.23110755598906 0.558 9.73699400304 0.0 1.0 +3.235 0 0 0 +2.657 0 0 +1.205 +2.691 0 0
STL TAGLN 11 + 116575249 116580140 rs7946257 72323 116558375 1 1.606 1.83042334759442 0 6.54500399918 0.0 1.0 +1.606 0 0 +2.251 0 0 +6.286 0 0 0 0
STL ALKBH3 11 + 43858932 43898043 rs7937606 70498 42870205 4 1.284 1.16349952563914 0.058 10.2271169649 0.01 1.0 +1.284 0 0 0 0 0 0 0 0 0 0
STL LOC100133315 11 - 71317141 71254548 rs7103396 70926 70584183 1 1.435 2.42319918033618 0 6.47731832212 0.046 1.0 +1.435 NA NA NA NA NA NA NA NA NA NA
STL ETS1 11 - 127962663 127837681 rs12575600 73049 127830079 1 2.157 2.31047305638315 0.908 7.09306079373 0.0 1.0 +2.157 NA 0 0 0 0 0 0 0 0 0
STL KCNJ1 11 - 128217573 128215369 rs4937419 73096 128737124 1 1.17 1.46458006245309 0.867 6.0835850843 0.0 1.0 +1.170 NA 0 0 0 0 0 0 0 0 0
STL WEE1 11 + 9552809 9566571 rs12275368 68866 9624404 1 2.827 3.08590017280963 0.6 8.93851028604 0.0 1.0 +2.827 NA 0 +2.893 0 0 0 0 0 0 0
STL RRM1 11 + 4072499 4116000 rs10835684 68424 4124884 4 3.044 0.0392801896429327 0.667 11.6500535737 0.0 1.0 +3.044 +1.242 0 +6.372 +1.327 0 0 +2.943 +2.454 0 0
STL PSMD13 11 + 226807 242504 rs3020900 68265 237972 2 2.205 2.01208986854067 0.167 11.0188685829 0.0 1.0 +2.205 +3.605 0 +2.314 0 NA NA 0 0 0 NA
STL LRP5 11 + 67836683 67972852 rs491347 70817 67926264 2 1.159 1.28590191220261 0.208 7.77883675678 0.0 1.0 +1.159 0 0 0 NA 0 0 NA NA NA 0
STL HINFP 11 + 118497497 118510003 rs649870 72422 118476461 1 3.479 3.65336176040763 0.475 7.79998984266 0.0 1.0 +3.479 NA 0 +14.038 0 +2.806 0 0 0 +1.791 0
STL ALG8 11 - 77528347 77489889 rs230663 71073 77560774 2 2.834 0.927811837289096 0.65 9.50394041762 0.0 1.0 +2.834 NA 0 +30.744 +18.186 0 +1.067 +12.479 +16.847 0 +1.803
STL OR5D18 11 + 55343681 55343681 rs2512784 70656 55650762 1 1.1 1.46761996019178 0.9 6.03781400238 0.0 1.0 +1.100 NA NA 0 0 0 0 0 0 0 0
STL NUDT8 11 - 67153977 67152447 rs4930212 70815 67182122 2 3.921 5.87099849937178 0.892 8.56596021293 0.032 2.0 +3.921 0 0 0 0 0 0 0 0 0 0
STL CTSC 11 - 87710589 87699259 rs7926724 71381 86715213 3 1.197 0.697211477705782 0.617 11.4885883525 0.032 4.0 +1.197 0 0 0 0 0 0 0 0 0 0
STL CAT 11 + 34417047 34449490 rs2420388 70162 34447113 1 5.514 5.8344187311403 0.133 9.56692824589 0.002 1.0 +5.514 +1.230 +1.359 +15.899 +5.091 0 +3.783 +3.488 +6.959 +1.558 0
STL RRP8 11 - 6581387 6578071 rs4758398 68618 6181392 1 1.144 1.86094389393335 0 9.44625624674 0.001 1.0 +1.144 0 0 0 0 0 0 0 0 0 0
STL FOLR2 11 + 71605466 71610161 rs4316537 70938 70832777 2 1.703 -0.0654111278480456 0.95 6.73497819983 0.0 1.0 +1.703 0 0 0 0 NA NA 0 0 0 NA
STL ANO3 11 + 26310253 26638384 rs1387506 69957 26023200 3 1.055 -0.0531385976718474 0 6.23969831222 0.001 1.0 +1.055 NA 0 NA NA NA NA NA NA NA NA
STL DKK3 11 - 11987205 11942809 rs2131492 69084 12030337 1 1.289 1.58209967517705 0 6.10070123402 0.002 1.0 +1.289 NA 0 0 0 0 0 0 0 0 0
STL NAT10 11 + 34083686 34124206 rs12285414 70120 33916052 2 1.009 1.224792130939 0.708 10.1894010649 0.08 1.0 +1.009 0 0 0 0 0 0 0 0 0 0
STL SNX19 11 - 130291592 130253659 rs11603014 73207 130236035 6 7.465 0.125419588712424 0.808 9.53924647462 0.0 1.0 +7.465 +1.146 0 +21.393 0 0 +1.557 +1.995 0 0 0
STL FADS2 11 + 61352288 61389685 rs174548 70739 61327924 1 3.413 3.61682685392954 0.317 10.5277639593 0.0 1.0 +3.413 0 0 +6.313 0 0 0 0 0 0 0
STL TRIM5 11 - 5662915 5643488 rs16932813 68550 5532508 7 1.164 1.48213101078586 0 6.63193326767 0.0 1.0 +1.164 NA 0 NA NA NA NA NA NA NA NA
STL ALKBH3 11 + 43858932 43898043 rs4755255 70553 44475422 3 1.105 1.18835441485671 0.492 10.2271169649 0.01 1.0 +1.105 0 0 0 0 0 0 0 0 0 0
STL RSF1 11 - 77209528 77056184 rs7925252 71069 77024533 4 2.603 -0.160586979195755 0.125 8.17469979407 0.0 1.0 +2.603 NA +1.015 0 +1.232 0 0 0 0 0 0
STL PPME1 11 + 73560015 73642184 rs4944050 70984 73984142 2 1.018 0.940010178538505 0.817 8.64736961747 0.012 2.0 +1.018 0 0 0 0 NA NA 0 0 0 NA
STL LSP1 11 + 1842970 1869578 rs2074234 68338 2389540 4 1.001 0.78311099273683 0.725 10.4151491049 0.0 1.0 +1.001 0 0 0 0 0 0 0 0 0 0
STL ARFIP2 11 - 6459285 6455074 rs986403 68708 7241538 5 1.45 -0.0722903533575307 0 8.75080719874 0.014 2.0 +1.450 NA 0 NA NA NA NA NA NA NA NA
STL MRGPRE 11 - 3210192 3206666 rs4758587 68400 3376078 1 1.08 1.73271374712936 0.883 6.16638228464 0.015 1.0 +1.080 0 0 0 0 0 0 0 0 0 0
STL STIM1 11 + 3833508 4069087 rs16925380 68417 3634915 2 1.155 1.89380171867698 0 8.27276601991 0.0 1.0 +1.155 NA 0 NA NA NA NA NA NA 0 NA
STL C11orf9 11 + 61279436 61310110 rs198462 70737 61280695 1 3.229 3.53331347774126 0.525 6.76455648329 0.0 1.0 +3.229 0 +17.547 0 0 0 0 0 0 +14.510 0
STL NPAT 11 - 107598575 107534956 rs3824987 71983 107851313 1 3.412 3.50567743924289 0.692 9.47549127836 0.001 1.0 +3.412 0 0 0 NA 0 0 NA NA NA 0
STL KCTD21 11 - 77577312 77563277 rs7130968 71067 76713641 1 1.205 2.05003414813126 0 6.43696048327 0.002 1.0 +1.205 NA 0 NA NA NA NA NA NA NA NA
STL PIWIL4 11 + 93940121 93993689 rs608972 71538 93975778 1 6.447 6.59748864846634 0.392 6.2160448341 0.0 2.0 +6.447 0 0 +7.847 0 0 0 0 0 0 +2.757
STL FUT4 11 + 93916664 93916664 rs608972 71538 93975778 1 12.506 12.1167009080735 0.392 7.36799196854 0.0 1.0 +12.506 0 0 +48.711 0 0 0 0 0 0 +2.275
STL PGAP2 11 + 3775529 3803133 rs1055640 68423 3803869 1 11.044 10.3257106769445 0.333 8.10415766822 0.436 1.0 +11.044 0 0 0 0 0 0 0 0 0 0
STL PSMD13 11 + 226807 242504 rs577259 68266 237986 8 1.153 -0.418934450061247 0.183 11.0188685829 0.0 1.0 +1.153 +3.885 0 +2.615 0 NA NA 0 0 0 NA
STL PPP2R5B 11 + 64448718 64457744 rs3741392 70806 64457606 1 1.218 1.30033590101718 0.95 7.3748889248 0.0 1.0 +1.218 0 0 0 0 0 0 0 0 0 0
STL AHNAK 11 - 62070908 61957939 rs907638 70740 61526164 2 1.179 0.979460278665986 0.358 6.10634078984 0.0 2.0 +1.179 0 0 0 0 0 0 0 0 0 0
STL TRIM22 11 + 5667392 5686858 rs2500063 68487 5063241 2 1.082 1.11693743158366 0.708 12.1566076588 0.0 1.0 +1.082 0 0 0 0 0 0 0 0 0 0
STL AKIP1 11 + 8889276 8897459 rs7112519 68812 8169345 3 1.184 1.4295380820796 0 6.14541300214 0.014 1.0 +1.184 0 0 0 0 0 0 0 0 0 0
STL INCENP 11 + 61648020 61675809 rs3758976 70739 61473681 1 1.012 1.34262079372801 0.775 6.17304554907 0.002 1.0 +1.012 0 0 0 NA 0 0 NA NA NA 0
STL PSMD13 11 + 226807 242504 rs7395319 68275 321326 4 1.063 0.374538065452632 0.192 11.0188685829 0.0 1.0 +1.063 0 0 0 0 NA NA 0 0 0 NA
STL TBCEL 11 + 120400022 120462696 rs2000525 72565 120412692 1 13.666 12.8049484992533 0.875 6.79835177081 0.0 1.0 +13.666 0 0 0 0 0 0 0 0 0 0
STL SLC22A18 11 + 2880087 2902815 rs3782066 68375 2891787 5 2.05 -0.242787697103211 0.775 9.9909365633 0.0 1.0 +2.050 0 +3.513 NA 0 NA NA 0 +1.053 0 NA
STL AGBL2 11 - 47693504 47638474 rs4752877 70655 47842741 1 2.451 2.76015258626953 0.9 6.65820886275 0.004 2.0 +2.451 NA 0 0 0 0 0 0 +4.350 0 0
STL PCSK7 11 - 116608021 116582282 rs7939303 72323 116474649 1 1.426 1.85529729228725 0 7.63663081058 0.0 1.0 +1.426 NA 0 NA NA NA NA NA NA 0 NA
STL C11orf48 11 - 62195817 62187207 rs2584917 70766 62295775 7 2.731 -0.133695550787157 0 9.02079479221 0.0 2.0 +2.731 NA 0 NA NA NA NA NA NA NA NA
STL BSCL2 11 - 62230363 62214569 rs17636284 70743 61789740 2 1.724 1.55088372530085 0.3 9.28663372669 0.0 1.0 +1.724 NA 0 0 0 0 0 0 0 0 0
STL FXC1 11 + 6459252 6459850 rs7103173 68674 6520960 7 1.544 -0.268326627882804 0.333 7.0543498141 0.0 1.0 +1.544 NA 0 +12.804 0 0 0 0 0 0 0
STL PVRL1 11 - 119104645 119050567 rs6589706 72416 118253023 2 1.138 1.37690117005667 0.525 6.62350158853 0.033 1.0 +1.138 0 0 0 0 0 0 0 0 0 0
STL FAM118B 11 + 125586828 125637224 rs12808899 72848 124587334 2 1.072 1.13618220705648 0.833 6.60988930722 0.0 1.0 +1.072 0 0 0 0 0 0 0 0 0 0
STL RSF1 11 - 77209528 77056184 rs2602472 71067 76745802 2 1.455 1.08131275708841 0.708 8.17469979407 0.0 1.0 +1.455 NA 0 0 +1.266 0 0 0 0 0 0
STL SNX19 11 - 130291592 130253659 rs4937576 73205 130207402 7 1.792 -0.192516841853754 0.458 9.53924647462 0.0 1.0 +1.792 0 0 +6.627 0 0 0 0 0 0 0
STL MRPL48 11 + 73176564 73252988 rs10899024 70984 74036330 2 1.048 0.782035046841589 0.367 10.4241989717 0.001 2.0 +1.048 NA 0 0 0 NA NA 0 0 0 NA
STL ADM 11 + 10283217 10284454 rs7103202 68922 10779614 3 1.284 1.58956464458396 0.9 7.83630176866 0.0 1.0 +1.284 0 0 0 0 0 0 0 0 0 0
STL NADSYN1 11 + 70841864 70889995 rs1792282 70938 70812814 1 7.821 7.39950635385707 0.767 9.57939417769 0.002 2.0 +7.821 NA +2.176 +15.491 0 0 0 +1.361 0 0 0
STL PCNXL3 11 + 65140358 65160812 rs7119750 70806 65179167 1 7.123 5.89114383588569 0 7.37914764114 0.0 1.0 +7.123 0 +1.734 NA +1.003 NA NA +1.966 0 0 NA
STL SORL1 11 + 120828121 121005414 rs17311663 72574 120726916 3 1.255 -0.0181837347776616 0.783 9.03248853124 0.0 1.0 +1.255 0 0 0 0 0 0 0 0 0 0
STL HTATIP2 11 + 20341864 20361101 rs11025196 69521 19596220 2 1.047 1.3363951712649 0 8.30846915598 0.0 1.0 +1.047 0 0 0 0 0 0 0 0 0 0
STL ANO1 11 + 69602055 69711491 rs2156514 70853 69101629 2 1.076 1.13842308461919 0.867 6.02348790112 0.0 1.0 +1.076 NA 0 0 0 NA NA 0 0 0 NA
STL SERPINH1 11 + 74950748 74960473 rs639939 71013 74961563 1 2.061 2.27904315141574 0.517 7.68277117186 0.0 1.0 +2.061 0 0 +2.926 0 0 0 0 0 0 0
STL ANKRD49 11 + 93866800 93870884 rs7927013 71538 93981743 1 1.945 2.29878011713593 0.933 9.52848939751 0.0 1.0 +1.945 NA 0 0 0 0 0 0 0 0 0
STL ZDHHC5 11 + 57192049 57223913 rs576487 70657 56381547 2 1.199 1.25174071482268 0.917 9.19662836474 0.01 1.0 +1.199 0 0 0 0 0 0 0 0 0 0
STL NLRX1 11 + 118544649 118559036 rs4936505 72457 119245822 1 1.246 1.87708293255871 0.95 7.51511741784 0.0 1.0 +1.246 0 0 0 0 0 0 0 0 0 0
STL OSBP 11 - 59140193 59100768 rs505431 70680 59288648 2 1.013 1.19888007625672 0.858 10.1755514271 0.0 1.0 +1.013 0 0 0 0 0 0 0 0 0 0
STL OR51B5 11 - 5483458 5321435 rs1498485 68526 5410549 2 1.092 1.34455141841623 0.183 6.18368273003 0.095 2.0 +1.092 NA NA 0 0 0 0 0 0 0 0
STL CDKN1C 11 - 2863571 2861721 rs2957866 68417 3699622 1 1.1 1.34398923262594 0.517 6.19504346022 0.0 1.0 +1.100 0 0 0 0 0 0 0 0 0 0
STL APBB1 11 - 6397220 6373507 rs10769773 68708 7260565 1 1.388 1.53601126957541 0.175 6.31849264348 0.0 1.0 +1.388 0 0 0 0 0 0 0 0 0 0
STL C11orf20 11 + 63824438 63828590 rs671976 70795 63802605 1 2.638 2.90162892431988 0.442 6.05688522702 0.0 1.0 +2.638 0 0 NA +1.775 NA NA 0 +3.357 0 NA
STL IFITM2 11 + 298106 299012 rs10398 68275 298180 1 1.886 2.20371593177765 0.492 8.87070991934 0.0 1.0 +1.886 0 0 +1.129 0 0 0 0 0 0 0
STL ALKBH3 11 + 43858932 43898043 rs11599937 70519 44002798 5 1.235 0.929324805295025 0.6 10.2271169649 0.01 1.0 +1.235 0 0 0 0 0 0 0 0 0 0
STL C11orf61 11 - 124175509 124143134 rs10893107 72756 123300582 1 1.162 1.30811156094414 0.608 7.34607987113 0.001 1.0 +1.162 0 0 0 0 0 0 0 0 0 0
STL PNPLA2 11 + 808900 814522 rs12146638 68295 1636040 2 1.028 1.14253541905519 0.708 6.73318284842 0.0 1.0 +1.028 NA 0 0 0 0 0 +1.438 0 0 0
STL RIC8A 11 + 198529 204229 rs11605827 68285 1026475 2 1.712 2.27470834811188 0 8.33906887171 0.0 1.0 +1.712 0 0 0 0 0 0 0 0 0 0
STL HSD17B12 11 + 43658718 43833269 rs10768976 70505 43730389 1 27.84 28.2436905303876 0.75 12.0663260268 0.0 1.0 +27.840 +5.138 +7.484 +49.351 NA +6.472 +3.363 NA NA NA +5.344
STL MACROD1 11 - 63690161 63522735 rs663743 70795 63864311 1 1.136 1.4420728327895 0.675 6.69199372999 0.0 2.0 +1.136 0 0 0 0 0 0 0 0 0 0
STL TMEM123 11 - 101828985 101774832 rs938595 71848 101921069 2 1.15 1.54202899829078 0.65 10.6567878686 0.0 1.0 +1.150 0 0 +4.778 NA 0 0 NA NA NA 0
STL LGR4 11 - 27450910 27347266 rs6484293 69985 27328727 1 2.016 2.3878617629443 0.708 6.44752253745 0.0 1.0 +2.016 0 0 +3.822 0 0 0 0 0 0 0
STL SPA17 11 + 124048949 124069408 rs7948360 72789 123907652 3 1.196 -0.593166922056559 0.467 7.56683964214 0.003 1.0 +1.196 0 0 0 0 0 0 0 0 0 0
STL OR51B6 11 + 5329313 5329313 rs1493744 68454 4674859 3 1.078 0.583693036121943 0 6.14745746857 0.0 1.0 +1.078 NA NA NA NA NA NA NA NA NA NA
STL FAM86C1 11 + 71176204 71188254 rs10898210 70939 70887671 3 1.202 0.872061803980504 0.9 6.05322576251 0.042 2.0 +1.202 NA 0 0 NA 0 0 NA NA NA 0
STL ST14 11 + 129534891 129584766 rs7930935 73149 129746167 2 1.183 1.92926820875868 0 6.26170317118 0.002 1.0 +1.183 0 0 0 0 0 0 0 0 0 0
STL GYLTL1B 11 + 45899771 45906756 rs876701 70655 46327343 1 1.06 1.38447166215238 0.858 6.39507772395 0.0 1.0 +1.060 NA 0 0 0 0 0 0 0 0 0
STL FJX1 11 + 35596310 35596310 rs596389 70258 35565916 1 1.28 1.55948144861989 0 7.79280820233 0.0 1.0 +1.280 NA 0 NA NA NA NA NA NA NA NA
STL ME3 11 - 86061075 85830130 rs4319536 71355 85980784 1 3.559 3.88199807560643 0.792 6.16300688965 0.0 1.0 +3.559 0 0 0 0 0 0 0 0 0 0
STL CHORDC1 11 - 89596180 89575367 rs2156831 71436 90235878 2 1.139 0.667285300143537 0.492 8.70095866145 0.0 1.0 +1.139 0 0 NA NA 0 0 NA NA NA 0
STL COMMD9 11 - 36267575 36252898 rs7951298 70321 36242571 1 4.7 4.8424529286973 0.4 8.49766451921 0.0 1.0 +4.700 0 +1.684 +4.104 0 0 0 0 0 0 0
STL TMEM216 11 + 60916440 60922308 rs11230687 70735 60926550 1 3.483 4.38955448710558 0 8.82484064861 0.015 2.0 +3.483 NA 0 NA NA NA NA NA NA NA NA
STL EXPH5 11 - 107969584 107890812 rs7105022 71987 107957861 1 3.73 4.02762563881152 0.6 6.61283993485 0.059 2.0 +3.730 0 0 +2.388 0 0 0 0 0 0 0
STL TTC9C 11 + 62252527 62262335 rs10501392 70777 62671423 3 1.002 1.82286395405685 0.775 9.61170999956 0.0 1.0 +1.002 0 0 0 0 0 0 0 0 0 0
STL H2AFX 11 - 118471387 118471387 rs639373 72422 118481929 1 1.901 1.82835317631218 0.592 12.6337640635 0.0 1.0 +1.901 0 0 0 0 0 0 0 0 0 0
STL ASRGL1 11 + 61861349 61916126 rs2513747 70743 61855311 1 5.877 6.81067895779183 0.875 6.67024868045 0.0 1.0 +5.877 +4.417 +5.347 +25.330 +3.239 0 0 +18.105 +13.647 +2.569 +2.044
STL CRYAB 11 - 111287683 111284901 rs952909 72070 111908574 1 1.141 1.44993745139775 0.842 6.02497164891 0.0 1.0 +1.141 0 0 0 0 0 0 0 0 0 0
STL EIF1AD 11 - 65526213 65522790 rs593525 70808 65484375 1 3.875 3.64771252031991 0.533 9.9958064345 0.0 1.0 +3.875 0 +2.592 0 0 0 0 0 +3.309 +11.502 0
STL RPS25 11 - 118394267 118391678 rs477756 72454 119207642 4 1.002 0.450672218304917 0 14.3496945782 0.03 4.0 +1.002 0 NA 0 NA 0 0 NA NA NA 0
STL PATE2 11 - 125153924 125152623 rs7127139 72820 124202412 1 1.085 1.24259452747404 0.608 6.12463009904 0.329 1.0 +1.085 NA NA 0 0 0 0 0 0 0 0
STL IFT46 11 - 117942001 117920936 rs2277293 72416 117928078 1 7.212 7.73681777105968 0.175 7.46178046216 0.001 1.0 +7.212 +2.113 0 +16.999 +13.439 0 +1.361 +20.239 +20.234 +2.309 0
STL OR10V1 11 - 59237894 59237894 rs7948349 70693 59938574 3 1.144 0.727962373605341 0 6.07966832204 0.0 1.0 +1.144 NA NA NA NA NA NA NA NA NA NA
STL TAF10 11 - 6590051 6588818 rs11607516 68758 7448055 2 1.904 1.66717621634232 0.892 10.696198608 0.0 1.0 +1.904 0 0 0 0 0 0 0 0 0 0
STL AIP 11 + 67007080 67014834 rs2298588 70808 67022390 1 4.588 5.49185212321254 0 8.96270084168 0.003 1.0 +4.588 NA 0 NA NA NA NA NA NA 0 NA
STL NCAPD3 11 - 133599636 133528157 rs12287452 73574 133944171 2 1.387 2.50562744961731 0.875 8.43179560467 0.011 1.0 +1.387 0 0 0 0 0 0 0 0 0 0
STL TRIM5 11 - 5662915 5643488 rs10769175 68572 5657225 13 2.028 -0.267753537124099 0.825 6.63193326767 0.0 1.0 +2.028 NA 0 +14.937 0 0 +4.031 0 0 +3.673 +1.337
STL ELP4 11 + 31487872 31761516 rs12280901 70036 31885732 3 4.145 0.290846154266291 0 7.96681908163 0.011 1.0 +4.145 NA 0 NA NA NA NA NA NA NA NA
STL LRRC32 11 - 76058692 76050200 rs10899240 71038 76017312 3 1.126 1.36880870945918 0.3 6.72750809257 0.003 1.0 +1.126 0 0 0 0 0 0 0 0 0 0
STL C11orf24 11 - 67796045 67786962 rs3019751 70833 68680173 2 1.125 1.05134695280172 0.392 8.55632428131 0.0 1.0 +1.125 0 0 0 0 0 0 0 0 0 0
STL RNF169 11 + 74137560 74224238 rs3741122 70984 74086388 2 2.511 1.02687801283858 0.675 7.3703069092 0.0 1.0 +2.511 0 +1.341 NA 0 0 0 0 0 0 0
STL MICALCL 11 + 12265022 12336417 rs901554 68989 11310969 3 1.032 1.2042564949714 0.933 6.30362331344 0.0 1.0 +1.032 0 0 0 0 0 0 0 0 0 0
STL VWCE 11 - 60819364 60783360 rs7930473 70685 59850262 1 1.581 1.89852192442496 0.775 7.56686377666 0.002 1.0 +1.581 0 0 0 0 0 0 0 0 0 0
STL ZBED5 11 - 10836196 10833241 rs10743172 68934 11040678 1 1.237 1.39919475365572 0.567 9.550192125 0.003 2.0 +1.237 0 0 0 0 NA NA 0 0 0 NA
STL LOC100133315 11 - 71317141 71254548 rs1802608 70956 71528370 4 1.155 -0.0556332167779662 0 6.47731832212 0.046 1.0 +1.155 NA NA NA NA NA NA NA NA NA NA
STL LOC494141 11 + 18187260 18191203 rs9705036 69432 18643492 2 1.159 0.563492531747531 0.733 7.09554785198 0.0 1.0 +1.159 NA 0 NA NA NA NA NA NA NA NA
STL CCDC88B 11 + 63864265 63881086 rs612448 70795 63881091 1 21.993 21.81734329622 0.417 10.9647046258 0.231 2.0 +21.993 +8.537 +1.572 +48.546 +7.082 +2.140 0 +14.235 +6.246 0 +2.604
STL TMPRSS4 11 + 117452936 117493826 rs2305821 72325 116658630 2 1.099 1.25281856322532 0 6.27069189799 0.001 1.0 +1.099 0 0 0 0 0 0 0 0 0 0
STL OR52E6 11 - 5819703 5819703 rs4910557 68526 5389278 1 1.443 2.19053473910281 0.95 6.06948744097 0.012 3.0 +1.443 NA NA 0 0 NA NA 0 0 0 NA
STL ZNF214 11 - 6998162 6979362 rs1397596 68800 7907245 3 1.055 1.72409720857467 0.783 6.04275976629 0.001 1.0 +1.055 NA 0 0 0 0 0 0 0 0 0
STL TMEM135 11 + 86426533 86709890 rs11235052 71381 86647518 2 1.564 1.87054485748449 0.533 8.91955311516 0.0 1.0 +1.564 0 0 +2.833 0 0 0 +3.262 +2.110 0 0
STL CDCA5 11 - 64608191 64603235 rs17743381 70806 64694259 1 1.632 1.94067062160062 0.817 8.56900886463 0.0 1.0 +1.632 0 0 0 0 0 0 0 0 0 0
STL DKK3 11 - 11987493 11942809 rs10765873 69042 11583597 3 1.127 1.3664117853614 0.642 6.18540325076 0.0 1.0 +1.127 NA 0 0 0 0 0 0 0 0 0
STL TSPAN4 11 + 832823 856561 rs6762 68285 828722 1 1.746 2.10185967009529 0 7.79758239716 0.0 1.0 +1.746 0 +2.802 +6.100 0 0 0 +2.290 0 0 0
STL EHF 11 + 34599163 34636954 rs939038 70121 33932629 2 1.449 1.70094638401671 0.508 6.07956386534 0.0 1.0 +1.449 NA 0 0 0 0 0 0 0 0 0
STL DCPS 11 + 125678856 125720451 rs11220426 72897 125630364 1 4.355 4.99288106450051 0.875 9.06785008983 0.0 1.0 +4.355 0 0 +8.228 0 0 0 0 +3.417 0 0
STL ACAD8 11 + 133628643 133640011 rs7943666 73536 133636719 1 3.555 4.52771437390263 0.908 7.95481023178 0.0 1.0 +3.555 0 0 +11.212 NA 0 0 NA NA NA 0
STL PIWIL4 11 + 93940121 93993689 rs3020006 71532 93361707 2 1.532 1.59860136674436 0.633 6.2160448341 0.0 2.0 +1.532 0 0 0 0 0 0 0 0 0 0
STL ST14 11 + 129534891 129584766 rs2933904 73103 128900477 3 1.341 1.77626209991882 0.342 6.26170317118 0.002 1.0 +1.341 0 0 0 0 0 0 0 0 +1.637 0
STL TRIM44 11 + 35640928 35784483 rs7128241 70278 36024155 1 1.794 2.82459541043297 0 10.8718413265 0.0 1.0 +1.794 NA 0 NA NA NA NA NA NA NA NA
STL AKIP1 11 + 8889276 8897459 rs3751052 68855 9028716 6 1.558 -0.120982342001091 0.65 8.82517210085 0.001 1.0 +1.558 0 0 +5.777 0 0 0 0 0 0 0
STL SLC43A3 11 - 56951170 56931945 rs10896504 70656 56200714 2 1.941 2.0161321002156 0.908 9.20563904093 0.075 2.0 +1.941 NA 0 0 0 0 0 0 0 0 0
STL VPS11 11 + 118443702 118457378 rs4614 72420 118457581 1 10.845 10.787771087409 0.375 7.58109267078 0.349 1.0 +10.845 +4.309 +3.949 0 +2.413 NA NA +2.932 +6.228 0 NA
STL PPP6R3 11 + 67984761 68137109 rs11228287 70817 68106330 1 8.388 7.75518607905273 0.775 9.25095590445 0.031 2.0 +8.388 0 +3.248 +7.857 0 0 0 0 0 0 0
STL FDXACB1 11 - 111255391 111252038 rs7937682 72066 111085149 1 1.419 1.56811323392228 0.708 7.05772840274 0.003 1.0 +1.419 NA 0 NA 0 NA NA 0 0 0 NA
STL ODZ4 11 - 78829343 78047509 rs2063726 71080 77861181 1 1.281 1.54291643691797 0.858 6.13542001271 0.006 3.0 +1.281 NA NA NA 0 NA NA 0 0 0 NA
STL ACAD8 11 + 133628643 133640011 rs12276797 73532 133426333 2 1.04 -0.104784466573165 0.892 7.95481023178 0.0 1.0 +1.040 0 0 +6.717 NA 0 0 NA NA NA 0
STL FAM111A 11 + 58668827 58675798 rs12271831 70674 58664999 3 1.027 0.0253667469468041 0.8 10.3436066186 0.0 1.0 +1.027 NA 0 +4.817 0 0 0 +2.136 0 0 0
STL FXYD6 11 - 117252956 117214202 rs2077620 72354 117192622 1 1.052 1.7814107501747 0.875 6.19103446964 0.0 1.0 +1.052 0 0 0 0 0 0 0 0 0 0
STL FXC1 11 + 6459252 6459850 rs10769697 68673 6503983 1 4.704 4.47393446319557 0.558 7.0543498141 0.0 1.0 +4.704 NA 0 +7.120 0 0 0 0 0 0 0
STL PANX1 11 + 93501741 93553603 rs10831195 71536 93675657 3 1.288 -0.560571471775024 0.575 7.3558636298 0.0 1.0 +1.288 NA 0 +1.839 +2.092 0 0 0 +3.987 0 0
STL MRE11A 11 - 93866688 93792995 rs10831195 71536 93675657 7 1.056 -0.0415652915817274 0.575 7.3532022629 0.002 1.0 +1.056 0 0 +1.330 +1.048 0 0 0 0 0 0
STL DNAJB13 11 + 73339011 73358653 rs596976 70976 73721356 3 1.393 0.0356256255327779 0.65 6.06626659724 0.27 1.0 +1.393 NA NA 0 0 0 0 0 0 0 0
STL SIGIRR 11 - 407397 396059 rs10902158 68285 386308 1 2.664 3.02976807036498 0 6.95581949578 0.004 1.0 +2.664 +3.021 0 +2.749 +5.841 0 0 +6.169 +14.120 0 0
STL BACE1 11 - 116692182 116665733 rs2019655 72364 117205088 4 1.114 -0.260662114896251 0.767 6.33634751036 0.008 1.0 +1.114 0 0 0 0 NA NA 0 0 0 NA
STL CDHR5 11 - 615067 607770 rs1809668 68295 1576483 1 1.265 1.43463448166373 0 6.1244046882 0.001 1.0 +1.265 0 0 0 0 0 0 0 0 0 0
STL ATP5L 11 + 117777313 117784924 rs11216863 72416 117762291 1 9.065 10.9330134965724 0.95 9.82915062819 0.0 1.0 +9.065 0 0 +15.409 0 0 0 0 +1.654 +4.453 0
STL OVCH2 11 - 7684517 7669207 rs10500704 68851 8407800 1 1.896 2.30556030259023 0 6.32915331926 0.485 3.0 +1.896 0 NA 0 0 NA NA 0 0 0 NA
STL CLNS1A 11 - 77026499 77005388 rs658876 71077 77571513 5 1.594 0.525119728790654 0.133 11.2571985673 0.0 1.0 +1.594 0 0 0 0 0 0 0 0 0 0
STL TRIM5 11 - 5662915 5643201 rs3740996 68575 5657857 6 2.723 1.62854636903806 0.867 7.88372599939 0.0 2.0 +2.723 NA 0 +2.771 0 0 +1.280 0 +1.196 +10.964 0
STL PPFIA1 11 + 69794470 69901783 rs1626847 70934 70787896 7 1.152 -0.118574920681073 0.75 8.14152381085 0.023 2.0 +1.152 0 0 0 0 0 0 0 0 0 0
STL RELT 11 + 72765052 72784136 rs7925226 70971 72815010 1 2.648 3.16706520997181 0.092 6.42790407767 0.0 1.0 +2.648 0 0 0 0 0 0 0 0 0 0
STL ATM 11 + 107598768 107741261 rs6421541 71966 106790356 1 1.012 1.16673174093046 0.467 6.18536366959 0.0 1.0 +1.012 0 0 0 0 0 0 0 0 0 0
STL GRM5 11 - 88420888 87882320 rs7105701 71424 87611427 1 1.308 1.61612883821023 0.792 6.15342044137 0.364 2.0 +1.308 0 NA 0 0 0 0 0 0 0 0
STL LRP5 11 + 67836683 67972852 rs4357716 70838 68872342 1 1.203 1.68526151283148 0.15 7.77883675678 0.0 1.0 +1.203 0 0 0 NA 0 0 NA NA NA 0
STL DKK3 11 - 11987493 11942809 rs7925312 69192 12398207 4 1.023 1.22938882550751 0.558 6.18540325076 0.0 1.0 +1.023 NA 0 0 0 0 0 0 0 0 0
STL PRDM11 11 + 45072139 45202343 rs4755843 70557 44508019 1 1.265 1.52408796068851 0.65 6.02360645846 0.0 1.0 +1.265 NA 0 0 0 0 0 0 0 0 0
STL NDUFV1 11 + 67130898 67136418 rs3741165 70808 67133439 1 3.457 4.16213482247471 0 12.1869393941 0.0 1.0 +3.457 NA 0 NA NA NA NA NA NA NA NA
STL LOC255512 11 + 1287513 1287513 rs11604855 68285 631991 2 1.079 0.941177426095921 0 6.4248612984 0.0 1.0 +1.079 NA NA NA NA NA NA NA NA NA NA
STL OR52E6 11 - 5819703 5819703 rs1800606 68655 6373535 3 1.322 0.90296772375017 0.85 6.06948744097 0.012 3.0 +1.322 NA NA 0 0 NA NA 0 0 0 NA
STL TSPAN32 11 + 2279818 2295668 rs10831733 68329 2281016 3 9.433 0.73147037825531 0.608 6.55394221839 0.0 1.0 +9.433 NA 0 +3.042 0 NA NA 0 0 0 NA
STL RASSF10 11 + 12987545 12987545 rs310053 69278 13766078 1 1.186 2.03423105395002 0.592 6.00854286091 0.0 1.0 +1.186 NA NA 0 0 NA NA 0 0 0 NA
STL TBX10 11 - 67163607 67155941 rs551708 70808 66242719 1 1.952 2.25315255058035 0.675 6.20091300888 0.01 1.0 +1.952 0 0 0 0 0 0 0 0 0 0
STL KDELC2 11 - 107874369 107850889 rs2846422 71987 107976538 3 1.043 0.401365480962181 0.142 8.41869088123 0.0 1.0 +1.043 0 0 0 0 0 0 0 0 0 0
STL VPS26B 11 + 133599770 133620547 rs10894828 73558 133842938 2 1.012 0.794959623917168 0.325 7.47435669854 0.0 1.0 +1.012 0 0 NA 0 NA NA 0 0 0 NA
STL TUT1 11 - 62115685 62100292 rs2507820 70766 62417734 1 1.474 1.77934366496488 0.758 10.3251021921 0.0 1.0 +1.474 0 0 0 0 0 0 0 0 0 0
STL INTS5 11 - 62177350 62174047 rs2507820 70766 62417734 1 1.05 1.5077768995574 0.758 7.95062007524 0.0 1.0 +1.050 0 0 0 0 0 0 0 0 0 0
STL TRIM44 11 + 35640928 35784483 rs7116687 70348 36462792 5 1.102 0.436397320376444 0 10.8718413265 0.0 1.0 +1.102 NA 0 NA NA NA NA NA NA NA NA
STL MRE11A 11 - 93866688 93792995 rs2895470 71528 92921364 6 1.777 0.896037238338783 0.508 7.3532022629 0.002 1.0 +1.777 0 0 0 0 0 0 0 0 0 0
STL MS4A7 11 + 59902533 59917835 rs4939346 70693 59879433 1 1.48 1.71640227826339 0.75 7.01120900355 0.0 2.0 +1.480 0 +1.197 0 0 0 0 0 0 0 0
STL TSPAN18 11 + 44742551 44907257 rs7930779 70644 45354931 2 1.323 1.6847008413159 0.817 6.37378881705 0.0 1.0 +1.323 NA 0 0 0 0 0 0 0 0 0
STL CTSD 11 - 1741798 1731476 rs231916 68353 2704944 1 1.315 1.56879088294288 0.833 7.28602997538 0.141 1.0 +1.315 0 0 0 0 0 0 0 0 0 0
STL BACE1 11 - 116692182 116665733 rs503281 72332 116936181 1 2.105 2.50122512928513 0.933 6.33634751036 0.008 1.0 +2.105 0 0 0 0 NA NA 0 0 0 NA
STL CTR9 11 + 10729386 10756801 rs12288723 68884 10396920 1 1.094 1.31622694151434 0.667 8.90082816834 0.0 1.0 +1.094 NA 0 0 0 0 0 0 0 0 0
STL AMPD3 11 + 10439253 10483830 rs1386423 69018 11469502 4 1.005 0.196957332812514 0.4 8.92450423454 0.0 1.0 +1.005 0 0 0 0 0 0 0 0 0 0
STL PDHX 11 + 34894252 34973036 rs2986410 70214 34905162 3 3.884 0.729681777439496 0.675 9.6110854207 0.0 1.0 +3.884 0 0 +7.200 0 0 +2.592 0 0 0 0
STL SHANK2 11 - 70613456 69997192 rs2119511 70934 70635626 1 5.335 5.1815437914636 0.7 6.23704639047 0.004 1.0 +5.335 0 0 0 0 0 0 0 0 0 +4.128
STL PPFIA1 11 + 69794470 69901783 rs11263535 70860 69242310 5 2.404 0.653598546156207 0.733 6.88516616632 0.003 1.0 +2.404 0 0 0 0 0 0 0 0 0 0
STL CTSC 11 - 87710589 87699259 rs7101865 71422 87577209 2 1.401 1.87161104872314 0.775 11.4885883525 0.032 4.0 +1.401 0 0 0 0 0 0 0 0 0 0
STL FXYD2 11 - 117204017 117196297 rs493101 72321 116338879 6 1.297 -0.31098790322286 0 7.33545684548 0.273 1.0 +1.297 NA NA NA NA NA NA NA NA 0 NA
STL TSKU 11 + 76171932 76184300 rs7934750 71043 76098747 1 1.223 1.4704253478209 0 6.11248310583 0.0 1.0 +1.223 0 0 0 +1.372 0 0 0 0 0 0
STL PPFIA1 11 + 69794470 69901783 rs3781648 70908 69867706 1 11.499 12.1165598802191 0.175 6.88516616632 0.003 1.0 +11.499 0 +1.218 +31.076 0 0 0 0 0 0 0
STL MS4A3 11 + 59580676 59594252 rs1899573 70693 59880413 1 1.846 2.22892714164103 0 6.09677871758 0.0 1.0 +1.846 NA NA NA NA NA NA NA NA NA NA
STL C11orf93 11 + 110675185 110684003 rs226100 72018 110175654 2 1.21 3.01656184104832 0.5 7.06402687453 0.0 1.0 +1.210 0 0 NA 0 NA NA 0 0 0 NA
STL GRM5 11 - 88420888 87882320 rs3758832 71428 87712046 2 1.182 1.50700846166641 0.908 6.15342044137 0.364 2.0 +1.182 0 NA 0 0 0 0 0 0 0 0
STL PLCB3 11 + 63775570 63791400 rs4930168 70795 63929634 1 1.725 1.76594722089357 0.3 6.43126166035 0.0 1.0 +1.725 0 0 0 0 0 0 0 0 0 0
STL TBRG1 11 + 123997951 124007198 rs7120794 72844 124513644 3 1.136 1.26781420813087 0 7.16429328429 0.003 1.0 +1.136 NA 0 NA NA NA NA NA NA 0 NA
STL PKP3 11 + 384216 394533 rs7111803 68275 290364 1 1.606 1.88554844101994 0.55 6.21143078318 0.0 1.0 +1.606 0 0 0 0 0 0 0 0 0 0
STL USP2 11 - 118757646 118732842 rs11824745 72422 118575622 1 1.127 1.56722714956385 0 6.14362034873 0.02 2.0 +1.127 NA NA NA NA NA NA NA NA NA NA
STL DDB1 11 - 60857242 60824267 rs1624864 70743 61783404 1 1.531 1.81744664221016 0 9.87774911814 0.007 1.0 +1.531 NA 0 NA NA NA NA NA NA NA NA
STL OTUB1 11 + 63509900 63521396 rs10897471 70794 63530946 1 2.87 2.97006508977751 0.917 9.08906227916 0.0 1.0 +2.870 0 0 0 0 0 0 0 0 0 0
STL NADSYN1 11 + 70841864 70889995 rs1790343 70939 70854855 4 6.618 -0.125931107146911 0.217 9.57939417769 0.002 2.0 +6.618 NA +2.096 +26.127 0 0 +2.388 +1.555 0 +3.624 0
STL OR52A5 11 - 5110448 5110448 rs4758366 68606 5996141 1 1.122 1.42291322912033 0.717 6.08062117027 0.0 1.0 +1.122 NA NA 0 0 0 0 0 0 0 0
STL UCP2 11 - 73371537 73363814 rs634771 70972 73346490 3 1.682 -0.530551974088117 0.65 10.7874984943 0.0 1.0 +1.682 0 0 +4.470 0 0 0 0 0 0 0
STL FANCF 11 - 22603963 22603963 rs10500942 69789 22756149 3 1.298 0.0291663834805213 0.742 7.59255318123 0.0 1.0 +1.298 NA 0 0 0 0 0 0 0 0 0
STL FANCF 11 - 22603963 22603963 rs4442551 69783 22605419 1 3.825 3.85121292048717 0.867 7.59255318123 0.0 1.0 +3.825 NA 0 +2.196 0 0 0 0 +3.038 0 0
STL PEX16 11 - 45896250 45888439 rs1980217 70655 45891960 1 6.571 6.45689297501323 0 9.62353797648 0.35 1.0 +6.571 0 0 0 0 0 0 0 0 0 0
STL SIK3 11 - 116474203 116221555 rs10892051 72321 116337928 1 2.293 2.72786543305305 0 8.43768905645 0.0 1.0 +2.293 0 0 +4.252 0 0 0 0 0 0 0
STL DDX10 11 + 108041025 108316182 rs2615752 71992 108139052 1 3.993 4.63508602496202 0.867 9.43603280632 0.0 1.0 +3.993 0 0 +10.790 NA 0 0 NA NA NA 0
STL SLC36A4 11 - 92570743 92521658 rs10741461 71522 92651423 2 1.135 -0.00685809703843181 0.583 8.11869354809 0.0 1.0 +1.135 NA +2.044 +6.590 0 0 0 0 0 0 0
STL C11orf65 11 - 107843468 107759112 rs17108749 71992 108302027 2 1.329 -0.198918339668926 0 6.9360110223 0.0 1.0 +1.329 NA 0 NA NA NA NA NA NA NA NA
STL RNF121 11 + 71317415 71384888 rs6592447 70953 71318741 1 4.515 5.20515859869212 0.942 9.87063462994 0.002 1.0 +4.515 0 0 0 0 0 0 0 0 0 0
STL LDHA 11 + 18372511 18385239 rs7951534 69410 18135763 1 1.204 1.75556052838756 0 14.5501657497 0.007 1.0 +1.204 NA NA NA NA NA NA NA NA NA NA
STL MRGPRX1 11 - 18913125 18913125 rs6483581 69456 19165711 1 1.649 2.01474524564241 0.875 6.01781582525 0.0 1.0 +1.649 NA NA 0 0 0 0 0 0 0 0
STL DKFZp761E198 11 - 65304398 65304398 rs4014195 70806 65263398 1 4.744 5.0094699843441 0.683 6.26568691399 0.016 1.0 +4.744 NA 0 +2.723 0 NA NA 0 0 0 NA
STL FAM111A 11 + 58668827 58675798 rs11230160 70685 59675741 1 1.313 1.57911797961434 0.517 10.3436066186 0.0 1.0 +1.313 NA 0 0 0 0 0 0 0 0 0
STL TMX2 11 + 57236570 57264146 rs2441950 70661 57547400 1 1.679 1.91214551623265 0.567 9.91123413342 0.0 1.0 +1.679 0 NA 0 0 0 0 0 0 0 0
STL PHRF1 11 + 566482 601633 rs7936397 68285 567534 1 1.272 1.53832896207304 0.225 7.10179061671 0.223 2.0 +1.272 0 0 0 0 NA NA 0 0 +2.606 NA
STL C11orf34 11 - 111636793 111624907 rs2115763 72068 111556379 1 1.305 1.56761407971383 0.592 6.00661165665 0.0 1.0 +1.305 NA NA NA NA NA NA NA NA NA NA
STL LOC283174 11 - 133276845 133276845 rs10894726 73504 133068297 1 2.002 2.2920452365194 0.775 6.08572835131 0.0 1.0 +2.002 NA NA 0 0 NA NA 0 0 0 NA
STL PSMD13 11 + 226807 242504 rs12418639 68285 463300 3 1.771 1.33867662484356 0.908 11.0188685829 0.0 1.0 +1.771 0 0 0 0 NA NA 0 0 0 NA
STL C11orf82 11 + 82290384 82320421 rs3763814 71307 82290490 1 11.554 11.0618854876285 0.625 8.45984992814 0.0 1.0 +11.554 0 0 +11.483 +2.855 0 0 +8.882 +3.890 +2.158 0
STL ARHGEF12 11 + 119712827 119860985 rs4381380 72486 119778526 4 1.129 0.222289537016577 0.617 6.67310284775 0.0 1.0 +1.129 0 0 +5.097 0 0 0 +1.200 0 0 0
STL MRE11A 11 - 93866688 93792995 rs16919041 71528 92941462 5 1.002 0.938920012329246 0.95 6.29777308161 0.003 1.0 +1.002 0 0 0 0 0 0 0 0 0 0
STL CWF19L2 11 - 106833782 106702989 rs17106464 71963 106509453 2 1.252 0.478212262653552 0.075 9.49254460123 0.245 2.0 +1.252 0 0 0 0 0 0 0 0 0 0
STL MPEG1 11 - 58737070 58737070 rs11826261 70671 58271739 2 1.411 2.12168815598525 0 7.73064605362 0.0 1.0 +1.411 0 0 NA 0 NA NA 0 0 0 NA
STL TNNI2 11 + 1817294 1819261 rs907609 68298 1813846 1 1.168 1.59005715094257 0.9 6.18519493596 0.0 2.0 +1.168 NA 0 0 0 0 0 0 0 0 0
STL SPA17 11 + 124048949 124069408 rs479967 72871 124990578 4 1.056 -0.608212978261023 0.508 7.56683964214 0.003 1.0 +1.056 0 0 0 0 0 0 0 0 0 0
STL ARFIP2 11 - 6459285 6455074 rs2682091 68655 6369585 3 1.531 0.91246937118396 0 8.75080719874 0.014 2.0 +1.531 NA 0 NA NA NA NA NA NA NA NA
STL NCAPD3 11 - 133599636 133528157 rs1259158 73536 133529637 1 2.645 2.61636180442474 0 8.43179560467 0.011 1.0 +2.645 0 0 +1.058 0 0 0 0 0 0 0
STL ARHGEF12 11 + 119712827 119860985 rs7128664 72567 120692124 3 1.427 1.06202741811507 0.792 6.67310284775 0.0 1.0 +1.427 0 0 0 0 0 0 0 0 0 0
STL C11orf24 11 - 67796045 67786962 rs901827 70817 67786591 1 4.444 4.47678268410291 0.525 8.55632428131 0.0 1.0 +4.444 0 0 0 +1.274 0 0 0 +4.229 0 0
STL SSSCA1 11 + 65094518 65095437 rs622779 70808 65500823 2 1.682 1.77173429647408 0 8.7756506893 0.0 1.0 +1.682 0 0 0 0 0 0 0 0 0 0
STL CCDC88B 11 + 63864265 63881086 rs559566 70800 64338234 4 1.582 -0.612885456785726 0.425 10.9647046258 0.231 2.0 +1.582 0 0 +2.125 0 0 0 0 0 0 0
STL TRIM5 11 - 5662915 5643488 rs1368694 68542 5487281 12 1.072 -0.145175207480646 0 6.63193326767 0.0 1.0 +1.072 NA 0 NA NA NA NA NA NA NA NA
STL PPFIA1 11 + 69794470 69901783 rs561050 70908 69842871 2 1.365 1.69347109321604 0.833 8.14152381085 0.023 2.0 +1.365 0 0 +7.313 +2.659 +1.462 0 +6.715 0 0 0
STL IGF2AS 11 NA 2118333 2124050 rs422316 68353 2711910 2 1.023 1.16980042845342 0.483 6.07673261331 0.018 1.0 +1.023 NA NA 0 NA 0 0 NA NA NA 0
STL TSPAN32 11 + 2279818 2295668 rs808963 68331 2288613 4 2.977 -0.107507381850045 0 6.55394221839 0.0 1.0 +2.977 NA 0 +2.086 0 NA NA 0 0 0 NA
STL C11orf54 11 + 93114440 93134328 rs2658801 71525 92856399 3 1.397 0.47445491514523 0.742 7.879959808 0.0 1.0 +1.397 0 0 0 0 0 0 0 0 0 0
STL USP28 11 - 113251466 113175347 rs4936283 72136 113218600 1 5.356 5.03120660112168 0.542 8.48932808913 0.002 1.0 +5.356 NA 0 0 0 0 0 0 0 0 0
STL TMEM123 11 - 101828985 101774832 rs598693 71842 101889532 4 1.563 -0.511368996192243 0.233 10.6567878686 0.0 1.0 +1.563 0 0 +6.029 NA 0 0 NA NA NA 0
STL MMP7 11 - 101906688 101896745 rs598693 71842 101889532 4 1.219 -0.128762167073859 0.233 8.67314132152 0.0 1.0 +1.219 NA 0 0 NA 0 0 NA NA NA 0
STL DGAT2 11 + 75157425 75189046 rs532751 71004 74806655 4 1.217 1.11896179226343 0.692 7.3598639676 0.0 1.0 +1.217 0 0 0 0 0 0 0 0 0 0
STL SMPD1 11 + 6368219 6372003 rs454465 68532 5445416 5 1.116 0.209550087225861 0.733 7.14027660412 0.0 1.0 +1.116 NA 0 0 0 0 0 0 0 0 0
STL OR2AT4 11 - 74478406 74478406 rs668727 71007 74878639 4 1.011 0.494674898276613 0.35 6.08334533083 0.018 1.0 +1.011 NA NA 0 0 0 0 0 0 0 0
STL E2F8 11 - 19219083 19202963 rs4462314 69502 19399502 1 1.952 2.1143574637802 0.75 7.69691170431 0.0 1.0 +1.952 NA NA 0 0 0 0 0 0 0 0
STL OR56B4 11 + 6085584 6085584 rs11041172 68697 7074345 1 1.615 2.36255442523524 0 6.01972035778 0.007 1.0 +1.615 NA NA 0 NA 0 0 NA NA NA 0
STL CCDC81 11 + 85763425 85811263 rs659023 71346 85502507 1 2.05 2.2687987369607 0.375 6.00275193557 0.0 1.0 +2.050 0 NA 0 0 0 0 0 0 0 0
STL FOLR2 11 + 71605466 71610161 rs12288906 70939 70881387 1 1.859 2.40920362232199 0.95 6.73497819983 0.0 1.0 +1.859 0 0 0 0 NA NA 0 0 0 NA
STL INTS5 11 - 62177350 62174047 rs174601 70739 61379716 2 1.214 1.13003103758478 0.383 7.95062007524 0.0 1.0 +1.214 0 0 0 0 0 0 0 0 0 0
STL MED17 11 + 93157052 93184666 rs12281912 71532 93385366 2 2.582 3.14761083211607 0 6.56719421472 0.001 1.0 +2.582 NA 0 NA NA NA NA NA NA NA NA
STL PAAF1 11 + 73265680 73315977 rs11236052 70976 73705224 4 3.875 -0.0748251501019014 0.883 9.78458849207 0.0 1.0 +3.875 0 NA +1.709 0 0 0 0 0 0 0
STL LDHC 11 + 18390428 18429085 rs11605386 69432 18390296 1 15.176 13.7521348298652 0.092 8.19394482167 0.0 1.0 +15.176 +2.210 +20.708 +59.073 +4.181 +3.391 +3.179 +1.381 +14.799 +6.596 +2.920
STL ARFIP2 11 - 6459285 6455074 rs16918596 68681 6818988 4 1.321 0.534037302464187 0 8.75080719874 0.014 2.0 +1.321 NA 0 NA NA NA NA NA NA NA NA
STL DNAJC4 11 + 63754328 63758120 rs11227136 70806 64688540 1 1.413 1.67323783858503 0.792 7.71060215677 0.0 2.0 +1.413 0 0 NA 0 NA NA 0 0 0 NA
STL SLC6A5 11 + 20577521 20632834 rs7109477 69732 21370356 2 1.177 1.33939593334869 0.567 6.17765927518 0.139 2.0 +1.177 0 0 0 0 0 0 0 0 0 0
STL CD82 11 + 44543716 44597174 rs4755851 70559 44583037 1 2.336 2.37629747808336 0.892 8.97941766403 0.0 1.0 +2.336 0 0 0 +2.177 0 0 0 +4.930 0 0
STL OR5B21 11 - 58032154 58032154 rs7928676 70663 57944598 1 1.556 1.87262073353416 0.775 6.22478089459 0.0 1.0 +1.556 0 NA 0 0 0 0 0 0 0 0
STL FADS2 11 + 61352288 61389685 rs2509973 70743 61935947 3 1.926 1.71537794071639 0.542 10.5277639593 0.0 1.0 +1.926 0 0 0 0 0 0 0 0 0 0
STL SHANK2 11 - 70613456 69997192 rs4944998 70939 70884853 2 1.169 2.04666812693413 0.1 6.23704639047 0.004 1.0 +1.169 0 0 0 0 0 0 0 0 0 0
STL TPCN2 11 + 68572925 68611918 rs11228540 70833 68692128 3 1.684 0.0452164869409099 0.358 7.55376898118 0.02 1.0 +1.684 0 0 +6.157 +18.120 +1.253 0 +11.212 +24.034 +8.911 0
STL CPSF7 11 - 60953959 60928752 rs2226681 70694 60068091 3 1.188 0.668237477899959 0.625 6.36245839606 0.0 1.0 +1.188 0 0 0 0 0 0 0 0 0 0
STL LSP1 11 + 1842970 1869578 rs17744036 68353 2715397 2 1.607 1.82505125300988 0.817 10.4151491049 0.0 1.0 +1.607 0 0 0 0 0 0 0 0 0 0
STL EED 11 + 85633453 85666607 rs10792839 71351 85615781 1 1.289 1.46235086011614 0.742 9.01629598904 0.0 1.0 +1.289 0 0 +2.316 0 0 0 0 0 0 0
STL INTS4 11 - 77383365 77267821 rs12418261 71069 76954110 3 1.316 -0.28976623457092 0.892 6.81692432512 0.0 1.0 +1.316 NA 0 +16.658 NA 0 0 NA NA NA 0
STL IGHMBP2 11 + 68427894 68463577 rs1011176 70833 68690473 3 1.278 0.700497505607225 0.342 8.51623677999 0.007 1.0 +1.278 0 0 0 0 0 0 0 0 0 0
STL DNAJB13 11 + 73339011 73358653 rs7126049 70972 73061030 1 2.283 2.59770972128748 0.767 6.06626659724 0.27 1.0 +2.283 NA NA 0 0 0 0 0 0 0 0
STL CADM1 11 - 114880451 114552522 rs12226198 72211 114579444 1 3.322 4.23950257423075 0.942 7.20754306157 0.004 1.0 +3.322 0 0 0 0 0 0 0 0 0 0
STL OR51T1 11 + 4859624 4859624 rs425610 68532 5449946 1 1.858 2.27350843687017 0.792 6.07529459862 0.001 1.0 +1.858 0 NA 0 0 0 0 0 0 0 0
STL MED17 11 + 93157052 93184666 rs11822585 71528 93041467 5 1.858 -0.0683486226388515 0.867 6.56719421472 0.001 1.0 +1.858 0 0 +9.851 +1.002 0 0 0 +10.035 0 0
STL C11orf54 11 + 93114440 93134328 rs11822585 71528 93041467 4 3.551 -0.0650738272300086 0.867 7.879959808 0.0 1.0 +3.551 0 0 +14.990 0 0 0 0 0 0 0
STL OR52J3 11 + 5024331 5024331 rs2179 68588 5679683 1 1.79 2.1144618945966 0.725 6.20685315743 0.468 2.0 +1.790 0 NA 0 0 0 0 0 0 0 0
STL ACY3 11 - 67174706 67166986 rs1903829 70815 67201569 1 2.663 3.54756617627662 0.875 7.97520396455 0.001 1.0 +2.663 0 0 +10.531 +1.167 0 0 0 +2.581 0 +1.141
STL GSTP1 11 + 67107641 67110435 rs1903829 70815 67201569 2 1.24 0.914480029349114 0.875 12.2835907995 0.0 1.0 +1.240 0 0 +1.249 0 0 0 0 0 0 0
STL GTF2H1 11 + 18300391 18343905 rs4150575 69429 18313042 1 4.903 5.02087315374929 0.258 7.94468728388 0.0 1.0 +4.903 0 +10.683 +4.986 0 0 +5.195 0 +3.205 +7.281 0
STL FLI1 11 + 128069022 128185563 rs6590339 73056 127961562 1 1.101 1.33440514521785 0.808 10.598716976 0.0 1.0 +1.101 0 0 0 0 NA NA 0 0 0 NA
STL POU2F3 11 + 119616160 119694271 rs7936665 72479 119652464 1 1.576 1.92778355066037 0.933 6.4745953587 0.0 1.0 +1.576 0 NA NA 0 0 0 0 0 0 0
STL TRIM22 11 + 5667392 5686858 rs1493743 68454 4674746 3 1.152 1.08119074073084 0.475 12.1566076588 0.0 1.0 +1.152 0 0 0 0 0 0 0 0 0 0
STL ZFPL1 11 + 64608269 64611975 rs17158803 70795 63624935 1 1.086 1.42163526900014 0 8.62872899073 0.0 1.0 +1.086 0 0 0 0 0 0 0 0 0 0
STL C2CD3 11 - 73559712 73423301 rs1787097 70981 73892930 1 1.45 1.45101154306495 0.458 6.36954944858 0.0 1.0 +1.450 0 0 0 0 0 0 0 0 0 0
STL JRKL 11 + 95762805 95762805 rs7123145 71641 95499024 3 1.156 1.11070654300167 0.417 7.04625624924 0.0 1.0 +1.156 0 0 0 0 0 0 0 0 0 0
STL KCTD14 11 - 77411968 77405964 rs10793269 71072 77412423 1 2.015 2.38690932098378 0.575 6.86419935703 0.0 1.0 +2.015 0 0 +6.934 0 0 0 0 0 0 0
STL FADD 11 + 69726916 69729886 rs484938 70920 70265353 3 1.328 1.1059452140394 0.517 7.529307947 0.0 1.0 +1.328 0 0 0 0 0 0 0 0 0 0
STL NARS2 11 - 77963557 77825508 rs7945812 71080 77958157 2 3.78 4.09337790426279 0.192 9.0157745901 0.01 1.0 +3.780 NA NA 0 NA 0 +1.550 NA NA 0 0
STL GANAB 11 - 62170680 62149972 rs1058678 70765 62117613 1 5.718 5.27669626400187 0.817 10.3535001141 0.0 1.0 +5.718 0 0 NA 0 NA NA 0 +1.197 0 NA
STL PTPRJ 11 + 47958685 48145331 rs4882001 70655 48503251 1 1.127 1.31363640362307 0.533 6.63338210251 0.0 1.0 +1.127 NA 0 NA 0 0 0 0 0 0 0
STL DNHD1 11 + 6475101 6549441 rs10742783 68596 5733629 6 1.162 -0.0199905962964193 0 6.07409510908 0.002 1.0 +1.162 0 0 0 0 0 0 0 0 0 0
STL ALG8 11 - 77528347 77489889 rs230662 71075 77561503 5 1.848 -0.272344461715368 0.517 9.50394041762 0.0 1.0 +1.848 NA 0 +17.736 +6.673 0 0 +3.958 +6.841 0 0
STL RPS13 11 - 17055796 17052589 rs11024287 69390 17415765 4 1.927 0.226442833829102 0 14.2164799416 0.0 2.0 +1.927 NA 0 NA NA NA NA NA NA NA NA
STL IL18 11 - 111540050 111519750 rs7121382 72081 112065515 1 1.107 0.724615640309097 0.725 12.5267847304 0.082 1.0 +1.107 0 0 0 0 NA NA 0 0 0 NA
STL GDPD5 11 - 74914247 74824348 rs11606662 71008 74902548 1 21.496 22.9872148951699 0.833 8.38101093276 0.0 1.0 +21.496 0 0 +36.616 0 0 0 0 0 0 +3.451
STL CHORDC1 11 - 89596180 89575367 rs1045861 71434 89575234 1 3.188 2.88193349517308 0.742 8.70095866145 0.0 1.0 +3.188 0 0 NA NA +1.004 0 NA NA NA 0
STL CLNS1A 11 - 77026499 77005388 rs6592703 71065 76477332 2 1.663 1.90579370461238 0.942 11.2571985673 0.0 1.0 +1.663 0 0 0 0 0 0 0 0 0 0
STL ADM 11 + 10283217 10284454 rs7120414 68918 10688529 1 2.27 2.66187627990967 0.192 7.83630176866 0.0 1.0 +2.270 0 0 0 0 0 0 0 0 0 0
STL FXC1 11 + 6459252 6459850 rs4758380 68615 6057259 2 1.114 3.27380502150591 0.592 7.0543498141 0.0 1.0 +1.114 NA 0 0 0 0 0 0 0 0 0
STL UBE4A 11 + 117735505 117772238 rs1561966 72416 117726684 1 2.43 2.75358237650409 0.283 10.7605583929 0.003 1.0 +2.430 0 0 0 0 0 0 0 0 0 0
STL STX3 11 + 59279107 59324903 rs504016 70680 59284250 1 1.128 1.54595875130237 0.933 6.6264873933 0.0 1.0 +1.128 0 0 +2.410 0 +1.041 0 0 0 0 0
STL CARNS1 11 + 66939724 66947421 rs11824723 70817 67289814 1 1.056 1.29401746100561 0.567 6.03130922734 0.0 1.0 +1.056 0 NA NA 0 NA NA 0 0 0 NA
STL OR51F1 11 - 4747723 4747723 rs7128460 68588 5707233 2 1.065 0.636474834413897 0.817 6.0395401018 0.0 1.0 +1.065 NA NA 0 NA 0 0 NA NA NA 0
STL ZNF215 11 + 6904229 6933496 rs4551757 68769 7567551 2 1.203 2.00127734872396 0.55 8.08149078563 0.0 1.0 +1.203 0 0 0 0 0 0 0 0 0 0
STL SCUBE2 11 - 9069726 8999320 rs2173030 68866 9759018 1 1.395 1.67400478827253 0.892 6.09770019815 0.0 1.0 +1.395 0 0 0 0 0 0 0 0 0 0
STL PAK1 11 - 76862756 76712053 rs17135578 71067 76739889 1 1.588 2.57580118428674 0 11.013463311 0.0 1.0 +1.588 NA 0 NA NA NA NA NA NA 0 NA
STL TMEM126A 11 + 85036610 85045000 rs7943442 71336 84056148 2 1.208 0.0925394826941939 0.333 11.0099666854 0.009 1.0 +1.208 0 0 0 0 0 0 0 0 0 0
STL TSPAN32 11 + 2279818 2295668 rs4360686 68384 3083290 2 1.574 2.94378887527217 0 6.55394221839 0.0 1.0 +1.574 NA 0 NA NA NA NA NA NA NA NA
STL RPS13 11 - 17055796 17052589 rs7104971 69388 17399142 5 1.01 0.013057615668524 0 14.2164799416 0.0 2.0 +1.010 NA 0 NA NA NA NA NA NA NA NA
STL TRAF6 11 - 36488439 36468776 rs333777 70369 36989351 1 1.145 2.28883261781245 0.075 7.28805640458 0.01 1.0 +1.145 0 0 0 0 0 0 0 0 0 0
STL NLRP14 11 + 6998275 7048979 rs10839628 68681 6826194 2 1.144 1.03099361208733 0.692 6.06435233888 0.0 1.0 +1.144 NA NA 0 0 0 0 0 0 0 0
STL TMEM216 11 + 60916440 60922308 rs2905693 70724 60494433 2 1.271 2.24102542982842 0 8.82484064861 0.015 2.0 +1.271 NA 0 NA NA NA NA NA NA NA NA
STL OR2AT4 11 - 74478406 74478406 rs17133829 70994 74600551 1 1.189 1.89042068256736 0 6.08334533083 0.018 1.0 +1.189 NA NA NA NA NA NA NA NA NA NA
STL IPO7 11 + 9362744 9423219 rs360158 68866 9710177 1 1.263 1.32894501292415 0.592 8.99037392104 0.0 1.0 +1.263 0 0 NA 0 NA NA 0 0 0 NA
STL TRIM44 11 + 35640928 35784483 rs11600597 70226 35084973 3 1.136 1.2288512960501 0.933 10.8718413265 0.0 1.0 +1.136 0 0 0 0 0 0 0 0 0 0
STL SYT13 11 - 45264460 45222483 rs7950482 70578 44697925 3 1.02 1.00693967457415 0.742 6.20223600066 0.001 1.0 +1.020 0 0 0 0 0 0 0 0 0 0
STL BSCL2 11 - 62230363 62214569 rs3018616 70761 61982351 1 1.793 2.04815359088194 0.683 9.28663372669 0.0 1.0 +1.793 NA 0 0 0 0 0 0 0 0 0
STL SERPINH1 11 + 74950748 74960473 rs670100 71008 74926922 3 1.551 0.914295321087735 0.725 7.68277117186 0.0 1.0 +1.551 0 0 0 0 0 0 0 0 0 0
STL LOC100133315 11 - 71317141 71254548 rs1790361 70938 70796216 3 1.003 1.40206798361372 0 6.47731832212 0.046 1.0 +1.003 NA NA NA NA NA NA NA NA NA NA
STL MRPL17 11 - 6661208 6660209 rs1857995 68702 7189918 1 1.1 1.5743443330966 0 11.2835914739 0.005 1.0 +1.100 NA 0 NA NA NA NA NA NA NA NA
STL FOLR1 11 + 71578249 71584588 rs380126 70957 71959466 1 1.473 1.66732737104046 0.867 6.02771219934 0.001 1.0 +1.473 0 0 0 0 0 0 0 0 0 0
STL CASP4 11 - 104332632 104318910 rs549691 71932 104285769 1 1.327 1.53904606178127 0 8.59080503448 0.0 1.0 +1.327 0 0 0 0 0 0 0 0 0 0
STL CCDC86 11 + 60366004 60374254 rs634681 70722 60378237 1 19.759 17.6771657790853 0.7 7.9487991898 0.248 1.0 +19.759 +3.574 0 NA 0 0 0 0 0 0 0
STL NDUFS8 11 + 67554659 67560504 rs11228426 70820 68491468 2 1.742 2.97477703305186 0.55 11.8859990888 0.0 1.0 +1.742 0 0 0 0 0 0 0 0 0 0
STL STK33 11 - 8572079 8370833 rs726007 68851 8422539 2 5.945 -0.338398079200486 0.642 7.04656083844 0.0 1.0 +5.945 NA NA 0 0 0 0 +9.304 +2.643 0 0
STL C11orf84 11 + 63337498 63350975 rs8995 70794 63351648 1 17.485 15.7495367648065 0.475 8.30639726068 0.042 1.0 +17.485 +4.156 0 0 +1.663 0 0 0 0 0 0
STL FAM76B 11 - 95162602 95144462 rs4365015 71583 94782024 2 1.434 0.104694140273548 0.783 8.15647041203 0.258 3.0 +1.434 NA 0 0 NA 0 0 NA NA NA 0
STL C11orf46 11 + 30301224 30314689 rs633171 70027 30734761 5 1.077 -0.177858700767795 0.942 9.73985853347 0.0 1.0 +1.077 0 0 0 0 0 0 0 0 0 0
STL ZNF215 11 + 6904229 6933496 rs12800586 68711 7334797 4 1.046 0.874120209329738 0.817 8.08149078563 0.0 1.0 +1.046 0 0 0 0 0 0 0 0 0 0
STL FOXRED1 11 + 125644144 125652539 rs630707 72896 125562584 4 4.308 -0.0132141179893887 0.792 9.22332646321 0.002 1.0 +4.308 0 +13.655 +38.850 +15.495 +2.775 +2.471 +16.696 +26.262 0 +3.213
STL SIRT3 11 - 226362 206718 rs2242566 68273 285876 2 2.524 1.77127626449737 0.275 8.01948279565 0.001 1.0 +2.524 0 0 0 0 0 0 0 0 0 0
STL TMEM80 11 + 685615 692944 rs2242566 68273 285876 2 1.603 1.88087394845112 0.275 7.63162134976 0.017 1.0 +1.603 0 0 0 0 NA NA 0 0 0 NA
STL SPTY2D1 11 - 18612596 18588077 rs16935602 69432 18594428 1 2.983 3.41601655176719 0 8.56364730771 0.264 2.0 +2.983 NA 0 NA NA NA NA NA NA NA NA
STL CHID1 11 - 900874 859956 rs11246074 68277 326332 3 1.337 0.865543028422844 0.158 7.82161037385 0.01 1.0 +1.337 0 0 0 0 0 0 0 0 0 0
STL SIDT2 11 + 116555148 116571929 rs11607696 72262 115711353 2 1.602 2.0741259460383 0 10.2357438736 0.0 1.0 +1.602 NA 0 NA NA NA NA NA NA NA NA
STL PRKRIR 11 - 75769528 75741486 rs608747 71023 75594125 3 1.051 0.719442696187357 0.692 10.1951335833 0.0 1.0 +1.051 0 0 0 0 0 0 0 0 0 0
STL WNT11 11 - 75595222 75575931 rs608747 71023 75594125 1 1.062 1.30808404841404 0.692 6.22606904399 0.0 1.0 +1.062 NA 0 0 0 0 0 0 0 0 0
STL UVRAG 11 + 75203859 75529402 rs11236534 71017 75192176 1 1.485 1.81973555025735 0.9 9.27935645768 0.01 2.0 +1.485 0 0 0 0 0 0 0 0 0 0
STL DGAT2 11 + 75157425 75189046 rs17133760 70988 74547943 3 1.143 1.22505439056864 0.933 7.3598639676 0.0 1.0 +1.143 0 0 0 0 0 0 0 0 0 0
STL STIM1 11 + 3833508 4069087 rs11025600 68387 3123507 3 1.067 1.88612240507175 0.092 8.27276601991 0.0 1.0 +1.067 0 0 0 0 0 0 0 0 0 0
STL ZW10 11 - 113149695 113109746 rs17509332 72103 112505777 1 1.794 2.07250182708777 0.883 9.07140955875 0.002 1.0 +1.794 0 0 0 0 0 0 0 0 0 0
STL RPS13 11 - 17055796 17052589 rs7110441 69405 17727409 2 1.01 1.7375809185031 0.783 14.2164799416 0.0 2.0 +1.010 0 0 0 NA 0 0 NA NA NA 0
STL BUD13 11 - 116148924 116124501 rs1632801 72228 115425494 2 1.869 4.38266379178246 0 9.73439107912 0.007 2.0 +1.869 NA 0 0 0 0 0 0 0 0 0
STL PANX1 11 + 93501741 93553603 rs1893809 71532 93569916 1 13.103 12.8530669843369 0.633 7.3558636298 0.0 1.0 +13.103 NA +1.209 +11.352 0 0 +1.202 0 +1.306 0 0
STL AASDHPPT 11 + 105453501 105472679 rs11226941 71942 105539134 2 1.812 1.98972564125266 0.783 9.03831705917 0.0 1.0 +1.812 0 0 +2.515 0 0 0 +2.043 0 0 0
STL OR10G4 11 + 123391491 123391491 rs4936798 72723 122649293 3 1.195 -0.287652855212713 0.767 6.27109043786 0.001 1.0 +1.195 0 NA 0 0 0 0 0 0 0 0
STL FAM76B 11 - 95162602 95144462 rs575698 71652 95675600 4 1.235 -0.406060105990168 0.45 8.15647041203 0.258 3.0 +1.235 NA 0 0 NA 0 0 NA NA NA 0
STL CTSW 11 + 65403859 65407554 rs479844 70806 65308533 2 1.066 -0.324852830917841 0.458 6.23111906717 0.0 1.0 +1.066 NA 0 0 0 0 0 0 0 0 0
STL TMEM218 11 - 124478415 124472846 rs11219906 72836 124487409 1 2.615 2.90760173884489 0.742 8.15761574658 0.0 1.0 +2.615 0 0 +1.747 0 0 0 0 0 0 0
STL DGAT2 11 + 75157425 75189046 rs7118334 71027 75696679 2 1.089 1.82003649771449 0 7.3598639676 0.0 1.0 +1.089 0 0 0 0 0 0 0 0 0 0
STL TMEM218 11 - 124478415 124472846 rs7118508 72835 124478042 3 1.509 0.959050912993867 0.492 8.15761574658 0.0 1.0 +1.509 0 0 +1.464 0 0 0 0 0 0 0
STL THYN1 11 - 133628470 133623588 rs2247155 73596 134216179 1 1.244 1.44753906322635 0.425 8.93117726171 0.001 1.0 +1.244 NA 0 0 0 0 0 0 0 0 0
STL TSPAN32 11 + 2279818 2295668 rs937614 68330 2283496 1 10.087 10.9058315618203 0 6.55394221839 0.0 1.0 +10.087 NA 0 +3.063 0 NA NA 0 0 0 NA
STL CD81 11 + 2355122 2374609 rs1049390 68331 2374913 1 1.684 2.07291825485815 0 13.0261372971 0.0 1.0 +1.684 NA 0 NA NA NA NA NA NA 0 NA
STL RRM1 11 + 4072499 4116000 rs4910904 68423 4122105 1 3.731 3.51486695027741 0.667 11.6500535737 0.0 1.0 +3.731 +1.227 0 +6.151 +1.426 0 0 +3.233 +2.631 0 0
STL OVCH2 11 - 7684517 7669207 rs7111766 68740 7425572 2 1.027 1.7147081525306 0.883 6.32915331926 0.485 3.0 +1.027 0 NA 0 0 NA NA 0 0 0 NA
STL FOXRED1 11 + 125644144 125652539 rs632918 72892 125562035 5 1.053 -0.083462289465473 0.517 9.22332646321 0.002 1.0 +1.053 0 +1.185 +5.945 0 0 0 +1.772 +1.527 +2.282 0
STL DEAF1 11 - 685740 634654 rs11246007 68262 211584 2 1.328 1.51262786952144 0 7.44730673747 0.0 1.0 +1.328 0 0 0 0 0 0 0 0 0 0
STL LRRC56 11 + 527521 543962 rs11246007 68262 211584 1 1.443 1.70656657338294 0 6.20633028878 0.441 2.0 +1.443 0 0 0 0 0 0 0 0 0 0
STL SAAL1 11 - 18084214 18058614 rs2445162 69408 18121263 6 3.189 -0.17113559525062 0.358 10.1723941675 0.023 2.0 +3.189 +11.784 0 +7.656 +25.757 +1.044 0 +26.309 +38.305 +1.667 +2.739
STL NAV2 11 + 19691456 20096254 rs2585778 69564 19931850 1 1.264 1.77489238411286 0.875 7.00222923071 0.0 1.0 +1.264 0 0 0 0 0 0 0 0 0 0
STL KIAA1731 11 + 93034463 93103044 rs4753489 71528 93039754 3 3.72 -0.070225626503286 0 7.9799204904 0.001 1.0 +3.720 NA 0 NA NA NA NA NA NA 0 NA
STL ST3GAL4 11 + 125731305 125789065 rs1944812 72970 126475639 4 1.016 1.34528969113628 0.458 6.56132212827 0.0 1.0 +1.016 0 0 0 0 0 0 0 0 0 0
STL DSCAML1 11 - 117173186 116804729 rs564989 72375 117214964 1 1.055 2.96948151192192 0.267 6.62567426872 0.0 1.0 +1.055 0 0 0 0 0 0 0 0 0 0
STL SIK2 11 + 110978379 111099429 rs647080 72066 111114384 1 1.434 1.73137860666456 0.575 6.14417334875 0.0 1.0 +1.434 0 0 0 NA 0 0 NA NA NA 0
STL TSPAN18 11 + 44742551 44907257 rs4755293 70597 44841348 1 1.73 2.04285092700864 0.775 6.37378881705 0.0 1.0 +1.730 NA 0 0 0 0 0 0 0 0 0
STL ALG8 11 - 77528347 77489889 rs7937262 71065 76551944 3 1.511 0.831263540287756 0.433 9.50394041762 0.0 1.0 +1.511 NA 0 0 0 0 0 0 0 0 0
STL REXO2 11 + 113815317 113825777 rs2604286 72183 113720884 3 1.384 0.630669411725048 0.558 8.71010585926 0.0 1.0 +1.384 0 0 0 0 0 0 0 0 0 0
STL USP2 11 - 118757646 118732842 rs1110166 72441 119077185 3 1.067 1.29874258175027 0.392 6.04129900633 0.155 1.0 +1.067 0 NA 0 0 0 0 0 0 0 0
STL IFT46 11 - 117942001 117920936 rs2068412 72348 117079506 2 1.524 1.00595898746544 0 7.46178046216 0.001 1.0 +1.524 NA 0 NA NA NA NA NA NA NA NA
STL MICAL2 11 + 12088713 12241682 rs4910305 68969 11279191 2 1.36 1.26978038838232 0.733 6.21706371039 0.0 1.0 +1.360 NA 0 0 0 0 0 0 0 0 0
STL RBM14 11 + 66140628 66150507 rs2277304 70806 65314885 1 1.257 2.69467131100415 0.858 8.73616514421 0.0 1.0 +1.257 0 0 0 0 0 0 0 0 0 0
STL ST5 11 - 8889074 8672253 rs921678 68866 9546600 3 1.554 1.84506676900312 0.517 6.14784732265 0.274 1.0 +1.554 0 0 0 0 0 0 0 0 0 0
STL PICALM 11 - 85457787 85347751 rs609885 71356 86056258 1 1.009 1.09983192847577 0.842 8.13987238919 0.0 1.0 +1.009 0 0 0 0 0 0 0 0 0 0
STL TMEM123 11 - 101828985 101774832 rs3990027 71841 101864875 1 5.78 5.63633342409633 0.683 10.6567878686 0.0 1.0 +5.780 0 0 +16.783 NA 0 0 NA NA NA 0
STL MMP7 11 - 101906688 101896745 rs3990027 71841 101864875 2 1.799 2.08375125397947 0.683 8.67314132152 0.0 1.0 +1.799 NA 0 0 NA 0 0 NA NA NA 0
STL FADS1 11 - 61341105 61326510 rs7127472 70743 61694234 4 1.049 1.23206663751568 0.217 9.93919574945 0.0 1.0 +1.049 0 0 0 0 0 0 0 0 0 0
STL PRKRIR 11 - 75769528 75741486 rs1894214 71067 76650458 2 1.354 1.45972030991579 0.308 10.1951335833 0.0 1.0 +1.354 0 0 0 0 0 0 0 0 0 0
STL TMEM218 11 - 124478415 124472846 rs3808996 72832 124461508 7 1.662 -0.352323766765309 0.875 8.15761574658 0.0 1.0 +1.662 0 0 +1.204 0 0 0 0 0 0 0
STL TRIM22 11 + 5667392 5686858 rs999295 68588 5686824 1 1.811 2.03718687167246 0.25 12.1566076588 0.0 1.0 +1.811 0 0 0 0 0 0 0 0 0 0
STL ALG8 11 - 77528347 77489889 rs230656 71077 77568377 4 2.236 0.164770517999826 0.642 9.50394041762 0.0 1.0 +2.236 NA 0 +11.194 +7.834 0 0 0 +7.122 0 0
STL TPCN2 11 + 68572925 68611918 rs921670 70825 68628215 2 4.271 0.377145392331391 0.767 7.55376898118 0.02 1.0 +4.271 +3.442 +2.311 +29.004 +79.526 +3.712 +7.738 +45.612 +117.697 +7.095 +3.080
STL IGHMBP2 11 + 68427894 68463577 rs483626 70819 68441431 4 12.622 -0.0719259014942419 0.55 8.51623677999 0.007 1.0 +12.622 0 +2.726 0 +7.521 0 0 0 +18.890 +2.329 0
STL CPSF7 11 - 60953959 60928752 rs12794220 70737 61218988 2 1.011 1.27411286491997 0.683 6.36245839606 0.0 1.0 +1.011 0 0 0 0 0 0 0 0 0 0
STL CEP57 11 + 95163289 95203837 rs12295353 71620 95109795 1 1.071 1.23668258845435 0.55 10.5641056561 0.0 1.0 +1.071 0 +2.181 0 0 0 0 0 0 +2.298 0
STL ABTB2 11 - 34336131 34130707 rs2956086 70213 34859097 1 1.431 1.72425933143 0.192 7.53622336554 0.0 1.0 +1.431 0 0 0 0 0 0 0 0 0 0
STL FOXRED1 11 + 125644144 125652539 rs625413 72897 125669559 1 6.027 6.87684243945502 0.792 9.22332646321 0.002 1.0 +6.027 0 +12.501 +42.376 +19.481 +5.081 +4.527 +20.877 +33.885 +14.574 +3.485
STL C11orf65 11 - 107843468 107759112 rs11825355 71983 107724851 1 8.002 10.9323071165966 0 6.9360110223 0.0 1.0 +8.002 NA 0 NA NA NA NA NA NA NA NA
STL E2F8 11 - 19219083 19202963 rs10833099 69476 19333990 7 1.159 -0.4730896957131 0.333 7.69691170431 0.0 1.0 +1.159 NA NA 0 0 0 0 0 0 0 0
STL RSF1 11 - 77209528 77056184 rs533623 71077 77570292 3 1.091 1.00550361535384 0.867 8.17469979407 0.0 1.0 +1.091 NA 0 0 0 0 0 0 0 0 0
STL COMMD9 11 - 36267575 36252898 rs4756214 70231 35322514 2 1.223 0.574454090516591 0.675 8.49766451921 0.0 1.0 +1.223 0 0 0 0 0 0 0 0 0 0
STL TRIM5 11 - 5662915 5643488 rs1498555 68579 5669573 9 3.731 0.121232931949029 0.575 6.63193326767 0.0 1.0 +3.731 NA 0 0 0 0 0 0 0 0 0
STL TRAF6 11 - 36488439 36468776 rs10768179 70312 36083414 3 1.037 1.05720853444781 0.592 7.28805640458 0.01 1.0 +1.037 0 0 0 0 0 0 0 0 0 0
STL LRRC4C 11 - 40272240 40094460 rs4755547 70444 40304880 1 1.218 1.59449104728747 0.917 6.49842196107 0.002 1.0 +1.218 0 0 0 0 0 0 0 0 0 0
STL STK33 11 - 8572079 8370833 rs4244804 68852 8574126 1 8.505 8.54236355734154 0.6 7.04656083844 0.0 1.0 +8.505 NA NA 0 0 0 0 +3.863 0 0 0
STL AKIP1 11 + 8889276 8897459 rs10840033 68851 8374183 2 3.348 2.47078008166436 0.942 8.82517210085 0.001 1.0 +3.348 0 0 0 0 0 0 0 0 0 0
STL JRKL 11 + 95762805 95762805 rs11021446 71640 95498622 4 1.12 0.124739025695392 0.892 7.04625624924 0.0 1.0 +1.120 0 0 0 0 0 0 0 0 0 0
STL CKAP5 11 - 46824419 46722391 rs11039014 70655 46851954 1 2.183 2.33208021746624 0.125 9.7541838415 0.0 1.0 +2.183 0 0 +4.612 0 0 0 0 0 0 0
STL C11orf57 11 + 111450177 111458398 rs12287221 72070 111859325 1 5.04 9.71141809590351 0 8.55706353228 0.0 1.0 +5.040 NA 0 NA NA NA NA NA NA NA NA
STL DBX1 11 - 20138446 20134695 rs10766570 69513 19535631 1 1.42 1.67607550542265 0.75 6.29221296698 0.0 1.0 +1.420 0 NA 0 0 0 0 0 0 0 0
STL ARCN1 11 + 117948311 117976549 rs11216907 72416 117949735 1 8.236 7.57725609487356 0.825 10.9472531253 0.171 1.0 +8.236 +3.271 0 0 0 0 0 +1.062 0 +1.019 0
STL PYGM 11 - 64284763 64270856 rs4244812 70806 65237344 1 1.099 1.30925700759588 0 6.71345775714 0.0 1.0 +1.099 0 0 0 0 0 0 0 0 0 0
STL ZBED5 11 - 10836196 10833241 rs10765863 69023 11532033 2 1.159 1.1753650851087 0.858 9.550192125 0.003 2.0 +1.159 0 0 0 0 NA NA 0 0 0 NA
STL PPFIA1 11 + 69794470 69901783 rs7107395 70888 69555817 3 1.132 1.31423106432469 0.633 8.14152381085 0.023 2.0 +1.132 0 0 0 0 0 0 +1.041 0 0 0
STL ART1 11 + 3622936 3641897 rs11025532 68387 3107505 1 1.043 1.67928014948099 0 6.00025023538 0.032 1.0 +1.043 NA NA 0 NA 0 0 NA NA NA 0
STL OR2AT4 11 - 74478406 74478406 rs12417071 71008 74898345 2 1.125 0.700116484004912 0.933 6.08334533083 0.018 1.0 +1.125 NA NA 0 0 0 0 0 0 0 0
STL E2F8 11 - 19219083 19202963 rs2729842 69479 19355634 5 1.257 -0.0835583429889728 0.667 7.69691170431 0.0 1.0 +1.257 NA NA 0 0 0 0 0 0 0 0
STL TALDO1 11 + 737431 754812 rs12065 68270 242616 2 1.176 1.22830292634241 0 12.2122264508 0.04 1.0 +1.176 NA 0 NA NA NA NA NA NA NA NA
STL CWF19L2 11 - 106833782 106702989 rs12277368 71983 107392484 4 1.665 0.336917453320961 0.283 9.49254460123 0.245 2.0 +1.665 0 0 0 0 0 0 0 0 0 0
STL MEN1 11 - 64334789 64328864 rs2375087 70806 64459391 1 1.13 1.26902646195102 0 7.14858099055 0.0 1.0 +1.130 0 0 0 0 0 0 0 0 0 0
STL RNF121 11 + 71317415 71384888 rs11600364 70944 70921220 2 1.052 1.31862723394979 0.325 9.87063462994 0.002 1.0 +1.052 0 0 0 0 0 0 0 0 0 0
STL SORL1 11 + 120828121 121005414 rs716066 72573 120721777 2 1.255 0.569071260515361 0.783 9.03248853124 0.0 1.0 +1.255 0 0 0 0 0 0 0 0 0 0
STL SLC35F2 11 - 107235124 107168736 rs11212416 71979 107248804 1 5.16 5.48916697122511 0.417 9.57516609862 0.0 1.0 +5.160 0 0 +14.037 +2.418 0 0 +8.736 +6.117 0 0
STL SLC37A4 11 - 118406826 118400996 rs1893032 72422 118594093 2 1.696 1.75035742312633 0.75 7.88347285024 0.0 1.0 +1.696 0 0 0 0 NA NA 0 0 0 NA
STL CCDC15 11 + 124329226 124415695 rs7947192 72871 124903928 2 1.511 1.55771309265666 0 6.67206939158 0.0 1.0 +1.511 NA 0 NA NA NA NA NA NA NA NA
STL DBX1 11 - 20138446 20134695 rs4757881 69587 20010143 2 1.132 1.57562581458986 0.775 6.29221296698 0.0 1.0 +1.132 0 NA 0 0 0 0 0 0 0 0
STL AHNAK 11 - 62070908 61957939 rs387137 70742 61586745 1 1.432 1.7058223232413 0.567 6.10634078984 0.0 2.0 +1.432 0 0 0 0 0 0 0 0 0 0
STL C11orf48 11 - 62195817 62187207 rs3018618 70764 61986885 6 1.119 0.0600024947556791 0 9.02079479221 0.0 2.0 +1.119 0 0 0 0 0 0 0 0 0 0
STL ARFIP2 11 - 6459285 6455074 rs10734615 68710 7287774 1 1.869 2.7492601161303 0 8.75080719874 0.014 2.0 +1.869 NA 0 NA NA NA NA NA NA NA NA
STL FANCF 11 - 22603963 22603963 rs10767006 69793 23067208 4 1.195 -0.353496095839897 0.817 7.59255318123 0.0 1.0 +1.195 NA 0 0 0 0 0 0 0 0 0
STL C11orf48 11 - 62195817 62187207 rs1783180 70762 61983883 5 1.729 0.0773333821751822 0.917 9.02079479221 0.0 2.0 +1.729 0 0 0 0 0 0 0 0 0 0
STL ACTN3 11 + 66070966 66087081 rs540874 70808 66086308 1 1.551 1.84953753710595 0.542 6.08413514047 0.001 1.0 +1.551 0 0 +2.515 0 NA NA +1.969 +6.017 0 NA
STL RPS6KB2 11 + 66952510 66959035 rs7941000 70817 67221504 4 1.405 -0.399214241149667 0.225 9.33624802908 0.0 1.0 +1.405 0 0 0 0 0 0 0 0 0 0
STL RNASEH2C 11 - 65244985 65243856 rs593982 70806 65269683 1 1.117 1.19249134083021 0.883 8.85554099121 0.0 1.0 +1.117 0 0 0 0 0 0 0 0 0 0
STL ZBTB16 11 + 113435640 113626257 rs492840 72186 113898524 1 1.554 1.89105167142638 0.658 6.03703393014 0.003 1.0 +1.554 0 0 0 0 0 0 0 0 0 0
STL C11orf92 11 - 110675749 110674601 rs4144344 72065 110722558 1 9.417 9.72205085480555 0.708 6.24461144641 0.0 1.0 +9.417 0 0 +6.010 0 0 0 0 0 0 0
STL TMEM41B 11 - 9292872 9259164 rs7939568 68851 8398630 2 1.132 1.38848100124741 0.083 9.34281679913 0.0 1.0 +1.132 0 0 NA 0 NA NA 0 0 0 NA
STL SAAL1 11 - 18084214 18058614 rs12364327 69406 18072726 4 9.078 -0.0239813921590852 0.692 10.1723941675 0.023 2.0 +9.078 +6.574 0 +21.480 +38.116 +2.969 0 +42.518 +48.482 +4.975 +4.903
STL OR51B2 11 - 5302158 5302158 rs2499948 68487 5105908 1 1.188 1.43797634497933 0.792 6.03404945056 0.267 1.0 +1.188 0 NA 0 0 0 0 0 0 0 0
STL RPS13 11 - 17055796 17052589 rs16933829 69385 17072252 1 7.782 8.75333050918186 0 14.2164799416 0.0 2.0 +7.782 0 0 0 NA 0 0 NA NA NA 0
STL KCNQ1 11 + 2439259 2825572 rs2237881 68353 2745492 1 1.571 2.09133831264267 0 6.23859245381 0.0 1.0 +1.571 NA 0 NA NA NA NA NA NA NA NA
STL TRIM68 11 - 4586013 4578632 rs7933175 68546 5497127 1 1.665 1.99210351051757 0.742 7.95473351557 0.0 1.0 +1.665 0 0 0 NA 0 0 NA NA NA 0
STL SAA3P 11 - 18094255 18090878 rs2015776 69449 18908853 2 1.193 1.49998736175114 0.742 6.01232487616 0.049 1.0 +1.193 NA 0 NA NA NA NA NA NA NA NA
STL USP28 11 - 113251466 113175347 rs7932684 72126 112742401 3 1.157 0.7510022956277 0 8.48932808913 0.002 1.0 +1.157 NA 0 NA NA NA NA NA NA NA NA
STL NDUFS3 11 + 47557137 47562441 rs2291445 70655 47158696 1 1.665 2.23175546915034 0 10.5529498633 0.001 1.0 +1.665 NA 0 NA NA NA NA NA NA NA NA
STL FADS3 11 - 61415582 61397913 rs17157147 70743 61825102 1 1.401 1.68170042531625 0.675 6.96512570669 0.0 1.0 +1.401 0 0 0 0 0 0 0 0 0 0
STL TMEM132A 11 + 60448488 60459911 rs7933251 70722 60422646 1 2.42 3.1778790349858 0 6.99628194421 0.0 1.0 +2.420 NA 0 NA NA NA NA NA NA NA NA
STL MS4A8B 11 + 60223622 60239358 rs732501 70722 60405309 1 1.565 2.45944609513717 0 6.17437000038 0.0 1.0 +1.565 NA NA NA NA NA NA NA NA NA NA
STL TMEM109 11 + 60437946 60445821 rs732501 70722 60405309 1 1.504 2.29581201362749 0 9.73617708459 0.0 1.0 +1.504 NA 0 NA NA NA NA NA NA NA NA
STL DAK 11 + 60857229 60870398 rs732501 70722 60405309 1 2.318 3.42077768225095 0 7.37606251432 0.0 1.0 +2.318 NA 0 NA NA NA NA NA NA NA NA
STL OR52N2 11 + 5798141 5798141 rs9630186 68599 5786864 1 3.618 4.00828938660983 0.392 6.18328027271 0.0 1.0 +3.618 NA NA +4.756 NA 0 0 NA NA NA 0
STL PKNOX2 11 + 124539768 124806271 rs543932 72877 125485585 2 1.461 1.71488835145386 0.675 6.02368320532 0.0 1.0 +1.461 0 0 0 0 0 0 0 0 0 0
STL DNHD1 11 + 6475101 6549441 rs7130042 68710 7298099 3 1.099 1.24435255196912 0.392 6.80874838161 0.154 3.0 +1.099 0 0 0 0 0 0 0 0 0 0
STL TCP11L1 11 + 33018136 33050595 rs966191 70084 33009683 1 4.759 4.9564550599779 0.633 6.29368211618 0.0 1.0 +4.759 0 +3.049 +5.206 0 0 0 0 0 0 0
STL PDHX 11 + 34894252 34973036 rs11603725 70159 34319121 2 1.083 1.09354233242897 0.875 9.6110854207 0.0 1.0 +1.083 0 0 0 0 0 0 0 0 0 0
STL TBRG1 11 + 123997951 124007198 rs11604758 72828 124226213 2 1.064 1.2840200580854 0.592 7.16429328429 0.003 1.0 +1.064 0 0 0 0 0 0 0 0 0 0
STL C11orf74 11 + 36572668 36637144 rs11033791 70351 36727609 2 2.572 -0.121553709884506 0 7.01630179794 0.0 1.0 +2.572 NA 0 NA NA NA NA NA NA NA NA
STL CAT 11 + 34417047 34449490 rs7940320 70207 34638337 2 1.007 2.9315327471522 0.775 9.56692824589 0.002 1.0 +1.007 0 0 0 0 0 0 0 0 0 0
STL C11orf93 11 + 110675185 110684003 rs1046872 72054 110684600 6 1.019 -0.0473857792808973 0.558 7.06402687453 0.0 1.0 +1.019 0 0 NA 0 NA NA 0 +1.166 0 NA
STL APBB1 11 - 6397220 6373507 rs2135670 68679 6654674 2 1.234 0.659115854292992 0.108 6.31849264348 0.0 1.0 +1.234 0 0 0 0 0 0 0 0 0 0
STL OR51B6 11 + 5329313 5329313 rs7937103 68475 4916214 1 1.28 1.90417733987848 0 6.14745746857 0.0 1.0 +1.280 NA NA NA NA NA NA NA NA NA NA
STL ADM 11 + 10283217 10284454 rs715333 68866 9607326 2 1.386 1.74451331433887 0.717 7.83630176866 0.0 1.0 +1.386 0 0 +2.763 0 0 0 0 0 0 0
STL OR10V1 11 - 59237894 59237894 rs10501377 70676 58728353 2 1.034 1.64751196657634 0 6.07966832204 0.0 1.0 +1.034 0 NA 0 0 0 0 0 0 0 0
STL OR6A2 11 - 6773715 6773715 rs12573864 68679 6664463 1 1.007 1.21776369493263 0.142 6.12446032954 0.0 1.0 +1.007 0 NA 0 0 0 0 0 0 0 0
STL AQP11 11 + 76978327 76997990 rs7943055 71069 76938699 1 3.319 3.66200720876758 0.333 6.32440028504 0.0 1.0 +3.319 0 0 +17.989 +1.049 0 0 +1.477 +3.666 0 0
STL MRE11A 11 - 93866688 93792995 rs1546435 71547 94408661 4 1.209 1.29224598745541 0.475 6.26073289753 0.0 1.0 +1.209 0 0 0 0 0 0 0 0 0 0
STL TMEM126B 11 + 85017269 85024737 rs11234475 71346 85308037 1 1.372 2.07269437430552 0 10.8221862442 0.0 1.0 +1.372 NA 0 NA NA NA NA NA NA NA NA
STL SAAL1 11 - 18084214 18058614 rs4052539 69407 18098018 1 9.254 9.39430628550724 0.725 10.1723941675 0.023 2.0 +9.254 +4.432 0 +19.443 +30.145 +2.286 0 +32.304 +38.697 +1.951 +4.779
STL CPT1A 11 - 68365975 68281774 rs1249528 70819 68381474 1 1.835 2.11711656900513 0.608 6.3114589461 0.0 1.0 +1.835 NA 0 0 0 0 0 0 0 0 0
STL EIF1AD 11 - 65526213 65522790 rs1074156 70806 65214745 2 1.383 0.0375379299303365 0.342 9.9958064345 0.0 1.0 +1.383 0 0 0 0 0 0 0 0 +1.029 0
STL EPS8L2 11 + 696119 716900 rs7942569 68285 700139 1 1.606 1.90243438855892 0.692 8.28491667721 0.0 1.0 +1.606 0 0 0 0 0 0 0 0 0 0
STL CCND1 11 + 69165053 69175066 rs3763829 70828 68659820 2 1.13 -0.348095788795189 0 7.239043557 0.03 1.0 +1.130 NA 0 NA NA NA NA NA NA NA NA
STL ELP4 11 + 31487872 31761516 rs1868406 70033 30888909 4 3.096 0.223445907314969 0 7.96681908163 0.011 1.0 +3.096 NA 0 NA NA NA NA NA NA NA NA
STL OR52N1 11 - 5766622 5766622 rs16909684 68484 5051244 3 1.05 -0.0128727653121437 0 6.04745922446 0.082 1.0 +1.050 0 NA 0 0 0 0 0 0 0 0
STL TRMT112 11 - 63841609 63841016 rs2070232 70795 63727201 1 10.364 13.85825195563 0.933 12.7770171443 0.0 1.0 +10.364 +1.273 0 +28.822 NA 0 0 NA NA NA 0
STL NUP98 11 - 3775598 3690534 rs16929712 68423 3848629 2 1.151 1.99169369918596 0.85 8.11612051845 0.004 1.0 +1.151 0 0 0 0 0 0 0 0 0 0
STL OR4C6 11 + 55189218 55189218 rs6591700 70656 55363269 1 1.528 1.90758487292794 0.875 6.02146540729 0.001 1.0 +1.528 0 NA 0 NA 0 0 NA NA NA 0
STL DKFZp779M0652 11 + 45749558 45750119 rs7114666 70644 45426421 1 1.623 3.82836047410532 0 6.34547402121 0.0 1.0 +1.623 NA 0 NA NA NA NA NA NA 0 NA
STL LOC255512 11 + 1287513 1287513 rs10766380 68294 1349191 1 3.964 4.43244186321981 0.717 6.4248612984 0.0 1.0 +3.964 NA NA NA NA NA NA NA NA NA NA
STL WDR74 11 - 62364204 62357179 rs2228626 70766 62331601 1 11.631 11.6394534321835 0 8.43731495265 0.0 2.0 +11.631 0 0 +2.217 +1.103 NA NA +3.993 0 0 NA
STL RIC8A 11 + 198529 204229 rs4758629 68262 218514 1 1.477 2.66597637847106 0 8.33906887171 0.0 1.0 +1.477 0 0 0 0 0 0 0 0 0 0
STL SIAE 11 - 124048987 124012308 rs10893133 72760 123428352 3 1.063 -0.21596380825927 0.375 6.79372226352 0.0 1.0 +1.063 0 +1.336 0 0 0 0 0 0 0 0
STL CCDC15 11 + 124329226 124415695 rs3809055 72829 124329191 1 2.255 2.57917140377136 0.875 6.67206939158 0.0 1.0 +2.255 NA +1.096 NA +8.488 NA NA +15.103 +8.130 +1.172 NA
STL FAM160A2 11 - 6212517 6189673 rs4910748 68508 5298085 4 1.281 -0.0917828338543442 0.775 8.39086244571 0.0 1.0 +1.281 0 0 0 0 NA NA 0 0 0 NA
STL KLHL35 11 - 74819322 74811460 rs634552 71013 74959700 1 1.015 1.23684822081534 0.842 6.08430002577 0.081 1.0 +1.015 0 0 0 0 NA NA 0 0 0 NA
STL DCPS 11 + 125678856 125720451 rs4935990 72961 126129314 2 1.012 0.94889319926309 0.717 9.06785008983 0.0 1.0 +1.012 0 0 0 0 0 0 0 0 0 0
STL FAR1 11 + 13646781 13706734 rs1528652 69289 13951050 2 1.045 1.25326210482382 0.733 7.90194996813 0.001 1.0 +1.045 NA 0 0 0 0 0 0 0 0 0
STL OR10V1 11 - 59237894 59237894 rs2120185 70687 59863602 1 1.998 2.3686757269509 0.767 6.07966832204 0.0 1.0 +1.998 0 NA 0 0 0 0 0 0 0 0
STL ST3GAL4 11 + 125731305 125789065 rs555144 72871 125055449 6 1.104 -0.170266949966505 0.717 6.56132212827 0.0 1.0 +1.104 0 0 0 0 0 0 0 0 0 0
STL PUS3 11 - 125278326 125269391 rs555752 72871 125000731 1 1.085 1.38182230832262 0.875 8.85674946749 0.002 2.0 +1.085 0 0 0 0 0 0 0 0 0 0
STL EFEMP2 11 - 65396981 65391126 rs633800 70808 65395295 1 3.158 3.39905775469358 0 7.34405809945 0.0 1.0 +3.158 0 +1.037 +14.983 0 0 0 +2.667 0 0 0
STL NFRKB 11 - 129270700 129239955 rs4936079 73113 128994380 2 1.012 0.912244432115021 0.325 6.62875029708 0.0 1.0 +1.012 NA 0 0 NA 0 0 NA NA NA 0
STL TRIM29 11 - 119514073 119488394 rs547344 72457 119256585 1 1.072 1.34962229423265 0.95 6.32697090076 0.0 1.0 +1.072 0 NA 0 0 0 0 0 0 0 0
STL OR51V1 11 - 5178506 5178506 rs3763881 68571 5583475 2 1.334 1.2154382704197 0.342 6.32381695057 0.0 1.0 +1.334 0 NA 0 0 0 0 0 0 0 0
STL C11orf35 11 - 550779 545111 rs2242183 68285 552219 1 8.323 8.34041406841632 0 6.74320214179 0.0 2.0 +8.323 NA 0 0 0 NA NA 0 0 0 NA
STL E2F8 11 - 19219083 19202963 rs6483638 69599 20048266 4 1.184 1.08316702501741 0.233 7.69691170431 0.0 1.0 +1.184 NA NA 0 0 0 0 0 0 0 0
STL OR51V1 11 - 5178506 5178506 rs10838268 68546 5506570 1 1.466 1.70113765949322 0.675 6.32381695057 0.0 1.0 +1.466 0 NA 0 0 0 0 0 0 0 0
STL C11orf46 11 + 30301224 30314689 rs713143 70020 30139434 4 1.002 -0.0461598247928008 0.408 9.73985853347 0.0 1.0 +1.002 0 0 +3.375 +4.746 0 0 +3.989 +2.696 +1.002 0
STL SC5DL 11 + 120668597 120682975 rs1982011 72567 120659647 1 6.727 6.84669398490853 0.383 10.3204913398 0.0 1.0 +6.727 0 0 +5.876 0 0 +1.675 0 0 +1.141 0
STL PPFIBP2 11 + 7491576 7630830 rs7942521 68681 6700938 2 1.981 2.16169606913935 0.5 10.4791903002 0.0 1.0 +1.981 0 0 0 0 0 0 0 0 0 0
STL POU2AF1 11 - 110755367 110730510 rs2846741 72017 109791890 2 1.429 2.18703212747219 0 11.2825323455 0.0 1.0 +1.429 NA 0 NA NA NA NA NA NA NA NA
STL DHCR7 11 - 70837125 70824533 rs4944957 70939 70845683 1 3.491 3.70280759721761 0.733 9.45808437888 0.012 1.0 +3.491 0 0 0 0 0 0 0 0 +3.142 0
STL SLC43A3 11 - 56951170 56931945 rs1049273 70661 56931160 1 2.195 2.49440733313192 0.842 9.20563904093 0.075 2.0 +2.195 NA 0 0 0 0 0 0 0 0 0
STL EIF4G2 11 - 10786119 10776004 rs2632003 68989 11295429 3 1.022 1.00186750939128 0.942 12.8067906214 0.0 1.0 +1.022 0 0 0 0 0 0 0 0 0 0
STL CSTF3 11 - 33139613 33063411 rs10836085 70098 33610227 2 1.349 0.615987053224322 0.625 8.96209770264 0.0 1.0 +1.349 0 0 0 0 0 0 0 0 0 0
STL TRIM6 11 + 5573906 5588582 rs870727 68571 5575470 2 2.847 1.38922547320836 0.408 8.51041995597 0.0 1.0 +2.847 NA 0 +3.875 +1.722 0 0 0 0 0 0
STL SNX19 11 - 130291592 130253659 rs10894263 73200 130204320 10 1.425 -0.473613856562065 0.5 9.53924647462 0.0 1.0 +1.425 0 0 +4.126 0 0 0 0 0 0 0
STL ACCS 11 + 44044304 44061820 rs7102098 70530 44276734 3 1.331 1.56936938965807 0 7.08079528277 0.012 1.0 +1.331 0 0 NA NA NA NA NA NA NA NA
STL TRIM6 11 + 5573906 5588582 rs11038273 68570 5572964 3 2.87 -0.157927422744321 0.283 8.51041995597 0.0 1.0 +2.870 NA 0 +3.137 0 0 0 0 0 0 0
STL ESRRA 11 + 63829619 63839754 rs11231775 70795 63901101 1 1.021 1.19632907820895 0.583 7.30908887297 0.0 1.0 +1.021 0 0 0 0 0 0 0 0 0 0
STL SLC36A4 11 - 92570743 92521658 rs1345143 71520 92585426 1 4.567 5.01609397467801 0.292 8.11869354809 0.0 1.0 +4.567 NA 0 +3.822 0 0 0 +1.033 0 0 0
STL GAS2 11 + 22652894 22789919 rs16911027 69805 23258685 2 1.428 1.4065614634554 0 6.90912681786 0.04 2.0 +1.428 NA 0 NA NA NA NA NA NA NA NA
STL NCAPD3 11 - 133599636 133528157 rs1892984 73580 134119127 4 1.441 0.67791158057313 0.75 8.43179560467 0.011 1.0 +1.441 0 0 0 0 0 0 0 0 0 0
STL HMBS 11 + 118460796 118469029 rs4938637 72422 118580533 2 1.994 4.93022134022447 0 8.0640210111 0.0 1.0 +1.994 0 0 0 +1.192 0 0 0 +2.682 0 0
STL SAAL1 11 - 18084214 18058614 rs10500831 69405 18058808 3 9.078 0.505142572219082 0.692 10.1723941675 0.023 2.0 +9.078 +6.567 0 +21.483 +38.945 +3.062 0 +43.288 +48.790 +5.377 +4.807
STL RRM1 11 + 4072499 4116000 rs11822549 68400 3370903 2 1.166 1.41947400105672 0.842 11.6500535737 0.0 1.0 +1.166 0 0 0 0 0 0 0 0 0 0
STL CRYAB 11 - 111287683 111284901 rs11214282 72076 111995645 2 1.125 0.974300537721719 0.45 6.02497164891 0.0 1.0 +1.125 0 0 0 0 0 0 0 0 0 0
STL LRRC32 11 - 76058692 76050200 rs656095 71017 75122986 1 1.008 1.72878176894643 0.217 6.72750809257 0.003 1.0 +1.008 0 0 0 0 0 0 0 0 0 0
STL DSCAML1 11 - 117173186 116804729 rs2014536 72359 117196355 5 1.263 -0.214245552139733 0.708 6.62567426872 0.0 1.0 +1.263 0 0 0 0 0 0 0 0 0 0
STL PKNOX2 11 + 124539768 124806271 rs12360542 72785 123652469 1 1.222 2.1019906850369 0 6.02368320532 0.0 1.0 +1.222 0 0 0 0 0 0 0 0 0 0
STL OR52A1 11 - 5130175 5130175 rs7932643 68532 5438966 1 1.052 1.78090955963332 0.25 6.05605375169 0.0 1.0 +1.052 NA NA 0 0 0 0 0 0 0 0
STL CTSF 11 - 66092623 66088054 rs2242663 70808 66091884 1 1.378 1.68745145401869 0.75 6.263468352 0.0 1.0 +1.378 0 +3.801 +1.114 0 0 +5.124 0 0 +1.725 0
STL CTSD 11 - 1741798 1731476 rs17834326 68296 1708562 2 1.181 1.53400270787796 0.083 7.28602997538 0.141 1.0 +1.181 +2.864 0 0 0 0 0 +1.156 0 0 0
STL SNX19 11 - 130291592 130253659 rs7114655 73203 130206972 3 2.22 0.941632084615616 0.233 9.53924647462 0.0 1.0 +2.220 0 0 +5.992 0 0 0 0 0 0 0
STL CCDC15 11 + 124329226 124415695 rs12099073 72872 125107772 3 1.226 0.090964041734652 0 6.67206939158 0.0 1.0 +1.226 NA 0 NA NA NA NA NA NA NA NA
STL TMEM218 11 - 124478415 124472846 rs11219888 72829 124447908 2 1.84 1.37059032986685 0.875 8.15761574658 0.0 1.0 +1.840 0 0 +2.660 0 0 0 0 0 0 0
STL ALG8 11 - 77528347 77489889 rs10793289 71072 77528165 1 7.562 7.44875190136214 0 9.50394041762 0.0 1.0 +7.562 NA 0 +62.736 +24.862 0 +3.240 +10.064 +33.901 0 +4.527
STL FIBP 11 - 65412586 65408090 rs6591182 70806 65106332 2 1.918 -0.59918207928356 0.525 9.79644266139 0.001 2.0 +1.918 NA +1.008 0 0 0 0 0 0 0 0
STL OR10S1 11 - 123353608 123353608 rs7127399 72804 123966484 1 1.238 1.49139128833127 0.3 6.18351736652 0.0 1.0 +1.238 0 NA 0 0 0 0 0 0 0 0
STL ZFP91 11 + 58103162 58141244 rs10501372 70663 58160409 2 1.357 0.504641851639371 0.9 9.37372618077 0.0 1.0 +1.357 0 0 +5.404 0 0 0 0 0 0 0
STL MICAL2 11 + 12088713 12241682 rs4633453 69217 12617000 1 1.731 2.02827968376076 0.575 6.21706371039 0.0 1.0 +1.731 NA 0 0 0 0 0 0 0 0 0
STL ACCS 11 + 44044304 44061820 rs2074038 70523 44044565 1 25.502 26.9809351228295 0.867 7.08079528277 0.012 1.0 +25.502 0 +5.454 +49.423 +9.950 +3.569 +1.992 +8.423 +24.224 +6.094 +2.768
STL MAP4K2 11 - 64327289 64313672 rs240572 70806 64489314 1 1.196 1.44432167084664 0.767 12.034025953 0.0 1.0 +1.196 0 0 0 0 0 0 0 0 0 0
STL MRPL48 11 + 73176564 73252988 rs673494 70974 73360157 5 2.308 -0.546555200169015 0.65 10.4241989717 0.001 2.0 +2.308 NA +2.521 +10.495 0 NA NA 0 0 +2.459 NA
STL NUDT22 11 + 63750313 63753897 rs633557 70795 63753914 1 14.947 20.0524268778233 0 9.97143151736 0.059 3.0 +14.947 NA 0 NA NA NA NA NA NA NA NA
STL CDCA5 11 - 64608191 64603235 rs11231853 70799 64207055 2 1.205 1.43714777816409 0.917 8.56900886463 0.0 1.0 +1.205 0 0 0 0 0 0 0 0 0 0
STL PLEKHA7 11 - 16992539 16767419 rs11024074 69376 16873795 1 1.941 2.29191427668762 0.692 6.77688264927 0.0 1.0 +1.941 0 0 +7.115 0 0 0 0 0 0 0
STL VWA5A 11 + 123491320 123500153 rs2508888 72783 123588020 7 5.178 -0.0142432648724432 0.908 6.8211075977 0.0 1.0 +3.568 0 0 +1.294 0 0 0 0 +1.267 0 0
STL TCIRG1 11 + 67567022 67574783 rs3763941 70817 67532938 3 1.172 1.48817885906764 0.917 6.30708324421 0.016 2.0 +1.172 0 0 0 0 0 0 0 0 0 0
STL ALDH3B2 11 - 67198678 67187446 rs3763941 70817 67532938 2 1.114 1.5533492732637 0.917 6.13937203875 0.005 3.0 +1.114 0 NA 0 NA 0 0 NA NA NA 0
STL ST3GAL4 11 + 125731305 125789065 rs10893425 72872 125150439 5 1.606 0.759756887627868 0.6 6.56132212827 0.0 1.0 +1.606 0 0 0 0 0 0 0 0 0 0
STL C11orf48 11 - 62195817 62187207 rs2513058 70763 61986739 3 1.119 0.710540481056119 0 9.02079479221 0.0 2.0 +1.119 0 0 0 0 0 0 0 0 0 0
STL ROBO3 11 + 124240514 124256344 rs10790713 72828 124252543 1 3.145 3.59104419404614 0 6.40759221851 0.0 2.0 +3.145 0 0 +5.203 0 NA NA 0 0 0 NA
STL AKIP1 11 + 8889276 8897459 rs3751068 68852 8903526 1 8.538 8.90421182145564 0.35 8.82517210085 0.001 1.0 +8.538 0 0 +29.615 0 0 +1.048 +1.077 0 0 0
STL C11orf48 11 - 62195817 62187207 rs11822619 70743 61729339 4 1.764 0.149420642107652 0 9.02079479221 0.0 2.0 +1.764 NA 0 NA NA NA NA NA NA NA NA
STL DNHD1 11 + 6475101 6549441 rs7396938 68595 5733199 1 1.162 1.5080897682974 0 6.07409510908 0.002 1.0 +1.162 0 0 0 0 0 0 0 0 0 0
STL CAPRIN1 11 + 34029805 34077425 rs2473918 70128 34147529 1 1.128 1.19526403818948 0.5 10.9204065542 0.0 1.0 +1.128 NA 0 0 0 0 0 0 0 0 0
STL ZNF215 11 + 6904229 6933496 rs7115695 68691 6889894 6 5.34 -0.0215367887309759 0 8.08149078563 0.0 1.0 +5.340 0 0 +10.410 0 +2.749 0 0 0 0 +1.214
STL ZNF214 11 - 6998162 6979362 rs7115695 68691 6889894 4 2.389 -0.247483795576464 0 6.04275976629 0.001 1.0 +2.389 NA 0 0 0 0 0 0 0 0 0
STL OR10G4 11 + 123391491 123391491 rs528990 72722 122624598 2 1.392 0.0226734046208617 0.75 6.27109043786 0.001 1.0 +1.392 0 NA 0 0 0 0 0 0 0 0
STL SLC22A18AS 11 - 2881751 2866441 rs11025871 68394 3170524 1 1.034 1.27476070297862 0.325 6.2446644342 0.0 1.0 +1.034 0 0 0 0 0 0 0 0 0 0
STL CRY2 11 + 45825532 45859040 rs7121775 70655 45820899 1 2.938 3.23234165422598 0.242 8.25336546522 0.0 1.0 +2.938 0 0 0 0 0 0 0 0 0 0
STL IGHMBP2 11 + 68427894 68463577 rs2156464 70817 68183820 2 1.758 2.05127364120835 0.817 8.51623677999 0.007 1.0 +1.758 0 0 0 0 0 0 +2.049 +2.060 0 0
STL RPS25 11 - 118394267 118391678 rs541366 72457 119249370 2 1.778 2.41449176297361 0.892 14.3496945782 0.03 4.0 +1.778 0 NA 0 NA 0 0 NA NA NA 0
STL OR52E4 11 + 5862098 5862098 rs2570586 68466 4870947 1 1.28 1.42338570218217 0.267 6.2134213417 0.213 2.0 +1.280 NA NA 0 0 0 0 0 0 0 0
STL NADSYN1 11 + 70841864 70889995 rs1790308 70934 70787763 3 1.136 0.162349479964154 0.758 9.57939417769 0.002 2.0 +1.136 NA 0 0 0 0 0 0 0 0 0
STL OR52N5 11 - 5756473 5756473 rs7948342 68681 6704677 1 1.721 2.08861177927803 0.867 6.04172072758 0.003 3.0 +1.721 NA NA 0 0 0 0 0 0 0 0
STL HPS5 11 - 18300297 18258065 rs4150530 69429 18300270 1 2.725 3.21404075865638 0.917 8.98367810771 0.0 1.0 +2.725 0 0 +3.976 0 0 0 0 0 0 0
STL SLC35F2 11 - 107235124 107168736 rs620163 71966 106953606 2 1.651 1.29249083526094 0.442 9.57516609862 0.0 1.0 +1.651 0 0 0 0 0 0 0 0 0 0
STL ZDHHC5 11 + 57192049 57223913 rs520567 70656 56380074 3 1.064 -0.131101781916756 0.917 9.19662836474 0.01 1.0 +1.064 0 0 0 0 0 0 0 0 0 0
STL SAA2 11 - 18226797 18223638 rs11603089 69429 18238627 1 4.016 4.52939562673669 0.767 6.28278933044 0.0 1.0 +4.016 NA 0 0 +1.144 0 0 0 0 0 0
STL SAC3D1 11 + 64564951 64568272 rs484182 70806 64549120 1 3.369 3.26163229869954 0.383 8.70042676933 0.0 1.0 +3.369 0 +1.052 NA 0 0 0 0 0 0 0
STL FADD 11 + 69726916 69729886 rs11604809 70907 69722984 1 4.284 4.29410596013943 0 7.529307947 0.0 1.0 +4.284 0 0 0 0 +1.014 0 +2.321 0 0 0
STL ARFIP2 11 - 6459285 6455074 rs11603021 68673 6441687 2 1.979 2.1448777544336 0.85 8.75080719874 0.014 2.0 +1.979 NA 0 0 0 0 0 0 0 0 0
STL TTC9C 11 + 62252527 62262335 rs4693 70766 62320585 4 3.092 -0.383153228900764 0.658 9.61170999956 0.0 1.0 +3.092 0 0 0 0 0 0 0 0 0 0
STL TIMM10 11 - 57054808 57052967 rs2511983 70661 57103450 1 32.095 35.2124519282936 0.75 10.3981855166 0.021 1.0 +32.095 +15.187 +19.040 +86.297 +5.254 +8.758 +8.596 0 +17.104 +31.022 +9.861
STL JRKL 11 + 95762805 95762805 rs16922202 71602 94932828 2 1.124 1.50177334628068 0 7.04625624924 0.0 1.0 +1.124 NA 0 NA NA NA NA NA NA NA NA
STL SMPD1 11 + 6368219 6372003 rs2345354 68680 6670286 3 1.278 0.538915196521354 0 7.14027660412 0.0 1.0 +1.278 NA 0 0 0 0 0 0 0 0 0
STL FAM86C1 11 + 71176204 71188254 rs11237981 70922 70441956 2 1.434 1.37175841167184 0.783 6.05322576251 0.042 2.0 +1.434 NA 0 0 NA 0 0 NA NA NA 0
STL TECTA 11 + 120478584 120566624 rs7939826 72587 120973466 1 1.056 1.47028732374655 0 6.10708862985 0.0 1.0 +1.056 0 0 0 0 0 0 0 0 0 0
STL MRGPRF 11 - 68537426 68530305 rs7935486 70833 68670906 1 2.338 2.76189817332845 0.892 6.09689187563 0.0 1.0 +2.338 0 0 0 0 0 0 0 0 0 0
STL MRPL48 11 + 73176564 73252988 rs7127066 70972 73136522 1 10.003 10.4671107150386 0.75 10.4241989717 0.001 2.0 +10.003 NA +7.227 +26.911 0 NA NA +2.949 0 +6.016 NA
STL CPT1A 11 - 68365975 68281774 rs11602052 70833 68721150 3 1.659 0.39769328669791 0 6.3114589461 0.0 1.0 +1.659 NA 0 0 0 0 0 0 0 0 0
STL ANO1 11 + 69602055 69711491 rs11602052 70833 68721150 1 1.469 1.73745851819946 0 6.02348790112 0.0 1.0 +1.469 NA 0 0 0 NA NA 0 0 0 NA
STL NAV2-AS4 11 - 19502201 19489847 rs1393698 69470 19259146 NA 1.035 NA 0 6.37041562504 0.002 1.0 +1.035 NA NA NA NA NA NA NA NA 0 NA
STL KIAA1731 11 + 93034463 93103044 rs4753495 71530 93064807 1 3.973 3.89802084871797 0 7.9799204904 0.001 1.0 +3.973 NA 0 NA NA NA NA NA NA 0 NA
STL CYB5R2 11 - 7651397 7643353 rs11041309 68710 7290592 2 1.219 2.01632307924957 0.725 8.64541518861 0.156 2.0 +1.219 0 0 0 0 0 0 0 0 0 0
STL FXC1 11 + 6459252 6459850 rs6578761 68676 6521210 6 1.627 0.00265412071768227 0.475 7.0543498141 0.0 1.0 +1.627 NA 0 +10.077 0 0 0 0 0 0 0
STL NPAT 11 - 107598575 107534956 rs597383 71966 106974546 2 1.545 1.51465576318556 0.083 9.47549127836 0.001 1.0 +1.545 0 0 0 NA 0 0 NA NA NA 0
STL SIPA1 11 + 65164167 65174615 rs1152620 70806 65013905 1 1.273 1.36734992384418 0.758 7.54926212592 0.0 2.0 +1.273 0 0 0 0 0 0 0 0 0 0
STL SIRT3 11 - 226362 206718 rs11246048 68271 268039 6 1.274 -0.574804056751967 0.675 8.01948279565 0.001 1.0 +1.274 0 0 0 0 0 0 0 0 0 0
STL EFCAB4A 11 + 817584 821534 rs11246048 68271 268039 1 1.272 1.55179679301532 0.675 6.98627197371 0.0 1.0 +1.272 0 0 0 0 0 0 0 0 0 0
STL HINFP 11 + 118497497 118510003 rs11217383 72441 119042234 2 1.141 1.65430373509526 0 7.79998984266 0.0 1.0 +1.141 NA 0 NA NA NA NA NA NA NA NA
STL PNPLA2 11 + 808900 814522 rs1138714 68285 815110 1 2.441 2.62148546846832 0.4 6.73318284842 0.0 1.0 +2.441 NA 0 0 0 0 0 0 0 0 0
STL OR52J3 11 + 5024331 5024331 rs16933822 68443 4459301 4 1.028 0.227449055672803 0 6.20685315743 0.468 2.0 +1.028 NA NA NA NA NA NA NA NA NA NA
STL SLC15A3 11 - 60475833 60461421 rs628632 70722 60449795 1 2.153 2.3524157190472 0.733 9.53853384951 0.009 1.0 +2.153 0 0 +7.598 NA 0 0 NA NA NA 0
STL DAGLA 11 + 61204480 61267579 rs12281651 70765 62032529 1 1.349 2.28685686827181 0.95 6.06871381128 0.0 1.0 +1.349 0 NA 0 0 0 0 0 0 0 0
STL CD3D 11 - 117718669 117715152 rs11828646 72415 117575305 3 2.14 0.246981929418776 0 6.4875429248 0.005 2.0 +2.140 NA 0 NA NA NA NA NA NA NA NA
STL C11orf67 11 + 77209855 77260868 rs1124590 71071 77381631 4 1.786 -0.263052426457863 0.9 8.2500120688 0.142 1.0 +1.786 +1.162 0 0 0 0 0 +5.081 +6.261 0 0
STL TSSC4 11 + 2380098 2380416 rs2157763 68400 3338419 1 2.508 2.40888193169437 0.325 9.13998849851 0.0 1.0 +2.508 0 0 0 0 0 0 0 0 0 0
STL OR51B6 11 + 5329313 5329313 rs6578493 68433 4411420 2 1.578 1.82649739952709 0.808 6.14745746857 0.0 1.0 +1.578 NA NA 0 0 0 0 0 0 0 0
STL OR5B21 11 - 58032154 58032154 rs4938893 70661 57851580 2 1.278 -0.243083071690756 0.417 6.22478089459 0.0 1.0 +1.278 0 NA 0 0 0 0 0 0 0 0
STL TSGA10IP 11 + 65469690 65483863 rs1784029 70808 65856563 2 1.136 0.950856616618918 0.383 6.0826639334 0.442 3.0 +1.136 NA NA 0 0 NA NA 0 +1.448 0 NA
STL GPR152 11 - 66976776 66976776 rs7126386 70817 67260183 1 1.071 1.29693999262256 0.642 6.11917755425 0.0 1.0 +1.071 NA NA 0 0 0 0 0 0 0 0
STL E2F8 11 - 19219083 19202963 rs2702733 69480 19355815 2 1.907 1.75741516258842 0.342 7.69691170431 0.0 1.0 +1.907 NA NA 0 0 0 0 0 0 0 0
STL MMP7 11 - 101906688 101896745 rs11568819 71846 101906843 1 1.189 2.2197915815084 0.933 8.67314132152 0.0 1.0 +1.189 NA 0 +2.429 NA 0 0 NA NA NA 0
STL TRIM44 11 + 35640928 35784483 rs618212 70258 35562608 2 1.17 1.52757784858412 0.508 10.8718413265 0.0 1.0 +1.170 0 0 0 0 0 0 0 0 0 0
STL SLC37A2 11 + 124438222 124463224 rs7941314 72798 123953679 3 1.137 0.910001806043491 0.675 7.82302663268 0.027 2.0 +1.137 0 0 0 0 0 0 0 0 0 0
STL CD3G 11 + 117720268 117729043 rs869789 72361 117196596 2 1.181 1.526183743518 0.9 6.11790190012 0.0 1.0 +1.181 0 0 0 0 0 0 0 0 0 0
STL MRPL21 11 - 68427879 68415439 rs636049 70819 68423774 1 42.101 43.2390572524845 0.725 12.0941555405 0.003 2.0 +42.101 +7.823 0 +87.633 +18.319 +7.155 +5.590 +57.713 +59.907 +10.567 +5.993
STL REXO2 11 + 113815317 113825777 rs672901 72169 113520325 4 1.076 0.481535250464411 0.167 8.71010585926 0.0 1.0 +1.076 0 0 0 0 0 0 0 0 0 0
STL ANKRD13D 11 + 66813337 66826165 rs4620727 70817 67233410 1 1.103 1.45630566796302 0.925 10.069987999 0.0 1.0 +1.103 0 0 0 NA 0 0 NA NA NA 0
STL GSTP1 11 + 67107641 67110435 rs4620727 70817 67233410 3 1.139 0.349829838835646 0.925 12.2835907995 0.0 1.0 +1.139 0 0 0 0 0 0 0 0 0 0
STL CRY2 11 + 45825532 45859040 rs10742759 70644 45450345 2 1.015 0.735354855816664 0.883 8.25336546522 0.0 1.0 +1.015 0 0 0 0 0 0 0 0 0 0
STL USP2 11 - 118757646 118732842 rs3915715 72474 119465470 2 1.132 1.39548885644918 0.883 6.14362034873 0.02 2.0 +1.132 0 NA 0 +1.013 0 0 0 0 0 0
STL FOXRED1 11 + 125644144 125652539 rs522690 72872 125152922 2 1.115 0.961049639248232 0.867 9.22332646321 0.002 1.0 +1.115 0 0 0 0 0 0 0 0 0 0
STL MS4A4A 11 + 59804714 59832155 rs4939330 70685 59805983 2 1.554 1.96359848315174 0.742 6.05493259475 0.236 1.0 +1.554 NA 0 0 0 0 0 0 0 0 0
STL AKIP1 11 + 8889276 8897459 rs7950276 68866 9329202 4 1.334 1.04330536362235 0.567 8.82517210085 0.001 1.0 +1.334 0 0 0 0 0 0 0 0 0 0
STL ARHGAP32 11 - 128567303 128346264 rs11221617 73094 128616468 2 1.018 1.27072306874408 0.717 6.12287327799 0.0 1.0 +1.018 0 0 0 0 0 0 0 0 +1.086 0
STL CCDC85B 11 + 65414450 65414450 rs11826647 70806 65323392 2 1.445 -0.0390005671412952 0 8.96392944021 0.0 1.0 +1.445 NA 0 NA NA NA NA NA NA NA NA
STL C11orf75 11 - 92916194 92852083 rs10830962 71512 92338075 3 1.124 0.0364023883308479 0.383 9.88148474554 0.0 1.0 +1.124 0 0 0 0 0 0 0 0 0 0
STL TM7SF2 11 + 64635916 64639940 rs11604798 70806 64622242 1 3.429 4.46867620109717 0 8.88322639788 0.0 1.0 +3.429 0 0 0 0 0 0 0 0 0 0
STL FAM111A 11 + 58668827 58675798 rs10896947 70676 58694659 2 1.145 0.936119154121258 0.2 10.3436066186 0.0 1.0 +1.145 NA 0 +4.221 0 0 0 +2.605 0 0 0
STL C11orf93 11 + 110675185 110684003 rs7107344 72063 110701221 5 1.581 0.503857655540399 0.7 7.06402687453 0.0 1.0 +1.581 0 0 NA 0 NA NA 0 +1.276 0 NA
STL FGF3 11 - 69343129 69334649 rs948173 70907 69658777 2 1.101 0.571789780010706 0.525 6.16286199327 0.0 1.0 +1.101 NA 0 0 0 0 0 0 0 0 0
STL FAM111B 11 + 58631233 58648227 rs517845 70676 58685963 3 1.37 -0.135569207387254 0.683 8.31242863917 0.014 1.0 +1.370 0 NA 0 0 0 0 0 0 0 0
STL RIC3 11 - 8147166 8089260 rs4130354 68776 7608961 2 1.126 1.43395418863294 0.558 6.25257861562 0.017 2.0 +1.126 0 0 0 0 0 0 0 0 0 0
STL TRMT112 11 - 63841609 63841016 rs11231809 70799 64059526 2 2.689 -0.342635712198006 0.567 12.7770171443 0.0 1.0 +2.689 0 0 +3.000 NA 0 0 NA NA NA 0
STL SYT13 11 - 45264460 45222483 rs11606994 70625 45034529 1 1.254 1.49299948412661 0.725 6.20223600066 0.001 1.0 +1.254 0 0 0 0 0 0 0 0 0 0
STL KCTD21 11 - 77577312 77563277 rs7119895 71078 77580852 2 1.579 2.03830645083559 0 6.43696048327 0.002 1.0 +1.579 NA 0 NA NA NA NA NA NA NA NA
STL GDPD5 11 - 74914247 74824348 rs667531 71013 74950364 3 1.457 -0.461502486643142 0.842 8.38101093276 0.0 1.0 +1.457 0 0 0 0 0 0 0 0 0 0
STL TMEM45B 11 + 129190950 129233678 rs10791000 73094 128674983 1 1.354 1.66688091552547 0.8 6.19089469952 0.0 1.0 +1.354 0 0 0 0 0 0 0 0 0 0
STL MS4A4A 11 + 59804714 59832155 rs2000636 70694 59977523 3 1.239 -0.0612234899237602 0.267 6.05493259475 0.236 1.0 +1.239 NA 0 0 0 0 0 0 +1.136 0 0
STL KCNJ5 11 + 128266522 128291513 rs4356241 73053 127887809 1 3.039 3.70030536472851 0.842 6.16269758901 0.049 1.0 +3.039 NA NA 0 0 0 0 0 0 0 0
STL CCDC88B 11 + 63864265 63881086 rs669976 70799 64330165 3 1.49 0.0662125210214412 0.9 10.9647046258 0.231 2.0 +1.490 0 0 +3.077 0 0 0 0 +1.013 0 0
STL PSMD13 11 + 226807 242504 rs11246035 68269 238044 7 1.208 -0.387445967246622 0.192 11.0188685829 0.0 1.0 +1.208 +2.044 0 +3.272 +2.244 NA NA +3.459 0 0 NA
STL TRIM6 11 + 5573906 5588582 rs7112558 68569 5569598 1 4.775 5.28583053630835 0.275 8.51041995597 0.0 1.0 +4.775 NA +1.046 +3.229 0 0 0 0 0 0 0
STL POU2AF1 11 - 110755367 110730510 rs7130155 72065 110716720 1 4.425 4.37059607348013 0.358 11.2825323455 0.0 1.0 +4.425 NA 0 +5.176 0 0 0 0 0 0 0
STL FEZ1 11 - 124871416 124864928 rs10466539 72849 124674863 2 1.157 1.46733947539853 0.217 7.51030769664 0.0 1.0 +1.157 0 0 0 0 0 0 0 0 0 0
STL HPX 11 - 6418830 6409276 rs10839732 68697 7134427 1 1.363 1.70625810271287 0.725 6.22109430532 0.0 1.0 +1.363 0 0 0 0 0 0 0 0 0 0
STL C11orf46 11 + 30301224 30314689 rs6484478 70022 30263016 2 2.613 2.80369964981282 0.317 9.73985853347 0.0 1.0 +2.613 0 0 +9.064 +1.374 0 +1.036 +1.793 0 +1.036 0
STL APOA4 11 - 116199221 116197807 rs10892109 72332 116827084 1 1.71 1.98646150703932 0.892 6.16462122733 0.001 2.0 +1.710 NA 0 0 0 0 0 0 0 0 0
STL OR10W1 11 - 57792308 57792308 rs2005121 70674 58463367 1 1.598 1.85413900352191 0.6 6.17036577609 0.002 1.0 +1.598 NA NA 0 NA 0 0 NA NA NA 0
STL SCN2B 11 - 117552547 117543011 rs7926736 72348 117055018 1 1.185 1.59534264623696 0.792 6.29019244772 0.076 1.0 +1.185 0 NA 0 0 0 0 0 0 0 0
STL MRGPRE 11 - 3210192 3206666 rs11025799 68389 3159813 2 1.103 1.36590810537404 0.708 6.16638228464 0.015 1.0 +1.103 0 0 0 0 0 0 0 0 0 0
STL KCNA4 11 - 29995153 29991583 rs1533139 70002 29436995 1 1.103 1.39912961984197 0.817 6.12637646891 0.0 1.0 +1.103 0 NA 0 0 0 0 0 0 0 0
STL NUCB2 11 + 17254861 17309534 rs4756864 69370 16762663 2 1.222 0.55642664520003 0.258 9.90761781144 0.0 2.0 +1.222 0 0 0 0 0 0 0 0 0 0
STL CLNS1A 11 - 77026499 77005388 rs12577552 71069 76983603 1 6.077 6.22792229704256 0.892 11.2571985673 0.0 1.0 +6.077 0 0 +8.195 0 0 0 0 +1.187 +2.388 0
STL LRRC32 11 - 76058692 76050200 rs737185 71058 76163006 2 1.223 1.50022543152602 0.783 6.72750809257 0.003 1.0 +1.223 0 0 0 0 0 0 0 0 0 0
STL AMICA1 11 - 117601019 117570342 rs10892181 72363 117204796 3 1.066 1.78275608997647 0.417 7.68066219893 0.003 1.0 +1.066 0 0 0 0 0 0 0 0 0 0
STL FXYD2 11 - 117204017 117196297 rs10892181 72363 117204796 7 2.829 -0.408006539132077 0.417 7.33545684548 0.273 1.0 +2.829 0 NA +13.446 0 0 0 0 0 0 0
STL OR51B5 11 - 5483458 5321435 rs7108599 68450 4564489 1 1.005 1.74479037689383 0.95 6.18368273003 0.095 2.0 +1.005 NA NA 0 0 0 0 0 0 0 0
STL C11orf96 11 + 43920681 43920681 rs6485553 70565 44601219 1 1.201 1.92640558641577 0 7.02603984965 0.0 1.0 +1.201 NA 0 NA NA NA NA NA NA NA NA
STL REXO2 11 + 113815317 113825777 rs629922 72170 113570035 2 1.551 2.4096819904297 0.3 8.71010585926 0.0 1.0 +1.551 0 0 0 0 0 0 0 0 0 0
STL ARFIP2 11 - 6459285 6455074 rs10500668 68649 6285001 7 1.026 -0.157706941132253 0 8.75080719874 0.014 2.0 +1.026 NA 0 0 0 0 0 0 0 0 0
STL ALKBH3 11 + 43858932 43898043 rs1981990 70556 44496219 1 1.583 1.91330182628912 0.858 10.2271169649 0.01 1.0 +1.583 0 0 0 0 0 0 0 0 0 0
STL OTUB1 11 + 63509900 63521396 rs12280132 70780 62987835 2 1.137 2.84051144850413 0 9.08906227916 0.0 1.0 +1.137 NA 0 NA NA NA NA NA NA NA NA
STL RHOG 11 - 3818789 3806012 rs11600857 68423 3863316 1 1.624 3.34613827680321 0.95 11.2404041912 0.002 1.0 +1.624 0 0 +2.438 0 0 0 0 0 0 0
STL ZNF215 11 + 6904229 6933496 rs1491823 68692 6904715 1 9.903 10.3902786624234 0.717 8.08149078563 0.0 1.0 +9.903 0 +12.174 +45.199 0 +9.804 0 0 0 +12.721 +11.672
STL ZNF214 11 - 6998162 6979362 rs1491823 68692 6904715 1 4.296 4.68432145807146 0.717 6.04275976629 0.001 1.0 +4.296 NA 0 0 0 0 0 0 0 0 0
STL DNAJB13 11 + 73339011 73358653 rs2306817 70974 73356867 2 1.672 0.629580763389859 0 6.06626659724 0.27 1.0 +1.672 NA NA 0 0 0 0 0 0 0 0
STL APOA1 11 - 116213548 116212337 rs599320 72321 116245869 1 2.002 2.30478677362606 0 6.1018885891 0.001 1.0 +2.002 0 0 NA NA NA NA NA NA 0 NA
STL MRVI1 11 - 10672111 10554698 rs4307711 69026 11548812 2 1.078 -0.135788182926769 0.883 6.02529773461 0.0 1.0 +1.078 0 0 0 0 NA NA 0 0 0 NA
STL IGSF22 11 - 18704353 18682661 rs7936688 69470 19230680 2 1.129 1.08321377856983 0.508 6.12334125076 0.0 1.0 +1.129 NA NA 0 NA 0 0 NA NA NA 0
STL TAF6L 11 + 62295350 62310564 rs174585 70739 61368270 2 1.27 1.57045838958375 0.742 8.09621438746 0.003 1.0 +1.270 0 0 0 0 0 0 0 0 0 0
STL POLD3 11 + 73981276 74029256 rs2887046 70984 73943674 1 2.017 2.13236030280472 0.533 10.2112915306 0.0 1.0 +2.017 0 0 0 0 0 0 0 0 0 0
STL TCIRG1 11 + 67563037 67574783 rs2511477 70817 67675254 1 2.952 3.16219985562709 0.842 10.7683643903 0.006 1.0 +2.952 0 0 +2.281 0 0 0 0 0 0 0
STL TSG101 11 - 18505079 18458758 rs7115842 69491 19377121 3 1.059 -0.588071249047265 0.575 10.6863607743 0.0 1.0 +1.059 0 0 0 0 0 0 0 0 0 0
STL TMEM9B 11 - 8942565 8926598 rs10769962 68852 8793377 1 2.783 2.90531211796832 0 9.51516140717 0.0 1.0 +2.783 0 0 0 0 0 0 0 0 0 0
STL YAP1 11 + 101486401 101605642 rs17099319 71852 102029363 1 1.943 2.30398935081366 0.925 6.07636091104 0.001 1.0 +1.943 0 0 0 NA 0 0 NA NA NA 0
STL TTC9C 11 + 62252527 62262335 rs681314 70765 62217652 1 10.924 9.86769090708533 0.275 9.61170999956 0.0 1.0 +10.924 +2.671 0 0 0 0 +1.440 +4.650 0 +1.237 0
STL FTH1 11 - 61491708 61488939 rs10792326 70740 61549290 1 1.962 2.10776962181814 0.617 14.1203962972 0.0 1.0 +1.962 0 0 NA NA 0 0 NA NA NA 0
STL CCDC34 11 - 27341371 27328562 rs10767639 69985 27315054 1 4.716 5.08689667554069 0.817 6.1302237818 0.0 1.0 +4.716 NA 0 +1.871 +1.562 0 0 0 +1.334 0 0
STL MRPL23 11 + 1925077 1934061 rs7948910 68295 1392541 1 1.094 1.28229828434915 0.525 11.3189718322 0.0 2.0 +1.094 0 0 0 0 0 0 0 0 0 0
STL RASSF10 11 + 12987545 12987545 rs1493206 69072 11995777 2 1.272 1.77965973583076 0 6.00854286091 0.0 1.0 +1.272 NA NA 0 0 NA NA 0 0 0 NA
STL MADD 11 + 47247774 47307172 rs4752979 70655 47295756 1 3.133 3.29402381061109 0.858 7.25169343098 0.0 1.0 +3.133 0 0 +1.988 0 0 0 0 0 0 0
STL CSTF3 11 - 33139613 33063411 rs3758741 70085 33063192 1 36.933 38.1841515753339 0.633 8.96209770264 0.0 1.0 +36.933 +6.563 0 +1.002 0 0 0 0 0 0 0
STL NCRNA00301 11 NA 60139799 60210958 rs6591574 70693 59896438 2 1.326 1.56962200831286 0.667 6.1625578795 0.139 2.0 +1.326 0 NA 0 NA NA NA NA NA NA NA
STL CREB3L1 11 + 46255803 46298835 rs736633 70655 46307925 1 1.051 1.64650221217728 0 6.30023190453 0.0 1.0 +1.051 NA 0 NA NA NA NA NA NA NA NA
STL HTATIP2 11 + 20341864 20361101 rs4757793 69476 19349749 3 1.065 1.11260440923886 0.258 8.30846915598 0.0 1.0 +1.065 0 0 0 0 0 0 0 0 0 0
STL SC5DL 11 + 120668597 120682975 rs10790424 72566 120642730 3 1.948 -0.184762699470584 0.692 10.3204913398 0.0 1.0 +1.948 0 0 +7.052 0 0 +1.442 0 0 0 0
STL ACAT1 11 + 107497467 107523206 rs599558 71983 107682748 1 3.852 4.00682665035192 0.483 11.4442501617 0.0 1.0 +3.852 0 0 +20.920 0 +1.495 0 0 0 0 +2.895
STL GAS2 11 + 22652894 22789919 rs337445 69789 22701706 3 1.116 0.331903782975919 0.375 6.90912681786 0.04 2.0 +1.116 0 0 +1.111 +2.148 0 0 0 +3.244 +1.746 0
STL DCUN1D5 11 - 102468154 102438353 rs3758854 71868 102321566 1 1.164 1.38023184844438 0 10.7935335702 0.0 1.0 +1.164 0 0 0 0 0 0 0 0 0 0
STL TRIM44 11 + 35640928 35784483 rs16928632 70321 36232010 4 1.184 1.12258972382613 0 10.8718413265 0.0 1.0 +1.184 NA 0 NA NA NA NA NA NA NA NA
STL FLRT1 11 + 63627937 63640266 rs1404504 70780 63031344 1 1.385 1.64507744227691 0.633 6.02582894913 0.0 1.0 +1.385 0 NA 0 0 0 0 0 0 0 0
STL CORO1B 11 - 66967559 66962548 rs11227689 70808 66630717 1 1.242 2.10531863313498 0 6.53287754136 0.0 1.0 +1.242 0 0 0 0 0 0 0 0 0 0
STL RCE1 11 + 66367458 66369906 rs11227689 70808 66630717 1 1.343 1.6445702220338 0 7.66082151196 0.0 1.0 +1.343 0 NA 0 NA NA NA NA NA NA NA
STL NUP160 11 - 47826633 47757322 rs7928842 70655 47522928 1 8.108 7.68997059427223 0.55 9.9683482861 0.0 1.0 +8.108 0 0 +12.995 0 0 0 0 0 +2.292 0
STL DKFZp761E198 11 - 65304398 65304398 rs12800497 70808 65336338 2 1.743 0.795038385837195 0.583 6.26568691399 0.016 1.0 +1.743 NA 0 +1.421 0 NA NA 0 0 0 NA
STL USP35 11 + 77577505 77602339 rs551998 71102 78230904 2 1.324 2.90078249783094 0.633 6.99584289178 0.107 2.0 +1.324 0 0 NA 0 0 0 0 0 0 0
STL CHID1 11 - 900874 859956 rs2071174 68288 1063712 2 1.39 0.867133328056327 0.317 7.82161037385 0.01 1.0 +1.390 0 0 0 0 0 0 0 0 0 0
STL MRPL21 11 - 68427879 68415439 rs478647 70820 68457000 2 24.538 1.2574389666347 0.717 12.0941555405 0.003 2.0 +24.538 +8.476 +1.103 +87.456 +18.704 +5.227 +3.787 +56.837 +58.011 +11.301 +6.143
STL VWA5A 11 + 123491320 123500153 rs17128425 72772 123488559 6 1.021 0.362706338459413 0.867 6.8211075977 0.0 1.0 +1.021 0 0 0 0 0 0 0 0 0 0
STL OR52N5 11 - 5756473 5756473 rs12363545 68597 5733672 5 1.091 -0.0558816500536707 0.183 6.04172072758 0.003 3.0 +1.091 NA NA 0 0 0 0 +1.383 0 0 0
STL SCN3B 11 - 123030525 123009694 rs1982460 72752 123265561 2 1.189 1.19498998458474 0.842 6.18724040641 0.014 1.0 +1.189 0 0 0 0 0 0 0 0 0 0
STL TIRAP 11 + 125658191 125667581 rs642387 72970 126401733 2 1.891 1.7136708565778 0.383 6.27333697399 0.104 1.0 +1.891 0 0 0 0 0 0 0 0 0 0
STL MPEG1 11 - 58737070 58737070 rs12576558 70677 58793793 3 3.865 1.41195306508409 0.933 7.73064605362 0.0 1.0 +3.865 0 0 NA 0 NA NA 0 0 0 NA
STL RPS6KB2 11 + 66952510 66959035 rs4930427 70808 66957395 1 44.975 45.0874409759063 0 9.33624802908 0.0 1.0 +44.975 +10.116 +5.583 +6.028 +17.712 +1.279 0 +21.424 +27.752 +41.245 0
STL IGSF22 11 - 18704353 18682661 rs2289965 69433 18685226 1 3.789 4.13592119014075 0.408 6.12334125076 0.0 1.0 +3.789 NA NA +14.774 NA +3.123 0 NA NA NA +1.195
STL NUDT22 11 + 63750313 63753897 rs12295102 70794 63136802 3 1.118 -0.065190612032736 0 9.97143151736 0.059 3.0 +1.118 NA 0 NA NA NA NA NA NA NA NA
STL ST3GAL4 11 + 125731305 125789065 rs683800 72897 125688966 2 1.792 3.92676854018534 0.417 6.56132212827 0.0 1.0 +1.792 0 0 0 0 0 0 0 0 0 0
STL PIH1D2 11 - 111450105 111443939 rs1290349 72068 111542764 1 1.174 1.47279506882924 0 6.56074264683 0.0 1.0 +1.174 0 0 0 0 NA NA 0 0 0 NA
STL PLEKHA7 11 - 16992539 16767419 rs9971408 69359 16167919 4 1.006 0.558321843931412 0.725 6.77688264927 0.0 1.0 +1.006 0 0 0 0 0 0 0 0 0 0
STL SLC37A2 11 + 124438222 124463224 rs11820425 72829 124438792 1 9.352 9.66109394712045 0 7.82302663268 0.027 2.0 +9.352 0 0 0 +1.239 0 0 +1.293 +1.615 0 0
STL SPTY2D1 11 - 18612596 18588077 rs2049129 69429 18261909 3 1.703 0.457844591770333 0.825 8.56364730771 0.264 2.0 +1.703 0 0 0 0 0 0 0 0 0 0
STL PAAF1 11 + 73265680 73315977 rs10898962 70974 73556489 2 4.576 3.00287690158291 0.875 9.78458849207 0.0 1.0 +4.576 0 NA +1.567 0 0 0 0 0 0 0
STL NUDT22 11 + 63750313 63753897 rs11827562 70806 64406702 2 1.467 0.372373562960856 0 9.97143151736 0.059 3.0 +1.467 NA 0 NA NA NA NA NA NA NA NA
STL ANO3 11 + 26310253 26638384 rs11029096 69946 25995147 2 1.48 2.24947506867365 0.933 6.23969831222 0.001 1.0 +1.480 0 0 0 0 0 0 0 0 0 0
STL CCDC90B 11 - 82675025 82650656 rs598676 71310 82664856 2 2.044 2.14633289177735 0.367 11.4461484788 0.0 1.0 +2.044 0 0 0 +1.438 0 0 0 0 0 0
STL OR10S1 11 - 123353608 123353608 rs12419599 72752 123073614 2 1.049 1.06531118201553 0.933 6.18351736652 0.0 1.0 +1.049 0 NA 0 0 0 0 0 0 0 0
STL BCL9L 11 - 118286823 118275427 rs10892246 72416 117986641 2 1.002 1.11572737780681 0.6 6.59563992385 0.0 1.0 +1.002 0 0 0 0 0 0 0 0 0 0
STL C11orf48 11 - 62195817 62187207 rs12280776 70765 62006813 1 7.751 8.45022318758666 0 9.02079479221 0.0 2.0 +7.751 NA 0 NA NA NA NA NA NA NA NA
STL PDE3B 11 + 14621844 14847582 rs6486177 69303 14163125 2 1.022 1.49671441724275 0.792 6.15793687998 0.0 1.0 +1.022 NA 0 0 0 0 0 0 0 0 0
STL KDM4D 11 + 94346492 94369835 rs4084250 71532 93399358 3 1.119 0.858106049108258 0.55 6.35712772397 0.0 1.0 +1.119 NA NA 0 0 0 0 0 0 0 0
STL POLR2G 11 + 62285586 62290541 rs2959880 70794 63195412 1 1.87 2.33708588866788 0.117 11.2849826674 0.0 1.0 +1.870 0 0 0 0 0 0 0 0 0 0
STL STIM1 11 + 3833508 4069087 rs3750996 68423 4069776 1 1.728 2.28506450975822 0 8.27276601991 0.0 1.0 +1.728 NA 0 NA NA NA NA NA NA NA NA
STL FADS2 11 + 61352288 61389685 rs7131315 70735 60821657 2 1.239 2.492631496874 0 10.5277639593 0.0 1.0 +1.239 NA 0 NA NA NA NA NA NA NA NA
STL DEAF1 11 - 685740 634654 rs3829999 68264 237102 3 1.228 -0.0863266887506135 0 7.44730673747 0.0 1.0 +1.228 0 0 0 0 0 0 0 0 0 0
STL LRRC56 11 + 527521 543962 rs3829999 68264 237102 2 1.164 -0.0521830287765523 0 6.20633028878 0.441 2.0 +1.164 0 0 0 0 0 0 0 0 0 0
STL TALDO1 11 + 737431 754812 rs3829999 68264 237102 3 1.342 0.243368675677404 0 12.2122264508 0.04 1.0 +1.342 0 0 0 0 0 0 0 0 0 0
STL PHOX2A 11 - 71632868 71628890 rs341076 70957 71935566 1 1.6 1.86079323207956 0.317 6.19075951888 0.0 1.0 +1.600 0 0 0 NA 0 0 NA NA NA 0
STL ILK 11 + 6581539 6588268 rs1472836 68680 6674184 2 1.296 1.72166969487243 0.675 11.2761598699 0.0 1.0 +1.296 0 0 0 0 0 0 0 0 0 0
STL DLG2 11 - 83071116 82848615 rs4494323 71310 82936764 1 1.313 1.56814217754115 0.558 6.28875694909 0.011 2.0 +1.313 0 0 0 0 0 0 0 0 0 0
STL CSTF3 11 - 33139613 33063411 rs11605664 70086 33340622 4 23.075 -0.293436432319402 0.65 8.96209770264 0.0 1.0 +23.075 +11.711 0 +2.250 0 0 0 0 0 0 0
STL AP2A2 11 + 915808 1000547 rs12574439 68286 1047948 2 1.318 1.40123557112508 0.883 9.0192234027 0.001 1.0 +1.318 0 0 0 +2.622 NA NA +1.357 +2.323 0 NA
STL APOA4 11 - 116199221 116197807 rs7950072 72335 117030630 2 1.015 1.23927271739783 0.9 6.16462122733 0.001 2.0 +1.015 NA 0 0 0 0 0 0 0 0 0
STL ARAP1 11 - 72141082 72074374 rs7123876 70961 72122231 2 1.072 1.19042893680677 0.258 6.1994671066 0.001 2.0 +1.072 0 0 0 0 0 0 +1.685 0 0 0
STL HSD17B12 11 + 43658718 43833269 rs10838158 70504 43709098 3 26.399 -0.0554110504642257 0.733 12.0663260268 0.0 1.0 +26.399 +5.300 +7.491 +48.963 NA +6.230 +3.217 NA NA NA +5.335
STL C11orf93 11 + 110675185 110684003 rs2002560 72055 110685380 3 2.937 0.661802459343121 0.5 7.06402687453 0.0 1.0 +2.937 0 +1.172 NA 0 NA NA 0 0 0 NA
STL CYB5R2 11 - 7651397 7643353 rs7939893 68769 7570858 1 1.659 2.21410197773078 0.858 8.64541518861 0.156 2.0 +1.659 0 0 0 0 0 0 0 0 0 0
STL ESAM 11 - 124137433 124129067 rs12421808 72829 124373219 1 1.103 1.40951933228781 0.9 10.9089993513 0.0 1.0 +1.103 0 0 0 0 0 0 0 0 0 0
STL TRIM22 11 + 5667392 5686858 rs7930548 68508 5289700 4 1.185 1.03903540513712 0.258 12.1566076588 0.0 1.0 +1.185 0 0 0 0 0 0 0 0 0 0
STL MS4A7 11 + 59902533 59917835 rs7115791 70694 60143796 2 1.063 0.538369122868858 0 7.01120900355 0.0 2.0 +1.063 0 0 0 0 0 0 0 0 0 0
STL C11orf54 11 + 93114440 93134328 rs7943266 71531 93116275 1 8.241 8.5950643405325 0.4 7.879959808 0.0 1.0 +8.241 +1.576 0 +63.673 +10.687 +1.580 +7.758 +2.491 +17.321 0 0
STL PDDC1 11 - 767487 760903 rs11246302 68285 744157 1 3.608 3.70273717232943 0.675 10.1815702214 0.0 1.0 +3.608 0 0 0 +2.071 0 0 0 0 0 0
STL CTNND1 11 + 57285809 57340344 rs11229080 70661 57156087 1 1.885 2.32181319909846 0 8.79619823231 0.0 1.0 +1.885 0 0 0 0 NA NA 0 0 0 NA
STL EIF4G2 11 - 10786119 10776004 rs10765859 69018 11465581 1 2.786 2.55011703203432 0.625 12.8067906214 0.0 1.0 +2.786 0 0 0 0 0 0 0 0 0 0
STL ZNF195 11 - 3357028 3338371 rs7106076 68400 3354410 1 4.239 4.25233091105346 0.783 9.18592888228 0.0 1.0 +4.239 0 NA +5.625 NA 0 +2.119 NA NA NA 0
STL SLC37A2 11 + 124438222 124463224 rs1783885 72817 124198354 4 1.011 0.645002236086964 0 7.82302663268 0.027 2.0 +1.011 0 0 0 0 0 0 0 0 0 0
STL DLG2 11 - 83071116 82848615 rs523867 71307 82157521 2 1.109 1.08471025688733 0.842 6.28875694909 0.011 2.0 +1.109 0 0 0 0 0 0 0 0 0 0
STL FXYD2 11 - 117204017 117196297 rs526602 72323 116575901 4 1.445 0.799677234380081 0 7.33545684548 0.273 1.0 +1.445 0 NA 0 0 0 0 0 0 0 0
STL TRIM5 11 - 5662915 5643201 rs12802320 68508 5289299 3 1.117 3.17992440459797 0.783 7.88372599939 0.0 2.0 +1.117 NA 0 0 0 0 0 0 0 0 0
STL TNNT3 11 + 1897374 1916243 rs3781956 68299 1902460 1 3.677 3.85397821867543 0 6.98544090921 0.0 1.0 +3.677 0 NA 0 NA 0 0 NA NA NA 0
STL ENDOD1 11 + 94462621 94501188 rs622206 71554 94453129 1 1.063 1.28059910304907 0.5 9.12586913354 0.0 1.0 +1.063 0 0 NA +1.471 0 0 0 0 0 0
STL MS4A14 11 + 59920062 59939485 rs1373060 70693 59930423 2 4.396 2.01982975723749 0.675 6.40263972677 0.0 1.0 +4.396 +1.390 +12.439 0 +2.921 +3.109 0 +6.428 +7.146 +9.788 +1.176
STL ACCS 11 + 44044304 44061820 rs3134907 70525 44056164 2 13.705 4.28822218318886 0.617 7.08079528277 0.012 1.0 +13.705 0 +5.979 +21.543 +4.786 +4.026 +3.524 +6.574 +12.435 +3.734 +2.647
STL MRE11A 11 - 93866688 93792995 rs658234 71538 93913977 1 8.149 7.29522105971568 0.567 7.3532022629 0.002 1.0 +8.149 0 0 +15.369 0 0 0 +1.761 +2.476 0 0
STL TCIRG1 11 + 67563037 67574783 rs875986 70819 68391435 2 1.898 1.99469906648328 0 10.7683643903 0.006 1.0 +1.898 NA 0 NA NA NA NA NA NA 0 NA
STL TMEM179B 11 + 62311449 62313933 rs2512561 70765 62210528 2 1.239 -0.0749868832351359 0.733 8.87609181935 0.0 1.0 +1.239 0 0 +1.745 0 0 0 0 0 0 0
STL NCAPD3 11 - 133599636 133528157 rs7925572 73572 133857095 3 1.782 2.49922553297003 0.883 8.43179560467 0.011 1.0 +1.782 0 0 0 0 0 0 0 0 0 0
STL AKIP1 11 + 8889276 8897459 rs6486112 68853 9025292 5 3.99 0.113258879055858 0.683 8.82517210085 0.001 1.0 +3.990 0 0 +14.725 0 0 0 +1.150 0 0 0
STL FADS1 11 - 61341105 61326510 rs12280940 70735 60775218 3 1.589 1.60710007847702 0 9.93919574945 0.0 1.0 +1.589 NA 0 NA NA NA NA NA NA NA NA
STL UCP2 11 - 73371537 73363814 rs659366 70974 73372402 1 7.895 7.01588070550026 0.667 10.7874984943 0.0 1.0 +7.895 0 0 +19.995 +1.361 0 0 0 0 +2.511 0
STL NAP1L4 11 - 2970183 2923452 rs4930001 68307 2000443 2 1.159 1.45155941468156 0.425 10.6188389537 0.0 1.0 +1.159 0 0 0 0 0 0 0 0 0 0
STL OR56B4 11 + 6085584 6085584 rs12098870 68696 7000083 2 1.361 -0.0598986365941165 0 6.01972035778 0.007 1.0 +1.361 NA NA 0 NA 0 0 NA NA NA 0
STL PSMD13 11 + 226807 242504 rs3809109 68273 280233 6 1.308 -0.143647227893013 0.342 11.0188685829 0.0 1.0 +1.308 0 0 0 0 NA NA 0 0 0 NA
STL KDELC2 11 - 107874369 107850889 rs3741060 71983 107885191 1 5.799 6.66514650004847 0.883 8.41869088123 0.0 1.0 +5.799 +1.699 0 +19.326 0 0 +2.931 0 0 0 +1.732
STL TRPC6 11 - 100959869 100829047 rs11225192 71838 101654049 1 1.068 1.30753037827367 0.417 6.02214524964 0.0 1.0 +1.068 0 NA 0 0 0 0 0 0 0 0
STL CHEK1 11 + 125001521 125030329 rs540723 72871 124994831 1 2.908 2.38169299706019 0.867 9.16957175139 0.0 2.0 +2.908 0 0 +6.219 0 0 0 0 0 0 0
STL RPS6KA4 11 + 63883200 63895330 rs11604782 70795 63703226 1 1.129 1.27023498487874 0.642 8.28263752262 0.0 1.0 +1.129 0 0 0 0 NA NA 0 0 0 NA
STL TMEM218 11 - 124478415 124472846 rs601813 72844 124511563 6 1.181 -0.273562348147205 0.808 8.15761574658 0.0 1.0 +1.181 0 0 +1.758 0 0 0 0 0 0 0
STL UEVLD 11 - 18566857 18510610 rs10832820 69401 17614464 2 1.115 1.27732929278639 0.133 7.88212204905 0.0 1.0 +1.115 0 0 0 0 0 0 0 0 0 0
STL SERPINH1 11 + 74950748 74960473 rs585433 71014 74970249 2 1.926 0.942359589177137 0.608 7.68277117186 0.0 1.0 +1.926 0 0 +3.451 0 0 0 0 0 0 0
STL ZC3H12C 11 + 109469296 109540275 rs1648131 72013 109441237 1 1.058 1.32278785973717 0.708 6.10063583339 0.005 1.0 +1.058 NA 0 NA 0 NA NA 0 0 0 NA
STL PPFIBP2 11 + 7491576 7630830 rs10769795 68766 7480126 1 3.232 3.41314203871353 0.45 10.4791903002 0.0 1.0 +3.232 0 0 0 +1.816 0 0 0 +2.753 0 0
STL MYO7A 11 + 76516963 76603299 rs11236872 71041 76086120 1 1.93 2.32454658876818 0.825 6.14178946317 0.023 1.0 +1.930 0 0 0 0 NA NA 0 0 0 NA
STL BTG4 11 - 110888274 110843616 rs1878536 72043 110457195 1 1.791 2.0637586903185 0.35 6.26463625918 0.0 1.0 +1.791 NA NA 0 0 0 0 0 0 0 0
STL FADD 11 + 69726916 69729886 rs11236166 70908 69929460 2 1.039 1.84834816657218 0.333 7.529307947 0.0 1.0 +1.039 0 0 0 0 0 0 0 0 0 0
STL PAAF1 11 + 73265680 73315977 rs2067912 70972 73288997 1 23.784 29.8627298404769 0 9.78458849207 0.0 1.0 +23.784 +5.357 NA +2.990 +1.596 0 0 +1.342 +3.930 0 0
STL JAM3 11 + 133444029 133524250 rs2163561 73458 132531564 2 1.089 0.549614574605301 0 6.77764979091 0.0 1.0 +1.089 0 0 0 0 0 0 0 0 0 0
STL SCN3B 11 - 123030525 123009694 rs6589966 72695 122509523 1 1.324 1.58515609984783 0.225 6.18724040641 0.014 1.0 +1.324 0 0 0 0 0 0 0 0 0 0
STL APOA1 11 - 116213548 116212337 rs17120244 72323 116424721 2 1.761 -0.0239145818127717 0.133 6.1018885891 0.001 1.0 +1.761 0 0 0 0 0 0 0 0 0 0
STL LRRC4C 11 - 40272240 40094460 rs12290088 70457 40814147 2 1.013 0.83520479316669 0.917 6.49842196107 0.002 1.0 +1.013 0 0 0 0 0 0 0 0 0 0
STL ST3GAL4 11 + 125731305 125789065 rs11220472 72898 125775584 1 4.653 5.49017984030099 0 6.56132212827 0.0 1.0 +4.653 0 0 +1.796 0 0 0 0 0 +2.834 0
STL SAAL1 11 - 18084214 18058614 rs12577416 69432 18520756 2 1.124 2.02625273852889 0.933 10.1723941675 0.023 2.0 +1.124 0 0 0 0 0 0 0 0 0 0
STL PRCP 11 - 82289205 82213812 rs11233691 71311 82987911 1 1.171 1.50409229685781 0 7.99465146155 0.0 1.0 +1.171 0 0 0 0 0 0 0 0 0 0
STL TUB 11 + 8016755 8079608 rs16933545 68799 7874870 1 1.122 1.47427852397929 0.933 6.1163447365 0.0 1.0 +1.122 0 0 0 0 0 0 0 0 0 0
STL PGAP2 11 + 3775529 3803133 rs7925271 68450 4621233 4 1.252 0.544755832805265 0.808 8.10415766822 0.436 1.0 +1.252 0 0 0 0 0 0 0 0 0 0
STL ANO3 11 + 26310253 26638384 rs7946547 69967 26635852 1 2.203 3.76655058062335 0 6.23969831222 0.001 1.0 +2.203 NA 0 NA NA NA NA NA NA NA NA
STL CWC15 11 - 94346424 94336327 rs13377454 71547 94364076 1 6.238 6.33629569759399 0.383 10.4212196923 0.0 1.0 +6.238 0 +2.877 +25.687 +2.965 NA NA +5.183 +6.640 +5.317 NA
STL MTA2 11 - 62125888 62118088 rs481272 70766 62315283 1 1.182 1.72417066357967 0 9.88421786678 0.0 1.0 +1.182 NA 0 NA NA NA NA NA NA NA NA
STL TMEM179B 11 + 62311449 62313933 rs2241908 70766 62311818 1 2.267 2.28142788827674 0 8.87609181935 0.0 1.0 +2.267 0 0 +10.132 0 0 0 0 0 0 0
STL PAAF1 11 + 73265680 73315977 rs699138 70973 73349468 3 1.567 1.45258024214847 0.333 9.78458849207 0.0 1.0 +1.567 0 NA +4.354 0 0 0 0 +1.037 0 0
STL MRPL48 11 + 73176564 73252988 rs699138 70973 73349468 3 2.555 0.739203374143605 0.333 10.4241989717 0.001 2.0 +2.555 NA +2.812 +25.894 0 NA NA 0 0 +4.203 NA
STL DEAF1 11 - 685740 634654 rs6597993 68285 672795 1 4.566 4.81904941364272 0.633 7.44730673747 0.0 1.0 +4.566 0 0 +18.950 0 0 0 0 +1.005 0 0
STL PPFIBP2 11 + 7491576 7630830 rs11041472 68769 7572809 4 1.009 0.0686460982890338 0.375 10.4791903002 0.0 1.0 +1.009 0 0 0 0 0 0 0 0 0 0
STL PRRG4 11 + 32808056 32831417 rs10767970 70082 32849495 1 5.159 5.20787468047704 0.625 6.76807029495 0.0 1.0 +5.159 NA 0 0 0 0 0 +1.253 0 0 0
STL OR51T1 11 + 4859624 4859624 rs2647546 68526 5359215 2 1.268 1.22077419381041 0.5 6.07529459862 0.001 1.0 +1.268 0 NA 0 0 0 0 0 0 0 0
STL PGAP2 11 + 3775529 3803133 rs1996208 68412 3616871 2 1.215 2.06037743864058 0.1 8.10415766822 0.436 1.0 +1.215 0 0 0 0 0 0 0 0 0 0
STL SAAL1 11 - 18084214 18058614 rs11024549 69410 18173747 5 1.068 -0.145198206893131 0.317 10.1723941675 0.023 2.0 +1.068 0 0 +4.837 +2.050 0 0 +2.761 +3.296 0 0
STL MPEG1 11 - 58737070 58737070 rs4939267 70676 58777689 1 6.877 7.3279483362627 0.542 7.73064605362 0.0 1.0 +6.877 0 +1.098 NA 0 NA NA 0 0 0 NA
STL OR5E1P 11 + 7827173 7827173 rs10769925 68852 8580161 2 1.188 0.0785392776662311 0.4 6.18770081634 0.0 1.0 +1.188 NA NA NA 0 NA NA 0 0 0 NA
STL BSX 11 - 122357589 122353809 rs3890623 72630 122000888 3 1.439 -0.207505353826736 0.658 6.05268965381 0.003 1.0 +1.439 NA NA NA NA NA NA NA NA NA NA
STL SAA1 11 + 18244383 18247837 rs7105240 69449 18934556 2 1.452 2.25228631108275 0.4 6.21739062599 0.262 4.0 +1.452 NA 0 0 NA 0 0 NA NA NA 0
STL NADSYN1 11 + 70841864 70889995 rs1792327 70937 70790432 5 2.379 -0.147064598528439 0 9.57939417769 0.002 2.0 +2.379 NA 0 0 0 0 0 0 0 0 0
STL NARS2 11 - 77963557 77825508 rs4614486 71132 78459610 1 2.273 4.2623645738319 0.608 9.0157745901 0.01 1.0 +2.273 NA NA 0 NA 0 0 NA NA 0 0
STL BET1L 11 - 197422 195667 rs3782123 68262 195198 1 2.764 2.77459089717472 0 11.2591668955 0.0 1.0 +2.764 +1.165 0 0 0 0 0 0 +2.673 0 0
STL KBTBD3 11 - 105453675 105430392 rs527828 71943 105756688 2 1.746 -0.237265718549662 0.883 7.84470727205 0.134 1.0 +1.746 0 0 +3.455 0 0 0 0 0 0 0
STL SLC29A2 11 - 65895867 65887594 rs2282531 70808 65856070 1 1.121 1.34928366420902 0.633 6.49825020935 0.04 2.0 +1.121 NA 0 +4.637 0 0 0 0 0 0 0
STL TRIM5 11 - 5662915 5643201 rs11038628 68571 5645516 1 9.044 8.93462158153162 0.95 7.88372599939 0.0 2.0 +6.711 NA 0 +13.081 0 0 +1.034 0 0 +1.287 +1.347
STL REXO2 11 + 113815317 113825777 rs3741302 72186 113775814 1 8.712 8.88170740395153 0.433 8.71010585926 0.0 1.0 +8.712 0 0 +16.850 0 0 0 0 0 0 0
STL SLCO2B1 11 + 74539679 74593092 rs6592590 70984 74058677 1 1.807 2.09316149150357 0.542 7.20609688325 0.119 1.0 +1.807 NA 0 0 0 0 0 0 0 0 0
STL TBRG1 11 + 123997951 124007198 rs970584 72756 123307609 1 1.001 1.61469975754374 0.275 7.16429328429 0.003 1.0 +1.001 0 0 0 0 0 0 0 0 0 0
STL ARNTL 11 + 13255900 13364718 rs1481881 69262 13226112 4 2.479 -0.501572734668296 0.3 8.77332280474 0.0 1.0 +2.479 NA 0 +2.606 0 0 0 0 0 0 +1.185
STL OR2AT4 11 - 74478406 74478406 rs11602340 70981 73852880 3 1.007 0.524051183045817 0 6.08334533083 0.018 1.0 +1.007 NA NA 0 0 0 0 0 0 0 0
STL MED17 11 + 93157052 93184666 rs7939577 71530 93057108 1 2.024 3.21487633862722 0.867 6.56719421472 0.001 1.0 +2.024 0 0 +9.690 0 0 0 0 +9.449 0 0
STL C11orf54 11 + 93114440 93134328 rs7939577 71530 93057108 2 3.734 1.30438538922464 0.867 7.879959808 0.0 1.0 +3.734 0 0 +14.420 0 0 0 0 0 0 0
STL ACCS 11 + 44044304 44061820 rs10838224 70519 44012203 5 6.505 -0.197130339246985 0.8 7.08079528277 0.012 1.0 +6.505 0 0 +5.148 +1.130 0 0 +1.200 +3.834 0 0
STL HSD17B12 11 + 43658718 43833269 rs7120753 70506 43836089 2 9.222 0.0188894079845091 0.5 12.0663260268 0.0 1.0 +9.222 +3.491 0 +30.166 NA +1.394 0 NA NA NA +2.014
STL MTA2 11 - 62125888 62118088 rs573146 70765 62250162 2 1.123 -0.0715858661882236 0 9.88421786678 0.0 1.0 +1.123 NA 0 NA NA NA NA NA NA NA NA
STL NLRP14 11 + 6998275 7048979 rs11824633 68692 6920704 1 1.328 1.66416828274673 0.942 6.06435233888 0.0 1.0 +1.328 NA NA 0 0 0 0 0 0 0 0
STL ARNTL 11 + 13255900 13364718 rs4757138 69263 13254501 1 5.275 5.59982293008483 0.733 8.77332280474 0.0 1.0 +5.275 NA 0 +3.538 0 +1.062 0 0 0 0 0
STL CHID1 11 - 900874 859956 rs10751670 68285 934466 1 2.919 3.34762802722691 0.883 7.82161037385 0.01 1.0 +2.919 0 0 0 0 0 0 0 0 0 0
STL MS4A15 11 + 60280915 60299653 rs11230212 70685 59767563 1 1.312 1.73951158978746 0.892 6.36958572351 0.0 1.0 +1.312 NA NA 0 0 NA NA 0 0 0 NA
STL ROBO3 11 + 124240514 124256344 rs7929446 72762 123451183 2 1.975 2.36575837764788 0.608 6.40759221851 0.0 2.0 +1.975 0 0 0 0 NA NA 0 0 0 NA
STL DHCR7 11 - 70837125 70824533 rs1630498 70938 70828433 2 3.008 0.02521975335423 0.767 9.45808437888 0.012 1.0 +3.008 0 0 +5.377 0 0 0 0 0 +1.874 0
STL C11orf93 11 + 110675185 110684003 rs7947952 72059 110686330 9 2.781 -0.168521819719053 0.5 7.06402687453 0.0 1.0 +2.781 0 0 NA 0 NA NA 0 0 0 NA
STL NUCB2 11 + 17254861 17309534 rs10832706 69379 16951368 3 1.283 -0.37933803569732 0.642 9.90761781144 0.0 2.0 +1.283 0 0 0 0 0 0 0 0 0 0
STL SIAE 11 - 124048987 124012308 rs7114239 72761 123428406 1 1.161 1.36161261119462 0.625 6.79372226352 0.0 1.0 +1.161 0 +1.108 0 0 0 0 0 0 0 0
STL TMEM135 11 + 86426533 86709890 rs11234627 71351 85776380 3 1.015 1.19312941668699 0.867 8.91955311516 0.0 1.0 +1.015 0 0 0 0 0 0 0 0 0 0
STL DSCAML1 11 - 117173186 116804729 rs7943887 72350 117175492 4 1.641 1.22584161491408 0.5 6.62567426872 0.0 1.0 +1.641 0 0 0 +1.931 0 0 0 0 0 0
STL OR52A1 11 - 5130175 5130175 rs10742810 68599 5819689 2 1.114 1.35536574431605 0 6.05605375169 0.0 1.0 +1.114 NA NA 0 0 0 0 0 0 0 0
STL ALG9 11 - 111247515 111162454 rs10891290 72066 111110425 1 2.67 2.83387867992983 0.742 9.69834584657 0.0 1.0 +2.670 0 0 0 +2.363 NA NA 0 +1.057 0 NA
STL C11orf48 11 - 62195817 62187207 rs12278394 70751 61960312 8 2.429 -0.168390390938351 0 9.02079479221 0.0 2.0 +2.429 NA 0 NA NA NA NA NA NA NA NA
STL OR5P3 11 - 7804095 7804095 rs3280 68794 7813085 1 1.32 1.51453907760607 0.275 6.31630765013 0.001 1.0 +1.320 NA NA 0 0 0 0 0 0 0 0
STL SPA17 11 + 124048949 124069408 rs7101949 72788 123893212 2 1.007 -0.0434458950222104 0.458 7.56683964214 0.003 1.0 +1.007 0 0 0 0 0 0 0 0 0 0
STL POU2F3 11 + 119616160 119694271 rs717052 72486 119685689 3 1.36 0.478881257584471 0.133 6.4745953587 0.0 1.0 +1.360 0 NA NA 0 0 0 0 0 0 0
STL ACER3 11 + 76249564 76408965 rs6592691 71061 76375206 1 3.521 3.77884906165698 0.783 7.72164513749 0.012 2.0 +3.521 +7.119 +24.111 +13.181 +4.240 +1.461 +2.083 0 +1.057 +25.890 0
STL CD3G 11 + 117720268 117729043 rs11216591 72380 117237217 3 1.081 0.851145584121089 0.742 6.11790190012 0.0 1.0 +1.081 0 0 0 0 0 0 0 0 0 0
STL HSD17B12 11 + 43658718 43833269 rs11037685 70507 43836116 4 9.729 -0.193571889147293 0.725 12.0663260268 0.0 1.0 +9.729 +4.118 +1.874 +27.514 NA 0 0 NA NA NA 0
STL TSGA10IP 11 + 65469690 65483863 rs666834 70806 64940391 1 1.31 1.60978854175259 0.067 6.0826639334 0.442 3.0 +1.310 NA NA 0 0 NA NA 0 0 0 NA
STL BACE1 11 - 116692182 116665733 rs520333 72375 117213835 3 1.201 0.149883471641119 0.667 6.33634751036 0.008 1.0 +1.201 0 0 0 0 NA NA 0 0 0 NA
STL ARHGEF17 11 + 72697310 72756276 rs6592470 70957 71857817 1 1.733 2.06281789452081 0.6 6.8282235252 0.0 1.0 +1.733 0 0 0 0 0 0 0 0 0 0
STL C11orf40 11 - 4555626 4549435 rs17214070 68425 4347807 1 1.099 1.46362496965359 0.867 6.13085201923 0.032 2.0 +1.099 0 NA 0 0 0 0 0 0 0 0
STL NUP98 11 - 3775598 3690534 rs2957869 68417 3725295 1 3.356 3.13911165189721 0.775 8.11612051845 0.004 1.0 +3.356 0 0 0 0 0 0 0 0 0 0
STL ZDHHC13 11 + 19095267 19153944 rs12804935 69620 20141935 2 1.358 1.43787401244107 0.592 8.42239913608 0.0 1.0 +1.358 0 0 0 0 NA NA 0 0 0 NA
STL C11orf30 11 + 75833716 75938643 rs1149593 71058 76141588 2 1.044 0.473017182246289 0.767 8.18231549494 0.0 1.0 +1.044 0 0 0 0 0 0 0 0 0 0
STL ALDH3B1 11 + 67534365 67551792 rs12421572 70808 67164773 1 1.149 2.54481603203702 0 6.20333872017 0.007 2.0 +1.149 0 0 0 NA NA NA NA NA NA NA
STL SYTL2 11 - 85115159 85084031 rs4944576 71355 85799612 3 1.1 0.757474199699148 0.633 6.27027559195 0.002 1.0 +1.100 0 0 0 0 0 0 0 0 0 0
STL CD44 11 + 35116992 35207251 rs8193 70231 35207894 1 2.798 3.12009229582247 0 10.163196146 0.294 1.0 +2.798 0 0 0 NA 0 0 NA NA NA 0
STL RTN4RL2 11 + 56984914 57000210 rs2848634 70661 57008904 1 1.411 1.73733225162427 0.25 6.31481283805 0.0 1.0 +1.411 0 0 0 0 0 0 0 0 0 0
STL C11orf93 11 + 110675185 110684003 rs4356266 72045 110668100 8 1.83 -0.136339687735149 0.667 7.06402687453 0.0 1.0 +1.830 0 0 NA 0 NA NA 0 0 +1.274 NA
STL MPZL3 11 - 117628221 117605845 rs11216833 72415 117625167 1 3.662 3.91062154410703 0.242 6.28242080634 0.082 3.0 +3.662 0 NA 0 NA 0 0 NA NA NA 0
STL AMICA1 11 - 117601019 117570342 rs11216833 72415 117625167 1 2.56 2.87161654343831 0.242 7.68066219893 0.003 1.0 +2.560 0 0 +3.097 0 0 0 0 +1.746 0 0
STL MPZL2 11 - 117640461 117633238 rs11216833 72415 117625167 1 2.384 2.61481328716227 0.242 6.25470436795 0.0 1.0 +2.384 0 0 0 0 0 0 0 0 0 0
STL CEND1 11 - 780126 778658 rs10902221 68285 792379 1 2.666 3.06545859420494 0 7.26102058871 0.0 1.0 +2.666 0 0 +9.280 0 0 0 0 0 0 0
STL BRSK2 11 + 1367704 1438775 rs2089910 68299 1830980 1 1.132 1.36054068925372 0.775 6.16878314608 0.018 1.0 +1.132 0 0 0 0 0 0 0 0 0 0
STL IGF2AS 11 NA 2118333 2124050 rs2089910 68299 1830980 1 1.055 1.26999070122849 0.775 6.07673261331 0.018 1.0 +1.055 NA NA 0 NA 0 0 NA NA NA 0
STL CD151 11 + 822951 828132 rs1130719 68285 828760 1 19.699 19.6896545600266 0 7.97889915989 0.326 2.0 +19.699 +3.116 +31.006 +33.453 +13.178 +3.321 +1.165 +52.557 +14.206 +10.266 +1.871
STL PRG2 11 - 56914706 56911582 rs11606592 70661 56916762 1 8.609 8.78940064813926 0.85 7.197081585 0.001 2.0 +8.609 NA +3.992 +17.844 NA 0 0 NA NA NA 0
STL PGAP2 11 + 3775529 3803133 rs234852 68360 2807358 3 2.107 1.2667871855877 0 8.10415766822 0.436 1.0 +2.107 0 0 0 0 0 0 0 0 0 0
STL C11orf67 11 + 77209855 77260868 rs7119934 71069 76928560 3 2.14 -0.170717605458054 0.892 8.2500120688 0.142 1.0 +2.140 +1.354 0 0 0 0 0 +4.426 +4.689 0 0
STL FAM160A2 11 - 6212517 6189673 rs3901667 68619 6247332 5 1.046 -0.115609479349236 0 8.39086244571 0.0 1.0 +1.046 0 +1.204 +4.083 +12.652 NA NA +19.323 +19.216 +9.242 NA
STL SLC37A2 11 + 124438222 124463224 rs12280621 72830 124449041 5 5.546 -0.0697472949103671 0.808 7.82302663268 0.027 2.0 +5.546 0 0 0 0 0 0 0 +1.459 0 0
STL EIF4G2 11 - 10786119 10776004 rs7129986 68970 11283330 2 1.17 1.1932152529932 0.7 12.8067906214 0.0 1.0 +1.170 0 0 0 0 0 0 0 0 0 0
STL OR10G4 11 + 123391491 123391491 rs7934887 72724 122654792 1 1.702 1.89503902732258 0.267 6.27109043786 0.001 1.0 +1.702 0 NA 0 0 0 0 0 0 0 0
STL NRGN 11 + 124115038 124121509 rs4337053 72810 124108073 1 2.575 2.92285394301063 0.833 7.12944673037 0.0 1.0 +2.575 0 0 +2.550 NA 0 0 NA NA NA 0
STL TRIM66 11 - 8636959 8596126 rs10840106 68852 8658412 1 14.732 14.3079739575632 0.483 7.24510113249 0.241 1.0 +14.732 0 +6.075 NA +1.436 NA NA +1.020 +2.765 +1.650 NA
STL HSPA8 11 - 122438111 122433837 rs12285884 72711 122540131 1 1.82 2.26850450287973 0 13.297482317 0.0 1.0 +1.820 0 0 0 0 NA NA 0 0 0 NA
STL MYEOV 11 + 68818197 68819634 rs12800372 70826 68628391 2 2.065 1.13684067338346 0.683 6.52071391894 0.0 1.0 +2.065 NA 0 0 0 0 0 0 0 0 0
STL TPCN2 11 + 68572925 68611918 rs12800372 70826 68628391 5 3.279 -0.333874595440172 0.683 7.55376898118 0.02 1.0 +3.279 0 0 +5.721 +20.379 0 +2.997 +15.870 +27.669 0 0
STL OR52N1 11 - 5766622 5766622 rs7935710 68611 6016823 1 1.709 2.13988732225324 0 6.04745922446 0.082 1.0 +1.709 0 NA 0 0 0 0 0 0 0 0
STL VPS26B 11 + 133599770 133620547 rs12785628 73519 133182513 1 1.026 1.24187320866779 0.375 7.47435669854 0.0 1.0 +1.026 0 0 NA 0 NA NA 0 0 0 NA
STL FXYD2 11 - 117200669 117196297 rs10892175 72350 117179565 5 1.207 -0.149400745059259 0.333 8.83554413633 0.122 3.0 +1.207 0 NA +8.278 0 0 0 0 0 0 +1.406
STL OR5F1 11 - 55518677 55518677 rs471262 70656 56258032 1 1.028 1.25269318184747 0.458 6.12126333339 0.0 1.0 +1.028 NA 0 0 0 0 0 0 0 0 0
STL OR52B2 11 - 6148132 6148132 rs6578563 68487 5156284 1 1.422 1.75589869138406 0 6.11455823454 0.002 1.0 +1.422 NA NA 0 0 NA NA 0 0 0 NA
STL OLFML1 11 + 7463175 7487204 rs6578869 68766 7517774 1 1.427 1.71753241748232 0.833 6.21895770738 0.0 1.0 +1.427 0 0 0 0 0 0 0 0 0 0
STL CCDC88B 11 + 63864265 63881086 rs7943876 70794 63211715 2 1.536 3.73256033922343 0.85 10.9647046258 0.231 2.0 +1.536 0 0 0 0 0 0 0 0 0 0
STL SLC22A8 11 - 62539893 62517384 rs10792372 70775 62549021 1 1.014 1.2680370601445 0.725 6.07696190971 0.0 1.0 +1.014 NA NA 0 0 0 0 0 0 0 0
STL EHD1 11 - 64402767 64378905 rs10897533 70806 64379445 1 9.177 9.14698367121521 0.9 11.8224400971 0.002 1.0 +9.177 0 0 +1.936 0 0 0 0 0 0 0
STL TMEM9B 11 - 8942565 8926598 rs10840309 68866 9802210 4 1.016 0.360937749736697 0.758 9.51516140717 0.0 1.0 +1.016 0 0 0 0 0 0 0 0 0 0
STL PANX1 11 + 93501741 93553603 rs661957 71538 93803832 2 1.394 -0.133966868254377 0.7 7.3558636298 0.0 1.0 +1.394 NA 0 0 +1.111 0 0 0 0 0 0
STL LIN7C 11 - 27484902 27476927 rs10835196 69985 27557911 1 11.594 11.228332131022 0.525 8.36297374562 0.0 1.0 +11.594 NA +3.012 +2.466 0 0 0 +1.117 0 0 +3.680
STL FAM160A2 11 - 6212517 6189673 rs9659 68618 6189229 1 10.61 14.5863500370439 0 8.39086244571 0.0 1.0 +10.610 0 +2.122 +9.509 +24.766 NA NA +35.698 +37.330 +13.066 NA
STL BUD13 11 - 116148924 116124501 rs11823543 72321 116154345 1 4.21 4.76379165490483 0.942 9.73439107912 0.007 2.0 +4.210 NA 0 0 0 0 0 0 0 0 0
STL FAM160A2 11 - 6212517 6189673 rs10160815 68509 5305662 3 1.305 0.507822084692326 0.775 8.39086244571 0.0 1.0 +1.305 0 0 0 0 NA NA 0 0 0 NA
STL TPP1 11 - 6597268 6592493 rs11038942 68599 5734586 6 1.073 -0.0448823035287572 0.183 11.3500735915 0.0 1.0 +1.073 0 0 0 0 0 0 0 0 0 0
STL C11orf68 11 - 65443107 65442265 rs3953797 70806 64704853 2 1.18 0.861601816402016 0 9.50808177802 0.018 2.0 +1.180 0 0 0 0 0 0 0 0 0 0
STL CAPN1 11 + 64705725 64735306 rs3953797 70806 64704853 2 1.003 0.612774900233637 0 11.5775110921 0.0 1.0 +1.003 0 0 0 0 NA NA 0 0 0 NA
STL SLC15A3 11 - 60475833 60461421 rs512888 70681 59521204 2 1.107 0.933376016039317 0 9.53853384951 0.009 1.0 +1.107 0 0 0 NA 0 0 NA NA NA 0
STL MAPK8IP1 11 + 45863622 45883775 rs11038406 70644 45323800 2 1.543 1.32062184659255 0.108 6.11263274159 0.0 1.0 +1.543 0 0 NA 0 NA NA 0 0 0 NA
STL OR52N2 11 + 5798141 5798141 rs1498557 68595 5729627 2 1.137 0.160115015467652 0.183 6.18328027271 0.0 1.0 +1.137 NA NA +1.440 NA 0 0 NA NA NA 0
STL FXC1 11 + 6459252 6459850 rs7943397 68571 5639522 5 1.117 0.429398710588872 0 7.0543498141 0.0 1.0 +1.117 NA 0 0 0 0 0 0 0 0 0
STL OR51T1 11 + 4859624 4859624 rs4365044 68423 3888195 3 1.022 0.520605269999243 0.892 6.07529459862 0.001 1.0 +1.022 0 NA 0 0 0 0 0 0 0 0
STL LOC338739 11 + 33139778 33168054 rs2746551 70098 33502820 1 1.617 1.8884310588667 0.308 6.0748689975 0.0 1.0 +1.617 NA NA NA NA NA NA NA NA NA NA
STL TUB 11 + 8059484 8079608 rs12224346 68733 7416198 3 1.036 0.996702925647524 0.592 6.15147916928 0.013 1.0 +1.036 0 0 0 0 0 0 0 0 0 0
STL RPS25 11 - 118394267 118391678 rs674576 72401 117424307 3 1.555 1.78338935719476 0 14.3496945782 0.03 4.0 +1.555 0 NA 0 NA 0 0 NA NA NA 0
STL OR4C6 11 + 55189218 55189218 rs575760 70655 55060616 2 1.224 -0.127664619171516 0.633 6.02146540729 0.001 1.0 +1.224 0 NA 0 NA 0 0 NA NA NA 0
STL TRIM5 11 - 5662915 5643201 rs3824949 68576 5657985 10 3.47 -0.0948875522882577 0.408 7.88372599939 0.0 2.0 +1.865 NA 0 +4.381 0 0 0 0 0 +5.483 +1.613
STL SIRT3 11 - 226362 206718 rs12576259 68270 239834 5 10.898 -0.304031240108966 0.95 8.01948279565 0.001 1.0 +10.898 0 0 0 0 0 0 0 0 0 0
STL TALDO1 11 + 737431 754812 rs11246009 68262 213733 1 2.57 2.72455026527849 0 12.2122264508 0.04 1.0 +2.570 0 0 0 0 0 0 0 0 0 0
STL OR51F1 11 - 4747723 4747723 rs3759076 68505 5213765 1 1.212 1.77089363319445 0 6.0395401018 0.0 1.0 +1.212 NA NA NA NA NA NA NA NA NA NA
STL RSF1 11 - 77209528 77056184 rs2298820 71070 77051062 1 3.358 3.77007526010058 0.875 8.17469979407 0.0 1.0 +3.358 NA +1.097 0 +1.035 0 0 0 0 0 0
STL INTS4 11 - 77383365 77267821 rs2298820 71070 77051062 1 2.286 2.41328719544032 0.875 6.81692432512 0.0 1.0 +2.286 NA 0 +16.501 NA 0 0 NA NA NA 0
STL ZDHHC13 11 + 19095267 19153944 rs7125292 69452 19065817 1 2.746 3.02653275192322 0.092 8.42239913608 0.0 1.0 +2.746 0 0 +5.661 0 NA NA 0 0 0 NA
STL PLEKHA7 11 - 16992539 16767419 rs12422005 69390 17415445 3 1.021 0.616758369353629 0 6.77688264927 0.0 1.0 +1.021 0 0 0 0 0 0 0 0 0 0
STL C11orf67 11 + 77209855 77260868 rs11237199 71067 76863127 1 2.574 2.92856574539287 0.667 8.2500120688 0.142 1.0 +2.574 0 0 0 0 0 0 0 0 0 0
STL FEZ1 11 - 124871416 124821217 rs580213 72813 124183179 1 1.323 1.6078029095951 0.675 9.03499850131 0.0 1.0 +1.323 0 0 0 0 0 0 0 0 0 0
STL YAP1 11 + 101486401 101605642 rs7108449 71833 101092326 2 1.151 1.86554973343787 0.775 6.07636091104 0.001 1.0 +1.151 0 0 0 NA 0 0 NA NA NA 0
STL TAF6L 11 + 62295350 62310564 rs519473 70766 62403789 1 1.025 1.98659160779692 0 8.09621438746 0.003 1.0 +1.025 NA 0 NA NA NA NA NA NA NA NA
STL TMEM135 11 + 86426533 86709890 rs11234920 71379 86419388 1 2.219 2.68560002192934 0.892 8.91955311516 0.0 1.0 +2.219 0 0 0 0 0 0 0 0 0 0
STL OR52N5 11 - 5756473 5756473 rs7395852 68599 5733786 3 1.263 1.3692767448211 0.225 6.04172072758 0.003 3.0 +1.263 NA NA 0 0 0 0 +1.987 0 0 0
STL KIAA1826 11 - 105398164 105386047 rs609665 71942 105349275 1 1.443 1.66696736802912 0.667 9.28881225458 0.052 2.0 +1.443 0 0 +6.164 0 0 0 0 0 0 0
STL ILK 11 + 6581539 6588268 rs11041350 68717 7375953 3 1.111 1.00064403881694 0.092 11.2761598699 0.0 1.0 +1.111 0 0 0 0 0 0 0 0 0 0
STL ATHL1 11 + 279137 284555 rs1060819 68273 285527 1 22.376 22.6627700472829 0 7.59959163192 0.013 1.0 +22.376 0 +6.731 +48.212 +10.190 0 0 +17.433 +20.246 +5.875 +1.414
STL AMICA1 11 - 117601019 117570342 rs663003 72416 118328358 2 1.647 2.60994861290545 0.542 7.68066219893 0.003 1.0 +1.647 0 0 0 0 0 0 0 0 0 0
STL HMBS 11 + 118460796 118469029 rs663003 72416 118328358 3 1.257 0.12500635489736 0.542 8.0640210111 0.0 1.0 +1.257 +1.483 0 0 +2.735 0 0 0 +1.741 0 0
STL FAM111B 11 + 58631233 58648227 rs11229833 70674 58653760 2 2.131 2.20910092893401 0.683 8.31242863917 0.014 1.0 +2.131 0 NA 0 0 0 0 0 0 0 0
STL POLA2 11 + 64786007 64821166 rs487989 70806 64821266 1 9.198 9.66495966365961 0.9 10.3345163875 0.0 1.0 +9.198 +1.394 0 +42.621 +4.312 0 0 +12.529 +11.775 +4.962 +1.102
STL ARHGAP20 11 - 110088661 109957159 rs17729770 72034 110383213 1 1.074 1.61426445803163 0.883 6.19317620757 0.0 1.0 +1.074 0 0 0 0 0 0 0 0 0 0
STL OSBP 11 - 59140193 59100768 rs2197237 70693 59925503 1 1.395 1.59094450940987 0.325 10.1755514271 0.0 1.0 +1.395 0 0 0 0 0 0 0 0 0 0
STL VWA5A 11 + 123491320 123521782 rs7944379 72788 123876785 4 1.054 1.37719772345665 0.942 6.64926409342 0.0 1.0 +1.054 0 0 0 0 0 0 0 0 0 0
STL ILK 11 + 6581539 6588268 rs11040910 68673 6508250 1 1.914 2.06693747316196 0.583 11.2761598699 0.0 1.0 +1.914 0 0 0 0 0 0 0 0 0 0
STL DLAT 11 + 111400747 111438339 rs3882890 72066 111435786 1 3.997 3.93230472162118 0.25 9.67824383525 0.037 1.0 +3.997 0 0 +33.660 0 0 0 0 0 0 +1.225
STL LOC283177 11 + 133811585 133879901 rs1944864 73574 133984501 1 1.391 1.73587833568029 0.717 6.38456398532 0.0 1.0 +1.391 0 NA NA NA NA NA NA NA NA NA
STL DPF2 11 + 64857800 64875729 rs7116712 70806 65129094 1 1.462 1.75530414406639 0.575 9.09425821989 0.0 1.0 +1.462 0 0 0 0 0 0 0 0 0 0
STL PDHX 11 + 34894252 34973036 rs535719 70209 34809958 4 1.113 -0.182626041525406 0.367 9.6110854207 0.0 1.0 +1.113 0 0 +1.030 0 0 0 0 0 0 0
STL FAM160A2 11 - 6212517 6189673 rs10769680 68624 6262467 2 1.45 0.631592246372235 0 8.39086244571 0.0 1.0 +1.450 0 0 0 0 NA NA 0 0 0 NA
STL RNF169 11 + 74137560 74224238 rs2165162 70988 74337437 1 35.096 35.2769727483287 0 7.3703069092 0.0 1.0 +35.096 +2.536 +10.827 NA +23.583 0 0 +13.861 +30.415 +8.124 0
STL TAGLN 11 + 116575249 116580140 rs500389 72324 116605804 2 1.043 -0.379138213332298 0.325 6.54500399918 0.0 1.0 +1.043 0 0 +4.227 0 0 +1.579 0 0 0 0
STL PDHX 11 + 34894252 34973036 rs947501 70207 34709951 5 1.015 -0.202412241615377 0.692 9.6110854207 0.0 1.0 +1.015 0 +1.029 +5.361 0 0 0 0 0 0 0
STL OAF 11 + 119586956 119604786 rs7102696 72433 118805904 2 1.2 1.61423066033499 0.767 6.95507711376 0.0 1.0 +1.200 0 0 0 0 0 0 0 0 0 0
STL NAP1L4 11 - 2970183 2923452 rs3816350 68380 3029955 1 2.11 2.72515053387806 0.917 10.6188389537 0.0 1.0 +2.110 0 0 +2.198 +1.137 0 0 +1.549 0 +1.320 0
STL CLNS1A 11 - 77026499 77005388 rs2372897 71072 77420474 3 1.136 1.39666768235189 0.617 11.2571985673 0.0 1.0 +1.136 0 0 0 0 0 0 0 0 0 0
STL POU2AF1 11 - 110755367 110730510 rs10891181 72023 110228387 3 1.083 1.76622334076793 0.483 11.2825323455 0.0 1.0 +1.083 NA 0 0 0 0 0 0 0 0 0
STL RHOD 11 + 66580864 66595481 rs11227678 70808 66599045 1 1.801 2.15451820984117 0.1 6.30856114909 0.0 1.0 +1.801 0 +1.289 +4.606 0 0 +1.102 +4.467 0 0 0
STL OR52N1 11 - 5766622 5766622 rs16908950 68483 5016493 2 1.477 1.32928003276088 0.933 6.04745922446 0.082 1.0 +1.477 0 NA 0 0 0 0 0 0 0 0
STL CHEK1 11 + 125001521 125030329 rs1054997 72872 125124023 2 1.782 -0.295878912976304 0.85 9.16957175139 0.0 2.0 +1.782 0 0 +2.957 0 0 0 0 0 0 0
STL ST3GAL4 11 + 125731305 125789065 rs509759 72948 126028925 3 1.369 2.67260058808999 0.617 6.56132212827 0.0 1.0 +1.369 0 0 0 0 0 0 0 0 0 0
STL SLC37A2 11 + 124438222 124463224 rs4936978 72833 124464124 2 2.537 2.09349264104879 0.725 7.82302663268 0.027 2.0 +2.537 0 +4.346 0 +3.579 0 0 0 0 +1.953 0
STL SIK3 11 - 116474203 116221555 rs12274771 72323 116361908 2 2.103 -0.0438723327337756 0 8.43768905645 0.0 1.0 +2.103 0 0 +4.252 0 0 0 0 0 0 0
STL MPEG1 11 - 58737070 58737070 rs571760 70683 59581102 4 1.134 0.564382285048711 0.608 7.73064605362 0.0 1.0 +1.134 0 0 NA 0 NA NA 0 0 0 NA
STL C11orf41 11 + 33520452 33645994 rs17328461 70082 32618339 2 1.1 2.25581155706639 0.725 6.31014053718 0.012 1.0 +1.100 0 NA 0 0 NA NA 0 0 0 NA
STL TMEM218 11 - 124478415 124472846 rs4935904 72833 124470343 4 2.1 0.224367886639822 0.817 8.15761574658 0.0 1.0 +2.100 0 0 +1.413 0 0 0 0 0 0 0
STL GLB1L3 11 + 133651484 133693980 rs7106815 73574 133981622 1 1.8 2.08912672259813 0.292 6.10367760501 0.0 2.0 +1.800 0 NA NA 0 NA NA 0 0 0 NA
STL PSMD13 11 + 226807 242504 rs536715 68262 220368 5 3.06 0.144540962738025 0.85 11.0188685829 0.0 1.0 +3.060 +1.436 0 +2.422 +2.156 NA NA +3.988 0 0 NA
STL RIC3 11 - 8147166 8089260 rs7114477 68851 8372677 1 1.279 1.61383515586077 0.15 6.25257861562 0.017 2.0 +1.279 0 0 0 0 0 0 0 0 0 0
STL DTX4 11 + 58696387 58728724 rs11229864 70676 58695468 2 1.339 1.24805155375731 0.875 6.20673971284 0.0 1.0 +1.339 0 0 NA 0 NA NA 0 0 0 NA
STL RBM14 11 + 66140628 66150507 rs12805133 70808 66239841 2 1.808 1.78329575818106 0 8.73616514421 0.0 1.0 +1.808 0 0 0 0 0 0 0 0 0 0
STL ASCL3 11 - 8921156 8916296 rs11041882 68845 8305413 1 1.386 1.81419354147525 0.883 6.04437899163 0.001 1.0 +1.386 NA NA 0 0 0 0 0 0 0 0
STL NARS2 11 - 77963557 77825508 rs7122005 71098 78108003 4 1.496 0.744790632660407 0 9.0157745901 0.01 1.0 +1.496 NA NA NA NA NA NA NA NA NA NA
STL PRMT3 11 + 20365651 20486425 rs1899483 69633 20459282 1 1.114 1.20035882744052 0.258 8.69010641979 0.028 1.0 +1.114 0 0 NA 0 0 0 0 0 0 0
STL UEVLD 11 - 18566857 18510610 rs4757673 69432 18569044 1 2.109 2.2807002044574 0.308 7.88212204905 0.0 1.0 +2.109 0 0 +3.881 0 0 0 0 0 0 0
STL C11orf57 11 + 111450177 111458398 rs1525415 72068 111737050 5 2.089 -0.273192734082732 0 8.55706353228 0.0 1.0 +2.089 NA 0 NA NA NA NA NA NA NA NA
STL CCDC82 11 - 95762731 95726526 rs10831519 71653 95756092 1 3.79 2.32363686876162 0.817 8.09056083207 0.0 1.0 +3.790 0 +6.509 0 +21.625 0 0 +28.358 +24.278 +2.201 0
STL CCDC90B 11 - 82675025 82650656 rs10792677 71309 82537547 1 2.391 2.5582068766503 0.317 11.4461484788 0.0 1.0 +2.391 0 0 0 +1.072 0 0 0 +2.381 0 0
STL TPP1 11 - 6597268 6592493 rs3758978 68679 6598244 1 10.635 9.64108473098954 0.625 11.3500735915 0.0 1.0 +10.635 0 0 0 0 0 0 0 0 0 0
STL TRPT1 11 - 63749917 63748015 rs368421 70794 63372162 3 2.128 0.0566620245294972 0 9.21745967858 0.0 1.0 +2.128 NA 0 NA NA NA NA NA NA NA NA
STL C11orf57 11 + 111450177 111458398 rs1447482 72097 112284159 3 1.192 0.666212227475492 0 8.55706353228 0.0 1.0 +1.192 NA 0 NA NA NA NA NA NA NA NA
STL C11orf49 11 + 46914826 47139253 rs752849 70655 47131903 1 1.554 1.80958757225623 0.758 7.90754438345 0.001 1.0 +1.554 0 0 +3.571 0 0 0 0 0 0 0
STL ARHGAP32 11 - 128567303 128346264 rs7110677 73045 127692257 1 1.213 1.52056688126345 0 6.03011034453 0.0 2.0 +1.213 0 0 0 0 0 0 0 0 0 0
STL CCND1 11 + 69165053 69175066 rs3884627 70833 68782375 1 9.626 10.1352880461909 0.708 7.239043557 0.03 1.0 +9.626 0 0 +36.991 0 0 0 0 0 0 0
STL WDR74 11 - 62364204 62357179 rs12222510 70765 62241917 4 4.012 -0.260358778025981 0 8.43731495265 0.0 2.0 +4.012 0 0 0 0 NA NA 0 0 0 NA
STL FANCF 11 - 22603963 22603963 rs12417226 69792 22995411 2 1.473 0.645497762449153 0.817 7.59255318123 0.0 1.0 +1.473 NA 0 0 0 0 0 0 0 0 0
STL PCSK7 11 - 116608021 116582282 rs628269 72401 117431945 2 1.145 1.44671875004145 0.875 7.63663081058 0.0 1.0 +1.145 0 0 0 0 0 0 0 0 0 0
STL TMEM123 11 - 101828985 101774832 rs502174 71864 102187713 3 1.059 0.188436741740438 0.467 10.6567878686 0.0 1.0 +1.059 0 0 0 NA 0 0 NA NA NA 0
STL SLC22A18 11 + 2880087 2902815 rs422646 68379 2892635 4 1.981 0.0170482880795491 0.525 9.9909365633 0.0 1.0 +1.981 0 0 NA 0 NA NA 0 0 +2.454 NA
STL MS4A14 11 + 59920062 59939485 rs4633490 70694 59989342 1 5.556 5.69134822732872 0.525 6.40263972677 0.0 1.0 +5.556 0 +2.092 0 +1.516 +1.051 0 +1.023 +2.102 0 0
STL C11orf75 11 - 92916194 92852083 rs2605630 71525 92904446 2 3.431 3.00754549514781 0.6 9.88148474554 0.0 1.0 +3.431 0 0 +14.705 0 0 0 0 0 0 0
STL C1QTNF4 11 - 47572537 47568943 rs2868459 70655 47411548 1 12.229 12.1834024709824 0.617 6.07443578163 0.0 1.0 +12.229 0 +7.722 0 +3.530 0 0 +10.092 +3.287 0 0
STL TMEM41B 11 - 9292872 9259164 rs360140 68866 9733143 1 1.046 1.55650585194443 0.642 9.34281679913 0.0 1.0 +1.046 0 0 NA 0 NA NA 0 0 0 NA
STL NARS2 11 - 77963557 77825508 rs12283420 71081 77997241 3 1.325 1.96978229362211 0 9.0157745901 0.01 1.0 +1.325 NA NA NA NA NA NA NA NA 0 NA
STL GANAB 11 - 62170680 62149972 rs527481 70766 62360488 2 1.741 -0.150814711963184 0.692 10.3535001141 0.0 1.0 +1.741 0 0 NA 0 NA NA 0 0 0 NA
STL NCAM1 11 + 112337178 112651198 rs12284788 72076 111980675 1 1.278 1.70449156782272 0 6.14266262687 0.016 1.0 +1.278 NA NA NA NA NA NA NA NA NA NA
STL GDPD5 11 - 74914247 74824348 rs7125082 71007 74876786 2 7.65 0.345476410267682 0.908 8.38101093276 0.0 1.0 +7.650 0 0 +8.678 0 0 0 0 +1.040 0 +1.406
STL LSP1 11 + 1842970 1869578 rs11602585 68316 2057921 3 1.216 1.17228963890422 0 10.4151491049 0.0 1.0 +1.216 0 0 0 0 0 0 0 0 0 0
STL SLC22A18 11 + 2880087 2902815 rs367480 68380 2894207 1 3.669 4.04174495808369 0.408 9.9909365633 0.0 1.0 +3.669 0 0 NA 0 NA NA 0 0 0 NA
STL TNNT3 11 + 1897374 1916243 rs4255520 68353 2742199 2 1.18 2.01853035222878 0.8 6.98544090921 0.0 1.0 +1.180 0 NA 0 NA 0 0 NA NA NA 0
STL VPS11 11 + 118443702 118457378 rs494048 72421 118466441 2 8.365 0.708890948406336 0.542 7.58109267078 0.349 1.0 +8.365 +2.095 +7.331 0 +1.616 NA NA +4.383 +6.377 0 NA
STL HMBS 11 + 118460796 118469029 rs494048 72421 118466441 4 4.564 -0.350291065001109 0.542 8.0640210111 0.0 1.0 +4.564 0 +1.334 +10.351 +12.902 0 0 0 +26.612 +2.089 +1.092
STL YPEL4 11 - 57173993 57170119 rs12793139 70661 57170519 1 6.978 6.96159833225112 0.692 6.49389597375 0.0 1.0 +6.978 0 0 +10.287 0 0 0 0 +2.004 0 +2.057
STL EFEMP2 11 - 65396981 65391126 rs6591179 70806 64709681 2 1.191 1.36214420299356 0.85 7.34405809945 0.0 1.0 +1.191 0 0 0 0 0 0 +1.041 0 0 0
STL ZNF143 11 + 9439087 9505652 rs12279202 68866 9388666 1 1.239 2.11559841461023 0.908 8.38268649844 0.001 1.0 +1.239 0 0 +21.289 0 0 0 0 0 0 0
STL C11orf93 11 + 110675185 110684003 rs3087587 72051 110684264 7 2.916 -0.0966378910288083 0.508 7.06402687453 0.0 1.0 +2.916 0 +1.166 NA 0 NA NA 0 0 0 NA
STL UCP2 11 - 73371537 73363814 rs1783537 70976 73647399 4 1.039 -0.57244487002743 0.475 10.7874984943 0.0 1.0 +1.039 0 0 +4.663 0 0 0 0 0 0 0
STL REXO2 11 + 113815317 113825777 rs641956 72190 113956565 5 1.644 0.100273438381314 0.667 8.71010585926 0.0 1.0 +1.644 0 0 +1.581 0 0 0 0 0 0 0
STL TRAPPC4 11 + 118394450 118399240 rs11006 72416 118400412 1 26.022 27.4643354893695 0.258 10.4921029538 0.0 1.0 +26.022 +7.846 +6.709 +100.420 +8.179 +7.479 +12.629 +20.571 +21.262 +14.461 +10.284
STL GAS2 11 + 22652894 22789919 rs680436 69786 22646780 1 5.765 5.84406403993665 0.95 6.90912681786 0.04 2.0 +5.765 0 +3.055 0 0 0 0 0 0 0 0
STL RPS6KB2 11 + 66952510 66959035 rs2290960 70812 67166650 2 1.05 0.505006280223715 0 9.33624802908 0.0 1.0 +1.050 NA 0 NA NA NA NA NA NA NA NA
STL COPB1 11 - 14477980 14436005 rs2060793 69305 14871886 1 1.031 1.17592358602985 0.633 11.6467661656 0.0 1.0 +1.031 0 0 0 +3.915 +1.668 0 +3.161 0 0 0
STL TMEM86A 11 + 18676926 18679695 rs1550870 69437 18707617 1 2.644 2.89392907360626 0.5 6.0621977079 0.0 1.0 +2.644 0 0 0 0 0 0 0 0 0 0
STL DDX25 11 + 125279481 125297924 rs7131139 72872 125377809 1 1.779 2.35515399709843 0 6.05443009492 0.0 2.0 +1.779 0 NA 0 0 NA NA 0 0 0 NA
STL EHF 11 + 34599163 34636954 rs7928866 70162 34465984 1 1.348 2.86354294991827 0.925 6.07956386534 0.0 1.0 +1.348 NA 0 0 0 0 0 0 0 0 0
STL C11orf30 11 + 75833716 75938643 rs2508751 71033 75951174 4 1.086 -0.17668785980188 0.392 8.18231549494 0.0 1.0 +1.086 0 +3.380 0 0 0 0 0 0 +8.421 0
STL SMPD1 11 + 6368219 6372003 rs1079199 68655 6384682 1 2.245 2.3447441148402 0.333 7.14027660412 0.0 1.0 +2.245 NA +2.521 0 0 0 0 0 0 0 0
STL SLC37A4 11 - 118406826 118400996 rs11217109 72416 118358984 1 2.173 2.71504303370329 0.817 7.88347285024 0.0 1.0 +2.173 0 0 0 0 NA NA 0 +1.064 0 NA
STL VPS11 11 + 118443702 118457378 rs11217109 72416 118358984 3 1.027 0.0174803319587146 0.817 7.58109267078 0.349 1.0 +1.027 0 0 0 0 NA NA 0 0 0 NA
STL MPEG1 11 - 58737070 58737070 rs11230138 70685 59617238 5 1.561 0.172164815541009 0 7.73064605362 0.0 1.0 +1.561 NA 0 NA NA NA NA NA NA NA NA
STL RPS25 11 - 118394267 118391678 rs4589314 72416 118373669 1 2.338 4.06000233187372 0 14.3496945782 0.03 4.0 +2.338 NA NA NA NA NA NA NA NA NA NA
STL CLNS1A 11 - 77026499 77005388 rs3758708 71067 76572111 4 1.139 0.985161822204372 0.942 11.2571985673 0.0 1.0 +1.139 0 0 0 0 0 0 0 0 0 0
STL FXYD2 11 - 117204017 117196297 rs577651 72332 116977035 3 1.104 1.45626075890338 0 7.33545684548 0.273 1.0 +1.104 0 NA 0 0 0 0 0 0 0 0
STL TIRAP 11 + 125658191 125667581 rs667627 72897 125652907 1 5.073 5.46776598980567 0 6.27333697399 0.104 1.0 +5.073 0 +1.913 0 0 0 +1.413 0 0 0 0
STL SYTL2 11 - 85115159 85084031 rs11234463 71346 85274733 1 5.396 6.00456506667311 0.158 6.27027559195 0.002 1.0 +1.261 0 0 +2.923 0 0 0 0 0 0 0
STL TAF10 11 - 6590051 6588818 rs2048092 68679 6586106 1 5.992 5.60129050887295 0.492 10.696198608 0.0 1.0 +5.992 0 0 +8.382 0 0 0 0 0 0 0
STL AASDHPPT 11 + 105453501 105472679 rs7103193 71946 105866516 1 1.217 2.3788051071173 0.917 9.03831705917 0.0 1.0 +1.217 0 0 0 0 0 0 0 0 0 0
STL STT3A 11 + 124967948 124995876 rs491528 72871 125002676 1 8.066 7.07432349567811 0.75 10.56569798 0.0 1.0 +8.066 0 0 +10.934 0 0 0 0 +1.099 0 0
STL C21orf56 21 - 46428801 46406047 rs9637215 113298 46420663 1 5.136 5.60323567148251 0.842 9.97823709379 0.0 1.0 +5.136 0 0 +2.239 0 0 0 +1.496 0 0 0
STL C2CD2 21 - 42247068 42182522 rs11702562 113055 42223131 1 1.034 1.63299692825387 0.917 7.44553213122 0.0 1.0 +1.034 0 0 +1.399 0 0 0 0 0 0 0
STL ITGB2 21 - 45165393 45130773 rs760462 113251 45152527 1 6.883 7.04930460933864 0.775 9.54520913666 0.0 2.0 +6.883 0 +3.290 +35.948 +2.258 0 0 +4.787 +4.687 +4.819 0
STL KCNE1 21 - 34753772 34743852 rs4816500 112601 35215435 2 1.165 1.84974614693789 0 6.0174659746 0.0 1.0 +1.165 NA 0 NA NA NA NA NA NA NA NA
STL GABPA 21 + 26029199 26063185 rs2829426 112117 25123140 3 1.079 0.694290829872108 0.633 8.37107809036 0.0 1.0 +1.079 0 0 0 0 0 0 0 0 0 0
STL BRWD1 21 - 39607582 39491211 rs2836894 112807 39418349 5 6.652 -0.507603815502333 0.683 6.78314253918 0.0 1.0 +6.652 0 0 +13.895 +13.114 +1.350 0 +18.902 +1.244 +4.495 0
STL RIPK4 21 - 42060318 42035226 rs13052864 113013 41843016 3 1.296 2.26590816491417 0.55 6.42928012181 0.0 1.0 +1.296 NA 0 0 0 0 0 0 0 0 0
STL DSCAM 21 - 41140909 40307183 rs9978938 112911 40616259 1 1.013 1.25509632611368 0.55 6.02755244051 0.0 1.0 +1.013 0 0 0 0 0 0 0 0 0 0
STL NCRNA00158 21 NA 25725884 25680522 rs11910463 112129 25690543 1 1.382 1.64212080892683 0.075 10.5984889354 0.0 1.0 +1.382 0 NA NA NA NA NA NA NA NA NA
STL CBR3 21 + 36429132 36440243 rs6517359 112660 36817540 3 1.117 1.27831096552973 0.117 6.2067020867 0.0 1.0 +1.117 0 0 0 0 0 0 0 0 0 0
STL NCRNA00258 21 NA 29890230 29924729 rs947755 112335 29862338 2 1.155 0.252580008358567 0.075 6.77017405253 0.003 1.0 +1.155 NA NA NA NA NA NA NA NA NA NA
STL SLC19A1 21 - 45786813 45760482 rs6518252 113282 45843389 2 1.511 1.56689303610404 0.508 7.14356135126 0.0 1.0 +1.511 0 0 0 0 0 0 0 0 0 0
STL SUMO3 21 - 45062472 45051383 rs13046675 113267 45603236 2 1.052 0.821727945375727 0.775 11.1730247461 0.0 1.0 +1.052 0 0 0 0 0 0 0 0 0 0
STL C21orf7 21 + 29374743 29468903 rs2832258 112329 29504603 1 2.359 2.7368940692206 0.192 8.3102939562 0.0 1.0 +2.359 0 0 +1.339 0 0 0 0 0 0 0
STL ITGB2 21 - 45165393 45130773 rs2838704 113249 45088803 3 1.586 1.07317805251029 0.617 9.54520913666 0.0 2.0 +1.586 0 0 +1.227 0 0 0 0 0 0 0
STL C21orf128 21 - 42401713 42397214 rs7280422 113004 41723437 1 1.599 1.86601631413862 0.808 6.08530979823 0.014 1.0 +1.599 NA NA NA 0 NA NA 0 0 0 NA
STL LOC100505746 21 + 45165377 45172196 rs17004785 113280 45757046 3 1.017 0.712284912763886 0.925 7.95836239697 0.008 1.0 +1.017 NA 0 NA 0 NA NA 0 0 0 NA
STL PSMG1 21 - 39477310 39469460 rs2836925 112810 39454223 1 19.495 17.4226426452137 0.633 11.317080897 0.0 2.0 +19.495 NA 0 0 0 +2.462 +1.146 0 0 +5.064 0
STL C21orf34 21 NA 16364712 16901184 rs2823518 111433 16187887 1 1.062 1.31324965247481 0.892 6.10746583157 0.042 1.0 +1.062 0 NA 0 NA 0 0 NA NA NA 0
STL MORC3 21 + 36614356 36669310 rs8128925 112650 36488023 2 1.6 1.52144631169822 0.708 6.94202639683 0.0 1.0 +1.600 NA 0 0 0 0 0 0 0 0 0
STL OLIG1 21 + 33364319 33364319 rs2834078 112473 33345769 1 1.114 1.43715897097496 0.95 6.05317135337 0.0 1.0 +1.114 0 0 NA 0 0 0 0 0 0 0
STL C21orf81 21 NA 14274636 14238054 rs8129531 111364 15061195 1 1.033 1.26967430358287 0.233 6.12165485419 0.21 1.0 +1.033 0 0 NA NA NA NA NA NA NA NA
STL CHODL 21 + 18539020 18560141 rs2220511 111645 18086782 1 3.275 3.44338485469739 0.258 6.41020589254 0.0 1.0 +3.275 0 0 +10.957 0 0 0 0 0 0 0
STL IFNGR2 21 + 33697071 33731004 rs11088236 112473 33338057 2 1.136 1.83133355167478 0.483 11.8639188897 0.0 1.0 +1.136 0 0 0 0 0 0 0 0 0 0
STL NCRNA00257 21 NA 39608758 39608758 rs2837398 112888 40349038 1 1.18 1.41839891833804 0.65 6.17349465854 0.029 1.0 +1.180 NA NA 0 NA NA NA NA NA NA NA
STL UBE2G2 21 - 45046179 45015832 rs13050872 113249 45058291 2 1.198 1.31467864129738 0.675 7.87630189504 0.0 1.0 +1.198 0 +1.100 0 0 0 0 0 0 0 0
STL DYRK1A 21 + 37714471 37806083 rs2835722 112700 37707905 1 6.651 5.60328272540456 0.492 8.30136648459 0.486 1.0 +6.651 0 0 +1.355 0 0 0 0 0 0 0
STL USP16 21 + 29318808 29348257 rs9305406 112352 30308114 1 1.134 1.2503512022348 0.833 10.7906041933 0.0 1.0 +1.134 0 0 0 0 0 0 0 0 0 0
STL RSPH1 21 - 42789470 42766049 rs2051329 113159 42796066 2 4.619 3.85037300574766 0.858 6.96947055778 0.002 1.0 +4.619 +1.071 0 +19.755 0 0 0 0 +2.781 0 +1.461
STL WRB 21 + 39674082 39690661 rs2410214 112893 40403831 2 1.095 1.51461418183581 0.817 9.30731020911 0.005 1.0 +1.095 0 0 0 0 0 0 0 0 0 0
STL MX2 21 + 41655819 41701787 rs2838027 112998 41656282 3 1.072 1.26486280390283 0 10.0214070298 0.038 1.0 +1.072 NA 0 NA NA NA NA NA NA 0 NA
STL C21orf33 21 + 44377921 44389130 rs1051981 113219 44350113 1 1.884 2.08501377098473 0.217 10.1538254331 0.001 1.0 +1.884 0 0 +1.080 0 0 0 0 0 +3.232 0
STL KRTAP23-1 21 - 30642795 30642795 rs2832447 112348 30119834 NA 1.317 NA 0.892 6.10701321176 0.001 1.0 +1.317 NA NA 0 0 0 0 0 0 0 0
STL FTCD 21 - 46399909 46380836 rs9976772 113298 46397518 1 1.129 1.72631814898026 0 6.39739228989 0.0 1.0 +1.129 0 0 0 0 0 0 0 0 0 0
STL ATP5O 21 - 34210028 34197813 rs2834358 112533 34329351 2 1.563 1.73084905410524 0.633 13.998896552 0.001 1.0 +1.563 NA 0 0 0 0 0 0 0 0 0
STL SLC5A3 21 + 34367739 34389031 rs2834405 112536 34487450 1 1.779 2.01906942083891 0.567 6.62176088501 0.0 1.0 +1.779 0 0 0 0 0 0 0 0 0 0
STL DONSON 21 - 33882884 33872620 rs1041737 112461 33239926 2 1.298 1.54663145016965 0.758 8.50252309567 0.003 1.0 +1.298 0 0 0 0 0 0 0 0 0 0
STL WDR4 21 - 43172747 43136460 rs2401195 113172 43339956 2 1.601 3.34678041873731 0.867 9.0227392339 0.004 1.0 +1.601 NA 0 0 0 0 0 0 0 0 0
STL RUNX1 21 - 35343465 35086777 rs16993446 112644 35934082 1 1.193 1.75218732321879 0 6.4935325517 0.002 2.0 +1.193 NA 0 NA NA NA NA NA NA NA NA
STL MX2 21 + 41655819 41701787 rs8129982 112924 40744500 4 1.604 1.0165335251633 0 10.0214070298 0.038 1.0 +1.604 NA 0 NA NA NA NA NA NA 0 NA
STL SIK1 21 - 43671430 43661425 rs128543 113217 43675693 2 1.289 1.23217739306906 0.842 7.42798501974 0.0 1.0 +1.289 0 0 0 0 0 0 0 0 0 0
STL CSTB 21 - 44020687 44018639 rs128543 113217 43675693 2 1.603 0.992860258615103 0.842 11.6119808708 0.0 1.0 +1.603 0 0 0 0 0 0 0 0 0 0
STL DSCR3 21 - 37561703 37519797 rs8127309 112681 37094607 2 1.691 2.74420984551641 0.35 8.96382031727 0.0 1.0 +1.691 0 0 0 0 0 0 0 0 0 0
STL HLCS 21 - 37284415 37048588 rs2835833 112701 37909767 2 1.196 1.03330107414128 0.633 6.49542386964 0.001 1.0 +1.196 0 0 0 0 0 0 0 0 0 0
STL ITGB2 21 - 45165393 45130773 rs2070946 113258 45165625 2 1.308 2.45362374201458 0.758 9.54520913666 0.0 2.0 +1.308 0 0 0 0 0 0 0 0 0 0
STL SAMSN1 21 - 14840535 14780306 rs2822746 111339 14821235 1 4.101 4.5933802553961 0.35 10.2816740972 0.004 1.0 +4.101 NA 0 +4.209 0 0 0 0 0 0 0
STL IFNAR1 21 + 33619083 33649491 rs8127569 112511 33677975 1 2.688 2.86911977326504 0.608 6.44884604991 0.003 1.0 +2.688 0 0 +1.396 0 0 0 0 0 0 0
STL TCP10L 21 - 32879716 32871104 rs2833916 112457 32878233 1 4.093 4.22818312215212 0.392 7.24493204229 0.003 1.0 +4.093 0 +4.207 +16.601 0 0 0 0 0 0 0
STL KRTAP11-1 21 - 31175745 31175745 rs625949 112352 30347663 NA 1.452 NA 0 8.16483394177 0.0 1.0 +1.452 NA 0 0 0 0 0 0 0 0 0
STL BTG3 21 - 17907139 17888521 rs2824427 111624 17957057 1 2.861 3.59330082677323 0 10.4378874916 0.0 1.0 +2.861 NA 0 NA NA NA NA NA NA NA NA
STL N6AMT1 21 - 29179564 29170684 rs2205449 112328 29173959 1 3.613 3.86544996237096 0.35 7.21725944543 0.029 4.0 +3.613 0 0 +5.811 +15.324 0 0 +7.924 +28.048 +6.943 0
STL CBR3 21 + 36429132 36440243 rs2212922 112648 36420225 2 1.721 2.49982389444238 0.517 6.2067020867 0.0 1.0 +1.721 0 0 +5.003 +1.895 0 0 0 +6.686 0 0
STL WRB 21 + 39674082 39690661 rs11702444 112886 40312841 1 1.012 1.92933701773842 0.775 9.30731020911 0.005 1.0 +1.012 0 0 0 0 0 0 0 0 0 0
STL MRPS6 21 + 34367692 34436577 rs944413 112530 34316613 2 1.187 1.42264439971275 0.475 12.7170278537 0.002 1.0 +1.187 0 0 +3.265 0 0 0 0 0 0 0
STL RIPK4 21 - 42060318 42035226 rs3746902 113050 42200700 1 2.513 2.90090310605843 0.908 6.42928012181 0.0 1.0 +2.513 NA 0 0 0 0 0 0 0 0 0
STL LOC100505746 21 + 45165377 45172196 rs9637166 113258 45186911 1 1.611 2.11136474911727 0.85 7.95836239697 0.008 1.0 +1.611 NA 0 NA +1.351 NA NA 0 +2.664 0 NA
STL C21orf62 21 - 33107923 33088666 rs2254180 112510 33648100 1 3.269 3.42696690342139 0.858 7.12667109006 0.0 1.0 +3.269 0 0 0 0 0 0 0 0 0 0
STL C21orf128 21 - 42401713 42397214 rs12483004 113159 42865546 2 1.18 0.951229001809804 0.733 6.08530979823 0.014 1.0 +1.180 NA NA NA 0 NA NA 0 0 0 NA
STL MX2 21 + 41655819 41701787 rs16999723 112913 40681550 2 1.511 2.81356677093921 0 10.0214070298 0.038 1.0 +1.511 NA 0 NA NA NA NA NA NA NA NA
STL TIAM1 21 - 31853161 31415026 rs2833637 112434 32366900 2 1.119 1.5051914407829 0.908 6.04094353375 0.0 1.0 +1.119 0 0 0 0 0 0 0 0 0 0
STL UBASH3A 21 + 42697087 42740235 rs2839470 113098 42421308 2 1.917 2.62664316392338 0.425 6.43023761458 0.0 1.0 +1.917 0 0 0 0 0 0 0 0 0 0
STL IFNGR2 21 + 33697071 33731004 rs2834017 112461 33236206 3 1.168 1.68313838027086 0.458 11.8639188897 0.0 1.0 +1.168 0 0 0 0 0 0 0 0 0 0
STL C21orf67 21 - 45184256 45178711 rs2838729 113250 45143845 2 2.692 1.95524492495778 0.492 6.21753962279 0.013 1.0 +2.692 0 0 0 0 NA NA 0 0 0 NA
STL C21orf67 21 - 45184256 45178711 rs2838452 113219 44207289 4 1.094 0.837607145724407 0.2 6.21753962279 0.013 1.0 +1.094 0 0 0 0 NA NA 0 0 0 NA
STL C21orf91 21 - 18113574 18087769 rs417463 111645 18077089 1 19.252 18.4027792494539 0.508 8.59810229066 0.0 1.0 +19.252 NA +1.034 +24.402 0 0 +2.492 0 0 +1.535 +2.114
STL UMODL1 21 + 42364494 42435274 rs220137 113098 42406163 2 1.085 1.61945872094616 0.85 6.2574494919 0.0 1.0 +1.085 NA NA 0 +5.276 NA NA 0 +2.869 0 NA
STL GABPA 21 + 26029199 26063185 rs2830273 112178 26831258 2 1.21 1.30150749104438 0.85 8.37107809036 0.0 1.0 +1.210 0 0 0 0 0 0 0 0 0 0
STL ABCG1 21 + 42512335 42589342 rs12483187 113167 43027748 2 1.624 1.77167392384383 0.917 8.18038225015 0.0 1.0 +1.624 0 0 0 0 0 0 0 0 0 0
STL LOC100505746 21 + 45165377 45172196 rs3827246 113219 44169227 2 1.442 2.07281523643141 0.775 7.95836239697 0.008 1.0 +1.442 NA 0 NA 0 NA NA 0 0 0 NA
STL HSPA13 21 - 14677380 14668476 rs2822662 111324 14710244 2 1.445 1.0907700274012 0.725 9.34867120436 0.003 1.0 +1.445 0 0 0 0 0 0 0 0 0 0
STL PFKL 21 + 44544352 44571025 rs2236441 113222 44579788 2 1.633 1.32118296108069 0.8 11.919506693 0.024 1.0 +1.633 0 +1.204 0 0 0 0 0 0 0 0
STL PRMT2 21 + 46879934 46908634 rs11700505 113298 46910997 1 6.729 8.14176473573994 0 8.76052174356 0.088 1.0 +6.729 0 0 +1.030 NA 0 0 NA NA NA 0
STL WDR4 21 - 43172747 43136460 rs11911090 113171 43156643 1 10.699 12.038898854979 0.917 9.0227392339 0.004 1.0 +10.699 NA +9.827 +11.191 +11.047 0 +2.801 +15.223 +18.926 +7.049 +1.118
STL ABCG1 21 + 42512335 42589342 rs9978671 113110 42533348 1 1.748 2.29547309245972 0.908 8.18038225015 0.0 1.0 +1.748 0 0 0 0 0 0 0 0 0 0
STL MX1 21 + 41719972 41752324 rs459498 113004 41716897 1 6.406 6.39818428206352 0 12.5020153244 0.001 1.0 +6.406 0 +2.064 +1.689 0 0 0 0 0 0 0
STL C21orf2 21 - 44583713 44574637 rs9979923 113219 44034893 1 1.619 2.45293383085906 0 6.15880435085 0.051 1.0 +1.619 NA 0 NA NA NA NA NA NA NA NA
STL NCRNA00308 21 NA 22392806 22410525 rs2849940 111980 22160411 1 1.113 1.47454349520739 0.85 6.08682341217 0.016 1.0 +1.113 NA NA NA NA NA NA NA NA NA NA
STL JAM2 21 + 25933459 26008822 rs974680 112135 25932983 1 3.272 3.67496234572636 0.142 6.83350598122 0.0 1.0 +3.272 0 0 +8.895 0 0 0 0 +1.632 0 0
STL KRTAP19-2 21 - 30781538 30781538 rs9647055 112358 30509253 NA 1.059 NA 0.817 6.11546074353 0.002 1.0 +1.059 NA NA 0 0 0 0 0 0 0 0
STL C21orf96 21 NA 35333593 35333593 rs2834954 112644 35812003 1 1.468 1.757527711368 0.742 6.46336921064 0.002 1.0 +1.468 0 0 NA 0 NA NA 0 0 0 NA
STL RCAN1 21 - 34909252 34812424 rs2834601 112564 35010924 1 1.372 1.94410557767717 0.933 9.1185523716 0.001 1.0 +1.372 NA 0 0 0 0 0 0 0 0 0
STL BRWD1 21 - 39607582 39491211 rs6517522 112810 39475715 2 1.656 1.58005358192805 0.483 6.45096306638 0.001 1.0 +3.733 0 +3.929 +31.663 +1.178 +2.254 0 +24.601 +2.046 +4.160 +1.769
STL LOC100506385 21 + 35039991 35041947 rs2834323 112530 34281805 2 1.277 1.39600923776947 0.542 6.24264210258 0.0 1.0 +1.277 NA NA NA 0 NA NA 0 0 0 NA
STL RSPH1 21 - 42789470 42766049 rs10084614 113155 42761422 4 4.667 -0.357307812425543 0.575 6.96947055778 0.002 1.0 +4.667 0 0 +7.215 +3.011 0 0 0 +4.723 0 +1.891
STL UBASH3A 21 + 42697087 42740235 rs3788007 113117 42579845 4 1.217 0.624663964762964 0.842 6.43023761458 0.0 1.0 +1.217 0 0 0 0 0 0 0 0 0 0
STL BAGE3 21 - 10120796 10042788 rs885550 111307 9887804 1 1.073 1.47341201886851 0 6.3880633052 0.276 2.0 +1.073 NA NA 0 NA NA NA NA NA NA NA
STL LSS 21 - 46473166 46435577 rs2298695 113298 46479455 1 5.056 5.28375268814983 0.617 9.44668911863 0.004 2.0 +5.056 +1.116 0 +1.607 0 0 0 0 +2.726 0 0
STL PFKL 21 + 44544352 44571025 rs2838572 113228 44726748 1 1.664 1.85180030515481 0.458 11.919506693 0.024 1.0 +1.664 0 0 0 0 0 0 0 0 0 0
STL ETS2 21 + 39099718 39116467 rs12481740 112766 39133773 2 1.488 1.77286276484201 0.533 6.5622082139 0.001 1.0 +1.488 0 +2.090 0 0 0 0 0 0 0 0
STL BRWD1 21 - 39607582 39491211 rs2836494 112757 38835495 4 1.002 0.526547003666608 0.158 6.45096306638 0.001 1.0 +1.002 0 0 0 0 0 0 0 0 0 0
STL KRTAP20-2 21 + 30929453 30929453 rs2833293 112392 31427707 NA 1.118 NA 0.1 6.21433877541 0.0 1.0 +1.118 NA NA 0 0 0 0 0 0 0 0
STL SIK1 21 - 43671430 43661425 rs6518340 113219 44210987 1 1.558 1.88690757273964 0.2 7.42798501974 0.0 1.0 +1.558 0 0 0 0 0 0 0 0 0 0
STL NCAM2 21 + 21292503 21832037 rs2826246 111852 20719436 4 1.155 0.505877655118381 0.767 6.08263777105 0.0 1.0 +1.155 0 NA 0 0 0 0 0 0 0 0
STL PCBP3 21 + 46094302 46186011 rs7282214 113287 45876985 1 1.96 2.28537328334161 0.517 6.60006071907 0.002 1.0 +1.960 0 NA +2.935 0 0 0 0 0 0 0
STL C21orf59 21 - 32906784 32896154 rs9979065 112442 32430950 1 1.053 1.46338440919396 0 9.34350868994 0.0 1.0 +1.053 0 0 0 0 0 0 0 0 0 0
STL SLC37A1 21 + 42792810 42873523 rs2839530 113155 42760214 2 1.344 1.16925081938577 0.842 8.19356103764 0.001 1.0 +1.344 0 0 0 0 0 0 0 0 0 0
STL LOC100506385 21 + 35039991 35041947 rs2835119 112644 36039929 1 1.514 1.79717785800381 0 6.24264210258 0.0 1.0 +1.514 NA NA NA 0 NA NA 0 0 0 NA
STL MRPL39 21 - 25901672 25879937 rs9984734 112135 25917846 1 8.778 8.40047373224221 0.792 8.94196139569 0.001 1.0 +8.778 0 +15.688 +50.474 +10.521 0 +3.192 +6.147 +10.370 +7.887 +1.525
STL ZNF295 21 - 42303565 42287286 rs7283138 113171 43086126 1 1.425 1.7234041019866 0.192 6.60263504525 0.0 1.0 +1.425 NA 0 0 0 0 0 0 0 0 0
STL SLC19A1 21 - 45786813 45760482 rs406551 113261 45341491 3 1.037 1.06306908059798 0.125 7.14356135126 0.0 1.0 +1.037 0 0 0 0 0 0 0 0 0 0
STL C21orf122 21 NA 45317554 45317554 rs1785441 113222 44651380 1 1.472 1.82015469845766 0.758 6.03893173444 0.0 1.0 +1.472 NA NA NA NA NA NA NA NA NA NA
STL SH3BGR 21 + 39745649 39808884 rs2837286 112848 40198160 2 1.058 1.6199426323924 0.908 6.60531765267 0.001 1.0 +1.058 0 NA 0 NA 0 0 NA NA NA 0
STL KRTAP7-1 21 - 31123922 31123922 rs4816355 112358 30559029 NA 2.61 NA 0.083 6.05264139748 0.002 1.0 +2.610 NA NA NA 0 NA NA 0 0 0 NA
STL IL10RB 21 + 33560541 33590358 rs735299 112508 33586460 5 2.674 -0.447664993002633 0.525 11.5908557157 0.0 1.0 +2.674 0 0 +4.613 0 +1.280 0 0 0 0 0
STL TTC3 21 + 37377116 37495610 rs2836061 112721 38247104 2 1.025 1.44792122858567 0.833 11.1763038153 0.0 1.0 +1.025 0 0 0 0 0 0 0 0 0 0
STL WDR4 21 - 43172747 43136460 rs1789956 113180 43392724 3 1.054 0.737829696598562 0.9 9.0227392339 0.004 1.0 +1.054 NA 0 0 0 0 0 0 0 0 0
STL DSCR8 21 + 38415414 38450267 rs4816612 112810 39427896 2 1.071 1.20120568749166 0.933 6.25553556163 0.0 1.0 +1.071 0 NA 0 0 NA NA 0 0 0 NA
STL BACE2 21 + 41461597 41569167 rs1077117 112987 41521234 1 2.043 2.36440742625443 0.158 6.71813800921 0.0 1.0 +2.043 0 0 +1.600 0 0 0 0 0 0 0
STL WRB 21 + 39674082 39690661 rs17230512 112744 38714617 3 1.085 1.20302041260052 0.867 9.30731020911 0.005 1.0 +1.085 0 0 0 0 0 0 0 0 0 0
STL MX1 21 + 41719972 41752324 rs8129512 113060 42282117 3 1.345 2.21631086107958 0 12.5020153244 0.001 1.0 +1.345 NA 0 NA NA NA NA NA NA NA NA
STL BACH1 21 + 29593607 29636590 rs10222093 112328 29085389 1 1.615 1.66344118730847 0.75 9.82294902315 0.0 1.0 +1.615 0 0 0 0 0 0 0 0 0 0
STL UMODL1 21 + 42364494 42435274 rs7279709 113169 43053144 1 2.462 2.87743709656664 0 6.2574494919 0.0 1.0 +2.462 NA NA 0 0 NA NA 0 0 0 NA
STL HLCS 21 - 37284415 37048588 rs2835569 112686 37351259 3 2.965 0.776279933636598 0.7 6.49542386964 0.001 1.0 +2.965 0 0 0 0 0 0 0 +1.123 0 0
STL C21orf7 21 + 29374743 29468903 rs2243521 112328 29353601 2 1.562 -0.237089986793277 0.133 8.3102939562 0.0 1.0 +1.562 0 0 0 0 0 0 0 0 0 0
STL KRTAP27-1 21 - 30631883 30631883 rs13048373 112352 30313542 NA 1.127 NA 0.125 6.06392941591 0.299 3.0 +1.127 NA NA 0 0 0 0 0 0 0 0
STL CBR3 21 + 36429132 36440243 rs9983891 112650 36492848 1 2.11 2.52595983931674 0.825 6.2067020867 0.0 1.0 +2.110 0 0 0 +1.954 +1.139 0 +7.188 +8.923 0 0
STL CSTB 21 - 44020687 44018639 rs9985006 113219 44056750 1 9.836 10.3560864951411 0.383 11.6119808708 0.0 1.0 +9.836 0 +1.683 +52.815 +2.987 0 +1.958 +1.340 +2.754 +9.789 +3.474
STL KCNJ6 21 - 38210566 37919656 rs2211871 112744 38744520 1 1.002 1.49499253247759 0.942 6.07827742854 0.0 1.0 +1.002 0 NA 0 0 0 0 0 0 0 0
STL SAMSN1 21 - 14840535 14780306 rs17241325 111412 15777895 2 1.1 1.09656836689271 0 10.2816740972 0.004 1.0 +1.100 NA 0 NA NA NA NA NA NA NA NA
STL SIK1 21 - 43671430 43661425 rs915848 113165 42926535 4 1.269 0.66741444755941 0 7.42798501974 0.0 1.0 +1.269 0 0 0 0 0 0 0 0 0 0
STL PWP2 21 + 44351635 44374906 rs756554 113219 44363153 1 15.451 15.100695528002 0.758 8.59761499589 0.0 1.0 +15.451 0 0 0 0 0 0 0 +9.595 +3.222 0
STL TFF2 21 - 42644277 42639724 rs469288 113004 41739452 2 1.302 0.854763551626255 0.683 6.15038545843 0.0 1.0 +1.302 NA 0 0 0 0 0 0 0 0 0
STL NDUFV3 21 + 43186446 43202042 rs11909493 113172 43340760 2 3.124 0.17086764060036 0.775 9.99920496194 0.0 1.0 +3.124 +1.498 +2.467 +3.665 0 +1.019 0 0 +1.565 0 0
STL MORC3 21 + 36614356 36669310 rs2242720 112632 35636026 1 1.602 1.74596655095131 0.75 6.94202639683 0.0 1.0 +1.602 NA 0 0 0 0 0 0 0 0 0
STL PWP2 21 + 44351635 44374906 rs428870 113261 45350366 2 1.138 0.158152017836905 0 8.59761499589 0.0 1.0 +1.138 0 0 0 0 0 0 0 0 0 0
STL NCAM2 21 + 21292503 21832037 rs2826836 111964 21730094 1 1.393 1.86355108401593 0.708 6.08263777105 0.0 1.0 +1.393 0 NA 0 0 0 0 0 +1.169 0 0
STL ATP5O 21 - 34210028 34197813 rs8129363 112490 33433996 4 1.027 0.799705068414553 0 13.998896552 0.001 1.0 +1.027 NA 0 NA NA NA NA NA NA NA NA
STL PDE9A 21 + 42946930 43068458 rs914195 113186 43469341 3 1.031 1.0608200218496 0.717 6.61223785007 0.007 1.0 +1.031 0 0 +1.131 0 0 0 0 0 0 0
STL TMPRSS3 21 - 42682322 42665957 rs225430 113132 42674781 1 1.089 2.46253719996234 0.592 6.44951221247 0.011 1.0 +1.089 0 +1.145 +2.120 0 0 0 0 0 0 0
STL ICOSLG 21 - 44485262 44473355 rs4819388 113219 44471849 1 2.918 3.21274020339139 0.775 6.63213839427 0.0 1.0 +2.918 NA 0 0 +12.392 0 0 +2.343 +17.900 0 0
STL HSPA13 21 - 14677380 14668476 rs2822753 111339 14824849 1 1.601 1.70733679588479 0.608 9.34867120436 0.003 1.0 +1.601 0 0 0 0 0 0 0 0 0 0
STL ATP5J 21 - 26029836 26018859 rs2829505 112117 25307597 1 1.389 1.38324120406979 0.317 12.9057081148 0.0 2.0 +1.389 0 0 0 0 0 0 0 0 0 0
STL GART 21 - 33836334 33819177 rs1044195 112511 33743677 1 2.742 2.3520900519258 0.742 8.39950101853 0.0 1.0 +2.742 0 0 0 0 0 0 0 0 +2.942 0
STL GART 21 - 33837065 33798492 rs11910860 112536 34368895 3 1.485 1.80461918348814 0 10.1872828621 0.0 1.0 +1.485 NA 0 NA NA NA NA NA NA NA NA
STL IL10RB 21 + 33560541 33590358 rs962859 112503 33569993 1 9.235 9.55828975870716 0.408 11.5908557157 0.0 1.0 +9.235 0 0 +16.359 0 0 0 +1.755 +2.741 0 0
STL B3GALT5 21 + 39951123 39953549 rs2837465 112894 40453077 1 1.118 1.34515443779154 0.808 6.06050666701 0.001 1.0 +1.118 0 NA 0 0 0 0 0 0 0 0
STL URB1 21 - 32687183 32609281 rs2834128 112497 33468444 1 1.053 1.39860961714248 0.217 6.15529078477 0.0 1.0 +1.053 NA 0 0 0 0 0 0 0 0 0
STL TMPRSS3 21 - 42682322 42665957 rs225318 113139 42687435 2 1.773 2.11657347726263 0.742 6.44951221247 0.011 1.0 +1.361 0 0 +1.283 0 0 0 0 0 0 0
STL TMPRSS3 21 - 42689269 42675412 rs225318 113139 42687435 2 1.361 2.11657347726263 0.742 7.35526855324 0.015 1.0 +1.361 0 0 +1.283 0 0 0 0 0 0 0
STL MX2 21 + 41655819 41701787 rs8132645 113004 41709634 1 2.428 3.43278750684155 0 10.0214070298 0.038 1.0 +2.428 NA 0 NA NA NA NA NA NA 0 NA
STL TFF1 21 - 42659713 42655673 rs220145 113098 42411871 1 1.298 1.54008478118773 0.692 6.08278267479 0.027 1.0 +1.298 0 0 0 0 0 0 0 0 0 0
STL ATP5O 21 - 34210028 34197813 rs2834618 112564 35040981 3 1.243 1.23624847937575 0.933 13.998896552 0.001 1.0 +1.243 NA 0 0 0 0 0 0 0 0 0
STL KRTAP19-7 21 - 30855479 30855479 rs2284501 112405 31662333 NA 1.002 NA 0.9 6.1575628051 0.002 2.0 +1.002 NA NA 0 0 0 0 0 0 0 0
STL TFF2 21 - 42644277 42639724 rs9325617 113055 42232838 1 1.451 1.74935032615592 0.725 6.15038545843 0.0 1.0 +1.451 NA 0 0 0 0 0 0 0 0 0
STL NCRNA00158 21 NA 25725884 25680522 rs11909076 112117 25145262 2 1.349 1.57791369167995 0.808 10.5984889354 0.0 1.0 +1.349 0 NA NA NA NA NA NA NA NA NA
STL DYRK1A 21 + 37713076 37806083 rs1999326 112757 38783699 2 1.345 1.73399803806978 0.908 6.27636524225 0.213 1.0 +1.345 0 0 0 0 0 0 0 0 0 0
STL KRTAP23-1 21 - 30642795 30642795 rs2254764 112349 30131325 NA 1.206 NA 0 6.10701321176 0.001 1.0 +1.206 NA NA 0 0 0 0 0 0 0 0
STL AGPAT3 21 + 44109543 44226612 rs13048578 113187 43479586 2 1.028 1.17352273360378 0.667 8.93015284595 0.001 1.0 +1.028 NA 0 0 0 0 0 0 0 0 0
STL IL10RB 21 + 33560541 33590358 rs2834168 112505 33572661 4 1.868 -0.413071958187103 0.75 11.5908557157 0.0 1.0 +1.868 0 0 +3.943 0 0 0 0 0 0 0
STL MRPS6 21 + 34367692 34436577 rs7115 112536 34436987 1 1.077 2.7412671318683 0.675 12.7170278537 0.002 1.0 +1.077 0 0 0 0 0 0 0 0 0 0
STL ICOSLG 21 - 44485262 44473355 rs8132321 113260 45300763 2 1.003 1.57812768659076 0.858 6.63213839427 0.0 1.0 +1.003 NA 0 0 0 0 0 0 0 0 0
STL HLCS 21 - 37284415 37048588 rs2835537 112685 37228824 1 5.708 5.89124534360409 0.625 6.49542386964 0.001 1.0 +5.708 0 0 0 0 +1.266 0 0 0 0 +1.570
STL AIRE 21 + 44534701 44541966 rs857543 113205 43625248 1 1.46 1.44610639118219 0.717 10.0351294911 0.0 1.0 +1.460 0 0 0 0 0 0 0 0 0 0
STL BACH1 21 + 29593607 29636590 rs12482584 112329 29527724 2 1.092 0.736453900861166 0.833 9.82294902315 0.0 1.0 +1.092 0 0 +3.095 0 0 0 0 0 0 0
STL TMPRSS3 21 - 42682322 42665957 rs4818237 113004 41684142 3 1.29 1.72465529093661 0.183 6.44951221247 0.011 1.0 +1.290 0 0 0 0 0 0 0 0 0 0
STL KRTAP6-1 21 - 30908094 30908094 rs845969 112402 31554138 NA 1.062 NA 0.6 6.01981838622 0.0 1.0 +1.062 NA NA 0 0 0 0 0 0 0 0
STL KRTAP22-1 21 + 30895310 30895310 rs1475904 112405 31623995 NA 1.116 NA 0.9 6.03239421169 0.0 1.0 +1.116 NA NA 0 0 0 0 0 0 0 0
STL TMPRSS3 21 - 42682322 42665957 rs225433 113138 42682487 4 1.41 0.0743461099239496 0.817 6.44951221247 0.011 1.0 +1.410 0 0 +4.857 0 0 0 0 0 0 0
STL IFNAR2 21 + 33524100 33556967 rs2250226 112502 33554186 1 4.642 4.86994453304217 0.367 6.41475398611 0.0 1.0 +4.642 NA 0 +25.952 0 0 0 0 0 0 0
STL PTTG1IP 21 - 45118246 45095970 rs2329940 113251 45145277 3 1.305 0.812472304757924 0 10.9096866719 0.0 1.0 +1.305 0 0 0 0 0 0 0 0 0 0
STL SLC19A1 21 - 45786813 45760482 rs11702782 113277 45673017 1 1.215 1.78856037026813 0.842 7.14356135126 0.0 1.0 +1.215 0 0 0 0 0 0 0 0 0 0
STL KRTAP12-2 21 - 44911272 44911272 rs2070561 113222 44482398 NA 1.143 NA 0.267 6.05439079198 0.0 1.0 +1.143 NA NA 0 0 NA NA 0 0 0 NA
STL PKNOX1 21 + 43267711 43323068 rs2124464 113171 43289081 1 5.288 4.66146687966847 0.583 6.55673408922 0.0 1.0 +5.288 0 +4.989 +2.237 +8.016 0 0 +2.637 +13.986 +2.458 0
STL NCAM2 21 + 21292503 21832037 rs990883 111916 21077318 3 1.088 1.33225821188122 0.842 6.08263777105 0.0 1.0 +1.088 0 NA 0 0 0 0 0 0 0 0
STL C21orf67 21 - 45184256 45178711 rs2838846 113262 45495302 3 1.083 1.40467309269567 0 6.38773595096 0.02 1.0 +1.083 0 0 0 0 NA NA 0 0 0 NA
STL C21orf67 21 - 45184256 45178711 rs2026882 113251 45147281 5 1.059 0.413451707282864 0.158 6.21753962279 0.013 1.0 +1.059 0 0 0 0 NA NA 0 0 0 NA
STL N6AMT1 21 - 29179564 29170684 rs11908693 112288 28218677 2 1.019 1.50155978125219 0.142 7.21725944543 0.029 4.0 +1.019 0 0 0 0 0 0 0 0 0 0
STL C21orf70 21 NA 45184382 45221022 rs4818736 113249 45083727 2 1.036 1.36295040910037 0.875 7.61055041098 0.0 1.0 +1.036 0 NA 0 NA 0 0 NA NA NA 0
STL C21orf63 21 + 32706622 32808994 rs2833538 112416 32136344 1 1.061 1.43105249078442 0.733 6.03168988756 0.003 1.0 +1.061 0 NA 0 0 0 0 0 0 0 0
STL POFUT2 21 - 45532239 45512056 rs2255761 113262 45508050 1 19.697 17.5992373321776 0.4 7.85757534708 0.0 1.0 +19.697 +5.943 +3.848 +3.286 0 0 +2.426 0 0 0 0
STL MRPL39 21 - 25901672 25879937 rs966410 112175 26774595 2 1.04 0.014999758313338 0.625 8.94196139569 0.001 1.0 +1.040 0 0 0 0 0 0 0 0 0 0
STL KRTAP27-1 21 - 30631883 30631883 rs2832610 112354 30393191 NA 1.155 NA 0.925 6.06392941591 0.299 3.0 +1.155 NA NA 0 0 0 0 0 0 0 0
STL KRTAP23-1 21 - 30642795 30642795 rs2833003 112366 30996919 NA 1.342 NA 0.583 6.10701321176 0.001 1.0 +1.342 NA NA 0 0 0 0 0 0 0 0
STL CHAF1B 21 + 36679558 36710442 rs2249971 112648 36284531 1 1.105 1.29183743722002 0.383 8.66411996624 0.0 1.0 +1.105 0 0 0 0 0 0 0 0 0 0
STL BRWD1 21 - 39607582 39491211 rs2836900 112809 39421036 6 2.626 -0.554166024596526 0.675 6.78314253918 0.0 1.0 +2.626 0 0 +13.598 +13.052 +1.284 0 +18.899 +1.155 +2.119 0
STL NCRNA00258 21 NA 29890230 29924729 rs9981313 112329 29752264 1 7.158 7.56161201901626 0.6 6.77017405253 0.003 1.0 +7.158 NA NA NA NA NA NA NA NA NA NA
STL CLIC6 21 + 34963557 35010488 rs2834563 112564 34943023 1 3.146 3.65149642810784 0.742 9.74011022156 0.0 1.0 +3.146 0 0 +7.771 0 0 0 +1.891 0 0 0
STL C21orf91 21 - 18113574 18087769 rs7280998 111646 18116122 3 2.895 -0.617417476050389 0.225 8.59810229066 0.0 1.0 +2.895 NA 0 +14.456 0 0 +2.163 0 0 0 0
STL IFNAR2 21 + 33524100 33556967 rs1000005 112473 33354921 3 1.275 0.717765420972324 0.442 6.41475398611 0.0 1.0 +1.275 NA 0 0 0 0 0 0 0 0 0
STL SUMO3 21 - 45062472 45051383 rs235292 113249 45050093 1 3.295 4.14367323815364 0 11.1730247461 0.0 1.0 +3.295 0 0 +3.972 0 0 0 0 0 0 0
STL TMPRSS3 21 - 42682322 42665957 rs225320 113140 42688945 5 1.168 -0.369056112171003 0.283 6.44951221247 0.011 1.0 +1.168 0 0 0 0 0 0 0 0 0 0
STL GABPA 21 + 26029199 26063185 rs2829862 112135 25976483 1 1.227 1.35599807188346 0.575 8.37107809036 0.0 1.0 +1.227 0 0 0 0 0 0 0 0 0 0
STL MCM3AP-AS1 21 + 46473585 46493927 rs1041458 113267 45643210 NA 1.507 NA 0.75 6.77174344642 0.372 3.0 +1.507 0 0 NA 0 NA NA 0 0 0 NA
STL ITGB2 21 - 45165393 45130773 rs2838737 113252 45160008 4 4.038 0.257561382397454 0.85 9.54520913666 0.0 2.0 +4.038 0 +1.006 +22.349 +1.553 0 0 +1.588 +3.565 +2.667 0
STL PTTG1IP 21 - 45118246 45095970 rs84191 113249 45093924 1 4.104 4.37372094332828 0.408 10.9096866719 0.0 1.0 +4.104 0 +3.717 +18.121 0 0 0 0 0 0 0
STL KRTAP13-2 21 - 30666428 30666428 rs11911190 112352 30380780 NA 1.184 NA 0 6.3047696156 0.0 1.0 +1.184 NA NA NA NA NA NA NA NA NA NA
STL IL10RB 21 + 33560541 33590358 rs3171425 112510 33590617 3 4.326 1.31015652343276 0.633 11.5908557157 0.0 1.0 +4.326 0 0 +7.576 0 +1.137 0 0 0 0 0
STL IFNAR2 21 + 33524100 33556967 rs2834163 112501 33542321 2 4.616 0.886806354348315 0 6.41475398611 0.0 1.0 +4.616 NA 0 +26.054 0 0 0 0 0 0 0
STL DOPEY2 21 + 36458708 36587487 rs2242804 112648 36443713 1 2.48 2.91351941359488 0.875 6.62049507516 0.0 1.0 +2.480 0 0 +6.860 0 0 0 0 0 +1.109 0
STL NCRNA00313 21 NA 43722531 43706569 rs504313 113205 43607827 1 1.058 1.28657474292437 0 6.07434720342 0.0 1.0 +1.058 NA NA NA NA NA NA NA NA NA NA
STL KCNE1 21 - 34753772 34743852 rs2834858 112628 35528307 1 1.851 2.13188711984118 0.875 6.0174659746 0.0 1.0 +1.851 NA 0 0 0 0 0 0 0 0 0
STL C21orf2 21 - 44583713 44574637 rs941405 113222 44534838 2 1.979 2.28596308029215 0.442 6.15880435085 0.051 1.0 +1.979 0 0 +1.315 0 0 0 +1.480 0 0 0
STL DSCR8 21 + 38415414 38450267 rs3787840 112703 38124263 1 1.187 1.57274126615342 0.817 6.25553556163 0.0 1.0 +1.187 0 NA 0 0 NA NA 0 0 0 NA
STL NDUFV3 21 + 43186446 43202042 rs4148974 113171 43196789 1 22.229 28.7504536705812 0 9.99920496194 0.0 1.0 +22.229 +4.481 +4.360 +39.039 +3.578 +1.231 +1.367 +4.952 +12.657 +19.019 0
STL DOPEY2 21 + 36458708 36587487 rs9680147 112644 35961838 2 1.359 2.1166040800837 0 6.62049507516 0.0 1.0 +1.359 NA 0 NA NA NA NA NA NA NA NA
STL ETS2 21 + 39099718 39116467 rs2836835 112794 39309928 1 1.355 1.87688450216048 0.792 6.5622082139 0.001 1.0 +1.355 0 0 0 0 0 0 +1.376 0 0 0
STL PTTG1IP 21 - 45118246 45095970 rs1847283 113228 44828718 2 1.302 1.5964733389844 0.725 10.9096866719 0.0 1.0 +1.302 0 0 0 0 0 0 0 0 0 0
STL PKNOX1 21 + 43267711 43323068 rs2851391 113172 43360473 2 2.278 -0.00417026687158516 0.525 6.55673408922 0.0 1.0 +2.278 0 +3.974 +1.417 +9.065 0 0 +1.613 +11.898 0 0
STL FTCD 21 - 46399909 46380836 rs1058229 113262 45541276 2 1.083 0.830422812620205 0.775 6.39739228989 0.0 1.0 +1.083 0 0 0 0 0 0 0 0 0 0
STL SOD1 21 + 31953805 31962654 rs4816419 112437 32393243 3 1.23 1.81362357208228 0.783 12.61491036 0.001 1.0 +1.230 NA 0 0 0 0 0 0 0 0 0
STL PRDM15 21 - 42172651 42094951 rs914185 112987 41489007 3 1.113 1.5777163789341 0.742 7.5631883609 0.286 2.0 +1.113 0 0 0 0 0 0 0 0 0 0
STL NCRNA00175 21 NA 45669383 45665962 rs9984383 113287 46208281 1 1.887 2.24944889104451 0.917 6.17236242269 0.0 1.0 +1.887 NA NA 0 NA 0 0 NA NA NA 0
STL DSCR3 21 - 37561703 37519797 rs2835614 112690 37419007 1 3.705 5.79930333146298 0 8.96382031727 0.0 1.0 +3.705 NA 0 NA NA NA NA NA NA NA NA
STL TIAM1 21 - 31853161 31415026 rs2833458 112416 31879182 1 1.314 1.66370421514694 0.7 6.04094353375 0.0 1.0 +1.314 0 0 +1.034 0 0 0 0 0 0 0
STL WDR4 21 - 43172747 43136460 rs8127335 113219 43997908 4 1.345 0.540536258133872 0 9.0227392339 0.004 1.0 +1.345 NA 0 0 0 0 0 0 0 0 0
STL CBS 21 - 43369109 43347162 rs11700748 113172 43346131 1 10.463 10.6918413059323 0.575 6.2873300254 0.367 2.0 +10.463 +5.358 +2.099 +34.747 NA +3.430 +5.378 NA NA NA +3.271
STL ATP5O 21 - 34210028 34197813 rs915574 112525 34190206 1 5.694 5.42615747644004 0.558 13.998896552 0.001 1.0 +5.694 NA 0 +2.986 0 0 0 +2.390 +3.851 0 0
STL C21orf96 21 NA 35333593 35333593 rs2834708 112611 35266223 2 1.151 0.971423143593189 0.4 6.46336921064 0.002 1.0 +1.151 0 0 NA 0 NA NA 0 0 0 NA
STL NCRNA00258 21 NA 29890230 29924729 rs2297253 112328 29299095 3 2.109 -0.379972063543988 0.908 6.77017405253 0.003 1.0 +2.109 NA NA NA NA NA NA NA NA NA NA
STL MX1 21 + 41719972 41752324 rs511247 113036 42192603 2 1.689 4.33921022829937 0.458 12.5020153244 0.001 1.0 +1.689 0 0 0 0 0 0 0 0 0 0
STL MCM3AP-AS1 21 + 46473585 46493927 rs2839170 113298 46495733 NA 9.43 NA 0.65 6.77174344642 0.372 3.0 +9.430 0 +5.047 NA 0 NA NA +8.997 0 0 NA
STL CLDN14 21 - 36760595 36755944 rs7283441 112660 36870681 1 2.469 2.89820616591204 0 8.93737952428 0.001 1.0 +2.469 NA 0 NA NA NA NA NA NA NA NA
STL BRWD1 21 - 39607582 39491211 rs9941892 112766 39133105 3 1.858 0.628757558848111 0.575 6.78314253918 0.0 1.0 +1.858 0 0 0 0 0 0 0 0 0 0
STL SAMSN1 21 - 14840535 14780306 rs988831 111348 14979807 3 1.333 0.45296367567098 0.867 10.2816740972 0.004 1.0 +1.333 NA 0 0 0 0 0 0 0 0 0
STL LOC100505746 21 + 45165377 45172196 rs2838660 113242 44952873 4 1.027 0.620795524858447 0.775 7.95836239697 0.008 1.0 +1.027 NA 0 NA 0 NA NA 0 0 0 NA
STL BRWD1 21 - 39607582 39491211 rs2297256 112810 39480291 1 40.562 41.1297311808669 0.558 6.78314253918 0.0 1.0 +40.562 +2.776 +7.705 +67.020 +1.857 +4.974 +1.939 +60.371 +2.671 +17.823 +3.913
STL CBS 21 - 43369109 43347162 rs234783 113173 43376312 2 1.043 -0.142576330749017 0.483 6.2873300254 0.367 2.0 +1.043 +2.236 +1.151 +22.603 NA +1.162 +4.649 NA NA NA +1.494
STL N6AMT1 21 - 29179564 29170684 rs7276248 112326 28883672 4 1.127 -0.239849375027098 0.558 7.21725944543 0.029 4.0 +1.127 0 0 0 0 0 0 0 +1.157 0 0
STL UBASH3A 21 + 42697087 42740235 rs2839509 113144 42719798 1 2.48 3.08096206692541 0.825 6.43023761458 0.0 1.0 +2.480 0 0 0 0 0 0 0 0 0 0
STL CHAF1B 21 + 36679558 36710442 rs218652 112651 36702692 2 1.06 1.19592999585809 0.225 8.66411996624 0.0 1.0 +1.060 0 0 0 0 0 0 0 0 0 0
STL SLC37A1 21 + 42792810 42873523 rs228101 113159 42856288 1 1.622 1.92255744753733 0.608 8.19356103764 0.001 1.0 +1.622 0 +2.124 +1.164 0 0 0 0 0 0 0
STL PIGP 21 - 37367328 37359882 rs3819262 112690 37382760 1 25.929 24.5585653453891 0.692 8.88884880552 0.002 1.0 +25.929 +8.207 +6.879 +99.327 +16.682 +6.101 +11.556 +10.380 +48.154 +3.062 +3.737
STL PCBP3 21 + 46094302 46186011 rs7282864 113298 46391256 2 1.258 1.26644207086432 0.875 6.60006071907 0.002 1.0 +1.258 0 NA 0 0 0 0 0 0 0 0
STL PDE9A 21 + 42946930 43068458 rs228032 113165 42942167 1 1.356 1.79168577603122 0.875 6.61223785007 0.007 1.0 +1.356 0 0 +7.570 0 0 0 0 0 0 0
STL PRDM15 21 - 42172651 42094951 rs3862034 113034 42079768 1 6.019 6.02470711146791 0.575 7.5631883609 0.286 2.0 +6.019 0 0 0 0 0 0 0 0 0 0
STL PIGP 21 - 37367328 37359882 rs1004471 112697 37633072 3 1.552 -0.408422734028675 0.283 8.88884880552 0.002 1.0 +1.552 0 0 0 0 0 0 0 0 0 0
STL GART 21 - 33836334 33819177 rs2834067 112473 33304857 4 1.158 0.981174820576447 0.608 8.39950101853 0.0 1.0 +1.158 0 0 0 0 0 0 0 0 0 0
STL POFUT2 21 - 45532239 45512056 rs9977697 113263 45564447 2 3.062 0.864116795741457 0.317 7.85757534708 0.0 1.0 +3.062 0 0 0 0 0 0 0 0 0 0
STL PDXK 21 + 43963405 44000259 rs229348 113217 43675188 1 1.5 1.73435158804814 0.858 9.61147647832 0.249 2.0 +1.500 0 0 0 0 0 0 0 0 0 0
STL SETD4 21 - 36354686 36330128 rs9808787 112650 36550710 3 1.13 -0.136454049716003 0.525 7.31546577749 0.0 1.0 +1.130 0 0 0 0 0 0 0 0 0 0
STL IGSF5 21 + 40039203 40095058 rs9636956 112795 39355120 1 1.66 1.9991275239133 0.925 6.01868849693 0.048 1.0 +1.660 0 NA 0 NA 0 0 NA NA NA 0
STL SLC37A1 21 + 42792810 42873523 rs2839533 113158 42770095 3 1.185 0.300606750274183 0.325 8.19356103764 0.001 1.0 +1.185 0 0 +8.586 0 0 0 0 0 0 0
STL RSPH1 21 - 42789470 42766049 rs2839533 113158 42770095 1 8.487 9.04375045246869 0.325 6.96947055778 0.002 1.0 +8.487 0 0 +33.211 +2.320 0 0 0 +7.241 0 +4.346
STL N6AMT1 21 - 29179564 29170684 rs2776252 112329 29453576 3 2.03 -0.134143895832451 0.658 7.21725944543 0.029 4.0 +2.030 0 0 0 +4.053 0 0 +3.089 +6.744 +2.524 0
STL UBE2G2 21 - 45046179 45015832 rs2838917 113277 45664332 1 1.113 1.9458891173607 0.25 7.87630189504 0.0 1.0 +1.113 0 0 0 0 0 0 0 0 0 0
STL KRTAP27-1 21 - 30631883 30631883 rs6516972 112366 30853089 NA 1.062 NA 0 6.06392941591 0.299 3.0 +1.062 NA NA NA NA NA NA NA NA NA NA
STL CBR1 21 + 36364154 36366613 rs926204 112628 35513932 1 1.009 1.44147846707479 0 7.22624239623 0.013 1.0 +1.009 0 0 0 0 0 0 0 0 0 0
STL POFUT2 21 - 45532239 45512056 rs410184 113261 45389625 3 5.138 0.786631658650574 0 7.85757534708 0.0 1.0 +5.138 0 0 0 0 0 0 0 0 0 0
STL ADAMTS1 21 - 27139599 27132468 rs12329677 112265 27766499 1 1.03 1.88555492706528 0 6.20292336274 0.0 1.0 +1.030 0 0 0 0 0 0 0 0 0 0
STL C21orf67 21 - 45184256 45178711 rs7282201 113258 45178106 1 3.755 4.25284778712807 0 6.21753962279 0.013 1.0 +3.755 0 +1.036 +20.080 0 NA NA 0 0 0 NA
STL TMPRSS2 21 - 41801862 41759950 rs7279790 113034 42085610 1 1.063 1.30576347357912 0 6.01382316364 0.222 1.0 +1.063 NA 0 0 0 0 0 0 0 0 0
STL MX1 21 + 41719972 41752324 rs7279283 113098 42422798 4 1.073 1.07547004301523 0 12.5020153244 0.001 1.0 +1.073 NA 0 NA NA NA NA NA NA NA NA
STL CBS 21 - 43369109 43347162 rs11701158 113171 43234482 3 2.725 -0.38749796095239 0.692 6.2873300254 0.367 2.0 +2.725 0 0 +4.031 NA +1.828 0 NA NA NA +2.282
STL PIGP 21 - 37366973 37359882 rs2298682 112690 37366760 2 1.167 1.38845191979677 0 6.29985865389 0.0 1.0 +1.167 +5.590 0 +63.336 +16.256 +4.588 +11.261 +11.537 +47.281 0 +1.764
STL TTC3 21 + 37377116 37495610 rs2298682 112690 37366760 1 3.851 3.94364712032162 0 11.1763038153 0.0 1.0 +3.851 +1.208 0 +4.855 +1.176 0 0 +3.250 +1.644 0 +1.242
STL AGPAT3 21 + 44109543 44226612 rs2838589 113228 44802068 1 1.204 1.48069858113332 0.825 8.93015284595 0.001 1.0 +1.204 NA 0 0 0 0 0 0 0 0 0
STL SIK1 21 - 43671430 43661425 rs879648 113182 43458474 3 1.373 1.034608540105 0.242 7.42798501974 0.0 1.0 +1.373 0 0 0 0 0 0 0 0 0 0
STL TCP10L 21 - 32879716 32871104 rs7277961 112458 33040020 2 1.614 -0.124089990350412 0.5 7.24493204229 0.003 1.0 +1.614 0 +1.218 +3.008 0 0 0 0 0 0 0
STL IFNGR2 21 + 33697071 33731004 rs7277808 112511 33711565 1 2.12 2.44238472049629 0.475 11.8639188897 0.0 1.0 +2.120 +1.084 0 +30.797 0 0 0 0 0 0 0
STL PRDM15 21 - 42172651 42094951 rs17114826 113132 42677482 4 1.042 1.37322713584002 0 7.5631883609 0.286 2.0 +1.042 0 0 0 0 0 0 0 0 0 0
STL C21orf70 21 NA 45184382 45221022 rs1985483 113258 45221334 1 5.684 6.03468646718566 0.867 7.61055041098 0.0 1.0 +5.684 0 NA +9.778 NA 0 0 NA NA NA 0
STL CLDN14 21 - 36760595 36755944 rs2845769 112651 36778822 2 2.587 2.86228428378198 0.817 8.93737952428 0.001 1.0 +2.587 0 0 0 0 0 0 0 0 0 0
STL SETD4 21 - 36354686 36330128 rs9979408 112651 36729215 2 1.503 2.21822036110884 0 7.31546577749 0.0 1.0 +1.503 0 0 0 0 0 0 0 0 0 0
STL RIPK4 21 - 42060318 42035226 rs8134101 113165 42938082 2 1.039 2.40290300208999 0 6.42928012181 0.0 1.0 +1.039 NA 0 NA NA NA NA NA NA NA NA
STL GART 21 - 33836334 33819177 rs2834341 112530 34306691 2 1.285 1.82683262155302 0.842 8.39950101853 0.0 1.0 +1.285 0 0 0 0 0 0 0 0 0 0
STL UBASH3A 21 + 42697087 42740235 rs4148123 113116 42571320 3 1.67 1.21999455505434 0.583 6.43023761458 0.0 1.0 +1.670 0 0 0 0 0 0 0 0 0 0
STL SCAF4 21 - 32026302 31966538 rs2833636 112434 32366164 1 1.359 1.37800377231875 0.583 9.59440857938 0.001 1.0 +1.359 0 0 0 0 0 0 0 0 0 0
STL SUMO3 21 - 45062472 45051383 rs2838565 113228 44712571 3 1.418 0.316460484173637 0 11.1730247461 0.0 1.0 +1.418 NA 0 NA NA NA NA NA NA NA NA
STL C21orf91 21 - 18113574 18087769 rs2824229 111570 17392225 2 1.08 1.43322893452405 0.4 8.59810229066 0.0 1.0 +1.080 NA 0 0 0 0 0 0 0 0 0
STL IFNAR1 21 + 33619083 33649491 rs2226299 112510 33620794 2 1.539 0.553159053179339 0.792 6.44884604991 0.003 1.0 +1.539 0 0 +9.353 0 0 +1.334 0 0 0 0
STL RIPK4 21 - 42060318 42035226 rs3746895 113034 42035269 4 1.845 2.00715796053627 0.567 6.42928012181 0.0 1.0 +1.845 NA 0 0 0 0 0 0 0 0 0
STL MX1 21 + 41719972 41752324 rs177933 113034 42191925 5 1.683 -0.307052196674021 0.442 12.5020153244 0.001 1.0 +1.683 0 0 0 0 0 0 0 0 0 0
STL SETD4 21 - 36354686 36330128 rs2032148 112648 36293953 1 8.643 8.38830960587687 0.742 7.31546577749 0.0 1.0 +8.643 +2.071 +3.399 +24.087 +1.601 +6.125 +5.095 +1.709 +12.985 0 0
STL CLIC6 21 + 34963557 35010488 rs2834264 112511 34104757 2 1.092 0.746588564900925 0.883 9.74011022156 0.0 1.0 +1.092 0 0 0 0 0 0 0 0 0 0
STL SH3BGR 21 + 39745649 39808884 rs2063998 112810 39738055 1 1.443 1.72093500507039 0.708 6.60531765267 0.001 1.0 +1.443 0 NA 0 NA 0 0 NA NA NA 0
STL DSCR3 21 - 37561703 37519797 rs16995647 112721 38231969 3 2.128 0.485439214459783 0 8.96382031727 0.0 1.0 +2.128 NA 0 NA NA NA NA NA NA NA NA
STL HSPA13 21 - 14677380 14668476 rs2822597 111323 14635943 3 1.045 0.940327130039135 0.892 9.34867120436 0.003 1.0 +1.045 0 0 0 0 0 0 0 0 0 0
STL DOPEY2 21 + 36458708 36587487 rs9984471 112649 36469920 4 1.588 -0.161581203153783 0.875 6.62049507516 0.0 1.0 +1.588 0 0 +5.956 0 0 0 0 0 +2.796 0
STL SH3BGR 21 + 39745649 39808884 rs2205204 112838 40059377 3 1.056 0.99149887543758 0.758 6.60531765267 0.001 1.0 +1.056 0 NA 0 NA 0 0 NA NA NA 0
STL PDE9A 21 + 42946930 43068458 rs2838101 113023 42012667 2 1.063 1.36763384899335 0.15 6.61223785007 0.007 1.0 +1.063 0 0 0 0 0 0 0 0 0 0
STL FAM3B 21 + 41610530 41650904 rs2838088 113020 41965270 1 1.192 1.51406146972427 0.9 6.25840529884 0.002 2.0 +1.192 NA 0 0 0 0 0 0 0 0 0
STL C21orf58 21 - 46568213 46546496 rs914239 113267 45592545 1 1.186 1.70219531048156 0.883 6.04717846663 0.0 1.0 +1.186 NA 0 0 NA 0 0 NA NA NA 0
STL SOD1 21 + 31953805 31962654 rs10432782 112416 31958262 1 1.224 2.07641979703098 0.117 12.61491036 0.001 1.0 +1.224 NA 0 0 0 0 0 0 0 0 0
STL DYRK1A 21 + 37714471 37806083 rs2835823 112701 37890556 3 1.032 0.449173186818239 0 8.30136648459 0.486 1.0 +1.032 0 0 0 0 0 0 0 0 0 0
STL ABCG1 21 + 42512335 42589342 rs375886 113165 42911317 3 1.077 0.692159485599254 0.542 8.18038225015 0.0 1.0 +1.077 0 0 0 0 0 0 0 0 0 0
STL TFF1 21 - 42659713 42655673 rs13046636 113034 42021750 2 1.016 0.697353582331475 0.767 6.08278267479 0.027 1.0 +1.016 0 0 0 0 0 0 0 0 0 0
STL NCAM2 21 + 21292503 21832037 rs4346469 111972 21820326 2 1.455 1.72491411706057 0.533 6.08263777105 0.0 1.0 +1.455 0 NA 0 0 0 0 0 0 0 0
STL RSPH1 21 - 42789470 42766049 rs9974947 113156 42767523 3 2.113 -0.116580531360432 0 6.96947055778 0.002 1.0 +2.113 0 0 0 +3.162 0 0 0 +4.957 0 0
STL PRDM15 21 - 42172651 42094951 rs746289 112975 41359451 2 1.213 1.67776570608748 0 7.5631883609 0.286 2.0 +1.213 NA 0 NA NA NA NA NA NA NA NA
STL DOPEY2 21 + 36458708 36587487 rs3787751 112681 37082033 3 1.183 1.51134027667495 0.458 6.62049507516 0.0 1.0 +1.183 0 0 0 0 0 0 0 0 0 0
STL PCNT 21 + 46568463 46689624 rs9983528 113298 46596867 1 7.952 8.45668880411245 0.825 8.67647822926 0.0 1.0 +7.952 0 0 +9.127 0 0 0 0 0 0 0
STL USP25 21 + 16024366 16172492 rs2823498 111433 16104754 1 1.29 1.64390171218945 0.1 7.2837509002 0.0 1.0 +1.290 0 0 0 0 0 0 0 0 0 0
STL IL10RB 21 + 33560541 33590358 rs2243498 112507 33575536 2 4.835 2.33576431114794 0.425 11.5908557157 0.0 1.0 +4.835 0 0 +4.355 0 +1.328 0 0 0 0 0
STL MCM3AP 21 - 46529664 46479768 rs2839191 113298 46519823 1 14.872 14.8166775110044 0.383 9.41894487453 0.0 1.0 +14.872 0 +4.103 +44.730 0 0 0 0 +2.127 0 0
STL SOD1 21 + 31953805 31962654 rs2833762 112455 32612397 2 1.7 1.94463882376164 0.125 12.61491036 0.001 1.0 +1.700 NA 0 0 0 0 0 0 0 0 0
STL SLC5A3 21 + 34367739 34389031 rs8134179 112596 35201583 2 1.295 1.99308688115098 0.842 6.62176088501 0.0 1.0 +1.295 0 0 0 0 0 0 0 0 0 0
STL DONSON 21 - 33882884 33872620 rs6517178 112511 33810491 1 2.642 2.52665123748277 0.592 8.50252309567 0.003 1.0 +2.642 0 0 +4.821 0 0 0 0 0 0 0
STL CXADR 21 + 17807094 17859616 rs1155077 111713 18580589 1 1.167 1.44462270682152 0.15 6.4281223811 0.0 1.0 +1.167 0 0 0 0 0 0 0 0 0 0
STL COPG2 7 - 130004138 129933883 rs10863 47862 129932825 1 10.786 11.4032985778321 0.783 8.1829482233 0.008 1.0 +10.786 0 0 +16.792 +5.350 NA NA +4.785 +7.140 0 NA
STL NCRNA00174 7 NA 65502830 65482425 rs2707839 46441 65830519 1 2.008 2.21745626686206 0.4 6.32727431552 0.0 1.0 +2.008 0 NA 0 NA 0 0 NA NA NA 0
STL C7orf50 7 - 1144419 1003966 rs6463516 43823 1184561 6 1.467 -0.32922074953359 0.558 12.3645067652 0.0 1.0 +1.467 NA 0 +4.272 0 0 0 0 0 0 0
STL FIS1 7 - 100675091 100669904 rs7808329 47292 100350168 3 1.478 0.0893208937761962 0 11.2436864327 0.0 1.0 +1.478 0 0 0 0 0 0 0 0 0 0
STL TFPI2 7 - 93358001 93354144 rs12112634 47138 92989998 1 1.043 1.60800716254393 0 6.98434390549 0.0 1.0 +1.043 NA 0 NA NA NA NA NA NA NA NA
STL CREB5 7 + 28305464 28825257 rs217498 45382 28504694 2 1.257 1.536789583553 0.7 6.00214540572 0.001 1.0 +1.257 0 0 0 0 0 0 0 0 0 0
STL DPY19L1 7 - 35044178 34937866 rs328890 45714 34979974 1 2.126 2.37528558574943 0.467 8.02218561922 0.004 1.0 +2.126 +1.210 0 NA +4.495 0 0 +6.317 +5.620 0 0
STL SRRT 7 + 100310636 100324030 rs11171 47292 100324046 1 11.898 12.1593179083722 0 10.5443602362 0.0 1.0 +11.898 0 0 0 0 0 0 0 0 0 0
STL PILRB 7 + 99793561 99802907 rs7783550 47292 99825741 2 4.037 4.58654779299175 0.858 9.1576722305 0.0 1.0 +1.175 +7.777 +12.391 +46.564 +48.006 +3.883 +1.618 +40.282 +75.403 +22.185 +1.497
STL PAXIP1 7 - 154425615 154366805 rs12539951 49115 154421615 1 2.295 2.62058746196512 0.708 8.1607058629 0.0 1.0 +2.295 NA 0 +9.783 0 NA NA +3.480 0 0 NA
STL C7orf31 7 - 25186342 25142937 rs12530680 45280 25651157 3 1.36 1.34153924245225 0.375 6.26926195648 0.0 1.0 +1.360 NA 0 0 0 0 0 0 0 0 0
STL WIPI2 7 + 5196360 5236991 rs7904 43963 5239647 3 2.492 -0.314018860000828 0.592 10.4711099484 0.0 1.0 +2.492 0 0 0 0 0 0 0 0 0 0
STL GET4 7 + 882716 901496 rs2885735 43820 915641 1 1.655 2.11551744036384 0 7.79694930404 0.0 1.0 +1.655 NA 0 0 NA 0 0 NA NA NA 0
STL PLOD3 7 - 100647731 100636437 rs1546842 47294 100640818 1 2.925 3.79887524146288 0 7.933358286 0.0 1.0 +2.925 NA 0 NA NA NA NA NA NA NA NA
STL MACC1 7 - 20223538 20147306 rs4719608 44992 20258659 3 1.787 0.732131966251008 0.783 7.70630248813 0.0 1.0 +1.787 NA NA 0 0 0 0 0 0 0 0
STL TMEM120A 7 - 75461928 75454539 rs2245368 46636 76446079 2 2.479 1.79690221103872 0.242 9.2803720248 0.0 1.0 +2.479 0 0 0 0 NA NA 0 0 0 NA
STL ASNS 7 - 97339413 97319716 rs903453 47261 97930304 1 1.596 1.91374662423217 0 8.61286947542 0.0 2.0 +1.596 0 0 0 0 0 0 0 0 0 0
STL GGCT 7 - 30510982 30503376 rs38410 45480 30506924 2 2.367 2.52897875385044 0.758 10.3415226156 0.265 1.0 +2.367 0 0 0 +2.878 0 0 +8.720 +2.468 +4.280 0
STL TRA2A 7 - 23538181 23511713 rs10265299 45177 23504222 1 12.075 12.5507363478238 0.117 11.6589975407 0.0 1.0 +12.075 0 +4.309 +74.078 0 +5.791 +6.658 0 +2.682 0 +2.287
STL CHRM2 7 + 136204371 136350106 rs324580 48097 136299384 4 1.122 1.02782676330969 0.95 6.24667431806 0.01 1.0 +1.122 NA 0 0 0 0 0 0 0 0 0
STL WDR86 7 - 150738057 150709765 rs10227136 48725 150756056 5 6.117 -0.0757062542459177 0.492 6.38810901143 0.0 1.0 +6.117 0 NA 0 NA 0 0 NA NA NA 0
STL ABP1 7 + 150180505 150188963 rs10227136 48725 150756056 1 1.219 1.47549584427179 0.492 6.05465034572 0.0 1.0 +1.219 0 0 0 0 0 0 0 0 0 0
STL MUC17 7 + 100450083 100488003 rs4729707 47294 100856824 1 1.384 1.59893170981108 0.475 6.17612728189 0.0 1.0 +1.384 NA NA 0 0 0 0 0 0 0 0
STL CNOT4 7 - 134845415 134698478 rs13362842 48024 134140613 2 1.142 1.2959867747929 0.633 8.76159235471 0.001 1.0 +1.142 0 0 0 0 0 0 0 0 0 0
STL TAS2R4 7 + 141124757 141124757 rs17689193 48382 141590051 2 1.075 0.515484433231198 0.75 5.99933874898 0.0 1.0 +1.075 NA NA 0 0 0 0 0 0 0 0
STL IQCE 7 + 2565157 2616203 rs6954989 43839 1793528 3 1.73 1.60956243325161 0.625 6.1181535161 0.049 1.0 +1.730 0 0 0 0 0 0 0 0 0 0
STL ORAI2 7 + 101861000 101873964 rs10953365 47304 101863682 1 5.055 5.00750348575774 0.467 8.61094954426 0.174 2.0 +5.055 0 0 0 0 0 0 0 0 0 0
STL CREB5 7 + 28441758 28825257 rs2057954 45405 28874287 3 1.278 1.42164469238207 0.65 6.64921725352 0.0 1.0 +1.278 0 0 0 0 0 0 0 0 0 0
STL CPVL 7 - 29152678 29002023 rs2057954 45405 28874287 2 1.267 1.83504868488919 0.65 6.04870194948 0.17 1.0 +1.267 0 0 0 0 0 0 0 0 0 0
STL PIP 7 + 142539295 142546732 rs11976461 48420 142456924 1 1.066 2.10271235685039 0 6.05569778575 0.002 2.0 +1.066 NA NA NA NA NA NA NA NA NA NA
STL INMT-FAM188B 7 + 30758275 30898096 rs10278285 45493 30800233 NA 9.768 NA 0.475 6.44062022156 0.0 1.0 +9.768 0 NA +64.051 0 0 0 0 0 0 +6.684
STL GIMAP7 7 + 149842877 149847954 rs10266381 48677 149792003 2 1.129 1.26218631683856 0 7.21414706382 0.0 1.0 +1.129 NA 0 NA NA NA NA NA NA NA NA
STL SYPL1 7 - 105540293 105519621 rs17290673 47457 106000675 2 1.068 0.846195123368013 0.933 6.19037952484 0.0 1.0 +1.068 0 0 0 0 0 0 0 0 0 0
STL SMARCD3 7 - 150605164 150567175 rs1019173 48831 151341480 1 1.569 1.82390276144143 0 6.11595052798 0.0 1.0 +1.569 0 0 0 0 0 0 0 0 0 0
STL KIAA1324L 7 - 86507486 86347782 rs1767701 47007 86455938 2 1.482 1.75507544567389 0.65 6.52744975183 0.011 1.0 +1.482 0 0 +1.190 0 0 0 0 0 0 0
STL TMEM60 7 - 77265683 77261676 rs7781966 46636 76385939 1 1.501 1.79006048212512 0.658 10.2027571665 0.0 1.0 +1.501 0 0 0 0 0 0 0 0 0 0
STL NFE2L3 7 + 26158371 26190677 rs6970244 45302 26530633 2 1.05 1.05321249277205 0.075 9.23555880436 0.0 1.0 +1.050 0 NA 0 0 0 0 0 0 0 0
STL LRRC61 7 + 149651228 149664739 rs219236 48708 150587560 2 1.349 1.04747566213795 0.892 6.5786803221 0.0 1.0 +1.349 0 0 0 0 0 0 0 0 0 0
STL HERPUD2 7 - 35701297 35639986 rs12111597 45706 34836526 2 1.028 1.18015876717672 0.808 9.58312086377 0.0 1.0 +1.028 0 0 0 0 0 0 0 0 0 0
STL FLJ43663 7 - 130444102 130281134 rs10954293 47894 130332646 2 1.385 0.852045398818709 0.767 7.26255514649 0.026 1.0 +1.385 0 0 NA NA NA NA NA NA NA NA
STL FKBP9 7 + 32963529 33011311 rs7793719 45633 33337517 3 1.061 0.395007246912065 0.808 6.20648897552 0.157 2.0 +1.061 NA 0 0 NA 0 0 NA NA NA 0
STL TAX1BP1 7 + 27746238 27834771 rs192 45345 27910204 1 1.211 1.36352181566477 0.233 11.3164686967 0.0 1.0 +1.211 0 0 0 0 0 0 0 0 0 0
STL EIF4H 7 + 73226641 73247434 rs9638321 46596 73451216 1 1.881 1.79744911558635 0.742 7.18560132798 0.0 1.0 +1.881 NA NA NA NA 0 0 NA NA NA 0
STL ARHGEF35 7 - 143523724 143516421 rs12703596 48441 143500154 1 3.963 5.04716028738841 0 6.54104260727 0.0 1.0 +3.963 NA NA NA +2.836 NA NA +1.598 +5.896 0 NA
STL FLJ40852 7 - 141084499 141052026 rs11762219 48313 141144936 2 1.133 -0.427839161499408 0.5 6.7616733779 0.001 1.0 +1.133 0 +1.433 +40.924 +45.434 NA NA +31.176 +69.360 +5.228 NA
STL LOC389493 7 - 56151584 56150084 rs7456530 46424 56011943 2 4.718 1.44719526651138 0.55 7.53497437156 0.0 2.0 +4.718 0 0 NA NA NA NA NA NA NA NA
STL KIAA1549 7 - 138316604 138173445 rs4732343 48214 138324107 5 1.218 -0.37785202449475 0.725 6.31747602246 0.0 1.0 +1.218 0 0 NA 0 NA NA 0 0 0 NA
STL C7orf30 7 + 23305464 23315499 rs12670930 45147 22349368 1 1.006 1.24652947351267 0.758 11.6065964922 0.0 2.0 +1.006 0 0 0 0 0 0 0 0 0 0
STL KLHL7 7 + 23111877 23180158 rs4722133 45152 22381344 2 1.104 0.299345876723949 0 7.43552560635 0.003 1.0 +1.104 NA 0 NA NA NA NA NA NA 0 NA
STL GBAS 7 + 55999763 56034194 rs17172501 46423 55914728 1 6.003 6.2623330463403 0 10.0527177541 0.0 1.0 +6.003 0 0 0 0 0 0 0 0 0 0
STL BPGM 7 + 133982070 134014144 rs12665969 48003 133961863 1 1.875 2.24829485478734 0 8.03510210911 0.002 1.0 +1.875 NA 0 0 0 0 0 0 0 0 0
STL ZKSCAN1 7 + 99451154 99468863 rs11771331 47292 99443524 1 3.845 3.89995114768098 0.383 8.93725094394 0.062 1.0 +3.845 0 +1.323 +17.116 0 +3.317 +2.203 0 0 +1.268 +2.226
STL CNPY4 7 + 99555200 99560283 rs11771331 47292 99443524 1 2.067 2.27668693028943 0.383 6.60412314375 0.0 1.0 +2.067 0 0 0 0 0 0 0 0 0 0
STL CLDN12 7 + 89870583 89879893 rs7800123 47061 89063806 1 1.468 1.70249252330282 0.85 8.40289440089 0.0 1.0 +1.468 0 0 0 0 0 0 0 0 0 0
STL GIMAP4 7 + 149895390 149900149 rs10254007 48677 149884314 1 3.037 3.54264284850334 0.725 7.04132970644 0.016 1.0 +3.037 0 0 +29.430 0 0 0 0 0 0 +4.095
STL GIMAP2 7 + 150013726 150020335 rs2286418 48717 150709151 5 1.004 1.31969800022214 0 9.31662533506 0.0 1.0 +1.004 0 0 0 0 0 0 0 0 0 0
STL CDK13 7 + 39956483 40100253 rs7795333 45940 40123565 1 4.603 4.68665319487632 0.867 7.39108601121 0.0 1.0 +4.603 0 0 +11.898 +1.431 0 0 0 +1.476 +14.575 +3.357
STL RSBN1L 7 + 77163678 77245782 rs12537271 46640 77138662 1 1.053 1.90794667586528 0.367 8.6259032566 0.0 1.0 +1.053 0 NA 0 0 0 0 0 0 0 0
STL PILRA 7 + 99809003 99835343 rs4424195 47292 99480681 1 1.364 1.64899549927471 0.708 6.72786458733 0.002 1.0 +1.364 0 0 0 0 0 0 0 0 0 0
STL C7orf13 7 - 156126109 156126109 rs2240642 49299 156164628 2 1.279 0.276638774109084 0.925 6.52073117962 0.0 1.0 +1.279 0 0 NA +1.106 NA NA 0 +4.366 0 NA
STL TOMM7 7 - 22828946 22819329 rs2905342 45162 22697569 3 1.049 0.376395002829357 0.683 12.3135713423 0.0 1.0 +1.049 0 0 0 0 +1.692 0 0 0 0 0
STL GCC1 7 - 127012890 127010599 rs3735642 47837 127011522 1 1.454 1.62089030821397 0 9.8649841039 0.0 1.0 +1.454 0 0 +3.082 0 0 0 +1.707 0 0 0
STL GIMAP2 7 + 150013726 150020335 rs10952261 48677 149809961 3 1.511 1.75107404562705 0.625 9.31662533506 0.0 1.0 +1.511 0 0 0 0 0 0 0 0 0 0
STL NUB1 7 + 150669790 150705065 rs367191 48717 150695238 2 2.651 4.27786072692684 0.85 9.34504464532 0.111 2.0 +2.651 +3.091 0 0 +1.481 NA NA 0 +2.438 0 NA
STL SLC35B4 7 - 133652367 133630371 rs1646724 47991 133652415 1 5.844 5.92322990620619 0.433 8.01323831199 0.0 1.0 +5.844 0 +8.177 +51.203 0 0 +1.062 0 +5.194 +16.104 +4.838
STL SUMF2 7 + 56099410 56114714 rs7798243 46423 55955832 3 3.481 1.58401137864607 0.708 8.98137618291 0.001 1.0 +3.481 0 0 +1.593 +1.020 0 +2.545 +1.561 +3.844 +2.059 0
STL VKORC1L1 7 + 64975691 65056495 rs1568780 46441 64841022 1 6.315 6.24622869067878 0.617 8.41178885966 0.0 1.0 +6.315 0 0 +35.622 0 +1.045 0 +1.115 0 +2.397 0
STL CHN2 7 + 29200645 29518704 rs17157908 45449 29413882 1 1.8 2.30847754045018 0.883 6.07306996538 0.059 1.0 +1.800 0 0 0 0 0 0 0 0 0 0
STL CBX3 7 + 26207848 26218226 rs11971308 45289 26204134 1 2.186 3.43517442245995 0 11.8197251465 0.014 1.0 +2.186 0 0 0 0 0 0 0 0 0 0
STL GGCT 7 - 30510982 30503376 rs7457988 45524 31108059 1 1.987 3.43634300942967 0 10.3415226156 0.265 1.0 +1.987 0 0 0 0 0 0 0 0 0 0
STL INSIG1 7 + 154720418 154730883 rs10254658 49135 154594584 2 1.009 1.2764581226011 0.725 10.5894635942 0.0 1.0 +1.009 0 0 0 0 0 0 0 0 0 0
STL KCNH2 7 - 150283850 150278441 rs2373814 48677 149896304 3 1.077 0.870898715644611 0.425 6.30125007996 0.0 1.0 +1.077 0 0 0 0 0 0 0 0 0 0
STL SEMA3A 7 - 83662153 83429078 rs12673519 46986 83665936 1 2.222 2.60050568607825 0.575 6.10948761498 0.0 1.0 +2.222 0 NA 0 0 0 0 0 0 0 0
STL CUL1 7 + 148026865 148128526 rs17171140 48635 148204885 1 1.557 2.3343777465733 0 10.8418291238 0.004 1.0 +1.557 NA 0 NA NA NA NA NA NA NA NA
STL C7orf53 7 + 111908143 111917100 rs2560640 47592 111572817 1 1.686 2.04580807318213 0.242 6.21952229584 0.0 1.0 +1.686 0 0 0 0 0 0 0 0 0 0
STL DKFZP586I1420 7 + 30376190 30376190 rs4720003 45476 30475517 1 1.488 1.81830076472606 0.2 7.74345996349 0.006 2.0 +1.488 0 0 NA 0 NA NA 0 0 0 NA
STL PMS2CL 7 + 6741460 6757404 rs3779107 43969 6022455 1 4.539 4.74524921879786 0.85 8.14143967851 0.0 2.0 +4.539 0 NA NA NA NA NA NA NA NA NA
STL C7orf23 7 - 86686967 86664010 rs3810875 47019 87658922 1 1.654 1.97123871691061 0.658 11.3752717015 0.001 1.0 +1.654 0 0 NA NA 0 0 NA NA NA 0
STL ZFAND2A 7 - 1166381 1159386 rs2140578 43822 1180529 1 18.483 17.5025460804922 0.642 9.69289573379 0.0 1.0 +18.483 0 +6.832 +72.677 +3.432 +6.023 +5.271 +12.214 0 +3.471 +1.773
STL DGKB 7 - 14847600 14183049 rs2099282 44652 14353057 1 1.086 1.36160703400402 0.817 6.16964994047 0.0 2.0 +1.086 0 NA 0 0 NA NA 0 0 0 NA
STL PSMG3 7 - 1576194 1574012 rs12664 43836 1573785 1 4.838 5.17135821932778 0 8.91300344834 0.0 1.0 +4.838 0 0 +1.257 0 0 0 0 0 0 0
STL SP4 7 + 21434213 21517164 rs7806271 45153 22485691 1 1.045 1.2642307333179 0 6.03960056867 0.0 1.0 +1.045 NA NA 0 0 0 0 0 +1.101 0 0
STL IGFBP3 7 - 45927396 45919958 rs12702233 46154 46660747 1 1.361 1.73305314004259 0.692 6.24225844565 0.0 1.0 +1.361 0 0 0 0 0 0 0 0 0 0
STL CHST12 7 + 2409784 2438723 rs7801817 43839 2360473 1 1.604 1.88549921389432 0.275 8.12948259557 0.002 1.0 +1.604 0 +1.834 0 0 0 0 0 0 +1.048 0
STL SRPK2 7 - 104816577 104545705 rs2299317 47375 104664567 1 1.596 2.98640379643884 0 7.64458700722 0.0 1.0 +1.596 NA 0 NA NA NA NA NA NA NA NA
STL ZNF800 7 - 126820003 126799104 rs7811565 47834 126806924 2 1.525 1.56607357413231 0.317 9.5545972884 0.0 1.0 +1.525 0 0 +5.389 0 0 0 0 0 0 0
STL LOC285954 7 + 41700038 41782963 rs846395 46015 42127497 1 1.485 1.98199190567593 0.767 6.04910090524 0.0 1.0 +1.485 NA NA NA 0 NA NA 0 0 0 NA
STL RALA 7 + 39629676 39712246 rs13224312 45940 39654677 1 1.508 1.71890918816818 0.658 10.5650583309 0.005 1.0 +1.508 0 0 0 0 0 0 0 0 0 0
STL WDR60 7 + 158342029 158431032 rs4716803 49318 157394631 2 1.473 1.76285362703682 0.6 7.59242537997 0.0 1.0 +1.473 0 0 0 0 NA NA 0 0 0 NA
STL IL6 7 + 22733290 22737549 rs10242595 45162 22740756 1 1.052 1.26245882278995 0.767 6.08597703996 0.052 1.0 +1.052 NA 0 0 0 0 0 0 0 0 0
STL SGCE 7 - 94123457 94052763 rs10487240 47152 93374762 1 1.268 1.90495490156302 0.942 9.26972107762 0.0 1.0 +1.268 0 0 0 0 NA NA 0 0 0 NA
STL MACC1 7 - 20223538 20147306 rs7806550 44991 20245167 1 6.011 7.06955812818116 0 7.70630248813 0.0 1.0 +6.011 NA NA 0 0 0 0 0 0 0 0
STL ZNF800 7 - 126820003 126799104 rs6467165 47837 127629762 3 1.282 1.14532735928146 0.108 9.5545972884 0.0 1.0 +1.282 0 0 0 0 0 0 0 0 0 0
STL SAMD9L 7 - 92615616 92603240 rs2285507 47127 92827164 2 1.651 0.310820341321301 0.8 9.78163588501 0.005 1.0 +1.651 NA 0 +3.598 0 0 0 0 0 0 0
STL FIS1 7 - 100675091 100669904 rs10260707 47294 100650665 1 10.126 11.7219572432973 0.067 11.2436864327 0.0 1.0 +10.126 0 +4.744 +23.599 0 0 0 0 +1.784 +4.543 0
STL HIP1 7 - 75206219 75005481 rs1167795 46598 75011071 2 1.551 1.31230898453172 0.4 6.34153691811 0.0 1.0 +1.551 0 0 0 0 0 0 0 0 0 0
STL C7orf26 7 + 6596439 6614115 rs952042 43976 6554051 1 1.177 1.22070313973895 0.683 8.64222073215 0.001 1.0 +1.177 0 0 0 0 0 0 0 0 0 0
STL HOXA5 7 - 27149812 27148229 rs11973028 45345 27859361 2 1.341 1.52103950688706 0.467 6.15254586055 0.017 1.0 +1.341 NA 0 0 0 0 0 0 0 0 0
STL C1GALT1 7 + 7188770 7249679 rs1432193 43987 7116832 2 1.08 2.73060139635697 0.425 7.7510132282 0.0 1.0 +1.080 NA 0 0 0 0 0 0 0 0 0
STL PSMC2 7 + 102775206 102795579 rs17135913 47304 102325751 1 1.073 1.28339578855361 0.858 12.136620224 0.0 1.0 +1.073 0 0 0 NA 0 0 NA NA NA 0
STL PDE1C 7 - 32076991 31796398 rs34145 45546 31689367 2 1.002 1.15851143560712 0.792 6.26389146869 0.0 1.0 +1.002 0 NA 0 0 0 0 0 0 0 0
STL NAA38 7 + 117611321 117619201 rs5002233 47708 117634456 1 16.969 17.0841430377053 0.675 7.94707770297 0.0 1.0 +16.969 0 +17.287 +66.469 +12.630 +7.819 0 +16.702 +25.878 +1.352 +1.853
STL FAM180A 7 - 135084134 135065569 rs7793221 48052 135350397 1 1.051 1.28894302034523 0.767 6.05157022315 0.0 1.0 +1.051 NA 0 0 0 0 0 0 0 0 0
STL ZNF862 7 + 149166441 149192130 rs1544444 48671 149147025 1 1.467 1.65975578476165 0.867 6.51916761711 0.011 1.0 +1.467 0 0 NA 0 NA NA +1.812 +1.230 +1.186 NA
STL AKR1B15 7 + 133884388 133914798 rs782878 47999 133883551 1 3.167 3.538619132313 0.583 6.19954120245 0.0 1.0 +3.167 NA NA 0 NA NA NA NA NA NA NA
STL HIP1 7 - 75206219 75005481 rs12540881 46601 75035050 5 1.136 0.493154074585439 0.925 6.34153691811 0.0 1.0 +1.136 0 0 0 0 0 0 0 0 0 0
STL SLC26A3 7 - 107230914 107193559 rs17153823 47480 106517447 1 1.406 1.88499240614187 0.892 6.03401522891 0.0 1.0 +1.406 0 0 0 0 0 0 0 0 0 0
STL C7orf40 7 NA 44992784 44989446 rs12534651 46104 45237836 2 1.01 2.10381954237827 0.925 9.88219623845 0.0 1.0 +1.010 0 0 NA 0 NA NA 0 0 0 NA
STL ARF5 7 + 127015641 127018502 rs322809 47837 127533424 1 2.372 2.45944604157974 0.6 8.68386018179 0.0 1.0 +2.372 0 0 0 0 0 0 0 0 0 0
STL TMEM140 7 + 134483305 134499709 rs1646746 47999 133734464 1 2.617 3.30147880787412 0 9.12396958291 0.0 1.0 +2.617 0 0 0 0 0 0 0 0 0 0
STL RAPGEF5 7 - 22363058 22128664 rs11772635 45063 21378327 4 1.417 0.421907572473698 0.75 7.37386916792 0.0 1.0 +1.417 NA 0 NA 0 NA NA 0 0 0 NA
STL CREB5 7 + 28305464 28825257 rs17156032 45345 27931997 1 1.417 1.77675891261692 0 6.00214540572 0.001 1.0 +1.417 NA 0 NA NA NA NA NA NA NA NA
STL PSMG3 7 - 1576194 1574012 rs10280960 43821 1070223 2 2.29 3.54904322158954 0.533 8.91300344834 0.0 1.0 +2.290 0 0 0 0 0 0 0 0 0 0
STL WDR86 7 - 150738057 150709765 rs7792547 48723 150754462 3 7.333 0.0652313642924514 0.458 6.38810901143 0.0 1.0 +7.333 0 NA 0 NA 0 0 NA NA NA 0
STL TSPAN13 7 + 16759875 16789566 rs10274293 44798 16708541 1 1.262 2.10047856147747 0 6.13230261995 0.0 1.0 +1.262 NA 0 NA NA NA NA NA NA NA NA
STL INHBA 7 - 41709231 41696665 rs1978194 45999 41859697 1 2.284 2.53641009547746 0.642 6.91228064533 0.0 1.0 +2.284 0 0 0 0 0 0 0 0 0 0
STL SLC35B4 7 - 133652367 133630371 rs4573214 48024 134336354 2 1.251 1.9809520658195 0.458 8.01323831199 0.0 1.0 +1.251 0 0 0 0 0 0 0 0 0 0
STL TES 7 + 115637782 115684583 rs17138532 47666 115695495 1 1.966 2.32749127415618 0.875 7.9447525449 0.352 1.0 +1.966 0 +1.459 +2.365 +1.036 0 0 0 +1.333 +1.081 0
STL C1GALT1 7 + 7188770 7249679 rs11771259 43997 7243740 1 8.924 7.46831789022566 0.883 7.7510132282 0.0 1.0 +8.924 NA 0 +2.695 +4.643 0 0 +1.654 +13.111 +4.826 +1.019
STL TAS2R5 7 + 141136485 141136485 rs361346 48395 141757492 1 1.377 2.01642899590371 0 6.12692668216 0.001 1.0 +1.377 NA 0 NA NA NA NA NA NA NA NA
STL C7orf25 7 - 42918214 42917045 rs601057 46042 42941352 1 7.363 7.83223411966587 0.833 7.71520566852 0.0 1.0 +7.363 0 0 +10.899 +37.304 NA NA +14.198 +35.345 +4.879 NA
STL ZNF107 7 + 63763945 63804136 rs7799794 46441 64477837 3 3.436 -0.0240941594090495 0.95 7.96677325646 0.0 1.0 +3.436 0 0 0 0 0 0 0 0 0 0
STL C7orf11 7 - 40140776 40139383 rs4129803 45940 40273548 2 1.247 1.25864515685126 0.692 10.422208543 0.0 1.0 +1.247 0 0 0 0 0 0 0 0 0 0
STL WDR91 7 - 134546856 134521607 rs292538 48024 134514864 1 5.736 6.03440273433122 0 10.8478822307 0.0 1.0 +5.736 NA 0 0 0 0 0 0 +2.188 +1.436 0
STL CPSF4 7 + 98874498 98891990 rs10235235 47290 98913767 1 1.409 1.81662151815799 0.908 10.6573780766 0.0 1.0 +1.409 0 0 0 0 NA NA 0 +3.504 0 NA
STL PION 7 - 76883653 76778702 rs10273087 46634 76185133 3 1.066 0.772373565460292 0.642 7.5119301569 0.016 1.0 +1.066 0 0 NA 0 NA NA 0 0 0 NA
STL SLC25A13 7 - 95789395 95588625 rs2283010 47221 95513441 1 1.436 1.66944236597814 0.7 9.21357876543 0.0 1.0 +1.436 0 0 0 0 0 0 0 0 0 0
STL CARD11 7 - 3050035 2913002 rs10951010 43889 3042579 1 1.257 1.47972707580845 0.808 10.3697626803 0.007 1.0 +1.257 0 0 0 0 0 0 0 0 0 0
STL ORC5 7 - 103635731 103596209 rs4729941 47350 103372471 6 1.258 0.762673928861757 0.8 8.88079161311 0.0 1.0 +1.258 0 0 0 0 0 0 0 0 0 0
STL ACTR3B 7 + 152087783 152182475 rs4725467 48841 152069789 1 2.063 2.21899228042375 0.583 6.5458220697 0.0 1.0 +2.063 0 0 0 0 0 0 0 0 0 0
STL ZNF92 7 + 64476202 64500688 rs6460232 46439 64382848 1 1.712 1.58225444201027 0.517 6.99658653666 0.0 1.0 +1.712 0 +4.703 0 0 0 0 0 0 0 0
STL CADPS2 7 - 122314049 121747628 rs11975919 47762 122377138 1 1.201 1.48679994269174 0.333 6.75918035185 0.0 1.0 +1.201 0 0 0 0 NA NA 0 0 0 NA
STL DLX5 7 - 96492079 96488313 rs1522528 47230 96323268 2 1.19 1.15280374018384 0.1 6.02057038604 0.0 2.0 +1.190 NA NA 0 0 0 0 0 0 0 0
STL SUMF2 7 + 56099410 56114714 rs13238899 46424 56108112 1 13.758 15.1183914914154 0.942 8.98137618291 0.001 1.0 +13.758 0 0 +19.266 0 0 0 0 0 0 0
STL BCL7B 7 - 72610001 72589656 rs1178977 46587 72494985 1 4.78 3.66446646826209 0.192 8.63390151047 0.001 1.0 +4.780 0 0 0 0 0 0 0 0 +2.342 0
STL HIPK2 7 - 139124162 138908683 rs7779972 48218 138397292 2 1.083 1.26852792516368 0.317 7.16597280436 0.0 1.0 +1.083 0 0 0 0 NA NA 0 0 0 NA
STL MEST 7 + 129919173 129932015 rs17133172 47860 129816096 4 1.566 1.33062222727197 0.867 6.7781403439 0.0 1.0 +1.566 0 0 +8.212 0 0 0 0 0 0 0
STL PSMA2 7 - 42938330 42923814 rs7798125 46034 42474224 2 1.45 1.47189820382546 0.25 12.8433416838 0.0 2.0 +1.450 NA 0 0 0 0 0 0 0 0 0
STL KRBA1 7 + 149043080 149061227 rs886709 48651 148955026 2 1.025 0.803860855981153 0 7.73986213218 0.0 1.0 +1.025 0 0 0 0 NA NA 0 0 0 NA
STL CBX3 7 + 26207848 26218226 rs12700758 45316 26757494 2 1.102 2.15438187051058 0.592 11.8197251465 0.014 1.0 +1.102 0 0 0 0 0 0 0 0 0 0
STL EN2 7 + 154943584 154947826 rs1002029 49190 155030879 2 1.077 1.02950122439882 0.508 6.25017896868 0.0 1.0 +1.077 NA 0 0 0 0 0 0 0 0 0
STL AEBP1 7 + 44110484 44119717 rs11768607 46080 44102100 1 3.633 4.03672950282996 0.325 6.59068859515 0.0 1.0 +3.633 +2.436 +1.441 +2.276 0 +1.507 0 +3.963 +2.455 0 0
STL LSM5 7 - 32496548 32493430 rs17161043 45594 32227806 1 1.839 2.04209927948939 0.842 12.2066186265 0.0 1.0 +1.839 0 0 0 0 0 0 0 0 0 0
STL RNF32 7 + 156128431 156161873 rs11971289 49303 156292772 3 1.06 1.39834276978416 0 6.48012673816 0.0 1.0 +1.060 NA NA NA NA NA NA NA NA NA NA
STL VPS41 7 - 38915325 38732451 rs1524054 45892 38121941 4 1.498 1.35489642509061 0.908 9.24280519453 0.063 1.0 +1.498 0 0 0 0 0 0 0 0 0 0
STL RPA3 7 - 7724763 7643238 rs3735460 44026 7646410 1 3.062 3.8973864420146 0.9 10.3293337207 0.001 1.0 +3.062 0 0 +9.163 0 0 0 0 0 0 0
STL TPK1 7 - 144164079 143781689 rs2527710 48491 144781015 2 1.739 0.927138027486701 0.225 8.4631364397 0.005 2.0 +1.739 0 0 0 0 NA NA 0 0 0 NA
STL C7orf13 7 - 156126109 156126109 rs10235562 49297 156129755 1 15.115 15.4701914434275 0.608 6.52073117962 0.0 1.0 +15.115 +5.963 +3.793 NA +49.077 NA NA +48.826 +74.921 +19.069 NA
STL DFNA5 7 - 24764164 24705403 rs2522251 45220 25019321 2 1.478 1.39887792551988 0.458 12.0978147086 0.001 1.0 +1.478 0 0 0 0 0 0 0 +1.318 0 0
STL MUC12 7 + 100399623 100448595 rs6973913 47294 100449689 1 4.91 5.22613144398934 0.717 6.51338265067 0.006 2.0 +4.910 NA NA NA 0 NA NA 0 0 0 NA
STL NRCAM 7 - 107884077 107577828 rs12333431 47525 107813479 3 2.12 -0.415054252105327 0.583 6.4692249773 0.0 1.0 +2.120 NA 0 +5.557 0 0 0 0 0 0 +1.134
STL FLJ45340 7 + 128068530 128078478 rs2402923 47845 128068492 1 4.038 4.37114623597104 0.375 7.7129360932 0.013 2.0 +4.038 NA NA NA 0 NA NA 0 +3.151 0 NA
STL MRPS17 7 + 55987104 55990095 rs6962551 46423 55995589 1 1.783 3.14008465580027 0.925 10.5456361576 0.04 1.0 +1.783 0 0 +4.609 0 0 0 0 0 0 0
STL KIAA1549 7 - 138316604 138173445 rs10487661 48233 139144148 4 1.043 1.14483864206809 0.942 6.31747602246 0.0 1.0 +1.043 0 0 NA 0 NA NA 0 0 0 NA
STL CRYGN 7 - 150768032 150758199 rs3807373 48699 150299654 2 1.053 0.228076414901897 0.792 6.14306796968 0.04 1.0 +1.053 NA NA 0 0 0 0 0 0 0 0
STL MET 7 + 116099694 116223176 rs11773466 47665 115629408 1 1.583 1.85907804045014 0.792 6.05086980337 0.0 1.0 +1.583 NA 0 0 0 0 0 0 0 0 0
STL ZNF117 7 - 64088849 64077349 rs4718188 46439 64159954 1 2.042 2.14819526730615 0.458 6.10099190175 0.068 1.0 +2.042 NA 0 0 0 0 0 0 0 0 0
STL RBM33 7 + 155129963 155260447 rs11766361 49206 155355671 3 1.105 2.32523046719452 0.733 7.30007044762 0.007 1.0 +1.105 0 NA 0 0 NA NA 0 0 0 NA
STL LMBR1 7 - 156378663 156169618 rs6957319 49308 156907543 1 1.772 2.24656650213407 0.95 9.39376996448 0.0 1.0 +1.772 0 0 0 0 0 0 0 0 0 0
STL C7orf41 7 + 30141076 30163578 rs10266700 45466 29865400 1 1.402 1.85775769940847 0.925 7.1641603349 0.016 2.0 +1.402 0 0 0 0 0 0 0 0 0 0
STL GTPBP10 7 + 89813914 89852141 rs17713299 47073 89475493 2 2.231 2.65138367142049 0.583 7.36575829273 0.009 2.0 +2.231 0 0 0 0 0 0 0 0 0 0
STL GIMAP7 7 + 149842877 149847954 rs10252799 48717 150674603 1 2.394 2.75409922696533 0.917 7.21414706382 0.0 1.0 +2.394 0 0 0 0 0 0 0 0 0 0
STL GNA12 7 - 2850485 2737910 rs1182199 43851 2829068 1 7.256 6.21647947482499 0.292 6.17479854252 0.001 1.0 +7.256 NA 0 +74.334 0 +1.310 0 0 0 0 +4.262
STL POU6F2 7 + 38984133 39470305 rs896138 45891 37992615 1 1.059 1.27755914515306 0.8 6.11392012878 0.0 1.0 +1.059 NA 0 0 0 NA NA 0 0 0 NA
STL LUC7L2 7 + 138695173 138757448 rs10229153 48223 138766429 1 1.031 1.2700453934165 0 7.42115057754 0.0 1.0 +1.031 NA 0 NA NA NA NA NA NA NA NA
STL TPK1 7 - 144164079 143781689 rs1881849 48477 144174100 1 4.768 5.02623677667325 0.442 8.4631364397 0.005 2.0 +4.768 0 +4.876 +37.866 0 NA NA 0 0 +10.076 NA
STL CHRM2 7 + 136204371 136350106 rs7790273 48048 135212449 3 1.013 1.22235652701661 0.692 6.24667431806 0.01 1.0 +1.013 NA 0 +1.022 0 0 0 0 0 0 0
STL PRKRIP1 7 + 101823808 101852465 rs11772003 47294 100830317 1 1.013 1.23450833530218 0 9.19097612661 0.0 1.0 +1.013 0 0 0 0 0 0 0 0 0 0
STL ADAM22 7 + 87401501 87663721 rs6945840 47007 86502443 2 1.062 1.31610417174883 0.758 6.22681791378 0.0 1.0 +1.062 NA NA 0 0 0 0 0 0 0 0
STL ZC3HAV1 7 - 138445005 138396424 rs2883569 48221 138459987 2 2.294 3.13982082042963 0 8.13047602809 0.001 1.0 +2.294 0 0 +2.649 0 0 0 0 0 0 0
STL TTC26 7 + 138469029 138524606 rs2883569 48221 138459987 1 5.461 5.74796302153238 0 6.66026660115 0.0 1.0 +5.461 NA 0 +8.326 0 0 0 0 +2.199 0 0
STL GTPBP10 7 + 89813914 89852141 rs6952664 47075 89522491 4 1.2 -0.440343207767389 0.467 7.36575829273 0.009 2.0 +1.200 0 0 0 0 0 0 0 0 0 0
STL SLC35B4 7 - 133652367 133630371 rs1901214 47990 133595648 4 3.411 -0.368961350209636 0.433 8.01323831199 0.0 1.0 +3.411 0 +8.356 +54.548 +1.708 0 0 0 +5.716 +14.877 +4.545
STL NCAPG2 7 - 158190281 158117170 rs12533939 49355 158143726 1 8.763 8.88572329064918 0.433 8.37100434926 0.0 1.0 +8.763 NA 0 +53.622 0 0 0 +1.108 0 0 0
STL TWISTNB 7 - 19715185 19704875 rs12667746 44966 19697063 1 7.288 7.15079482951129 0.167 10.358094688 0.0 1.0 +7.288 0 0 0 +1.328 0 0 0 0 0 0
STL EIF2AK1 7 - 6065386 6030958 rs558030 43969 6064193 1 13.614 10.882041519204 0.658 9.52821140592 0.028 1.0 +13.614 +1.653 +1.847 +39.875 +3.512 +1.889 0 +2.293 +1.668 0 +5.513
STL TAS2R41 7 + 142885087 142885087 rs17766702 48403 141979036 1 1.817 2.08841246486873 0.483 6.25111056819 0.001 1.0 +1.817 NA NA NA 0 NA NA 0 0 0 NA
STL CARD11 7 - 3050035 2913002 rs9969312 43910 3333431 2 1.046 1.42874908526734 0.892 10.3697626803 0.007 1.0 +1.046 0 0 0 0 0 0 0 0 0 0
STL ZNF679 7 + 63326286 63363708 rs10499782 46439 63963344 1 1.109 1.62255027558427 0.95 5.99776710712 0.091 3.0 +1.109 NA NA NA 0 NA NA 0 0 0 NA
STL POT1 7 - 124357273 124251364 rs1362052 47780 125074342 2 1.081 1.10171420566652 0.875 8.67471523949 0.0 1.0 +1.081 0 0 NA 0 NA NA 0 0 0 NA
STL TMEM106B 7 + 12217372 12237987 rs6460831 44443 11648301 2 1.353 1.60254781001866 0.625 7.96853712639 0.0 1.0 +1.353 NA 0 0 0 0 0 0 0 0 0
STL CYTH3 7 - 6278767 6171172 rs6955065 43969 6280435 1 3.245 3.56031399690139 0 9.71744340153 0.0 1.0 +3.245 0 0 +4.988 0 0 0 0 0 0 0
STL SUN1 7 + 822777 879377 rs9791614 43820 860553 1 2.892 3.29944189077976 0.858 9.81825583777 0.002 1.0 +2.892 0 0 0 0 0 0 0 0 0 0
STL EIF2AK1 7 - 6065386 6030958 rs2347338 43976 6384803 2 1.274 3.47186204655159 0.933 9.52821140592 0.028 1.0 +1.274 0 0 0 0 0 0 0 0 0 0
STL CLDN12 7 + 89870583 89879893 rs17863974 47078 89741009 2 1.038 1.09921418590696 0 8.40289440089 0.0 1.0 +1.038 0 0 0 0 0 0 0 0 0 0
STL IMPDH1 7 - 127833260 127820318 rs11765126 47845 127876209 1 1.35 1.57572988785608 0.7 9.50786417381 0.015 1.0 +1.350 0 0 0 0 0 0 0 +1.263 0 0
STL ZNF3 7 - 99517307 99507771 rs6961122 47294 100450574 1 1.185 1.53318121403853 0.875 7.69940275117 0.002 1.0 +1.185 0 0 0 0 0 0 0 0 0 0
STL RBM28 7 - 127771198 127738220 rs1987448 47855 128545316 2 1.51 0.300765815310059 0.775 8.45920075748 0.327 2.0 +1.510 0 0 0 0 0 0 0 0 0 0
STL LANCL2 7 + 55400634 55466412 rs10499761 46424 56161137 2 1.73 1.58036961308601 0.858 7.36625608174 0.01 1.0 +1.730 0 0 0 0 0 0 0 0 0 0
STL ABCB4 7 - 86942955 86869554 rs1055302 47009 86970852 2 2.395 3.21600775644375 0.1 7.35887169067 0.0 1.0 +2.395 0 0 +4.227 +5.662 0 0 0 +2.555 +2.072 0
STL RBM33 7 + 155129963 155260447 rs4716946 49229 155431618 5 1.253 1.25688567423885 0 7.30007044762 0.007 1.0 +1.253 NA NA NA NA NA NA NA NA NA NA
STL FAM183B 7 - 38693214 38692337 rs2709115 45873 37756850 1 1.235 1.48476340607978 0.567 6.1921791051 0.0 1.0 +1.235 0 0 NA 0 NA NA 0 0 0 NA
STL AKR1B1 7 - 133794428 133778062 rs10244857 48019 134118167 2 1.008 0.820573010873185 0 10.7589673813 0.026 1.0 +1.008 NA NA NA NA NA NA NA NA NA NA
STL RBM33 7 + 155129963 155260447 rs976824 49263 155712792 2 2.27 2.61112747891665 0.767 6.22992741651 0.002 1.0 +2.270 0 NA 0 0 NA NA 0 0 0 NA
STL TBXAS1 7 + 139124515 139366293 rs1015571 48235 139233083 2 1.099 0.561625004793036 0.467 7.31878161777 0.0 1.0 +1.099 0 0 0 0 0 0 0 0 0 0
STL ESYT2 7 - 158315080 158219704 rs3750051 49355 158219641 1 6.328 6.02794598824652 0 7.35258258536 0.328 2.0 +6.328 +1.010 0 +9.585 +9.377 0 0 +7.119 +21.267 0 0
STL CPSF4 7 + 98874498 98891990 rs705323 47271 98000830 2 1.344 1.23316989588244 0.625 10.6573780766 0.0 1.0 +1.344 0 0 0 0 NA NA 0 0 0 NA
STL BZW2 7 + 16652283 16712209 rs1990130 44772 16498613 2 1.302 1.3091039234966 0.908 7.66511849006 0.031 1.0 +1.302 0 0 0 0 0 0 0 0 0 0
STL LANCL2 7 + 55400634 55466412 rs1266 46418 55468769 1 3.784 3.47148969935756 0.608 7.36625608174 0.01 1.0 +3.784 0 0 0 0 0 0 0 0 +1.492 0
STL DUS4L 7 + 106991667 107004993 rs2712227 47482 107092351 2 3.599 1.27451545877331 0.558 8.23944042742 0.0 1.0 +3.599 0 +1.360 +3.180 0 0 0 0 0 0 0
STL LMTK2 7 + 97574132 97672711 rs10230017 47261 97576425 1 3.215 3.43159061731241 0.05 7.1748523363 0.0 1.0 +3.215 0 0 0 0 0 0 0 0 0 0
STL ZNF789 7 + 98908450 98922034 rs4727426 47289 98608296 3 2.176 -0.180896711705224 0 7.90457873197 0.0 1.0 +2.176 NA 0 NA NA NA NA NA NA NA NA
STL PARP12 7 - 139409990 139371154 rs6954189 48265 139392362 1 1.67 2.02988154595094 0 8.18967295738 0.0 1.0 +1.670 0 0 0 0 0 0 0 0 0 0
STL TAS2R4 7 + 141124757 141124757 rs6969093 48313 141177387 3 1.315 0.0225555120519654 0.492 5.99933874898 0.0 1.0 +1.315 NA NA 0 +8.707 0 0 +18.108 +18.558 0 0
STL WBSCR22 7 + 72735833 72750097 rs6953789 46596 73545909 1 1.225 1.62838337387349 0.842 10.0204363609 0.0 1.0 +1.225 0 0 0 0 0 0 0 0 0 0
STL SYPL1 7 - 105540293 105519621 rs17152966 47439 105792478 1 1.398 2.28091848166964 0 6.19037952484 0.0 1.0 +1.398 NA 0 NA NA NA NA NA NA NA NA
STL NFE2L3 7 + 26158371 26190677 rs17153396 45289 26203281 1 1.913 2.4493113627997 0 9.23555880436 0.0 1.0 +1.913 NA NA NA NA NA NA NA NA NA NA
STL MAD1L1 7 - 2239109 1822390 rs12702926 43835 1564360 2 1.374 1.15730573952558 0.592 8.62087866619 0.0 1.0 +1.374 0 0 0 0 0 0 0 0 0 0
STL ZC3HAV1 7 - 138445005 138396424 rs17160761 48220 138446764 5 2.771 0.149734622937909 0.925 8.13047602809 0.001 1.0 +2.771 0 0 0 0 0 0 0 0 0 0
STL CALD1 7 + 134226690 134303630 rs2347704 48012 134043962 3 1.341 1.31503581691662 0.275 6.15659260813 0.003 2.0 +1.341 NA 0 0 0 0 0 0 0 0 0
STL RNF32 7 + 156128431 156161873 rs6948041 49222 155400012 2 1.101 1.4248820313248 0 6.48012673816 0.0 1.0 +1.101 NA NA NA NA NA NA NA NA NA NA
STL ZNF800 7 - 126820003 126799104 rs11563488 47805 126585058 1 1.524 1.8102798068003 0.833 9.5545972884 0.0 1.0 +1.524 0 0 0 0 0 0 0 0 0 0
STL ZNF12 7 - 6713091 6698859 rs7780195 43976 6696893 1 1.423 3.08356851614427 0 8.743010808 0.021 2.0 +1.423 NA 0 NA NA NA NA NA NA NA NA
STL CPVL 7 - 29152678 29002023 rs17158159 45465 29521691 4 1.103 1.17406846939484 0.142 6.04870194948 0.17 1.0 +1.103 0 0 0 0 0 0 0 0 0 0
STL ARHGEF35 7 - 143523724 143516421 rs7790769 48436 143241593 2 1.542 -0.188904911989464 0.867 6.54104260727 0.0 1.0 +1.542 NA NA NA 0 NA NA +1.328 +6.238 0 NA
STL RSBN1L 7 + 77163678 77245782 rs11761224 46666 77577345 2 1.6 1.89405850105009 0.725 8.6259032566 0.0 1.0 +1.600 0 NA 0 0 0 0 0 0 0 0
STL DLD 7 + 107318821 107346874 rs3177964 47498 107356753 1 4.079 4.30511127596297 0.408 11.3043496743 0.0 1.0 +4.079 0 0 +2.977 +6.512 0 0 +10.070 +18.007 +2.879 +1.041
STL BZW2 7 + 16652283 16712209 rs17137264 44834 17149976 3 1.183 1.30288346172782 0 7.66511849006 0.031 1.0 +1.183 0 0 0 0 0 0 0 0 0 0
STL VWDE 7 - 12410377 12337348 rs4286840 44517 13139946 2 1.004 1.1144079618248 0.483 6.06003622349 0.01 1.0 +1.004 +1.132 0 NA 0 NA NA 0 0 +1.264 NA
STL DGKI 7 - 137182149 136726622 rs273933 48123 137227568 3 1.299 1.57005148550156 0.633 7.96150590499 0.0 1.0 +1.299 0 NA +16.077 0 0 0 0 0 0 0
STL ASNS 7 - 97339413 97319716 rs966153 47235 96900922 3 1.052 1.04493105212696 0.55 8.61286947542 0.0 2.0 +1.052 0 0 0 0 0 0 0 0 0 0
STL GGCT 7 - 30510982 30503376 rs11765707 45465 29561079 3 1.554 1.56969457419604 0.483 10.3415226156 0.265 1.0 +1.554 0 0 0 0 0 0 0 0 0 0
STL CRYGN 7 - 150768032 150758199 rs7785283 48691 150133541 1 1.565 2.02335223833159 0.825 6.14306796968 0.04 1.0 +1.565 NA NA 0 0 0 0 0 0 0 0
STL LOC401321 7 + 32764422 32764422 rs4723212 45627 32795655 1 2.446 2.67299998232821 0.358 6.20923266378 0.29 1.0 +2.446 NA NA NA NA NA NA NA NA NA NA
STL BHLHA15 7 + 97679501 97679501 rs9641213 47249 97114192 1 1.023 1.2447909729314 0.9 6.12726602614 0.0 1.0 +1.023 0 0 0 0 0 0 0 0 0 0
STL CLIP2 7 + 73341740 73456102 rs7798357 46587 72670201 2 1.13 1.10067470237671 0 9.0531482392 0.0 1.0 +1.130 0 0 0 0 0 0 0 0 0 0
STL GPNMB 7 + 23252840 23280208 rs199657 45175 23304032 1 3.908 4.41787737801037 0.592 7.47206775627 0.0 1.0 +3.908 +4.889 +1.184 0 +11.912 0 0 +12.071 +28.590 0 0
STL HIP1 7 - 75206219 75005481 rs794349 46606 75043058 3 1.066 1.08439826754441 0.933 6.34153691811 0.0 1.0 +1.066 0 0 0 0 0 0 0 0 0 0
STL ITGB8 7 + 20337249 20416022 rs11979280 45054 21237822 2 1.074 1.41595681344905 0.775 6.17843054659 0.0 1.0 +1.074 NA 0 0 0 0 0 0 0 0 0
STL GIMAP2 7 + 150013726 150020335 rs4725366 48691 150152987 1 1.387 1.84715806131241 0.783 9.31662533506 0.0 1.0 +1.387 0 0 0 0 0 0 0 0 0 0
STL ZC3HAV1 7 - 138445005 138396424 rs7801123 48218 138429144 1 3.279 3.51242977406538 0 8.13047602809 0.001 1.0 +3.279 0 0 +2.520 0 0 0 0 0 0 0
STL IGFBP1 7 + 45894483 45899083 rs11973150 46139 46391317 1 1.734 2.23618444812188 0 6.04056930304 0.081 1.0 +1.734 NA 0 NA NA NA NA NA NA NA NA
STL TSPAN33 7 + 128571947 128594849 rs7811892 47841 127711014 1 1.232 1.47560148498327 0.558 12.5711591716 0.0 1.0 +1.232 0 0 0 0 0 0 0 0 0 0
STL ICA1 7 - 8268207 8120199 rs11761320 44094 8130896 4 1.55 1.38479246686662 0.75 7.81962735786 0.0 1.0 +1.550 0 0 +2.747 0 0 0 0 0 0 0
STL ICA1 7 - 8268207 8120199 rs10255740 44261 8998820 6 1.036 0.561995133823311 0.475 7.81962735786 0.0 1.0 +1.036 0 0 0 0 0 0 0 0 0 0
STL NDUFB2 7 + 140042949 140052831 rs3936105 48281 139698191 2 1.546 1.33975435086812 0 10.9854724206 0.001 1.0 +1.546 0 0 0 0 0 0 0 0 0 0
STL GIMAP2 7 + 150013726 150020335 rs4726030 48727 150800019 2 1.067 1.77415107124558 0 9.31662533506 0.0 1.0 +1.067 NA 0 NA NA NA NA NA NA NA NA
STL C7orf50 7 - 1144419 1003966 rs2949175 43822 1180432 3 3.406 0.647263637381348 0.367 12.3645067652 0.0 1.0 +3.406 NA 0 +10.209 0 0 0 0 0 0 0
STL PSMG3 7 - 1576194 1574012 rs1558459 43839 2205241 3 1.156 0.663099757812828 0 8.91300344834 0.0 1.0 +1.156 0 0 0 0 0 0 0 0 0 0
STL MRPS33 7 - 140360948 140352804 rs6951501 48294 140574411 2 1.101 0.939293472238253 0.617 10.7265345681 0.0 1.0 +1.101 0 0 0 0 0 0 0 0 +1.077 0
STL HGF 7 - 81237388 81170009 rs1229494 46880 81403291 1 1.01 1.26179315995677 0.275 6.0835254077 0.0 1.0 +1.010 0 0 0 NA 0 0 NA NA NA 0
STL WDR91 7 - 134546856 134521607 rs2348915 48047 135181901 3 1.006 -0.48772087732923 0.467 10.8478822307 0.0 1.0 +1.006 NA 0 0 0 0 0 0 0 0 0
STL CCDC146 7 + 76589869 76761915 rs10488500 46636 76679195 1 1.42 2.37890975945695 0.892 6.64145668145 0.045 1.0 +1.420 NA 0 +2.233 0 0 0 0 0 0 0
STL DLD 7 + 107318821 107346874 rs990106 47495 107264106 2 1.538 0.444529595550557 0.55 11.3043496743 0.0 1.0 +1.538 0 0 0 +6.851 0 0 +9.003 +14.233 +1.747 0
STL WASL 7 - 123176352 123111870 rs10252896 47766 122788836 1 3.543 3.92078606438288 0.833 8.20490384182 0.01 1.0 +3.543 0 0 0 0 0 0 0 0 0 0
STL EPDR1 7 + 37927445 37956326 rs2598107 45886 37939539 3 3.706 1.00954956996749 0.692 9.12569934702 0.0 1.0 +3.706 0 0 +7.830 0 0 0 0 0 0 0
STL RABGEF1 7 + 65843077 65911307 rs12537403 46441 65825750 1 23.044 29.4160508871533 0 9.45434470287 0.0 1.0 +23.044 0 0 +4.291 0 +2.654 +1.229 0 0 +1.663 +2.863
STL CPVL 7 - 29152678 29002023 rs4722898 45442 29303494 5 1.017 0.717963913958517 0.9 6.04870194948 0.17 1.0 +1.017 0 0 0 0 0 0 0 0 0 0
STL BPGM 7 + 133982070 134014144 rs1035695 48024 134494515 2 1.084 0.733131452505842 0.483 8.03510210911 0.002 1.0 +1.084 NA 0 0 0 0 0 0 0 0 0
STL RPA3 7 - 7724763 7643238 rs17168367 44019 7520613 6 1.102 -0.297290188576752 0.883 10.3293337207 0.001 1.0 +1.102 0 0 +1.930 0 0 0 0 0 0 0
STL ICA1 7 - 8268207 8120199 rs10235557 44080 7905681 2 1.762 3.23994030641393 0.258 7.81962735786 0.0 1.0 +1.762 0 0 0 0 0 0 0 0 0 0
STL SSPO 7 + 149104063 149161833 rs13243108 48677 149982923 1 1.188 1.38869883293351 0.175 6.13417291269 0.001 1.0 +1.188 0 NA NA 0 NA NA 0 0 0 NA
STL ETV1 7 - 13996167 13902237 rs17168389 44685 14760221 1 1.197 2.06927492325597 0.908 6.19243879619 0.0 1.0 +1.197 0 0 0 0 NA NA 0 0 0 NA
STL DNAJC30 7 - 72735717 72735717 rs2884050 46587 72730504 1 1.409 1.65045381139284 0.417 6.72758613119 0.0 1.0 +1.409 0 0 +5.787 0 0 0 0 0 +6.309 0
STL PSMA2 7 - 42938330 42923814 rs9655444 46075 43612798 1 1.005 1.84562484920374 0.283 12.8433416838 0.0 2.0 +1.005 NA 0 0 0 0 0 0 0 0 0
STL NUB1 7 + 150669790 150705065 rs2487161 48711 150664561 1 7.142 7.47944684422727 0.067 9.34504464532 0.111 2.0 +7.142 0 0 +1.275 0 NA NA 0 0 0 NA
STL BZW2 7 + 16652283 16712209 rs7787656 44762 15981160 4 1.06 0.891577684685207 0.9 7.66511849006 0.031 1.0 +1.060 0 0 0 0 0 0 0 0 0 0
STL PTPN12 7 + 77004708 77106471 rs10264753 46700 77917315 2 1.249 1.12662050808336 0.608 9.510003606 0.0 1.0 +1.249 0 0 0 0 0 0 0 0 0 0
STL RBM28 7 - 127771198 127738220 rs723627 47841 127755234 1 6.303 7.17030230090189 0.917 8.45920075748 0.327 2.0 +6.303 0 0 +2.794 +1.978 0 0 +5.489 +8.941 0 0
STL GTPBP10 7 + 89813914 89852141 rs17162734 47070 89449596 3 1.615 0.322375124444733 0 7.36575829273 0.009 2.0 +1.615 0 0 0 0 0 0 0 0 0 0
STL ORC5 7 - 103635731 103596209 rs10215599 47346 103324394 7 1.271 0.731375190354457 0.55 6.23180990329 0.0 1.0 +1.271 0 0 0 0 0 0 0 0 0 0
STL KBTBD2 7 - 32897993 32877017 rs6415258 45587 32159121 1 1.039 1.26810574760673 0.2 7.76887487915 0.002 2.0 +1.039 0 0 0 0 0 0 0 0 +1.136 0
STL RUNDC3B 7 + 87095664 87297135 rs12673227 47008 86558431 2 1.053 0.381940443856738 0.75 6.15279994354 0.0 1.0 +1.053 0 0 0 0 0 0 0 0 0 0
STL SRCRB4D 7 - 75876948 75857628 rs6958115 46634 75874102 1 6.713 6.8711259420132 0.458 6.49930763174 0.0 1.0 +6.713 0 0 0 0 0 0 0 +1.363 0 0
STL PVRIG 7 + 99654806 99656486 rs6968343 47292 99789316 1 3.878 4.73058852428757 0 8.35536675637 0.0 1.0 +3.878 NA 0 NA NA NA NA NA NA NA NA
STL ADAP1 7 - 960815 905112 rs6962769 43820 923810 2 1.034 -0.239332933272393 0.367 11.3745169693 0.025 2.0 +1.034 0 0 +7.223 0 0 0 0 0 0 0
STL LOC285954 7 + 41700038 41782963 rs273128 45990 41460505 2 1.512 1.81157912488562 0.817 6.04910090524 0.0 1.0 +1.512 NA NA NA 0 NA NA 0 0 0 NA
STL ORC5 7 - 103635731 103596209 rs2106502 47361 103754213 2 2.025 2.6914132627062 0.517 8.88079161311 0.0 1.0 +2.025 0 0 0 0 0 0 0 0 0 0
STL MRPS17 7 + 55987104 55990095 rs6965625 46424 56190070 2 1.077 0.807421786736396 0.542 10.5456361576 0.04 1.0 +1.077 0 0 +1.051 0 0 0 0 0 0 0
STL JAZF1 7 - 28186962 27839120 rs864745 45357 28147081 1 3.674 4.03987881335245 0.517 6.79495600249 0.0 1.0 +3.674 0 +1.664 +2.599 0 0 0 0 0 0 0
STL HOXA5 7 - 27149812 27148229 rs864745 45357 28147081 1 2.063 2.41679711147592 0.517 6.15254586055 0.017 1.0 +2.063 NA 0 0 0 0 0 0 0 0 0
STL NUB1 7 + 150669790 150705065 rs17173091 48714 150671586 3 2.334 1.27671387306041 0.942 9.34504464532 0.111 2.0 +2.334 0 0 0 0 NA NA 0 0 0 NA
STL KCP 7 - 128338009 128317803 rs2132256 47853 128263962 1 1.046 1.31366328254533 0.942 6.13907832958 0.0 1.0 +1.046 0 NA NA 0 NA NA 0 0 0 NA
STL ATP6V0E2 7 + 149200989 149207356 rs7795944 48671 149202399 1 5.528 5.78221043428309 0 7.43537526635 0.406 1.0 +5.528 0 +1.219 +11.329 0 NA NA 0 0 +2.058 NA
STL SNX10 7 + 26298039 26378635 rs1406754 45290 26362723 4 2.033 -0.510749243881112 0.517 11.4396687747 0.0 1.0 +2.033 0 +1.303 +5.316 0 0 0 0 0 0 0
STL ASL 7 + 65178268 65195189 rs1983372 46441 65248786 1 8.421 8.09840103692819 0.383 8.56678066426 0.0 1.0 +8.421 0 0 0 0 0 0 +1.851 +1.348 0 0
STL STK31 7 + 23716521 23838279 rs17724311 45169 22843318 1 1.007 1.14660235355476 0.442 6.13899759439 0.001 2.0 +1.007 NA 0 0 0 0 0 0 0 0 0
STL GUSB 7 - 65084736 65063485 rs6960048 46441 65045474 1 16.27 16.3130258994712 0.533 9.553437992 0.469 2.0 +16.270 +6.245 0 +17.180 0 0 0 +3.462 0 +3.516 0
STL DGKI 7 - 137182149 136726622 rs2350779 48097 136231603 1 1.286 2.26967727587141 0.767 7.96150590499 0.0 1.0 +1.286 0 NA 0 0 0 0 0 0 0 0
STL MRPS33 7 - 140360948 140352804 rs6971577 48291 140350204 1 2.137 2.46609466311984 0.233 10.7265345681 0.0 1.0 +2.137 +1.724 0 +5.084 0 0 0 0 0 0 0
STL SSBP1 7 + 141084644 141096579 rs2156942 48395 141799794 1 1.166 1.19993433241213 0.7 12.4061305827 0.004 1.0 +1.166 0 0 0 0 0 0 0 0 0 0
STL NOS3 7 + 150319076 150342028 rs7781870 48699 150245645 1 1.94 2.41335202098341 0.858 6.13541044874 0.0 1.0 +1.940 NA 0 0 0 0 0 0 0 0 0
STL TMEM209 7 - 129632574 129593581 rs6467287 47856 129610033 1 1.18 1.30930464765959 0.558 10.3307765483 0.0 1.0 +1.180 0 0 +3.798 0 NA NA 0 0 +1.632 NA
STL ORC5 7 - 103635731 103596209 rs17159460 47358 103577986 1 6.538 8.70145715906138 0 6.23180990329 0.0 1.0 +6.538 NA 0 NA NA NA NA NA NA NA NA
STL MGC16142 7 + 92005724 92005724 rs4729083 47129 92854367 2 1.148 -0.342629261340818 0.592 6.00762108774 0.0 1.0 +1.148 NA 0 NA 0 NA NA 0 0 0 NA
STL TRRAP 7 + 98314048 98447629 rs310740 47286 98379197 1 1.588 1.94990396235828 0.9 9.9079052469 0.0 1.0 +1.588 0 0 +1.388 +1.448 0 0 +6.494 0 +7.053 0
STL OGDH 7 + 44612645 44714002 rs4724284 46075 44093896 2 2.049 3.24639900707027 0.617 9.1963014957 0.303 2.0 +2.049 0 0 0 0 0 0 0 0 0 0
STL TMEM60 7 - 77265683 77261676 rs17466111 46640 77039595 2 1.139 1.49554724840462 0.867 10.2027571665 0.0 1.0 +1.139 0 0 +2.340 0 0 0 0 0 0 0
STL ADCK2 7 + 140019421 140040931 rs880290 48267 139567990 1 2.182 2.51451852128679 0.7 8.55768165814 0.0 1.0 +2.182 NA 0 0 0 0 0 0 0 0 0
STL FBXL18 7 - 5519925 5488088 rs7795302 43967 5483811 1 1.025 2.32732705001728 0 7.03686201538 0.115 2.0 +1.025 NA 0 NA NA NA NA NA NA NA NA
STL PTPRN2 7 - 158073243 157026240 rs1263572 49308 157122627 1 1.134 1.34519334446631 0.5 7.17253739753 0.0 1.0 +1.134 0 0 0 0 0 0 0 0 0 0
STL MYO1G 7 - 44985229 44969019 rs12669054 46080 44146073 2 1.548 0.740292929701041 0 10.667942612 0.102 1.0 +1.548 NA 0 0 0 0 0 0 0 0 0
STL ACCN3 7 + 150376537 150380593 rs867668 48730 151004475 1 1.357 1.60148458094248 0.342 6.0767621497 0.0 2.0 +1.357 0 0 0 0 0 0 0 0 0 0
STL CBX3 7 + 26207848 26218226 rs1229658 45292 26401922 6 1.154 1.08359267602178 0.675 11.8197251465 0.014 1.0 +1.154 0 0 0 0 0 0 0 0 0 0
STL CAV2 7 + 115926890 115933260 rs6978354 47668 116013658 3 2.409 -0.204228440394646 0.7 6.58075291026 0.0 1.0 +2.409 0 0 +1.218 0 0 0 +1.809 +2.561 0 0
STL CDCA7L 7 - 21952067 21908495 rs6461614 45096 21895052 1 4.208 4.47532050079944 0.567 9.54787492171 0.002 3.0 +4.208 0 0 +3.547 NA 0 0 NA NA NA 0
STL ZNF746 7 - 148825831 148803507 rs354045 48651 148931541 1 4.283 4.2060971855587 0.742 8.01439347957 0.0 1.0 +4.283 NA 0 +10.343 0 0 0 0 0 0 0
STL CALD1 7 + 134226690 134303630 rs12533036 47991 133681896 2 1.105 1.44369660124919 0.825 6.15659260813 0.003 2.0 +1.105 NA 0 0 0 0 0 0 0 0 0
STL NUP205 7 + 134893201 134983691 rs6967472 48041 134894968 1 5.471 5.66479010348699 0.233 10.9500444617 0.01 2.0 +5.471 0 0 +5.335 0 0 0 0 0 0 0
STL CAV2 7 + 115926890 115933260 rs4727827 47665 115573586 2 3.634 -0.137499835469863 0.858 6.58075291026 0.0 1.0 +3.634 0 0 +1.871 0 0 0 0 0 0 0
STL COG5 7 - 106992195 106631311 rs1018869 47481 106882851 1 3.749 3.53047808445121 0.467 7.99234181956 0.002 1.0 +3.749 0 0 0 +2.096 +2.074 0 0 0 0 0
STL PILRB 7 + 99771623 99802907 rs7341507 47292 99789251 1 9.486 9.85949718233606 0.125 6.30339730887 0.0 1.0 +1.713 +8.628 +13.134 +53.599 +58.677 +4.912 +1.472 +42.674 +84.842 +22.803 +2.004
STL EPDR1 7 + 37927445 37956326 rs2724018 45835 37358537 2 2.125 2.33319366470002 0.825 9.12569934702 0.0 1.0 +2.125 0 0 0 0 0 0 0 0 0 0
STL SUMF2 7 + 56099410 56114714 rs12719017 46426 56755436 4 1.182 0.126957763057067 0.833 8.98137618291 0.001 1.0 +1.182 0 0 0 0 0 0 0 0 0 0
STL NOM1 7 + 156435177 156454983 rs6954841 49303 156387910 1 4.03 4.02710644941773 0.317 6.73785902745 0.0 1.0 +4.030 0 +3.936 0 0 0 0 +1.139 +1.630 0 0
STL HOXA3 7 - 27133164 27114864 rs4722692 45345 27358109 1 1.375 1.66848764211782 0.642 6.15727077684 0.028 2.0 +1.375 0 0 0 0 0 0 0 0 +1.559 0
STL TSGA14 7 NA 129868090 129826116 rs1814 47862 129981033 1 1.94 2.37499102447847 0.792 7.57813253129 0.0 1.0 +1.940 0 NA +21.680 NA 0 0 NA NA NA 0
STL LOC93432 7 + 141458017 141490037 rs1005335 48305 140783473 3 1.15 -0.104984250236174 0.767 6.02017796981 0.0 2.0 +1.150 NA NA NA 0 NA NA 0 0 0 NA
STL TNS3 7 - 47588267 47284343 rs11766347 46193 47669529 1 1.003 1.27417290691111 0.283 7.2855080158 0.001 1.0 +1.003 0 0 0 0 0 0 0 0 0 0
STL RNF32 7 + 156128431 156161873 rs10252968 49273 155828599 1 1.354 1.7828686760784 0.908 6.48012673816 0.0 1.0 +1.354 0 NA 0 0 0 0 0 0 0 0
STL NDUFB2 7 + 140042949 140052831 rs7803697 48291 140047139 1 3.928 3.85928865341105 0.142 10.9854724206 0.001 1.0 +3.928 0 0 +18.867 +2.270 +2.182 0 +3.600 +3.187 0 +1.376
STL C7orf40 7 NA 44992784 44989446 rs10228004 46090 44992221 1 3.741 4.23482864502463 0 9.88219623845 0.0 1.0 +3.741 0 0 NA 0 NA NA 0 0 0 NA
STL ZNF680 7 - 63660940 63620313 rs7811223 46439 63742615 1 1.157 1.43160017598242 0.692 8.01647226455 0.0 1.0 +1.157 0 0 +1.309 +1.186 0 0 +3.002 +3.550 0 0
STL PAXIP1 7 - 154425615 154366805 rs4401762 48989 153543991 2 1.027 0.573996760037931 0.183 8.1607058629 0.0 1.0 +1.027 NA 0 0 0 NA NA 0 0 0 NA
STL CYCS 7 - 25131505 25129993 rs2391132 45257 25449897 2 1.145 1.13042478267381 0 7.87920004772 0.001 1.0 +1.145 NA 0 NA NA NA NA NA NA NA NA
STL TBRG4 7 - 45117842 45106550 rs6967748 46090 45105688 1 5.313 4.7823252682337 0.725 8.29296386088 0.0 1.0 +5.313 NA 0 +33.015 +3.397 +1.992 0 +3.117 +10.896 +1.361 +1.153
STL AP4M1 7 + 99537065 99542216 rs4729568 47292 99477381 1 16.587 16.0954588155971 0.642 7.25639716617 0.004 1.0 +16.587 0 0 +13.030 +5.957 0 +2.194 +14.395 +8.761 +23.430 +3.263
STL C7orf66 7 - 108311873 108311542 rs17156475 47545 108542740 1 1.116 1.57726031384423 0 6.04069652217 0.005 1.0 +1.116 NA NA 0 0 0 0 0 0 0 0
STL POLR2J 7 - 101906386 101901136 rs4487686 47304 101888274 1 17.737 18.2555505705278 0.333 10.8452556477 0.0 1.0 +17.737 0 +5.805 +9.785 0 0 0 +6.184 +1.523 +15.617 0
STL MCM7 7 - 99537363 99528692 rs17447273 47292 99530200 1 1.505 1.80663372893476 0.9 9.19843270936 0.001 1.0 +1.505 0 0 +1.603 0 0 0 0 0 0 0
STL TMEM120A 7 - 75461928 75454539 rs7794040 46634 75458577 1 11.754 12.9006530349326 0.142 9.2803720248 0.0 1.0 +11.754 0 0 +17.298 0 NA NA 0 +1.099 0 NA
STL KCNH2 7 - 150283850 150278441 rs405281 48717 150693281 1 1.061 1.7888210678318 0.525 6.30125007996 0.0 1.0 +1.061 0 0 0 0 0 0 0 0 0 0
STL NOS3 7 + 150319076 150342028 rs11765351 48694 150221938 2 1.144 -0.195015596893117 0.642 6.13541044874 0.0 1.0 +1.144 NA 0 0 0 0 0 0 0 0 0
STL FZD1 7 + 90731718 90731718 rs1052015 47095 90735667 1 4.391 4.71742265341361 0.867 6.96626126998 0.0 1.0 +4.391 0 0 0 0 0 0 0 0 0 0
STL EEPD1 7 + 36159360 36305140 rs2541083 45809 37135245 1 1.937 2.33320590769881 0.833 6.36457203103 0.016 1.0 +1.937 0 0 0 0 0 0 0 0 0 0
STL GHRHR 7 + 30970160 30985258 rs4723018 45493 30809187 1 2.221 2.51854601920046 0.508 6.15735317038 0.077 2.0 +2.221 NA NA 0 0 0 0 0 0 0 0
STL EIF3B 7 + 2360999 2386364 rs798512 43851 2749118 1 1.132 1.14076919390538 0.4 8.37024305796 0.003 1.0 +1.132 0 0 0 0 0 0 0 0 0 0
STL LRRC61 7 + 149651228 149664739 rs3735170 48676 149665117 1 12.055 12.3170320612595 0.217 6.5786803221 0.0 1.0 +12.055 +1.968 +9.094 +17.065 +19.250 +2.249 0 +42.562 +14.036 +2.477 +1.290
STL GALNT11 7 + 151353710 151449563 rs6968270 48831 151354676 3 1.192 1.28961235815686 0 8.76194144542 0.001 1.0 +1.192 NA 0 NA NA NA NA NA NA NA NA
STL C7orf29 7 + 149657870 149657870 rs2293282 48677 149735343 2 3.461 -0.219974309765059 0.333 8.39725975899 0.0 1.0 +3.461 0 0 +7.739 0 0 0 +1.351 +4.912 0 0
STL GTF2IRD1 7 + 73506055 73654627 rs6460065 46591 73014103 1 1.038 1.22967050578385 0 6.57174775338 0.0 2.0 +1.038 0 0 0 0 0 0 0 0 0 0
STL SDK1 7 + 3307605 4271281 rs4719864 43907 3237085 3 1.266 0.0470978964169097 0.717 6.01204992275 0.0 1.0 +1.266 NA 0 0 0 0 0 0 0 0 0
STL COL1A2 7 + 93861808 93897494 rs3763469 47178 93859411 1 1.433 1.80703906390934 0.767 6.02371730093 0.002 1.0 +1.433 0 0 0 0 +1.569 0 +2.407 0 0 0
STL C7orf63 7 + 89712423 89777317 rs6977978 47095 90726349 1 1.018 1.30832531821044 0.75 6.16000784656 0.0 1.0 +1.018 0 0 0 0 0 0 0 0 0 0
STL MAD1L1 7 - 2239109 1822390 rs10267825 43839 1940638 1 2.251 2.54567445644205 0.608 8.62087866619 0.0 1.0 +2.251 0 0 +8.200 0 0 0 0 0 0 0
STL AP1S1 7 + 100584405 100590519 rs1048365 47294 100591150 2 1.349 1.65080713772797 0 8.64628518461 0.01 2.0 +2.529 +4.935 0 +17.684 0 NA NA +3.430 0 0 NA
STL HOXA1 7 - 27102150 27100939 rs17155255 45345 27463914 1 1.57 1.804405020532 0.658 6.02682409047 0.0 1.0 +1.570 NA NA 0 0 0 0 0 0 0 0
STL MEST 7 + 129919173 129932015 rs738134 47863 130118115 2 1.128 2.17001178946472 0.725 6.7781403439 0.0 1.0 +1.128 0 0 0 0 0 0 0 0 0 0
STL HYAL4 7 + 123272458 123304043 rs12706544 47766 123092680 1 2.542 2.91137115709457 0.792 6.1719006266 0.0 1.0 +2.542 0 NA +1.749 0 0 0 0 0 0 0
STL CREB3L2 7 - 137337386 137215837 rs10241449 48202 138099959 1 1.091 1.16722678803115 0.642 6.39541833621 0.0 1.0 +1.091 NA NA 0 0 0 0 0 0 0 0
STL TOMM7 7 - 22828946 22819329 rs2270105 45169 22828992 1 3.486 3.60062814675129 0 12.3135713423 0.0 1.0 +3.486 +4.037 0 +81.394 +30.877 0 0 +49.176 +90.570 +9.395 0
STL COPG2 7 - 130004138 129933883 rs1733869 47914 130879193 3 1.145 0.926214227245517 0 8.1829482233 0.008 1.0 +1.145 NA 0 NA NA NA NA NA NA NA NA
STL TMEM140 7 + 134483305 134499709 rs6585 48024 134501265 2 3.141 2.99068388073112 0.517 9.12396958291 0.0 1.0 +3.141 0 0 +1.833 0 0 0 0 0 +2.210 0
STL SAMD9 7 - 92585272 92573354 rs11974417 47145 93240999 1 1.61 1.77394416076191 0.867 10.0555911588 0.0 1.0 +1.610 0 0 0 0 0 0 0 0 0 0
STL NRF1 7 + 129038790 129182093 rs12671559 47855 128983628 1 1.273 1.65522517700376 0.808 6.91558786196 0.0 1.0 +1.273 0 0 0 0 0 0 0 +1.498 0 0
STL KCND2 7 + 119700957 120174970 rs798921 47728 120693425 1 1.086 2.21523999303024 0 8.21050540757 0.0 1.0 +1.086 NA NA NA NA NA NA NA NA NA NA
STL STAG3L4 7 + 66405050 66422524 rs7786278 46443 66540406 2 1.115 0.0381862861101155 0.492 6.58682286836 0.013 1.0 +1.115 0 NA NA NA 0 0 NA NA NA 0
STL PRPS1L1 7 - 18034011 18034011 rs2723559 44886 17696994 1 1.025 1.29480022307174 0.775 6.10184997791 0.0 1.0 +1.025 0 0 0 0 NA NA 0 0 0 NA
STL WDR86 7 - 150738057 150709765 rs12533730 48722 150736999 1 12.594 12.7647636799104 0 6.38810901143 0.0 1.0 +12.594 0 NA 0 NA 0 0 NA NA NA 0
STL RBM33 7 + 155129963 155260447 rs288761 49198 155326242 4 1.236 1.56917757506887 0.583 7.30007044762 0.007 1.0 +1.236 0 NA 0 0 NA NA 0 0 0 NA
STL WDR60 7 + 158342029 158431032 rs2657381 49355 158343848 1 13.903 14.7311002606006 0.25 7.59242537997 0.0 1.0 +13.903 0 +11.133 +52.337 +3.245 NA NA +8.954 +8.376 +7.122 NA
STL CAV2 7 + 115926890 115933260 rs12672717 47666 115915506 1 29.459 32.0877675830104 0.892 6.58075291026 0.0 1.0 +29.459 0 0 +30.617 0 0 0 0 0 +2.252 0
STL ST7 7 + 116380616 116657051 rs12672717 47666 115915506 1 1.403 1.69009691735394 0.892 9.78324437505 0.0 1.0 +1.294 0 0 0 0 0 0 0 0 0 0
STL AKR1B1 7 - 133794428 133778062 rs17133294 48013 134098182 1 1.085 1.40061031391064 0 10.7589673813 0.026 1.0 +1.085 0 NA 0 NA 0 0 NA NA NA 0
STL INMT-FAM188B 7 + 30758275 30898096 rs6976349 45528 31206615 NA 2.47 NA 0.658 6.44062022156 0.0 1.0 +2.470 0 NA 0 0 0 0 0 0 0 0
STL NPY 7 + 24290331 24297806 rs16145 45199 24290514 1 3.168 3.51032608461186 0.533 6.15400674846 0.0 2.0 +3.168 0 NA 0 0 0 0 0 0 0 0
STL GALNT11 7 + 151353710 151449563 rs6464222 48832 151701707 2 1.224 1.37325627038109 0 8.76194144542 0.001 1.0 +1.224 0 0 0 0 0 0 0 0 0 0
STL ZNF789 7 + 98908450 98922034 rs7792660 47286 98480406 2 1.222 -0.0633287318282966 0 7.90457873197 0.0 1.0 +1.222 NA 0 NA NA NA NA NA NA NA NA
STL SNX10 7 + 26298039 26378635 rs12700627 45244 25382630 2 1.022 0.276051463624943 0.508 11.4396687747 0.0 1.0 +1.022 0 0 0 0 0 0 0 0 0 0
STL ZNF853 7 + 6622051 6627277 rs2348034 44003 7309352 1 1.19 1.31429200990281 0.608 6.03807822564 0.0 1.0 +1.190 NA 0 NA 0 NA NA 0 0 0 NA
STL DUS4L 7 + 106991667 107004993 rs10235601 47480 106505583 3 1.318 -0.172887802097028 0 8.23944042742 0.0 1.0 +1.318 NA 0 NA NA NA NA NA NA NA NA
STL ACTR3B 7 + 152087783 152182475 rs2871633 48838 151937477 3 1.117 0.407903750083501 0 6.5458220697 0.0 1.0 +1.117 NA 0 NA NA NA NA NA NA NA NA
STL PDIA4 7 - 148356715 148332234 rs11761128 48644 148648721 2 1.618 1.73393900987419 0.683 10.5023059369 0.0 1.0 +1.618 0 0 0 0 0 0 0 0 0 0
STL NUDCD3 7 - 44496910 44392245 rs10268050 46089 44489142 1 1.741 2.17348870762016 0.783 10.0308527927 0.0 1.0 +1.741 0 +1.175 +3.119 0 0 0 0 +1.179 0 0
STL INMT-FAM188B 7 + 30758275 30898096 rs13229192 45527 31206597 NA 2.47 NA 0.342 6.44062022156 0.0 1.0 +2.470 0 NA 0 0 0 0 0 0 0 0
STL OGDH 7 + 44612645 44714002 rs14239 46089 44714428 1 4.359 4.38289412718789 0 9.1963014957 0.303 2.0 +4.359 0 0 0 0 0 0 0 0 0 0
STL LANCL2 7 + 55400634 55466412 rs485328 46371 54525430 3 1.073 1.23383744527236 0.292 7.36625608174 0.01 1.0 +1.073 0 0 0 0 0 0 0 0 0 0
STL CALCR 7 - 93041978 92893837 rs1013803 47120 92461077 1 1.068 1.28891114567973 0.45 6.04479285994 0.0 1.0 +1.068 0 NA 0 0 0 0 0 0 0 0
STL RBAK 7 + 5052078 5069851 rs6977895 43959 5018883 1 1.49 1.75400622989653 0.475 6.53275626257 0.098 2.0 +1.490 0 0 0 0 0 0 0 0 0 0
STL C7orf46 7 + 23686273 23708239 rs6978926 45177 23687148 1 3.684 4.31674033069429 0.85 7.83625198531 0.004 3.0 +3.684 +1.968 0 +1.500 NA 0 0 NA NA NA 0
STL AHR 7 + 17304800 17349069 rs17138360 44890 17889148 1 1.551 1.92607409687613 0 14.1754873339 0.0 1.0 +1.551 NA 0 NA NA NA NA NA NA NA NA
STL SEPT7P2 7 - 45775142 45730604 rs3903286 46114 45515705 2 1.001 0.770774451481591 0.417 6.94954240565 0.0 2.0 +1.001 NA 0 NA NA NA NA NA NA NA NA
STL ZNF138 7 + 63892205 63929263 rs7809177 46439 63926469 1 3.516 3.37959358457793 0.375 7.07228269647 0.0 1.0 +3.516 NA +1.516 NA +9.024 0 0 +8.942 +28.864 +1.418 0
STL WDR86 7 - 150738057 150709765 rs7792955 48724 150754699 7 3.746 -0.499238224313573 0.442 6.38810901143 0.0 1.0 +3.746 0 NA 0 NA 0 0 NA NA NA 0
STL DFNA5 7 - 24764164 24705403 rs754555 45209 24725278 1 18.034 18.5095505868713 0 12.0978147086 0.001 1.0 +18.034 0 0 +35.929 0 0 0 +2.312 +1.335 0 +4.934
STL CCDC126 7 + 23603522 23649074 rs12700451 45177 23615239 1 12.373 13.6400527458777 0.775 6.71323857863 0.0 1.0 +12.373 NA 0 +84.714 0 0 0 0 0 0 +4.500
STL SLC4A2 7 + 150387589 150404306 rs2628746 48671 149400676 3 1.196 1.09868411228381 0.058 7.64103297864 0.023 1.0 +1.196 0 0 0 0 0 0 0 0 0 0
STL PON3 7 - 94863623 94827379 rs6975690 47199 95013308 2 1.048 1.83125038169979 0.467 6.2617310395 0.0 1.0 +1.048 0 0 0 0 0 0 0 0 0 0
STL KLHDC10 7 + 129497584 129557612 rs6959557 47855 128512786 2 1.656 0.563261051320842 0.367 6.32330301303 0.0 1.0 +1.656 0 0 0 0 0 0 0 0 0 0
STL TNPO3 7 - 128482463 128382675 rs6959557 47855 128512786 3 1.445 -0.58507234416667 0.367 9.31278511401 0.0 1.0 +1.445 NA 0 +1.282 NA 0 0 NA NA NA 0
STL IQCE 7 + 2565157 2616203 rs1713912 43851 2862310 2 1.902 1.64813079394712 0.733 6.1181535161 0.049 1.0 +1.902 0 0 0 0 0 0 0 0 0 0
STL GIGYF1 7 - 100124806 100117330 rs2227684 47294 100563651 2 1.168 0.807696442165381 0.517 6.64703234341 0.041 1.0 +1.168 0 0 0 0 0 0 0 0 0 0
STL GRB10 7 - 50767544 50628289 rs11769683 46295 51584324 1 1.018 1.27837111668542 0.367 6.04101893494 0.0 1.0 +1.018 0 0 0 0 0 0 0 0 0 0
STL STEAP2 7 + 89678935 89699586 rs259134 47078 89633788 1 5.571 5.95782607587113 0.483 6.24387455382 0.002 1.0 +5.571 0 0 +13.959 0 0 0 +5.695 +3.523 0 0
STL STEAP1 7 + 89621624 89631726 rs259134 47078 89633788 1 4.914 5.25545997060361 0.483 8.19642947595 0.0 1.0 +4.914 0 0 0 +4.003 0 0 0 +1.683 0 0
STL ORC5 7 - 103635731 103596209 rs1848959 47344 103268966 5 2.033 1.55080653947719 0.825 6.23180990329 0.0 1.0 +2.033 0 0 0 0 0 0 0 0 0 0
STL MRPL32 7 + 42938463 42943445 rs661592 46042 42919011 1 9.824 10.4477062583692 0.167 10.1679154825 0.0 1.0 +9.824 0 +1.996 +22.920 0 0 0 0 0 +10.128 +3.622
STL ARPC1B 7 + 98810233 98830009 rs6975245 47289 98593208 2 1.946 1.07662228256411 0.933 12.5609912283 0.0 1.0 +1.946 0 0 0 0 0 0 0 0 0 0
STL ZNF398 7 + 148454440 148506672 rs855680 48668 149110268 1 2.582 2.40179799812768 0 7.42322517273 0.036 1.0 +2.582 0 0 0 0 0 0 0 0 0 0
STL PTPN12 7 + 77004708 77106471 rs17805805 46636 76779225 1 2.113 2.79405845196035 0.867 9.510003606 0.0 1.0 +2.113 0 0 0 0 0 0 0 0 0 0
STL CLIP2 7 + 73341740 73456102 rs519462 46594 73376003 1 1.166 1.42167769642435 0.758 9.0531482392 0.0 1.0 +1.166 0 0 0 0 0 0 0 0 0 0
STL C7orf11 7 - 40140776 40139383 rs10242528 45937 39163879 1 1.652 1.92198880667694 0.467 10.422208543 0.0 1.0 +1.652 0 0 0 0 0 0 0 0 0 0
STL VPS41 7 - 38915325 38732451 rs4720309 45929 38923051 2 1.14 1.72154620202062 0.85 9.24280519453 0.063 1.0 +1.140 0 0 0 0 0 0 0 0 0 0
STL SLC37A3 7 - 139744780 139681773 rs4373438 48279 139672905 3 1.447 0.621595904451726 0.642 7.78263741622 0.001 1.0 +1.447 0 0 0 0 0 0 0 0 0 0
STL DTX2 7 + 75928907 75972626 rs4728533 46632 75424472 3 1.068 0.689821651045599 0.933 10.0400332343 0.027 1.0 +1.068 0 NA 0 0 0 0 0 0 0 0
STL SUMF2 7 + 56099410 56114714 rs17172518 46425 56292292 2 4.523 3.12023577830305 0.8 8.98137618291 0.001 1.0 +4.523 0 0 0 0 0 0 0 0 0 0
STL KIAA1147 7 - 141048422 141009120 rs2301924 48313 141088682 3 6.462 -0.26325865842056 0.5 8.74354950164 0.148 1.0 +6.462 0 0 +15.286 0 NA NA 0 0 0 NA
STL TBL2 7 - 72630949 72623238 rs13237829 46596 73512817 2 1.978 1.81141261716895 0.442 10.7559568365 0.001 1.0 +1.978 0 0 0 0 0 0 0 0 0 0
STL PION 7 - 76883653 76778702 rs10953236 46638 76884158 1 5.525 5.98805283954684 0.375 7.5119301569 0.016 1.0 +5.525 +1.508 0 NA +13.144 NA NA +7.630 +33.214 0 NA
STL BAIAP2L1 7 - 97868363 97760844 rs2107717 47261 97843334 1 4.323 4.58663854432265 0.292 8.42268370366 0.0 1.0 +4.323 NA 0 +11.455 0 0 +1.620 0 0 0 0
STL METTL2B 7 + 127904018 127929051 rs750464 47845 128157600 1 2.111 2.13953782701954 0.917 8.65576158334 0.105 1.0 +2.111 0 0 +2.091 0 0 0 0 +2.391 +2.146 0
STL MACC1 7 - 20223538 20147306 rs10224104 45038 20764214 4 1.41 0.0215613685838122 0.367 7.70630248813 0.0 1.0 +1.410 NA NA 0 0 0 0 0 0 0 0
STL TSPAN13 7 + 16759875 16789566 rs1044983 44778 16606825 2 1.121 1.93411347532652 0.717 6.13230261995 0.0 1.0 +1.121 0 0 0 0 0 0 0 0 0 0
STL LUZP6 7 - 135312744 135265300 rs7790332 48052 135289137 1 5.058 4.88593791811991 0.742 11.2196393217 0.0 1.0 +5.058 0 0 +8.985 0 0 0 0 0 0 +2.376
STL PSPH 7 - 56086762 56047056 rs7783339 46424 56119925 1 1.146 1.36658325655902 0.5 8.21822745545 0.001 1.0 +1.146 0 0 0 0 0 0 0 0 0 0
STL DPY19L1 7 - 35044178 34937866 rs343009 45731 35452118 2 1.075 1.32197547768168 0.7 8.02218561922 0.004 1.0 +1.075 0 0 NA 0 0 0 0 0 0 0
STL MLL3 7 - 151764023 151464942 rs10246450 48831 151514455 2 1.038 0.769888402051403 0 6.17303508639 0.005 2.0 +1.038 NA 0 NA NA NA NA NA NA NA NA
STL WIPI2 7 + 5196360 5236991 rs6956071 43962 5221101 1 3.297 3.33874775111476 0 10.4711099484 0.0 1.0 +3.297 0 0 0 0 0 0 0 0 0 0
STL C7orf64 7 NA 91996022 92004100 rs17699960 47120 92454904 1 1.203 1.9844896210295 0.942 6.31193457634 0.0 1.0 +1.203 NA NA 0 0 0 0 0 0 0 0
STL WDR91 7 - 134546856 134521607 rs894793 48048 135213229 2 1.019 2.12228224507567 0.567 10.8478822307 0.0 1.0 +1.019 NA 0 0 0 0 0 0 0 0 0
STL SLC37A3 7 - 139744780 139681773 rs11768129 48292 140516857 2 1.101 1.86168854607866 0.867 7.78263741622 0.001 1.0 +1.101 0 0 0 0 0 0 0 0 0 0
STL GIMAP5 7 + 150065368 150070203 rs11760839 48677 150073148 2 1.186 0.0191993096819583 0.342 7.30321638525 0.0 1.0 +1.186 +2.812 +1.787 0 +1.699 0 0 +1.144 +2.184 NA 0
STL C7orf29 7 + 149657870 149657870 rs11769348 48676 149657686 1 31.158 31.8952532429711 0.783 8.39725975899 0.0 1.0 +31.158 0 0 +22.086 +13.209 0 0 +1.617 +21.987 0 0
STL ABCB1 7 - 87180575 86971701 rs12539395 47010 87117792 1 1.448 1.80609375795353 0.067 6.33389758282 0.0 1.0 +1.448 NA 0 NA 0 0 0 0 0 0 0
STL NPY 7 + 24290331 24297806 rs757139 45215 24945880 2 1.425 1.45974307739546 0.575 6.15400674846 0.0 2.0 +1.425 0 NA 0 0 0 0 0 0 0 0
STL MKLN1 7 + 130663134 130822905 rs7789608 47961 131433716 2 1.297 0.611991586438072 0 9.08744576174 0.0 1.0 +1.297 NA 0 NA NA NA NA NA NA 0 NA
STL ITGB8 7 + 20337249 20416022 rs6947737 44966 19673497 1 1.324 1.76124156051378 0.942 6.17843054659 0.0 1.0 +1.324 NA 0 0 0 0 0 0 0 0 0
STL ORC5 7 - 103635731 103596209 rs1510855 47344 103272595 4 1.219 1.64005392236741 0.825 8.88079161311 0.0 1.0 +1.652 0 0 0 0 0 0 0 0 0 0
STL TECPR1 7 - 97719404 97684751 rs747632 47261 97696996 1 2.223 2.50894451645365 0.583 7.26365733411 0.0 1.0 +2.223 +1.950 +11.670 +3.602 +25.695 NA NA +23.311 +22.613 +6.017 NA
STL SLC4A2 7 + 150387589 150404306 rs2374299 48819 151147243 4 1.199 0.592203734706179 0.425 7.64103297864 0.023 1.0 +1.199 0 0 0 0 0 0 0 0 0 0
STL TP53TG1 7 - 86812744 86792696 rs10499902 47008 86802905 1 12.765 14.7671687567459 0 9.94278052051 0.0 2.0 +12.765 0 0 NA 0 NA NA 0 0 0 NA
STL LOC285878 7 + 54592156 54606452 rs7779915 46387 54730442 3 1.185 0.374871852992122 0.642 6.08890952705 0.008 1.0 +1.185 NA NA NA NA NA NA NA NA NA NA
STL H2AFV 7 - 44854250 44840686 rs2304691 46090 45082106 1 1.123 1.6703277845479 0 10.2473515119 0.001 1.0 +1.123 NA 0 NA NA NA NA NA NA NA NA
STL CBX3 7 + 26207848 26218226 rs7801581 45331 27190296 4 1.101 1.73669986745853 0.742 11.8197251465 0.014 1.0 +1.101 0 0 0 0 0 0 0 0 0 0
STL TMEM106B 7 + 12217372 12237987 rs1369496 44468 12139698 4 1.78 -0.189331538793592 0.825 7.96853712639 0.0 1.0 +1.780 NA 0 0 0 0 0 0 0 0 0
STL ACN9 7 + 96583840 96648259 rs17168173 47235 96563649 1 24.247 24.6907830636262 0 9.57311853403 0.023 1.0 +24.247 0 0 NA NA NA NA NA NA 0 NA
STL ZMIZ2 7 + 44755054 44773639 rs1065646 46089 44775798 1 1.147 1.3952351978051 0.492 8.78577654408 0.005 1.0 +1.147 0 +1.400 +28.208 0 0 0 0 0 0 0
STL TP53TG1 7 - 86812744 86792696 rs10282061 47017 87426067 2 2.018 3.95497698276145 0 9.94278052051 0.0 2.0 +2.018 NA 0 NA NA NA NA NA NA NA NA
STL ADCK2 7 + 140019421 140040931 rs2968546 48291 140066978 2 1.735 2.20697764999172 0.933 8.55768165814 0.0 1.0 +1.735 NA 0 +17.811 +6.911 0 +1.966 0 +12.192 0 +1.098
STL CBX3 7 + 26207848 26218226 rs208557 45273 25592714 7 1.336 0.700502672692936 0 11.8197251465 0.014 1.0 +1.336 0 0 0 0 0 0 0 0 0 0
STL MTERF 7 - 91347952 91342014 rs6977036 47110 91893208 2 1.236 1.10637916028849 0.342 8.74227976727 0.043 1.0 +1.236 +1.212 0 0 0 0 0 0 0 0 0
STL EPDR1 7 + 37927445 37956326 rs6968647 45885 37929447 1 5.729 6.06256309916103 0.7 9.12569934702 0.0 1.0 +5.729 0 0 +15.021 0 0 0 0 0 0 0
STL IMMP2L 7 - 110989583 110091013 rs1508190 47565 110003958 3 1.11 0.469191236621032 0.45 8.49448163867 0.0 1.0 +1.110 0 0 +1.093 0 0 0 0 0 0 0
STL SAMD9L 7 - 92615616 92603240 rs12666302 47125 92613677 1 3.17 3.43822686987114 0 9.78163588501 0.005 1.0 +3.170 NA 0 +5.536 +1.600 0 0 +5.857 +8.615 0 0
STL RAPGEF5 7 - 22363058 22128664 rs17145107 45083 21721388 5 1.439 0.326556459499616 0 7.37386916792 0.0 1.0 +1.439 NA 0 NA NA NA NA NA NA NA NA
STL GCC1 7 - 127012890 127010599 rs6957751 47834 126749724 2 1.167 0.684722230751828 0.717 9.8649841039 0.0 1.0 +1.167 0 0 0 0 0 0 0 0 0 0
STL ATP5J2 7 - 98901760 98893914 rs2527887 47292 99388890 2 1.509 1.20226992430332 0.408 11.4995496868 0.0 1.0 +1.509 0 0 0 0 0 0 0 0 0 0
STL ORC5 7 - 103635731 103596209 rs2385142 47358 103656427 3 2.2 2.33675120652761 0.192 8.88079161311 0.0 1.0 +2.200 0 0 0 0 0 0 0 0 0 0
STL PON2 7 - 94902320 94872736 rs43068 47197 94952866 1 2.003 2.40041455027776 0.808 8.52016985398 0.0 1.0 +2.003 0 0 0 0 0 0 0 0 0 0
STL TMEM229A 7 - 123460759 123460759 rs623201 47766 123194511 1 1.455 1.78698663746093 0.692 6.03241064302 0.0 1.0 +1.455 0 NA NA 0 NA NA 0 0 0 NA
STL POT1 7 - 124357273 124251364 rs2402754 47774 124235708 1 4.976 4.71434846702171 0.658 8.67471523949 0.0 1.0 +4.976 0 0 NA 0 NA NA 0 0 0 NA
STL CHCHD2 7 - 56141681 56137048 rs6593292 46424 56010531 1 4.563 4.60754081642771 0.767 13.6706513561 0.001 1.0 +4.563 0 0 +2.813 NA 0 0 NA NA NA 0
STL NDUFA4 7 - 10946338 10939844 rs17540362 44383 11263913 1 1.08 1.36996905754802 0.817 13.8682255778 0.0 1.0 +1.080 0 0 0 NA 0 0 NA NA NA 0
STL STEAP1 7 + 89621624 89631726 rs987867 47054 88769797 2 2.05 2.47070885393341 0 8.19642947595 0.0 1.0 +2.050 NA 0 NA NA NA NA NA NA NA NA
STL HIP1 7 - 75206219 75005481 rs4728696 46634 75838670 4 1.353 0.802989510349706 0.767 6.34153691811 0.0 1.0 +1.353 0 0 0 0 0 0 0 0 0 0
STL NPSR1 7 + 34664421 34855701 rs7808173 45648 33671099 1 1.561 1.8788814139723 0.883 6.49927755279 0.0 1.0 +1.561 0 NA 0 NA 0 0 NA NA NA 0
STL CBX3 7 + 26207355 26218226 rs6968828 45331 27190088 5 1.105 1.27160964964155 0.458 8.80189273635 0.0 1.0 +1.105 0 0 0 0 0 0 0 0 0 0
STL ABCF2 7 - 150555250 150542210 rs432519 48709 150644196 2 1.159 0.426228167878897 0.875 7.18550053526 0.019 1.0 +1.159 0 0 0 0 0 0 0 0 0 0
STL LOC285972 7 + 149761674 149775096 rs10276935 48677 149775350 1 1.192 1.51826998506191 0.367 9.10617117697 0.0 1.0 +1.192 NA NA NA NA NA NA NA NA NA NA
STL C7orf55 7 + 138676436 138680786 rs11764161 48223 138765738 1 5.727 5.67535831066922 0.825 8.61133030896 0.0 1.0 +5.727 0 0 NA +5.990 +1.992 0 0 +8.125 0 0
STL PRSS2 7 + 142178777 142182158 rs5012030 48382 141589368 1 1.103 1.34010636649946 0.667 6.16373452078 0.0 2.0 +1.103 0 0 0 NA NA NA NA NA NA NA
STL CLDN12 7 + 89870583 89879893 rs11973767 47060 88996415 3 1.427 -0.107514372437632 0.15 8.40289440089 0.0 1.0 +1.427 0 0 0 0 0 0 0 0 0 0
STL CPA5 7 + 129771865 129795486 rs17164838 47860 129787915 2 1.436 1.61857970315536 0.883 6.02829629828 0.0 1.0 +1.436 NA NA 0 0 +3.244 0 0 0 0 0
STL H2AFV 7 - 44854250 44840686 rs13221797 46091 45191627 2 1.406 1.41748206268763 0.758 10.2473515119 0.001 1.0 +1.406 0 0 0 +1.378 0 0 0 0 0 0
STL BAIAP2L1 7 - 97868363 97760844 rs12534902 47235 96936729 2 1.488 1.38825312459384 0 8.42268370366 0.0 1.0 +1.488 NA 0 NA NA NA NA NA NA NA NA
STL ACTR3B 7 + 152087783 152182475 rs13223239 48916 152584926 2 1.136 1.75141635605985 0.142 6.5458220697 0.0 1.0 +1.136 0 0 0 0 0 0 0 0 0 0
STL VPS37D 7 + 72720109 72723279 rs17341242 46587 72622236 1 1.212 1.68515474600526 0.883 6.75254929236 0.0 1.0 +1.212 0 0 0 0 0 0 0 0 0 0
STL NCAPG2 7 - 158190281 158117170 rs10230171 49361 158616698 3 1.095 0.897293910476302 0 8.37100434926 0.0 1.0 +1.095 NA 0 NA NA NA NA NA NA NA NA
STL TMUB1 7 - 150411346 150409920 rs17173189 48727 150889058 1 1.537 2.45034433612488 0.883 9.56977718041 0.003 1.0 +1.537 0 0 0 0 0 0 0 0 0 0
STL WIPI2 7 + 5196360 5236991 rs6967673 43967 5484794 2 1.224 1.85424288967846 0 10.4711099484 0.0 1.0 +1.224 0 0 0 0 0 0 0 0 0 0
STL ZNF789 7 + 98908450 98922034 rs17131918 47290 99070822 1 5.653 9.04229946269144 0 7.90457873197 0.0 1.0 +5.653 NA 0 NA NA NA NA NA NA NA NA
STL ATP6V0E2 7 + 149200989 149207356 rs11769599 48661 149076925 2 1.143 0.957922950732563 0.933 7.43537526635 0.406 1.0 +1.143 0 0 0 0 NA NA 0 0 0 NA
STL MEST 7 + 129919173 129932015 rs12112550 47862 129907172 1 2.495 3.14388151133012 0.85 6.7781403439 0.0 1.0 +2.495 0 0 +22.542 0 0 0 +1.266 0 0 0
STL TYW1 7 + 66099251 66340729 rs6979221 46443 66552965 2 1.814 -0.154247506985788 0.6 9.02471867259 0.0 1.0 +1.814 0 NA 0 +1.124 0 0 0 0 0 0
STL ICA1 7 - 8268207 8120199 rs10274732 44110 8190163 1 1.791 3.43021076538139 0 7.81962735786 0.0 1.0 +1.791 NA 0 NA NA NA NA NA NA NA NA
STL ORC5 7 - 103635731 103596209 rs10237456 47350 103372490 8 1.318 0.381850188224766 0.567 6.23180990329 0.0 1.0 +1.318 0 0 0 0 0 0 0 0 0 0
STL DNAJB6 7 + 156822471 156901470 rs3779590 49305 156852243 1 1.485 2.29103874045488 0 9.19281857771 0.001 1.0 +1.485 0 0 0 0 0 0 0 0 0 0
STL RP9 7 - 33115527 33101569 rs6462367 45627 32461358 1 2.439 2.82318321879897 0.817 10.2308974496 0.0 1.0 +2.439 0 +1.140 0 0 0 0 0 0 0 0
STL DGKI 7 - 137182149 136726622 rs1025967 48139 137403631 2 1.23 2.00896979784957 0.742 7.96150590499 0.0 1.0 +1.230 0 NA 0 0 0 0 0 0 0 0
STL PUS7 7 - 104949921 104885609 rs2668882 47379 104935136 1 5.518 6.84964532059224 0 8.11256605631 0.002 1.0 +5.518 0 0 +8.261 0 0 0 0 0 0 0
STL CPVL 7 - 29152678 29002023 rs10951200 45384 28559133 1 1.617 1.94742391660574 0.617 6.04870194948 0.17 1.0 +1.617 0 0 0 0 0 0 0 0 0 0
STL STX1A 7 - 72771953 72752750 rs3135695 46594 73288501 1 1.064 1.55428239052952 0.9 7.35390258418 0.0 1.0 +1.064 0 0 0 0 0 0 0 0 0 0
STL PRRT4 7 - 127788975 127779968 rs2167272 47855 128535614 1 1.004 1.2188028958547 0.217 6.02852181167 0.0 1.0 +1.004 NA NA NA 0 NA NA 0 0 0 NA
STL TES 7 + 115637782 115684583 rs7810484 47653 115052831 2 1.603 1.66926246364061 0.158 7.9447525449 0.352 1.0 +1.603 0 0 0 0 0 0 0 0 0 0
STL RAC1 7 + 6380650 6408471 rs6950096 44017 7405559 2 1.24 -0.0150204386523761 0 6.17192660119 0.0 1.0 +1.240 NA 0 0 0 0 0 0 0 0 0
STL FLJ40852 7 - 141084499 141052026 rs4726469 48312 141058276 1 2.082 2.13331273120228 0.583 6.7616733779 0.001 1.0 +2.082 +1.068 +1.332 +35.609 +36.804 NA NA +19.668 +40.057 +4.062 NA
STL GIMAP2 7 + 150013726 150020335 rs10265474 48671 149466479 4 1.049 1.55587811137268 0.892 9.31662533506 0.0 1.0 +1.049 0 0 0 0 0 0 0 0 0 0
STL ZNF777 7 - 148788986 148760956 rs10250289 48653 148976614 2 2.057 -0.286601019298569 0.742 8.69649928045 0.0 1.0 +2.057 0 0 0 0 0 0 0 0 0 0
STL HBP1 7 + 106596695 106629094 rs401573 47523 107618181 2 1.068 1.40520780969759 0.808 7.57988165039 0.0 1.0 +1.068 0 0 0 0 0 0 0 0 0 0
STL DTX2 7 + 75928907 75972626 rs10255642 46631 75349070 2 1.18 1.71600283713023 0.15 10.0400332343 0.027 1.0 +1.180 0 NA 0 0 0 0 0 0 0 0
STL LSM5 7 - 32496548 32493430 rs2392139 45627 32794640 2 1.523 1.23840501294337 0.842 12.2066186265 0.0 1.0 +1.523 0 0 +1.438 0 0 0 0 0 +5.575 0
STL FIGNL1 7 - 50485582 50482489 rs4947641 46272 50456532 1 13.917 13.0499723810422 0.583 7.78484770899 0.0 1.0 +13.917 0 +2.886 +20.587 +1.508 +4.681 0 +7.894 +6.065 +2.405 0
STL MPP6 7 + 24579609 24693581 rs2299098 45209 24722902 1 1.447 1.74528839334399 0.817 9.29260089795 0.0 2.0 +1.447 0 0 0 0 0 0 0 0 0 0
STL PDE1C 7 - 32076991 31796398 rs3807626 45570 31801276 1 1.259 1.503762072366 0.325 6.26389146869 0.0 1.0 +1.259 0 NA 0 0 0 0 0 0 0 0
STL KIAA1324L 7 - 86507486 86347782 rs17766262 47008 86654922 1 1.155 2.08351050411689 0 6.52744975183 0.011 1.0 +1.155 0 0 NA NA NA NA NA NA NA NA
STL IKZF1 7 + 50314923 50435109 rs1862947 46290 50887431 3 2.27 1.60788850930629 0 8.80643284993 0.14 3.0 +2.270 0 0 0 0 NA NA 0 0 0 NA
STL NAA38 7 + 117611321 117619201 rs39746 47707 117494264 2 1.235 0.0260161981717512 0.725 7.94707770297 0.0 1.0 +1.235 0 +1.792 +10.893 +1.010 0 0 +1.477 +3.060 0 0
STL KBTBD2 7 - 32897993 32877017 rs17336658 45579 32030479 2 1.006 1.13502088615789 0.867 7.76887487915 0.002 2.0 +1.006 0 0 0 0 0 0 0 0 0 0
STL GLCCI1 7 + 7974947 8092347 rs3807839 44099 8158491 3 1.292 1.22481723229711 0.283 9.35379523595 0.0 1.0 +1.292 NA 0 0 0 0 0 0 0 0 0
STL SCRN1 7 - 29995950 29930256 rs11978244 45466 29980593 2 1.001 1.55217763811807 0.867 9.72922191213 0.0 1.0 +1.001 0 0 +3.831 0 0 0 0 0 0 0
STL ZNF92 7 + 64476202 64500688 rs7777155 46441 64486280 2 1.415 0.150787011921362 0.833 6.99658653666 0.0 1.0 +1.415 0 0 +1.030 0 0 0 0 0 +1.735 0
STL PHTF2 7 + 77307382 77422110 rs10486833 46640 77391290 1 1.597 1.93826492278596 0.208 9.6260057478 0.0 1.0 +1.597 NA 0 0 +1.133 NA NA 0 0 0 NA
STL MEPCE 7 + 99865189 99869060 rs1073 47292 99869548 1 20.127 21.664859717415 0.858 9.90836569853 0.101 1.0 +20.127 +10.931 +5.229 0 0 0 0 0 +1.988 0 0
STL ELMO1 7 - 36992396 36861881 rs6966983 45809 36890089 1 1.098 1.27882838505166 0.725 8.55445866538 0.0 1.0 +1.098 0 0 0 0 0 0 0 0 0 0
STL NUB1 7 + 150669790 150705065 rs6964641 48709 150637462 4 1.2 1.13952701055597 0.267 9.34504464532 0.111 2.0 +1.200 0 0 0 0 NA NA 0 0 0 NA
STL ZKSCAN1 7 + 99451154 99468863 rs6964653 47294 100435595 2 1.198 1.68141334012234 0.817 8.93725094394 0.062 1.0 +1.198 0 0 0 0 0 0 0 0 0 0
STL AGMO 7 - 15568165 15207509 rs218081 44713 15051666 1 1.178 1.42178219663765 0.425 6.01777593277 0.0 2.0 +1.178 NA 0 0 NA 0 0 NA NA NA 0
STL GRM8 7 - 126670805 125866458 rs737702 47795 126085904 1 4.997 5.19698172522762 0.367 7.55314377743 0.0 1.0 +4.997 0 0 +17.881 0 0 0 0 0 0 0
STL DFNA5 7 - 24764164 24705403 rs2390980 45208 24563116 4 10.496 -0.387913027927393 0.933 12.0978147086 0.001 1.0 +10.496 0 0 +13.501 0 0 0 +2.067 0 0 +1.013
STL ADCK2 7 + 140019421 140040931 rs10952458 48292 140484093 3 1.466 1.22041318783131 0.8 8.55768165814 0.0 1.0 +1.466 NA 0 0 0 0 0 0 0 0 0
STL CYP51A1 7 - 91601995 91581093 rs10269502 47108 91405065 1 1.099 2.46457492406164 0 11.452105446 0.0 1.0 +1.099 NA 0 NA NA NA NA NA NA NA NA
STL MET 7 + 116099694 116223176 rs17138596 47666 115742333 2 1.073 -0.208973555933437 0.842 6.05086980337 0.0 1.0 +1.073 NA 0 0 0 0 0 0 0 0 0
STL KCNH2 7 - 150283850 150278441 rs6464169 48774 151070349 2 1.087 1.34462927905111 0 6.30125007996 0.0 1.0 +1.087 NA 0 NA NA NA NA NA NA 0 NA
STL KCND2 7 + 119700957 120174970 rs9942667 47716 119861396 2 1.864 2.15669343537968 0.183 8.21050540757 0.0 1.0 +1.864 0 NA 0 0 0 0 0 0 0 0
STL HIBADH 7 - 27669145 27532516 rs4722726 45345 27660733 1 6.078 6.88940298902015 0.742 7.92044433031 0.0 1.0 +6.078 NA 0 +49.210 +9.142 0 +2.647 +4.410 +9.124 +6.801 +1.465
STL COL1A2 7 + 93861808 93897494 rs180273 47152 93376231 2 1.002 1.15338486374178 0.85 6.02371730093 0.002 1.0 +1.002 0 0 0 0 0 0 0 0 0 0
STL BAZ1B 7 - 72574551 72493959 rs13236108 46594 73159049 1 1.886 1.97645364291894 0.15 7.62289615832 0.042 1.0 +1.886 0 0 0 NA 0 0 NA NA NA 0
STL TOMM7 7 - 22828946 22819329 rs1730906 45098 22000437 2 1.138 0.669264809784598 0.642 12.3135713423 0.0 1.0 +1.138 0 0 0 0 0 0 0 0 0 0
STL LRGUK 7 + 133462644 133599136 rs6467514 47988 133338158 1 1.572 1.91060066056422 0.317 6.13156088613 0.0 1.0 +1.572 0 NA 0 0 0 0 0 0 0 0
STL CYTH3 7 - 6278767 6171172 rs6964421 43976 6487201 2 2.047 1.9963311427153 0.383 9.71744340153 0.0 1.0 +2.047 0 0 +1.597 0 0 0 0 0 0 0
STL VPS41 7 - 38915325 38732451 rs6969360 45909 38477367 1 1.045 1.77506967220771 0.933 9.24280519453 0.063 1.0 +1.045 0 0 0 0 0 0 0 0 0 0
STL GUSB 7 - 65084736 65063485 rs10231956 46439 64399829 2 7.464 0.770351307552669 0.533 9.553437992 0.469 2.0 +7.464 +1.580 0 0 0 0 0 0 0 +1.925 0
STL NOM1 7 + 156435177 156454983 rs849063 49294 156069123 3 1.459 0.900714942154557 0.667 6.73785902745 0.0 1.0 +1.459 0 0 0 0 0 0 0 0 0 0
STL MRPS24 7 - 43875670 43873106 rs670573 46075 43873038 1 10.592 10.2211143957215 0.925 10.6483604156 0.0 1.0 +10.592 0 0 +3.233 0 0 0 0 0 NA 0
STL ATP5J2 7 - 98901760 98893914 rs10231948 47290 98969729 1 3.486 4.24048774522193 0 11.4995496868 0.0 1.0 +3.486 NA 0 NA NA NA NA NA NA NA NA
STL PDGFA 7 - 526007 504737 rs7807150 43821 986798 1 1.006 1.26340686897472 0.842 7.30173695172 0.0 1.0 +1.006 0 0 0 0 NA NA 0 0 0 NA
STL TMUB1 7 - 150411346 150409920 rs4725390 48699 150436015 2 1.672 1.43585506231051 0 9.56977718041 0.003 1.0 +1.672 NA 0 NA NA NA NA NA NA NA NA
STL MDH2 7 + 75515328 75533532 rs3178297 46634 75533549 1 2.237 5.03931286750947 0 12.7629252574 0.012 2.0 +2.237 0 0 0 0 0 0 0 0 0 0
STL GNAT3 7 - 79979178 79926113 rs1524595 46806 80006226 1 1.102 1.34917883681317 0.917 6.16636371526 0.0 1.0 +1.102 NA NA NA 0 NA NA 0 0 0 NA
STL ETV1 7 - 13996167 13902237 rs251995 44588 13873239 2 1.202 1.37357563267807 0.258 6.19243879619 0.0 1.0 +1.202 0 0 0 0 NA NA 0 0 0 NA
STL TFR2 7 - 100069209 100056685 rs11772963 47294 100434640 1 1.44 1.72373188792236 0.533 6.28056678138 0.0 1.0 +1.440 0 0 0 0 0 0 0 0 0 0
STL CALD1 7 + 134226690 134303630 rs11984203 48041 134976487 1 1.62 1.8671367957163 0.175 6.15659260813 0.003 2.0 +1.620 NA 0 0 0 0 0 0 0 0 0
STL LOC100133311 7 + 27146507 27158437 rs2040784 45289 26175586 1 1.4 1.67813325158974 0.467 6.13116097006 0.0 1.0 +1.400 0 NA 0 0 0 0 0 0 0 0
STL TP53TG1 7 - 86812744 86792696 rs17149864 47010 87172320 4 1.993 0.229548528052802 0.067 9.94278052051 0.0 2.0 +1.993 0 0 NA 0 NA NA 0 0 0 NA
STL COG5 7 - 106992195 106631311 rs2536492 47480 106466870 2 1.033 -0.222068425264841 0.5 7.99234181956 0.002 1.0 +1.033 0 0 0 0 0 0 0 0 0 0
STL ACTL6B 7 - 100092020 100078885 rs3736591 47292 99588953 1 1.455 1.61446433655757 0 8.73319321879 0.0 1.0 +1.455 0 0 0 0 0 0 0 0 0 0
STL ANKIB1 7 + 91713483 91865461 rs17164519 47108 91836431 1 1.23 1.49312894257302 0.908 9.42032925173 0.001 1.0 +1.230 0 0 NA 0 NA NA 0 0 0 NA
STL GRM3 7 + 86111165 86331533 rs10280623 47010 87040480 1 1.081 1.35893447396857 0.75 6.16012546167 0.013 1.0 +1.081 0 NA 0 0 0 0 0 0 0 0
STL INSIG1 7 + 154720418 154730883 rs13221983 49143 154626717 1 2.486 2.90043661626727 0.792 10.5894635942 0.0 1.0 +2.486 0 0 0 0 0 0 +1.338 0 0 +1.793
STL GTPBP10 7 + 89813914 89852141 rs6966057 47078 89722533 1 4.141 4.72080320413935 0 7.36575829273 0.009 2.0 +4.141 0 0 0 0 0 0 0 0 0 0
STL MNX1 7 - 156494890 156491328 rs2024265 49303 156450380 1 2.249 2.51429900676861 0.183 8.21029276836 0.0 1.0 +2.249 NA NA 0 NA 0 0 NA NA NA 0
STL SLC13A1 7 - 122627261 122542945 rs6975237 47767 123338487 1 1.047 2.11259000491037 0 6.21465493852 0.182 3.0 +1.047 NA NA NA NA NA NA NA NA NA NA
STL ABCB8 7 + 150356442 150373228 rs9640291 48727 150783598 1 1.035 1.21043373186189 0.5 6.49139085238 0.0 1.0 +1.035 0 0 0 0 0 0 0 0 0 0
STL PLXNA4 7 - 131983987 131820312 rs2111815 47985 132349786 1 1.137 1.4307476499598 0.767 6.32322221204 0.014 1.0 +1.137 0 0 0 0 0 0 0 0 0 0
STL DNAJC2 7 - 102772556 102740326 rs10435342 47337 103192753 1 1.033 0.978519911369082 0.808 6.73660850097 0.0 1.0 +1.033 NA 0 0 NA 0 0 NA NA NA 0
STL C7orf42 7 + 66023637 66057923 rs7777631 46441 66019526 1 7.103 7.09053506157417 0.917 11.208654957 0.031 1.0 +7.103 0 0 +3.025 0 +1.382 0 0 0 0 0
STL ANKRD7 7 + 117651947 117669638 rs17141346 47708 117880313 1 2.541 3.23095516221841 0.95 6.28442514467 0.0 1.0 +2.541 0 NA 0 NA 0 0 NA NA NA 0
STL CBLL1 7 + 107171514 107185823 rs10487275 47486 107197515 2 1.338 1.32893411936081 0.25 7.66114546451 0.0 1.0 +1.338 0 0 0 0 0 0 0 0 0 0
STL DPY19L2P2 7 - 102707995 102603094 rs7811224 47304 102744813 1 2.911 3.57879024413601 0 6.90896327672 0.0 1.0 +2.911 NA NA NA NA NA NA NA NA NA NA
STL SBDS 7 - 66098023 66090921 rs13236124 46443 66648001 1 1.008 1.22332684498331 0.725 10.0394005063 0.012 1.0 +1.008 0 0 NA 0 NA NA 0 0 0 NA
STL STYXL1 7 - 75515257 75463853 rs8565 46634 75468210 1 31.116 30.8101289538142 0.292 9.25443896238 0.363 1.0 +31.116 +5.398 0 +46.919 0 +8.293 0 0 0 +2.050 +4.428
STL BLVRA 7 + 43764796 43813100 rs1057523 46075 43636848 1 3.588 3.96954868728794 0.358 11.3001942338 0.0 1.0 +3.588 NA 0 +1.602 +4.622 0 0 +11.368 +11.490 +6.745 0
STL PUS7 7 - 104949921 104885609 rs13223180 47420 105416119 3 1.572 -0.146045046560765 0.867 8.11256605631 0.002 1.0 +1.572 0 0 0 0 0 0 0 0 0 0
STL DNAJC30 7 - 72735717 72735717 rs12154858 46594 73437887 2 1.189 1.12040317817661 0.892 6.72758613119 0.0 1.0 +1.189 0 0 0 0 0 0 0 0 0 0
STL IFRD1 7 + 111879348 111902720 rs10155882 47607 111874269 1 3.383 3.66200100556662 0.683 8.90570039763 0.0 1.0 +3.383 0 0 0 0 0 0 +2.207 +3.796 0 0
STL C7orf13 7 - 156126109 156126109 rs2240645 49298 156163909 3 10.358 0.0798202971153843 0.408 6.52073117962 0.0 1.0 +10.358 +4.993 +3.591 NA +34.052 NA NA +33.169 +49.851 +7.373 NA
STL LRWD1 7 + 101892394 101900360 rs12533649 47304 101897895 1 11.078 10.2806474830043 0.35 8.13154847206 0.0 1.0 +11.078 0 0 +26.194 0 0 +1.433 +4.878 0 0 0
STL NAPEPLD 7 - 102576805 102531237 rs12533649 47304 101897895 1 1.079 1.23148387213619 0.35 6.28578528594 0.001 2.0 +1.079 0 0 0 0 0 0 0 0 0 0
STL RFC2 7 - 73306674 73284482 rs2024025 46596 73481452 1 1.596 1.64351990894293 0.625 8.07829123032 0.005 1.0 +1.596 0 0 0 0 0 0 0 0 0 0
STL ZNF775 7 + 149707338 149724533 rs11976415 48676 149708791 1 4.241 4.90428112671508 0.058 10.0483605206 0.0 1.0 +4.241 0 0 0 0 0 0 0 0 0 0
STL EEPD1 7 + 36159360 36305140 rs888046 45759 36208287 3 1.504 0.717572751843907 0.5 6.36457203103 0.016 1.0 +1.504 0 0 0 0 0 0 0 0 0 0
STL SRCRB4D 7 - 75876948 75857628 rs2260209 46636 76468767 2 1.859 -0.069863714932892 0.383 6.49930763174 0.0 1.0 +1.859 0 0 0 0 0 0 0 0 0 0
STL SEMA3C 7 - 80386603 80212559 rs11770882 46845 80703790 1 1.007 1.85405175245087 0.892 6.26916540411 0.0 1.0 +1.007 0 NA 0 0 0 0 0 0 0 0
STL ATG9B 7 - 150352519 150341429 rs310589 48703 150523532 1 1.118 1.37516167524537 0.433 6.02239455232 0.0 1.0 +1.118 NA NA 0 NA 0 0 NA NA NA 0
STL UNCX 7 + 1239179 1241993 rs10464243 43821 1148475 1 1.26 1.58420495008039 0 6.15082033766 0.0 1.0 +1.260 NA NA 0 0 0 0 0 0 0 0
STL MICALL2 7 - 1465635 1440834 rs4257937 43835 1558523 1 1.36 1.48403196752529 0.358 6.3662455028 0.0 2.0 +1.360 0 0 0 0 0 0 0 0 0 0
STL TP53TG1 7 - 86812744 86792696 rs802457 47007 86088007 3 1.925 0.441619321608499 0.717 9.94278052051 0.0 2.0 +1.925 0 0 NA 0 NA NA 0 0 0 NA
STL C7orf70 7 - 6355115 6337391 rs10226594 43976 6840108 1 1.246 2.99864382138718 0 9.5337267195 0.003 1.0 +1.246 NA 0 NA NA NA NA NA NA NA NA
STL ABCB4 7 - 86942955 86869554 rs4148749 47010 86982349 3 2.497 0.552047271294005 0 7.35887169067 0.0 1.0 +2.497 NA 0 NA NA NA NA NA NA 0 NA
STL VWDE 7 - 12410377 12337348 rs10499409 44443 11737813 1 1.043 1.28617752883769 0.492 6.06003622349 0.01 1.0 +1.043 0 0 NA 0 NA NA 0 0 0 NA
STL TRIM24 7 + 137795618 137920026 rs7780581 48166 137830598 1 1.496 3.13181465049155 0 8.57056324454 0.031 1.0 +1.496 NA 0 NA NA NA NA NA NA NA NA
STL MEST 7 + 129919173 129932015 rs6979302 47865 130140393 3 2.085 1.97297613532767 0.883 6.7781403439 0.0 1.0 +2.085 0 0 0 0 0 0 0 0 0 0
STL GIMAP8 7 + 149778894 149805112 rs1104881 48677 149772742 1 6.414 6.68112704819398 0.225 7.3459759852 0.0 1.0 +6.414 0 0 +25.443 0 0 0 0 0 0 0
STL ZC3HAV1 7 - 138445005 138396424 rs17160760 48219 138446410 6 2.641 -0.219229843457011 0.067 8.13047602809 0.001 1.0 +2.641 0 0 0 0 0 0 0 0 0 0
STL TAS2R4 7 + 141124757 141124757 rs6963959 48312 141054185 1 1.573 1.82255881983956 0.417 5.99933874898 0.0 1.0 +1.573 NA NA 0 +6.254 0 0 +9.717 +8.368 0 0
STL C7orf68 7 NA 127883119 127884490 rs6962635 47837 127475861 1 1.125 1.282841869011 0.8 10.1689640737 0.0 1.0 +1.125 0 0 0 0 0 0 0 0 0 0
STL GATAD1 7 + 91914700 91923621 rs2540579 47103 91028043 1 1.354 1.5918264958338 0.625 8.68098227155 0.0 1.0 +1.354 0 0 0 0 0 0 0 0 0 0
STL ASL 7 + 65178268 65195189 rs589896 46439 64382417 2 2.881 0.777755027002577 0.925 8.56678066426 0.0 1.0 +2.881 0 0 +17.284 0 0 0 0 0 0 0
STL ADCK2 7 + 140019421 140040931 rs2079615 48268 139569477 4 2.102 -0.0569135560033986 0.708 8.55768165814 0.0 1.0 +2.102 NA 0 0 0 0 0 0 0 0 0
STL AZGP1 7 - 99411671 99402845 rs314370 47292 100291144 1 1.122 1.593610234053 0 6.09786996404 0.0 1.0 +1.122 0 0 NA 0 NA NA 0 0 0 NA
STL EGFR 7 + 55054218 55191945 rs7809332 46412 55260855 1 1.135 1.38210879940828 0.783 6.06557241538 0.0 1.0 +1.135 NA 0 0 0 0 0 0 0 0 0
STL CLEC5A 7 - 141293252 141276487 rs6957353 48375 141539260 1 1.536 1.80848643646915 0.775 6.05734294989 0.004 1.0 +1.536 0 NA 0 0 0 0 0 0 0 0
STL KIAA1549 7 - 138316604 138173445 rs6977460 48211 138318328 2 1.859 1.83384790923701 0.3 6.31747602246 0.0 1.0 +1.859 0 0 NA 0 NA NA 0 0 0 NA
STL STARD3NL 7 + 38184457 38236048 rs11771853 45900 38169866 2 1.501 0.706871096209289 0 9.78928645012 0.0 1.0 +1.501 +1.350 0 +9.654 +4.953 0 +1.202 0 +9.795 +5.941 +1.360
STL RPA3 7 - 7724763 7643238 rs7788388 44024 7625463 3 1.066 0.0632601557821849 0.875 10.3293337207 0.001 1.0 +1.066 0 0 +3.992 0 0 0 0 0 0 0
STL SVOPL 7 - 137999509 137929906 rs270904 48121 137007191 1 2.238 2.51318937015283 0.683 6.20181917927 0.0 1.0 +2.238 NA 0 0 0 0 0 0 0 0 0
STL SLC37A3 7 - 139744780 139681773 rs4407796 48281 139745074 1 1.942 2.22944075272789 0.375 7.78263741622 0.001 1.0 +1.942 0 0 0 0 0 0 0 +2.270 0 0
STL KLHL7 7 + 23111877 23180158 rs9639458 45175 23223808 1 7.865 9.56895771247583 0 7.43552560635 0.003 1.0 +7.865 NA 0 NA NA NA NA NA NA NA NA
STL RP9 7 - 33115527 33101569 rs6949988 45633 33423496 3 1.323 1.05891832331208 0 10.2308974496 0.0 1.0 +1.323 NA 0 NA NA NA NA NA NA NA NA
STL TBL2 7 - 72630949 72623238 rs6951030 46588 72771177 3 1.25 1.7574130147341 0.2 10.7559568365 0.001 1.0 +1.250 0 0 0 +1.836 0 0 +1.424 +3.038 +1.298 0
STL UPP1 7 + 48094879 48114339 rs7798316 46191 47592922 2 1.118 1.01333402784701 0.367 6.19669622938 0.0 1.0 +1.118 0 0 0 0 0 0 0 0 0 0
STL TMEM229A 7 - 123460759 123460759 rs693998 47767 123252578 2 1.265 0.558229628914102 0.192 6.03241064302 0.0 1.0 +1.265 0 NA NA 0 NA NA 0 0 0 NA
STL GLCCI1 7 + 7974947 8092347 rs37959 44088 7968914 5 1.734 -0.353636385834811 0.375 9.35379523595 0.0 1.0 +1.734 NA 0 +8.620 0 0 0 0 0 0 0
STL ZC3HC1 7 - 129478469 129445808 rs17165216 47865 130217164 1 1.213 1.80778940672907 0 9.41669141162 0.0 1.0 +1.213 NA 0 NA NA NA NA NA NA NA NA
STL SAP25 7 - 100009206 100008130 rs1880949 47292 99560202 1 1.03 1.25267150128142 0.675 8.12481657462 0.0 1.0 +1.030 0 0 NA 0 NA NA 0 0 0 NA
STL C7orf59 7 + 99584465 99589425 rs1880949 47292 99560202 1 3.489 3.49465519649076 0.675 10.6670783626 0.006 1.0 +3.489 0 NA 0 0 0 0 0 0 0 0
STL ADAP1 7 - 960815 905112 rs6956301 43821 937650 1 5.779 6.23044194066622 0 11.3745169693 0.025 2.0 +5.779 0 0 +4.969 0 0 0 0 0 0 0
STL ISPD 7 - 16427472 16097949 rs37410 44741 15742202 4 1.001 -0.285766225423336 0 6.21321119417 0.013 1.0 +1.001 NA NA NA 0 NA NA 0 0 0 NA
STL C7orf50 7 - 1144419 1003966 rs7802145 43832 1311526 2 1.392 1.50624192047968 0.283 12.3645067652 0.0 1.0 +1.392 NA 0 0 0 0 0 0 0 0 0
STL CHCHD2 7 - 56141681 56137048 rs2272227 46418 55463481 4 1.073 0.931338795446904 0.642 13.6706513561 0.001 1.0 +1.073 0 0 0 NA 0 0 NA NA NA 0
STL MTERF 7 - 91347952 91342014 rs2709204 47095 90876158 3 1.036 0.0919913852186232 0.642 8.74227976727 0.043 1.0 +1.036 0 0 0 0 0 0 0 0 0 0
STL ATXN7L1 7 - 105304267 105189145 rs13231470 47397 105229759 1 1.138 1.42039370457855 0.775 6.08496804234 0.103 2.0 +1.138 NA 0 0 0 0 0 0 0 0 0
STL ZC3HAV1 7 - 138445005 138396424 rs4732334 48204 138117260 4 1.174 1.46848454675296 0.533 8.13047602809 0.001 1.0 +1.174 0 0 0 0 0 0 0 0 0 0
STL DTX2 7 + 75928907 75972626 rs11486951 46634 75876089 1 1.802 2.02968641023821 0 10.0400332343 0.027 1.0 +1.802 0 NA +2.946 0 0 0 0 0 0 0
STL IGFBP1 7 + 45894483 45899083 rs6463320 46138 46217941 2 1.113 0.0334699850600524 0 6.04056930304 0.081 1.0 +1.113 NA 0 NA NA NA NA NA NA NA NA
STL SHFM1 7 - 96177139 96156214 rs2922924 47226 96235038 2 1.766 0.505118878769634 0.15 12.5550350986 0.0 2.0 +1.766 0 NA 0 0 0 0 0 0 0 0
STL KIAA0415 7 + 4781787 4797271 rs7810433 43954 4783986 1 7.944 10.3048785621857 0.05 7.29457918023 0.0 1.0 +7.944 0 0 0 NA NA NA NA NA NA NA
STL ZNF107 7 + 63763945 63804136 rs6955970 46439 63754374 2 5.307 2.94121310935525 0.633 7.96677325646 0.0 1.0 +5.307 0 +1.184 0 0 0 0 0 0 +1.742 0
STL VGF 7 - 100595572 100594864 rs2690906 47300 101238115 1 1.198 1.48154166612397 0.208 6.00288821458 0.0 1.0 +1.198 0 0 0 0 0 0 0 0 0 0
STL CCDC126 7 + 23603522 23649074 rs10282314 45208 24458978 3 1.038 1.27754512853581 0 6.71323857863 0.0 1.0 +1.038 NA 0 0 0 0 0 0 0 0 0
STL TYW1 7 + 66099251 66340729 rs9886263 46441 66303321 1 8.919 9.36345708420401 0.725 9.02471867259 0.0 1.0 +8.919 +2.546 NA +20.360 +18.013 +1.642 0 +6.891 +21.235 0 0
STL RSBN1L 7 + 77163678 77245782 rs10261909 46710 77924782 3 1.114 0.779815949044239 0.725 8.6259032566 0.0 1.0 +1.114 0 NA 0 0 0 0 0 0 0 0
STL LAMB1 7 - 107431040 107351768 rs2108227 47490 107252576 1 1.153 1.40360453276114 0.717 6.30193834769 0.001 1.0 +1.153 0 0 0 0 0 0 0 0 0 0
STL SEPT7P2 7 - 45775142 45730604 rs1990042 46090 44942874 1 1.191 1.41541726357924 0.717 6.94954240565 0.0 2.0 +1.191 NA 0 NA NA NA NA NA NA NA NA
STL UBE3C 7 + 156624415 156753039 rs3808316 49305 156637548 1 4.843 5.14765907468407 0.392 8.56744743973 0.0 1.0 +4.843 0 0 +45.220 0 +4.258 +1.633 0 +2.713 0 +2.904
STL ARPC1B 7 + 98810233 98830009 rs12535424 47290 98891752 1 2.52 3.52191985366639 0.917 12.5609912283 0.0 1.0 +2.520 0 0 +1.108 0 0 0 0 0 0 0
STL ZNF394 7 - 98935813 98930190 rs4727411 47283 98226706 1 1.198 1.40725309526328 0 9.03966213516 0.0 1.0 +1.198 0 0 0 0 0 0 0 0 0 0
STL VKORC1L1 7 + 64975691 65056495 rs6965099 46439 64048802 2 2.496 0.954605417508456 0.542 8.41178885966 0.0 1.0 +2.496 0 0 +6.969 0 0 0 0 0 0 0
STL MRPL32 7 + 42938463 42943445 rs17722435 46046 43032647 2 1.107 0.603537410636734 0 10.1679154825 0.0 1.0 +1.107 0 0 NA NA NA NA NA NA 0 NA
STL ZNF12 7 - 6713091 6698859 rs13227601 44024 7632949 2 1.047 1.07255865478634 0.525 8.743010808 0.021 2.0 +1.047 0 0 0 0 NA NA 0 0 0 NA
STL STAG3 7 + 99613473 99649565 rs2904850 47294 100390580 2 1.53 1.83469864854483 0.908 10.3987676799 0.006 2.0 +1.530 NA 0 NA 0 NA NA 0 0 0 NA
STL HBP1 7 + 106596695 106629094 rs10273733 47481 107045357 1 1.8 2.04386420889681 0.733 7.57988165039 0.0 1.0 +1.800 0 0 +3.313 0 0 0 0 0 0 0
STL KLHDC10 7 + 129497584 129557612 rs966400 47910 130545068 3 1.07 0.438875140519845 0 6.32330301303 0.0 1.0 +1.070 NA 0 NA NA NA NA NA NA NA NA
STL GALNTL5 7 + 151284396 151347663 rs4726123 48829 151306403 1 1.245 1.46154331333363 0.392 6.08873663732 0.0 1.0 +1.245 0 NA 0 0 0 0 0 0 0 0
STL FLJ43663 7 - 130444102 130281134 rs205773 47891 130291743 1 7.221 7.48317161071175 0.375 7.26255514649 0.026 1.0 +7.221 0 0 NA NA NA NA NA NA NA NA
STL NEUROD6 7 - 31347063 31345428 rs17336340 45579 32014641 1 1.226 1.47010020646446 0.308 6.22465621441 0.0 1.0 +1.226 0 NA 0 0 0 0 0 0 0 0
STL FGL2 7 - 76667086 76664238 rs7776968 46638 76887142 1 3.216 3.58345925982517 0.358 6.81718139961 0.0 1.0 +3.216 0 0 +1.377 0 0 0 0 0 0 0
STL GRM8 7 - 126670805 125866458 rs1204532 47796 126305801 2 1.267 -0.534858086046679 0.575 7.55314377743 0.0 1.0 +1.267 0 0 +4.709 0 0 0 0 0 0 0
STL SHFM1 7 - 96177139 96156214 rs17497309 47224 96187233 1 4.601 4.6826529443472 0.792 12.5550350986 0.0 2.0 +4.601 0 NA 0 0 0 0 0 0 0 0
STL EVX1 7 + 27248688 27252029 rs757135 45345 27942166 1 1.687 2.29358474294763 0 6.17486859809 0.0 1.0 +1.687 NA 0 NA NA NA NA NA NA NA NA
STL ZNF107 7 + 63763945 63804136 rs17779194 46437 63732033 1 5.803 6.63528782830788 0 7.96677325646 0.0 1.0 +5.803 0 0 0 0 0 0 0 0 0 0
STL LOC100505881 7 NA 78921211 78926787 rs38127 46750 78107311 1 1.142 1.37454328300847 0.633 6.44905016595 0.003 2.0 +1.142 0 NA NA NA NA NA NA NA NA NA
STL MUC17 7 + 100450083 100488003 rs2070215 47292 99534733 2 1.23 1.40075205471603 0.708 6.21993590917 0.0 1.0 +1.230 NA NA 0 0 0 0 +1.122 0 0 0
STL GBAS 7 + 55999763 56034194 rs6593296 46424 56085787 2 5.711 3.03641784783314 0.775 10.0527177541 0.0 1.0 +5.711 0 0 0 0 0 0 0 0 0 0
STL MLL5 7 + 104441872 104539507 rs10272675 47399 105267385 1 1.963 2.24816350023695 0.858 7.70812334588 0.0 1.0 +1.963 0 0 0 0 0 0 0 0 0 0
STL HOXA5 7 - 27149812 27148229 rs6968655 45302 26535655 3 1.107 0.724534332413031 0.183 6.15254586055 0.017 1.0 +1.107 NA 0 0 0 0 0 0 0 0 0
STL CBLL1 7 + 107171514 107185823 rs2395911 47485 107111349 1 1.605 1.56713586782569 0.767 7.66114546451 0.0 1.0 +1.605 0 0 +3.817 0 0 0 0 0 0 0
STL RPA3 7 - 7724763 7643238 rs4725069 44094 8098777 2 1.324 2.13414918766975 0.342 10.3293337207 0.001 1.0 +1.324 0 0 0 0 0 0 0 0 0 0
STL KIAA1549 7 - 138316604 138173445 rs12707402 48210 138260197 1 1.993 2.39442557218808 0.758 6.31747602246 0.0 1.0 +1.993 0 0 NA 0 NA NA +1.200 0 0 NA
STL GPR146 7 + 1063666 1063666 rs3808351 43821 1093185 1 1.367 1.6526559797906 0 7.6330750865 0.0 1.0 +1.367 NA 0 0 0 0 0 0 0 0 0
STL FIGNL1 7 - 50485582 50482489 rs2189817 46290 50930954 2 1.05 0.869805209118024 0.625 7.78484770899 0.0 1.0 +1.050 0 0 0 0 0 0 0 0 0 0
STL FZD9 7 + 72486044 72486044 rs1059779 46589 72788447 1 1.246 1.58673894223196 0.767 6.76844910903 0.0 1.0 +1.246 0 0 0 0 0 0 0 0 0 0
STL HERPUD2 7 - 35701297 35639986 rs6942605 45764 36338148 3 1.153 0.956853940699742 0.892 9.58312086377 0.0 1.0 +1.153 0 0 0 0 0 0 0 0 0 0
STL OSBPL3 7 - 24986285 24806423 rs12700541 45209 24679816 2 1.082 0.77176435580333 0.2 7.81778299306 0.004 1.0 +1.082 0 0 0 0 0 0 0 0 0 0
STL C7orf31 7 - 25186342 25142937 rs2523078 45232 25154071 1 13.67 13.3380821085413 0.8 6.26926195648 0.0 1.0 +13.670 NA 0 +2.465 0 0 0 0 0 0 0
STL MLL3 7 - 151764023 151464942 rs4025734 48832 151765225 1 1.35 1.55198767432537 0.767 6.17303508639 0.005 2.0 +1.350 0 0 +1.323 0 0 0 0 0 0 0
STL TMEM140 7 + 134483305 134499709 rs3110798 48041 135036527 3 1.751 1.1614308193506 0.592 9.12396958291 0.0 1.0 +1.751 0 0 0 0 0 0 0 0 0 0
STL SLC4A2 7 + 150387589 150404306 rs6943172 48727 150816188 2 1.068 1.36728460943921 0.95 7.64103297864 0.023 1.0 +1.068 0 0 0 0 0 0 0 0 0 0
STL IMMP2L 7 - 110989583 110091013 rs115825 47573 110349917 2 3.21 0.973820708783519 0 8.49448163867 0.0 1.0 +3.210 0 0 +8.287 0 0 0 0 0 +1.362 0
STL POR 7 + 75382355 75453590 rs6974346 46634 75734471 1 1.095 1.39287107490461 0.925 7.27387882251 0.0 1.0 +1.095 0 0 0 0 0 0 0 0 0 0
STL HEATR2 7 + 732863 791679 rs4275123 43820 823878 1 4.602 4.36928841365809 0.783 10.908057212 0.002 2.0 +4.602 0 0 0 0 0 0 +2.860 0 +1.861 0
STL GIMAP5 7 + 150065368 150070203 rs4725937 48678 150082670 1 1.32 1.6932270007586 0.133 7.30321638525 0.0 1.0 +1.320 +2.019 0 +1.357 0 0 0 0 0 NA 0
STL COPG2 7 - 130004138 129933883 rs205737 47891 130311368 5 1.842 0.687970489798014 0.725 8.1829482233 0.008 1.0 +1.842 0 0 0 0 NA NA 0 0 0 NA
STL C7orf13 7 - 156126109 156126109 rs1016061 49295 156120972 5 1.305 -0.527846563628482 0.575 6.52073117962 0.0 1.0 +1.305 +2.784 0 NA +19.802 NA NA +20.459 +26.523 +3.822 NA
STL SEMA3E 7 - 83108683 82835290 rs12113820 46931 82473981 1 1.096 1.07798039412138 0.558 8.96899418192 0.057 2.0 +1.096 0 0 0 0 0 0 0 0 0 0
STL RARRES2 7 - 149669696 149666461 rs7800829 48677 149848022 2 1.013 -0.0215441163958003 0.917 7.10319976646 0.26 2.0 +1.013 0 0 0 0 0 0 0 0 0 0
STL MYO1G 7 - 44985229 44969019 rs7792760 46090 44970588 1 13.72 13.3381189889236 0.842 10.667942612 0.102 1.0 +13.720 NA 0 0 0 0 0 0 0 0 0
STL C7orf41 7 + 30141076 30163578 rs17159797 45510 31008533 2 1.018 1.7139240857288 0 7.1641603349 0.016 2.0 +1.018 NA 0 NA NA NA NA NA NA NA NA
STL GLCCI1 7 + 7974947 8092347 rs17151593 44082 7946247 2 1.174 1.90202890474436 0.95 9.35379523595 0.0 1.0 +1.174 NA 0 0 0 0 0 0 0 0 0
STL AP1S1 7 + 100584405 100590519 rs1048303 47294 100590860 1 20.115 20.0030232837143 0.417 9.65091869146 0.0 1.0 +20.115 +8.711 0 +2.500 0 NA NA +2.311 0 0 NA
STL UPP1 7 + 48094879 48114339 rs2708875 46206 47957206 1 1.208 1.69032877213886 0.5 6.19669622938 0.0 1.0 +1.208 0 +1.901 0 0 0 0 +6.750 0 0 0
STL UPP1 7 + 48095270 48114339 rs2708875 46206 47957206 1 1.629 1.69032877213886 0.5 7.2699083504 0.0 1.0 +1.208 0 +1.901 0 0 0 0 +6.750 0 0 0
STL LOC401324 7 + 35319990 35379169 rs17608602 45731 35420839 1 1.001 1.24454445933439 0.683 6.04737168175 0.307 1.0 +1.001 NA NA NA 0 NA NA 0 0 0 NA
STL ST7 7 + 116380616 116650150 rs13221364 47666 115870780 2 1.296 1.62346289943028 0.9 7.4210234917 0.0 1.0 +1.296 0 0 0 0 0 0 0 0 0 0
STL TXNDC3 7 + 37854723 37906370 rs2718059 45873 37808590 1 1.214 1.48931057627351 0.292 6.30822544045 0.0 1.0 +1.214 NA NA +1.004 +1.442 0 0 0 0 0 0
STL POMZP3 7 - 76094556 76077468 rs17718068 46634 76045530 1 24.308 26.7441621852019 0.708 6.7296243698 0.0 2.0 +24.308 +9.028 NA +60.639 +34.031 +6.377 +10.699 +47.273 +80.484 +14.818 +6.327
STL C7orf13 7 - 156126109 156126109 rs6459694 49294 156106482 4 2.971 -0.470440204517686 0.683 6.52073117962 0.0 1.0 +2.971 +3.178 0 NA +11.665 NA NA +17.061 +18.527 0 NA
STL MACC1 7 - 20223538 20147306 rs12056064 44959 19475527 2 1.058 1.2930207583316 0 7.70630248813 0.0 1.0 +1.058 NA NA 0 0 0 0 0 0 0 0
STL EEPD1 7 + 36159360 36305140 rs3779222 45779 36534307 2 1.371 2.04298718109473 0.05 6.36457203103 0.016 1.0 +1.371 0 0 0 0 0 0 0 0 0 0
STL WDR86 7 - 150738057 150709765 rs12539880 48726 150773911 2 1.849 0.318213773925932 0.925 6.38810901143 0.0 1.0 +1.849 0 NA 0 NA 0 0 NA NA NA 0
STL RAPGEF5 7 - 22363058 22128664 rs17146823 45152 22416558 2 2.367 3.42170112106815 0 7.37386916792 0.0 1.0 +2.367 NA 0 NA 0 NA NA 0 0 0 NA
STL CPA5 7 + 129771865 129795486 rs326226 47910 130518222 1 2.21 2.56306987171922 0.758 6.02829629828 0.0 1.0 +2.210 NA NA 0 0 0 0 0 0 0 0
STL LRRC61 7 + 149651228 149664739 rs11982494 48661 148996629 3 1.738 0.707232985914944 0.5 6.5786803221 0.0 1.0 +1.738 0 0 0 0 0 0 0 0 0 0
STL CCDC146 7 + 76589869 76761915 rs10257454 46638 76931493 2 1.04 1.47162159910112 0.933 6.64145668145 0.045 1.0 +1.040 NA 0 0 0 0 0 0 0 0 0
STL RARRES2 7 - 149669696 149666461 rs1047575 48676 149666433 1 11.397 12.1374404867064 0.233 7.10319976646 0.26 2.0 +11.397 +9.002 0 +34.945 0 0 0 0 0 0 0
STL KLHDC10 7 + 129497584 129557612 rs12534379 47856 129558353 1 28.936 28.3315143745563 0.567 6.32330301303 0.0 1.0 +28.936 0 +21.403 +17.009 +65.738 +1.438 0 +79.156 +94.883 +6.314 +1.399
STL OSBPL3 7 - 24986285 24806423 rs10265861 45257 25481182 1 1.137 1.57015751675631 0.817 7.81778299306 0.004 1.0 +1.137 0 0 0 0 0 0 0 0 0 0
STL MKRN1 7 - 139825838 139800998 rs7801403 48292 140550492 1 1.191 1.3956050387006 0.275 11.5598869262 0.0 1.0 +1.191 0 0 0 0 0 0 0 0 0 0
STL CHCHD2 7 - 56141681 56137048 rs4948090 46423 55982694 2 3.592 2.22510673483581 0.742 13.6706513561 0.001 1.0 +3.592 +3.067 +3.797 +51.593 NA +4.166 +6.390 NA NA NA +4.599
STL IKZF1 7 + 50314923 50435109 rs17553002 46272 50444992 1 23.863 26.5309672127071 0.917 8.80643284993 0.14 3.0 +23.863 0 +5.504 +32.954 +2.550 NA NA +5.827 +10.981 0 NA
STL KIAA1549 7 - 138316604 138173445 rs3823493 48206 138132397 3 1.785 1.17813691450413 0.95 6.31747602246 0.0 1.0 +1.785 0 0 NA 0 NA NA 0 0 0 NA
STL HUS1 7 - 47985747 47971560 rs6463394 46175 47191300 1 1.021 1.2496299583465 0.683 6.286039272 0.001 1.0 +1.021 0 0 0 0 0 0 0 0 0 0
STL ING3 7 + 120378052 120383449 rs2525706 47720 120358221 1 1.998 2.07546399088501 0.792 7.86358732777 0.001 1.0 +1.998 0 0 +4.421 0 0 0 0 0 0 0
STL ZCWPW1 7 - 99864238 99836895 rs6956642 47294 100708469 2 1.385 1.17121421616507 0 6.56676427393 0.0 1.0 +1.385 NA 0 NA NA NA NA NA NA NA NA
STL SMO 7 + 128615948 128639100 rs2177950 47855 128589762 1 1.631 2.00357982564083 0.775 6.58373731307 0.0 1.0 +1.631 0 0 +4.884 0 0 0 0 0 0 0
STL HOXA10 7 - 27180480 27178317 rs213531 45316 26887019 1 1.079 1.31161390756797 0.433 6.36072716478 0.002 1.0 +1.079 0 NA 0 0 0 0 0 0 0 0
STL LOC389493 7 - 56151584 56150084 rs4563845 46423 55745609 1 10.718 11.2286517517052 0.9 7.53497437156 0.0 2.0 +10.718 +1.745 0 NA NA NA NA NA NA NA NA
STL NUPL2 7 + 23187970 23206311 rs858316 45175 23169655 1 1.224 1.81918250130833 0 9.27735277837 0.001 1.0 +1.224 0 0 0 0 0 0 0 0 0 0
STL ZNF767 7 - 148952814 148877398 rs10952813 48651 148778393 1 2.321 2.85307024210598 0.892 6.59315506511 0.0 1.0 +2.321 0 0 0 0 0 0 0 0 0 0
STL SDK1 7 + 3307605 4271281 rs10951131 43909 3239052 2 1.35 1.26221631659554 0.575 6.01204992275 0.0 1.0 +1.350 NA 0 0 0 0 0 0 0 0 0
STL GPR22 7 + 106897737 106901715 rs3843544 47505 107416536 2 1.355 1.60504679466994 0.55 6.06279488389 0.0 1.0 +1.355 0 NA 0 0 0 0 0 0 0 0
STL TNPO3 7 - 128482463 128382675 rs339072 47845 128151316 2 1.001 0.353217023499317 0.617 9.31278511401 0.0 1.0 +1.001 NA 0 0 NA 0 0 NA NA NA 0
STL AP4M1 7 + 99537065 99542216 rs10281195 47290 98699851 2 1.185 -0.068615870793271 0.917 7.25639716617 0.004 1.0 +1.185 0 0 0 0 0 0 0 0 0 0
STL ADAM22 7 + 87401501 87663721 rs7810426 47020 87664893 1 1.022 1.59048417846629 0.317 6.22681791378 0.0 1.0 +1.022 NA NA 0 +5.103 0 0 +5.472 +8.264 0 0
STL LOC93432 7 + 141458017 141490037 rs2366240 48309 140803617 1 1.202 1.47411741442617 0.783 6.02017796981 0.0 2.0 +1.202 NA NA NA 0 NA NA 0 0 0 NA
STL HIBADH 7 - 27669145 27532516 rs2285724 45331 27193884 2 1.81 1.74201128229687 0.442 7.92044433031 0.0 1.0 +1.810 NA 0 0 0 0 0 0 0 0 0
STL FSCN1 7 + 5598979 5611428 rs886675 43969 6166160 1 1.119 1.32908483613756 0.358 8.99292897464 0.019 1.0 +1.119 0 0 0 0 0 0 0 0 0 0
STL CDK6 7 - 92303877 92082536 rs4727279 47115 92013405 1 1.168 1.41865209668015 0.183 6.28957810892 0.0 1.0 +1.168 NA 0 0 0 0 0 0 +1.351 0 0
STL ZNF282 7 + 148523509 148551836 rs6977798 48671 149210512 2 1.099 1.27233925297619 0.592 7.36102504231 0.0 1.0 +1.099 0 0 NA 0 0 0 0 0 0 0
STL ZNF277 7 + 111633878 111769851 rs6978173 47607 111878668 1 1.256 1.69546826180954 0.942 10.9214593204 0.011 1.0 +1.256 0 0 0 0 0 0 0 0 0 0
STL LEP 7 + 127668566 127681692 rs2293492 47854 128402302 2 1.081 1.42198022059994 0.925 6.01114210234 0.0 1.0 +1.081 NA NA 0 0 0 0 0 0 0 0
STL LRRC17 7 + 102340579 102371892 rs17136113 47304 102278522 1 1.219 1.83921516454113 0 6.20917295218 0.004 1.0 +1.219 0 0 0 0 0 0 0 0 0 0
STL MKLN1 7 + 130663134 130822905 rs7787937 47949 131262815 1 2.152 2.68742841364438 0 9.08744576174 0.0 1.0 +2.152 NA 0 NA NA NA NA NA NA NA NA
STL ICA1 7 - 8268207 8120199 rs11971584 44034 7736728 5 1.328 1.13356613973298 0.908 7.81962735786 0.0 1.0 +1.328 0 0 0 0 0 0 0 0 0 0
STL DPY19L2P2 7 - 102707995 102603094 rs4407801 47350 103385297 2 1.094 0.508864443520366 0.55 6.90896327672 0.0 1.0 +1.094 0 NA 0 0 NA NA 0 0 0 NA
STL C7orf50 7 - 1144419 1003966 rs10951499 43821 1032272 1 8.198 8.44159563332574 0 12.3645067652 0.0 1.0 +8.198 NA 0 +16.089 0 +1.160 0 0 0 0 0
STL NUDT1 7 + 2248382 2256989 rs12699191 43837 1745130 1 1.882 2.71690189486733 0.942 9.13145232585 0.147 1.0 +1.882 NA 0 0 0 0 0 0 0 0 0
STL EN2 7 + 154943584 154947826 rs12113208 49206 155363698 1 1.196 1.43536529158076 0.45 6.25017896868 0.0 1.0 +1.196 NA 0 0 0 0 0 0 0 0 0
STL CCM2 7 + 45006311 45081900 rs6954591 46090 45073744 1 2.23 2.43955316536588 0.45 11.082514582 0.0 1.0 +2.230 0 0 +2.967 0 0 0 +3.542 0 0 0
STL LRRN3 7 + 110518297 110549706 rs17158985 47579 111333048 1 1.072 1.39439870740619 0.925 6.95262698581 0.0 1.0 +1.072 0 0 0 0 0 0 0 0 0 0
STL SDK1 7 + 3307605 4271281 rs4236360 43947 4558338 1 1.751 2.03976008334614 0.85 6.01204992275 0.0 1.0 +1.751 NA 0 0 0 0 0 0 0 0 0
STL PRKAG2 7 - 150960277 150885251 rs1051956 48727 150884698 1 1.617 1.86749999044705 0.625 6.9836797634 0.008 2.0 +1.617 0 0 +15.701 0 0 +1.589 +3.392 +1.192 +6.323 0
STL UBE2D4 7 + 43932559 43958773 rs17132321 46075 44087740 1 1.902 2.09953161210204 0.833 8.57691009696 0.0 1.0 +1.902 0 0 0 0 0 0 0 0 0 0
STL DKFZP586I1420 7 + 30376190 30376190 rs38461 45480 30550160 2 1.316 1.13590175574591 0.817 7.74345996349 0.006 2.0 +1.316 0 0 NA 0 NA NA 0 0 0 NA
STL ABCA13 7 + 48208388 48655558 rs12540563 46225 48479608 1 1.233 1.715001780531 0 6.08285372188 0.0 1.0 +1.233 NA NA 0 0 NA NA 0 0 0 NA
STL TAF6 7 - 99554957 99543182 rs13309 47292 99542732 1 3.889 3.59654065113586 0.642 7.50215628323 0.0 1.0 +3.889 0 NA +3.576 NA 0 0 NA NA NA 0
STL NPY 7 + 24290331 24297806 rs11761070 45208 24553805 3 1.065 1.35493001956968 0 6.15400674846 0.0 2.0 +1.065 0 NA 0 0 0 0 0 0 0 0
STL MGC72080 7 - 97439574 97434225 rs12534685 47254 97433070 1 16.094 16.653784661471 0.258 7.69674891148 0.0 2.0 +16.094 NA NA NA NA NA NA NA NA NA NA
STL NPTX2 7 + 98084532 98095649 rs12534685 47254 97433070 1 1.086 1.32647820033232 0.258 6.04952402252 0.006 2.0 +1.086 0 0 0 0 0 0 0 0 0 0
STL ZNF777 7 - 148788986 148760956 rs3735320 48651 148877613 1 3.035 2.60470375747202 0.742 8.69649928045 0.0 1.0 +3.035 0 0 0 0 0 0 0 0 0 0
STL SRI 7 - 87687329 87673755 rs10282572 47017 87512607 1 1.232 1.49836332360249 0.425 11.948961177 0.0 2.0 +1.232 NA 0 0 0 0 0 0 0 0 0
STL YWHAG 7 - 75826278 75797486 rs4728710 46634 75850602 1 1.753 2.03265297327025 0.492 11.2328777036 0.0 1.0 +1.753 0 0 +6.985 0 0 0 0 0 0 0
STL ZP3 7 + 75864776 75909094 rs4728710 46634 75850602 1 2.955 3.27387422916994 0.492 6.01565313625 0.0 2.0 +2.955 NA NA 0 NA 0 0 NA NA NA 0
STL KIAA1147 7 - 141048422 141009120 rs10488013 48295 140675070 2 1.329 1.04688354266341 0.892 8.74354950164 0.148 1.0 +1.329 0 0 0 0 NA NA 0 0 0 NA
STL NPSR1 7 + 34664421 34855701 rs2305333 45748 35640324 2 1.38 1.0427946540633 0.533 6.49927755279 0.0 1.0 +1.380 0 NA 0 NA 0 0 NA NA NA 0
STL C7orf59 7 + 99584465 99589425 rs4646440 47290 99198806 2 1.798 1.56269803675701 0 10.6670783626 0.006 1.0 +1.798 NA NA NA NA NA NA NA NA 0 NA
STL LOC401397 7 - 112545873 112544898 rs2217262 47597 111583613 1 1.552 2.13665234150063 0.95 7.3155478861 0.0 2.0 +1.552 NA NA NA NA NA NA NA NA NA NA
STL PTPRZ1 7 + 121300394 121488369 rs1918031 47754 121465598 1 1.175 1.48255999483584 0.867 6.08948997997 0.0 1.0 +1.175 0 NA 0 0 0 0 0 0 0 0
STL HOXA11 7 - 27191360 27189172 rs11563979 45345 27361222 1 1.039 1.41670355664098 0 6.10035742637 0.034 2.0 +1.039 NA NA NA NA NA NA NA NA NA NA
STL TMEM106B 7 + 12217372 12237987 rs17283696 44473 12586903 3 1.142 0.193356783342799 0.592 7.96853712639 0.0 1.0 +1.142 NA 0 0 0 0 0 0 0 0 0
STL RUNDC3B 7 + 87095664 87297135 rs1635007 47007 86467478 3 1.085 0.239365384757692 0.35 6.15279994354 0.0 1.0 +1.085 0 0 0 0 0 0 0 0 0 0
STL HERPUD2 7 - 35701297 35639986 rs2305334 45748 35640395 1 3.126 3.45885457837309 0 9.58312086377 0.0 1.0 +3.126 0 +2.974 0 0 0 0 0 0 +1.278 0
STL ZNF12 7 - 6713091 6698859 rs1013002 44022 7591110 3 1.264 0.98462694831079 0.95 8.743010808 0.021 2.0 +1.264 0 0 0 0 NA NA 0 0 0 NA
STL SRPK2 7 - 104816577 104545705 rs7802434 47393 105187552 2 1.232 1.53721947532151 0 7.64458700722 0.0 1.0 +1.232 0 0 0 0 0 0 0 0 0 0
STL DUS4L 7 + 106991667 107004993 rs2237664 47481 106662636 1 4.184 4.53001904689633 0 8.23944042742 0.0 1.0 +4.184 0 0 +14.292 0 0 0 0 0 +2.274 0
STL TMEM184A 7 - 1562592 1553343 rs4719543 43840 2505047 1 1.354 1.61292389847086 0.833 6.08026282941 0.0 1.0 +1.354 NA 0 0 0 0 0 0 0 0 0
STL HIPK2 7 - 139124162 138908683 rs12537335 48233 139010563 1 1.161 1.56854790621004 0 7.16597280436 0.0 1.0 +1.161 NA 0 NA NA NA NA NA NA NA NA
STL TBXAS1 7 + 139124515 139366293 rs12537335 48233 139010563 1 2.751 3.42947540944187 0 7.31878161777 0.0 1.0 +2.751 NA 0 NA NA NA NA NA NA NA NA
STL CREB5 7 + 28305464 28825257 rs2529478 45410 29008505 4 1.002 1.07033056858709 0.417 6.00214540572 0.001 1.0 +1.002 0 0 0 0 0 0 0 0 0 0
STL ANKIB1 7 + 91713483 91865461 rs1429534 47095 90794276 2 1.198 0.480545442835716 0.625 9.42032925173 0.001 1.0 +1.198 0 0 NA 0 NA NA 0 0 0 NA
STL EIF4H 7 + 73226641 73247434 rs2527839 46594 73148827 2 1.109 1.5292093945385 0.85 7.18560132798 0.0 1.0 +1.109 NA NA NA NA 0 0 NA NA NA 0
STL NCAPG2 7 - 158190281 158117170 rs13437790 49313 157242343 2 1.081 1.76208003812658 0 8.37100434926 0.0 1.0 +1.081 NA 0 NA NA NA NA NA NA NA NA
STL TBX20 7 - 35260236 35208907 rs6947764 45684 34514187 1 1.175 1.476580187758 0.142 6.09907524556 0.0 1.0 +1.175 NA NA 0 0 0 0 0 0 0 0
STL ABCB4 7 - 86942955 86869554 rs17149617 47008 86913944 1 4.361 6.62446643752704 0 7.35887169067 0.0 1.0 +4.361 NA 0 NA NA NA NA NA NA NA NA
STL TMEM106B 7 + 12217372 12237987 rs7792410 44470 12234139 1 14.195 13.7715528280536 0.642 7.96853712639 0.0 1.0 +14.195 NA 0 +3.667 0 0 0 0 0 0 +3.241
STL WDR86 7 - 150738057 150709765 rs4725953 48691 150159370 6 1.228 -0.0805142142748521 0.742 6.38810901143 0.0 1.0 +1.228 0 NA 0 NA 0 0 NA NA NA 0
STL TMUB1 7 - 150411346 150409920 rs2536075 48770 151050535 3 1.477 1.18570235864093 0.1 9.56977718041 0.003 1.0 +1.477 0 0 0 0 0 0 0 0 0 0
STL SLC29A4 7 + 5289086 5308953 rs4299914 43964 5308096 2 1.167 1.70482949715149 0 6.84434692414 0.095 1.0 +1.167 0 NA 0 0 0 0 0 0 0 0
STL TES 7 + 115637782 115684583 rs17138493 47665 115682751 3 1.719 -0.175397087251007 0.875 7.9447525449 0.352 1.0 +1.719 0 +3.261 +4.796 +1.012 0 0 0 +1.283 0 0
STL ASNS 7 - 97339413 97319716 rs2530162 47254 97272146 2 1.014 1.28828337253557 0.492 8.61286947542 0.0 2.0 +1.014 0 0 0 0 0 0 0 0 0 0
STL ZNF394 7 - 98935813 98930190 rs12668051 47284 98238535 2 1.171 -0.161380134901867 0.933 9.03966213516 0.0 1.0 +1.171 0 0 0 0 0 0 0 0 0 0
STL STARD3NL 7 + 38184457 38236048 rs4720268 45898 38130063 1 1.659 1.91394080664998 0.317 9.78928645012 0.0 1.0 +1.659 0 0 +2.960 0 0 0 0 0 0 0
STL URGCP 7 - 43932521 43885384 rs2528399 46075 43878255 1 1.328 1.50168254951126 0.667 7.79748733044 0.004 1.0 +1.328 0 0 0 0 0 0 0 0 0 0
STL ISPD 7 - 16427472 16097949 rs6959204 44740 15718170 2 1.437 0.984486278459751 0.75 6.21321119417 0.013 1.0 +1.437 NA NA NA 0 NA NA 0 0 0 NA
STL HYAL4 7 + 123272458 123304043 rs1506639 47767 123254655 2 1.058 -0.151083616351021 0.408 6.1719006266 0.0 1.0 +1.058 0 NA 0 0 0 0 0 0 0 0
STL PION 7 - 76883653 76778702 rs17151592 46636 76782063 2 1.589 2.41815493783259 0.925 7.5119301569 0.016 1.0 +1.589 0 0 NA 0 NA NA 0 0 0 NA
STL ADCY1 7 + 45580649 45719816 rs1525645 46114 45564994 1 5.432 5.64873521153498 0.175 6.56160744733 0.0 1.0 +5.432 0 0 +16.906 0 0 0 0 0 0 0
STL BZW2 7 + 16652283 16712209 rs818586 44786 16659647 1 1.879 2.10084461250747 0.417 7.66511849006 0.031 1.0 +1.879 0 0 +1.655 0 0 0 0 0 0 0
STL STAG3 7 + 99613473 99649565 rs12539172 47292 99929731 1 4.642 4.99205845099245 0.608 10.3987676799 0.006 2.0 +4.642 NA 0 NA 0 NA NA 0 0 0 NA
STL FIS1 7 - 100675091 100669904 rs2949321 47300 101229889 2 1.242 3.1910675852293 0 11.2436864327 0.0 1.0 +1.242 NA 0 NA NA NA NA NA NA NA NA
STL MTERF 7 - 91347952 91342014 rs6972637 47108 91444880 1 6.832 9.97921624631137 0.908 8.74227976727 0.043 1.0 +6.832 +1.643 0 0 0 0 0 0 0 0 0
STL HYALP1 7 + 123241428 123246630 rs719605 47762 122401095 1 1.29 1.62130782773158 0.875 6.24900518732 0.001 1.0 +1.290 NA NA NA NA NA NA NA NA NA NA
STL STYXL1 7 - 75515257 75463853 rs7804646 46636 76405926 2 1.346 -0.498133980421889 0.742 9.25443896238 0.363 1.0 +1.346 0 0 0 0 0 0 +1.718 0 0 0
STL SERPINE1 7 + 100557098 100567405 rs13221804 47294 100490480 1 1.432 1.87265341999105 0.875 6.04198414764 0.02 1.0 +1.432 NA 0 0 0 0 0 0 0 0 0
STL GLCCI1 7 + 7974947 8092347 rs2881964 44062 7829762 4 1.399 0.663406344863303 0.767 9.35379523595 0.0 1.0 +1.399 NA 0 +1.525 0 0 0 0 0 0 0
STL PMPCB 7 + 102725108 102739889 rs2177550 47304 102426888 1 1.564 1.91179229022139 0 11.195128879 0.0 2.0 +1.564 NA 0 NA NA NA NA NA NA NA NA
STL RNF133 7 - 122126444 122126444 rs798678 47756 121777417 1 1.086 1.32305663854894 0.767 6.17386415634 0.0 1.0 +1.086 0 NA 0 0 0 0 0 0 0 0
STL CNOT4 7 - 134845415 134698478 rs2696888 48041 134820988 1 2.947 3.14155155822067 0.633 8.76159235471 0.001 1.0 +2.947 0 0 0 0 0 0 0 0 0 0
STL PDIA4 7 - 148356715 148332234 rs10272564 48641 148336423 1 11.223 10.2147565455153 0.783 10.5023059369 0.0 1.0 +11.223 +3.253 0 +12.458 +3.292 +1.908 +3.000 0 +6.270 +1.141 +1.154
STL LUZP6 7 - 135312744 135265300 rs12530489 48074 135461072 2 1.17 0.706994310816266 0.742 11.2196393217 0.0 1.0 +1.170 0 0 0 0 0 0 0 0 0 0
STL ZNF282 7 + 148523509 148551836 rs1052549 48641 148331475 1 1.045 2.01319242415781 0.225 7.36102504231 0.0 1.0 +1.045 0 0 NA 0 0 0 0 0 0 0
STL ASB4 7 + 94953148 95004818 rs1600262 47200 95204118 1 1.352 1.41932667856974 0.483 6.13606882082 0.0 1.0 +1.352 0 0 0 0 0 0 0 0 0 0
STL GALNT11 7 + 151353710 151449563 rs7796764 48839 152022698 1 1.241 1.51092413388825 0.458 8.76194144542 0.001 1.0 +1.241 0 0 0 0 0 0 0 0 0 0
STL ZC3HAV1 7 - 138445005 138396424 rs2297236 48216 138390577 3 1.604 2.80325896321579 0.458 8.13047602809 0.001 1.0 +1.604 0 0 0 0 0 +1.374 0 0 0 0
STL GATS 7 - 99707791 99647553 rs3779045 47292 99617195 1 9.717 9.92851266171099 0.283 6.72771264582 0.0 1.0 +9.717 +9.028 NA +34.584 NA 0 +4.992 NA NA NA 0
STL BZW2 7 + 16652283 16712209 rs10499471 44788 16670277 5 1.032 -0.466943746010984 0.642 7.66511849006 0.031 1.0 +1.032 0 0 +1.300 0 0 0 0 0 0 0
STL DLX5 7 - 96492079 96488313 rs17252863 47249 97022359 1 1.23 1.68544189095721 0.925 6.02057038604 0.0 2.0 +1.230 NA NA 0 0 0 0 0 0 0 0
STL VPS41 7 - 38915325 38732451 rs10435160 45891 37964278 3 1.542 1.70956857651957 0.883 9.24280519453 0.063 1.0 +1.542 0 0 0 0 0 0 0 0 0 0
STL CDK13 7 + 39956483 40100253 rs6957465 45952 40895183 2 1.321 0.609266893189792 0.183 7.39108601121 0.0 1.0 +1.321 0 0 0 0 0 0 0 0 0 0
STL KRBA1 7 + 149043080 149061227 rs6974985 48661 149034703 1 1.883 1.97472777856074 0.15 7.73986213218 0.0 1.0 +1.883 0 0 0 0 NA NA 0 0 0 NA
STL NRCAM 7 - 107884077 107577828 rs10953562 47523 107754278 1 4.059 4.56045101286952 0.7 6.4692249773 0.0 1.0 +4.059 NA 0 +15.063 0 0 0 0 0 0 +1.725
STL CAV1 7 + 115952074 115986235 rs1049337 47666 115987823 1 4.028 4.4332770384814 0.75 7.20414204909 0.001 1.0 +4.028 0 0 +2.386 0 0 +1.299 0 0 0 0
STL AUTS2 7 + 68701841 69892669 rs6970466 46549 70201980 1 1.256 1.72846105176989 0.925 9.26657469061 0.0 1.0 +1.256 0 0 0 0 0 0 0 0 0 0
STL ANLN 7 + 36395956 36458610 rs6955916 45764 36386316 1 4.612 4.41712230833254 0.558 8.38299569187 0.0 1.0 +4.612 0 NA +1.799 0 0 0 0 0 0 0
STL RAPGEF5 7 - 22363058 22128664 rs7798524 45147 22357615 1 2.899 3.49676841405552 0.917 7.37386916792 0.0 1.0 +2.899 NA 0 NA 0 NA NA 0 0 0 NA
STL AUTS2 7 + 68701841 69892669 rs6959590 46543 69881416 2 1.118 1.06255446661725 0.292 9.26657469061 0.0 1.0 +1.118 0 0 0 0 0 0 0 0 0 0
STL ATP5J2-PTCD1 7 - 98901760 98855708 rs3764815 47290 98846905 NA 8.553 NA 0 9.97902259612 0.005 2.0 +8.553 0 0 0 0 0 0 0 0 NA 0
STL IRF5 7 + 128365229 128375862 rs2060720 47855 128545049 2 2.241 -0.499031235816952 0 7.75418870293 0.003 1.0 +2.241 NA 0 0 0 NA NA 0 +1.395 0 NA
STL COPG2 7 - 130004138 129933883 rs11979110 47863 130086999 4 1.121 0.742404959718044 0.45 8.1829482233 0.008 1.0 +1.121 0 0 0 0 NA NA 0 0 0 NA
STL SNX10 7 + 26298039 26378635 rs17153525 45292 26373403 3 3.383 0.245559246748006 0 11.4396687747 0.0 1.0 +3.383 0 0 0 0 0 0 0 0 0 0
STL TPST1 7 + 65307693 65462316 rs12537823 46441 65358319 1 1.432 1.64272682580552 0.383 7.4813949911 0.0 1.0 +1.432 0 0 +4.217 0 0 +1.305 0 0 0 0
STL RP9P 7 - 32949307 32923679 rs12534870 45653 33856704 2 1.269 1.87523910556954 0 10.6228606725 0.0 1.0 +1.269 NA 0 NA NA NA NA NA NA NA NA
STL RP9 7 - 33115527 33101569 rs12534870 45653 33856704 2 1.102 1.25260249708292 0 10.2308974496 0.0 1.0 +1.102 NA 0 NA NA NA NA NA NA NA NA
STL ISPD 7 - 16427472 16097949 rs11975790 44762 16437231 1 1.96 2.50080846182453 0.833 6.21321119417 0.013 1.0 +1.960 NA NA NA 0 NA NA 0 0 0 NA
STL CBX3 7 + 26207848 26218226 rs6461875 45276 25635980 3 2.097 2.07253604977686 0.625 11.8197251465 0.014 1.0 +2.097 0 0 0 0 0 0 0 0 0 0
STL KIAA0415 7 + 4781787 4797271 rs11981828 43913 3815994 2 1.715 0.38663406574761 0 7.29457918023 0.0 1.0 +1.715 NA 0 NA NA NA NA NA NA NA NA
STL CAV2 7 + 115926890 115933260 rs6955302 47667 116012940 4 2.935 -0.465025658708997 0.317 6.58075291026 0.0 1.0 +2.935 0 0 0 +1.852 0 0 +2.656 +2.884 0 0
STL LOC285878 7 + 54592156 54606452 rs1569267 46384 54691509 1 1.524 1.73384432327355 0.475 6.08890952705 0.008 1.0 +1.524 NA NA NA NA NA NA NA NA NA NA
STL NOBOX 7 - 143738253 143725567 rs4489232 48436 142774160 1 1.234 1.44369802006127 0.433 6.19060254494 0.0 1.0 +1.234 NA NA 0 0 NA NA 0 +1.225 0 NA
STL LMBR1 7 - 156378663 156169618 rs13244485 49263 155675452 2 1.087 1.48472368766218 0.842 9.39376996448 0.0 1.0 +1.087 0 0 0 0 0 0 0 0 0 0
STL WDR86 7 - 150738057 150709765 rs3815332 48717 150723708 4 1.784 -0.0471720186383812 0.867 6.38810901143 0.0 1.0 +1.784 0 NA 0 NA 0 0 NA NA NA 0
STL GIGYF1 7 - 100124806 100117330 rs2293769 47292 100182295 1 4.751 4.41310699956745 0 6.64703234341 0.041 1.0 +4.751 0 +5.651 0 0 0 0 0 0 0 0
STL PPP1R9A 7 + 94374884 94757338 rs7777082 47180 94627617 1 1.034 1.25418627794741 0.55 6.07418392245 0.0 1.0 +1.034 0 0 0 0 NA NA 0 0 0 NA
STL SCRN1 7 - 29995950 29930256 rs1055010 45465 29517649 1 1.957 2.31369296066729 0.333 9.72922191213 0.0 1.0 +1.957 0 0 0 0 0 0 0 0 0 0
STL NUDT1 7 + 2248382 2256989 rs6951309 43880 3002241 2 1.102 1.27131061250047 0 9.13145232585 0.147 1.0 +1.102 NA 0 NA NA NA NA NA NA NA NA
STL IMMP2L 7 - 110989583 110091013 rs7811308 47574 110740202 1 6.534 6.9051624497995 0.458 8.49448163867 0.0 1.0 +6.534 0 0 +19.174 0 0 0 0 0 +2.467 0
STL RPA3 7 - 7724763 7643238 rs13307616 44018 7408300 5 1.474 -0.153116489510174 0.892 10.3293337207 0.001 1.0 +1.474 0 0 +1.346 0 0 0 0 0 0 0
STL C7orf55 7 + 138676436 138680786 rs4732360 48221 138567495 2 1.31 0.461073074667993 0 8.61133030896 0.0 1.0 +1.310 0 0 NA +2.655 0 0 0 +5.273 0 0
STL RAPGEF5 7 - 22363058 22128664 rs1636304 45113 22019472 3 1.343 0.578548105163899 0.358 7.37386916792 0.0 1.0 +1.343 NA 0 NA 0 NA NA 0 0 0 NA
STL SLC29A4 7 + 5289086 5308953 rs10253501 43969 6225423 1 1.817 2.55280318455024 0 6.84434692414 0.095 1.0 +1.817 NA NA NA NA NA NA NA NA 0 NA
STL LOC93432 7 + 141458017 141490037 rs1181729 48301 140770755 2 1.134 0.283929005700199 0.883 6.02017796981 0.0 2.0 +1.134 NA NA NA 0 NA NA 0 0 0 NA
STL DAGLB 7 - 6454168 6416191 rs2303361 43976 6416021 1 4.991 5.0139732439867 0.783 8.78158451462 0.0 1.0 +4.991 0 0 0 +1.580 +1.930 0 +10.042 +4.928 0 0
STL IRF5 7 + 128365229 128375862 rs10239340 47854 128455746 1 37.849 35.7653387326817 0.542 7.75418870293 0.003 1.0 +37.849 NA 0 +102.848 +42.971 NA NA +64.002 +89.257 +12.345 NA
STL NACAD 7 - 45095018 45086647 rs17172885 46089 44405622 1 1.304 1.91327060132606 0 6.28092333003 0.013 1.0 +1.304 0 NA NA 0 NA NA 0 0 0 NA
STL YWHAG 7 - 75826278 75797486 rs10248736 46614 75156631 2 1.025 1.79326910366851 0.85 11.2328777036 0.0 1.0 +1.025 0 0 0 0 0 0 0 0 0 0
STL C7orf36 7 NA 39572527 39578400 rs4723877 45940 39562657 1 1.913 2.26399661774095 0.692 8.22815121476 0.011 1.0 +1.913 0 0 0 0 0 0 0 +1.734 0 0
STL PON3 7 - 94863623 94827379 rs1326150 47180 94269748 1 1.596 2.11021556855956 0 6.2617310395 0.0 1.0 +1.596 NA 0 NA NA NA NA NA NA NA NA
STL ZCWPW1 7 - 99864238 99836895 rs6970350 47292 99842330 1 1.758 2.4276648272622 0 6.56676427393 0.0 1.0 +1.758 NA 0 NA NA NA NA NA NA NA NA
STL FKBP9 7 + 32963529 33011311 rs6976843 45627 33069828 1 3.233 3.64688570347164 0.575 6.20648897552 0.157 2.0 +3.233 NA 0 0 NA 0 0 NA NA NA 0
STL DFNA5 7 - 24764164 24705403 rs1882526 45273 25605556 3 1.985 -0.245669125953915 0.175 12.0978147086 0.001 1.0 +1.985 0 0 0 0 0 0 0 0 0 0
STL ZNF655 7 + 98993980 98999421 rs6960639 47286 98460174 1 1.099 1.87317216802305 0 6.24549947691 0.0 1.0 +1.099 NA 0 NA NA NA NA NA NA NA NA
STL ISPD 7 - 16427472 16097949 rs17169567 44786 16660623 3 1.002 0.799919252289008 0.8 6.21321119417 0.013 1.0 +1.002 NA NA NA 0 NA NA 0 0 0 NA
STL CHPF2 7 + 150560517 150565392 rs6464134 48708 150557708 1 2.422 2.20055673030039 0.542 7.48991558816 0.0 1.0 +2.422 0 +1.349 +5.507 +1.138 0 0 0 +1.392 0 0
STL RBM33 7 + 155129963 155260447 rs10234522 49193 155203534 1 2.973 3.14528919236937 0.783 7.30007044762 0.007 1.0 +2.973 0 NA +1.011 0 NA NA 0 0 0 NA
STL COPS6 7 + 99524518 99527207 rs4928 47292 99528626 1 13.834 15.7188809710613 0.9 8.06159332861 0.0 1.0 +13.834 0 0 +22.549 0 +1.083 0 0 0 0 0
STL MBLAC1 7 + 99562255 99562926 rs4928 47292 99528626 1 7.321 6.58995340294467 0.9 8.40042147791 0.0 1.0 +7.321 0 +3.880 +10.212 +1.840 +1.006 0 +4.408 +2.645 +3.287 0
STL TAC1 7 + 97199206 97207121 rs817759 47275 98001875 1 1.009 1.50451238214422 0.925 6.02201387084 0.0 1.0 +1.009 0 NA 0 0 0 0 0 0 0 0
STL ING3 7 + 120378052 120383449 rs2402589 47754 121229281 2 1.23 1.08688719806635 0.542 7.86358732777 0.001 1.0 +1.230 0 0 0 0 0 0 0 0 0 0
STL C7orf50 7 - 1144419 1003966 rs9640008 43827 1198204 5 1.013 -0.155614801720984 0.583 12.3645067652 0.0 1.0 +1.013 NA 0 +1.770 0 0 0 0 0 0 0
STL SLC4A2 7 + 150387589 150404306 rs11766855 48699 150403850 1 2.138 2.53121167924616 0.842 7.64103297864 0.023 1.0 +2.138 0 0 0 0 0 0 0 0 0 0
STL KIAA1147 7 - 141048422 141009120 rs10261515 48312 141045176 1 10.977 10.5960168351365 0.483 8.74354950164 0.148 1.0 +10.977 0 0 +33.909 0 NA NA 0 0 0 NA
STL RAC1 7 + 6380650 6408471 rs7795296 44016 7395276 1 1.24 1.68093286079428 0 6.17192660119 0.0 1.0 +1.240 NA 0 0 0 0 0 0 0 0 0
STL ZNHIT1 7 + 100647704 100653937 rs12410 47294 100654015 1 5.349 6.84216793102127 0.917 10.6611059196 0.029 2.0 +5.349 0 0 0 0 0 0 +1.335 +1.715 0 0
STL C7orf54 7 NA 127424797 127424797 rs7776788 47837 126930335 1 1.302 1.53136609173337 0.708 6.6048754676 0.0 1.0 +1.302 0 0 0 0 NA NA 0 0 0 NA
STL BRAF 7 - 140271033 140081039 rs10487888 48291 140145576 1 1.237 1.45251314385685 0.533 7.62172387491 0.0 2.0 +1.237 0 NA +4.784 +1.706 0 0 0 +2.580 0 0
STL LOC285878 7 + 54592156 54606452 rs12667362 46366 54145604 2 1.086 1.27173197086938 0 6.08890952705 0.008 1.0 +1.086 NA NA NA NA NA NA NA NA NA NA
STL C7orf50 7 - 1144419 1003966 rs10251190 43828 1198675 4 1.105 -0.0826525585981323 0.567 12.3645067652 0.0 1.0 +1.105 NA 0 +1.832 0 0 0 0 0 0 0
STL FKBP9 7 + 32963529 33011311 rs4720057 45593 32214181 2 1.078 0.896634431292718 0 6.20648897552 0.157 2.0 +1.078 NA 0 NA NA NA NA NA NA NA NA
STL TMED4 7 - 44588352 44585752 rs2289057 46089 44578754 1 14.108 14.3250183693539 0 8.86767677668 0.003 1.0 +14.108 0 0 NA NA NA NA NA NA +5.385 NA
STL SH2B2 7 + 101715124 101748485 rs803090 47303 101737220 1 2.727 2.81575170668606 0.7 8.07513509865 0.0 1.0 +2.727 0 0 0 +6.476 NA NA +1.889 +14.784 0 NA
STL ABCF2 7 - 150555250 150542210 rs2414 48708 150541575 1 4.993 4.45923191505872 0.567 7.18550053526 0.019 1.0 +4.993 0 +9.931 +5.993 0 0 0 +1.205 +3.381 0 0
STL HOXA3 7 - 27133164 27114864 rs10262979 45333 27288631 2 1.263 1.35735138776155 0.617 6.15727077684 0.028 2.0 +1.263 0 0 0 0 0 0 0 0 0 0
STL COPG2 7 - 130004138 129933883 rs17164847 47860 129790694 2 2.859 1.84245255211117 0.8 8.1829482233 0.008 1.0 +2.859 0 0 +1.802 0 NA NA 0 0 0 NA
STL WASL 7 - 123176352 123111870 rs13240375 47767 123233624 2 1.508 0.321124708358627 0.65 8.20490384182 0.01 1.0 +1.508 0 0 0 0 0 0 0 0 0 0
STL ZFAND2A 7 - 1166381 1159386 rs2949192 43821 1170367 2 18.032 0.455844876658726 0.642 9.69289573379 0.0 1.0 +18.032 0 +6.903 +72.516 +3.884 +6.032 +4.934 +13.074 0 +3.296 +1.925
STL EXOC4 7 + 132588362 133399583 rs7777691 47988 132590083 1 8.955 9.28763250091169 0 7.71453775613 0.0 1.0 +8.955 0 0 +3.286 0 0 0 0 0 +1.496 0
STL GCK 7 - 44165412 44151404 rs6960889 46069 43451773 1 1.14 1.47410169817274 0.808 6.02981483607 0.001 1.0 +1.140 0 0 0 0 0 0 0 0 0 0
STL LOC401397 7 - 112545873 112544898 rs7456289 47637 113319891 2 1.036 1.78940088112199 0 7.3155478861 0.0 2.0 +1.036 NA NA NA NA NA NA NA NA NA NA
STL BPGM 7 + 133982070 134014144 rs3800691 48007 133993867 3 1.349 -0.171946894167868 0 8.03510210911 0.002 1.0 +1.349 NA 0 0 0 0 0 0 0 0 0
STL TNPO3 7 - 128482463 128382675 rs3958094 47854 128422503 1 23.485 24.1547568867388 0.717 9.31278511401 0.0 1.0 +23.485 NA +5.870 +54.858 NA +1.025 +2.316 NA NA NA +5.321
STL GNAT3 7 - 79979178 79926113 rs7794372 46828 80483785 2 1.015 1.10422730527288 0.908 6.16636371526 0.0 1.0 +1.015 NA NA NA 0 NA NA 0 0 0 NA
STL EPO 7 + 100156358 100158536 rs13236602 47294 100954308 1 1.127 1.46947083786231 0.8 6.06846384857 0.001 1.0 +1.127 NA 0 0 0 0 0 0 0 0 0
STL CPVL 7 - 29152678 29002023 rs502232 45359 28229729 3 1.005 1.24643476837806 0.767 6.04870194948 0.17 1.0 +1.005 0 0 0 0 0 0 0 0 0 0
STL SP4 7 + 21434213 21517164 rs6963728 45048 21047207 2 1.008 0.773653991816788 0.308 6.03960056867 0.0 1.0 +1.008 NA NA 0 0 0 0 0 0 0 0
STL ZKSCAN5 7 + 98940508 98966666 rs12705045 47290 98644279 1 1.072 1.47479994290021 0.925 6.62157341788 0.001 1.0 +1.072 0 0 0 0 0 0 0 0 0 0
STL FAM185A 7 + 102176634 102235972 rs11981219 47304 102126404 1 2.798 3.06022891437581 0.867 6.66520324373 0.001 1.0 +2.798 0 NA +4.587 0 NA NA 0 0 +1.093 NA
STL GLCCI1 7 + 7974947 8092347 rs37999 44094 7999503 1 6.641 6.64897840097771 0.567 9.35379523595 0.0 1.0 +6.641 NA 0 +11.689 0 0 0 0 0 0 0
STL CYCS 7 - 25131505 25129993 rs39454 45232 25102308 1 1.879 1.78637257180676 0.717 7.87920004772 0.001 1.0 +1.879 0 0 0 0 0 0 0 0 0 0
STL SND1 7 + 127079437 127519280 rs17718395 47837 127165888 1 1.384 1.59065708680373 0.825 11.7656486286 0.0 1.0 +1.384 0 0 0 NA 0 0 NA NA NA 0
STL CHCHD2 7 - 56141681 56137048 rs8180707 46427 56785184 3 1.067 1.14405268128286 0.483 13.6706513561 0.001 1.0 +1.067 0 0 0 NA 0 0 NA NA NA 0
STL SNX10 7 + 26298039 26378635 rs10246401 45289 26353571 1 8.993 8.89499390582315 0.258 11.4396687747 0.0 1.0 +8.993 0 0 +17.421 0 0 0 0 0 +3.609 0
STL RPA3 7 - 7724763 7643238 rs17168369 44020 7521030 4 1.092 -0.0563976137008285 0.883 10.3293337207 0.001 1.0 +1.092 0 0 +1.355 0 0 0 0 0 0 0
STL CCDC126 7 + 23603522 23649074 rs17148634 45182 24030211 2 2.811 2.04256802804273 0 6.71323857863 0.0 1.0 +2.811 NA 0 NA NA NA NA NA NA NA NA
STL ICA1 7 - 8268207 8120199 rs10282493 44099 8163054 3 1.863 2.23862528908269 0.225 7.81962735786 0.0 1.0 +1.863 0 0 +3.844 0 0 0 0 0 0 0
STL SSBP1 7 + 141084644 141096579 rs1859575 48295 140718603 2 1.097 0.652494634911076 0.392 12.4061305827 0.004 1.0 +1.097 0 0 0 0 0 0 0 0 0 0
STL STAG3L4 7 + 66405050 66422524 rs10278852 46441 66427869 1 4.524 4.99427862895468 0.933 6.58682286836 0.013 1.0 +4.524 0 NA NA NA 0 0 NA NA NA 0
STL LEP 7 + 127668566 127681692 rs17715183 47837 126982433 1 1.166 2.05720765860473 0 6.01114210234 0.0 1.0 +1.166 NA NA 0 0 0 0 0 0 0 0
STL TRIM4 7 - 99355159 99328305 rs2572010 47292 99326479 1 20.84 20.2583197473035 0.525 10.3985878399 0.0 1.0 +20.840 +6.051 0 +10.251 +86.221 +4.390 0 +87.515 +138.346 +38.333 0
STL TWIST1 7 - 19123820 19122279 rs17139840 44907 18767128 1 1.444 1.71377078574683 0.783 6.21486640809 0.0 1.0 +1.444 0 0 0 0 0 0 0 0 0 0
STL NPY 7 + 24290331 24297806 rs2711094 45209 24581485 4 1.045 -0.485210936905375 0.858 6.15400674846 0.0 2.0 +1.045 0 NA 0 0 0 0 0 0 0 0
STL GPR22 7 + 106897737 106901715 rs4517053 47471 106187771 1 1.186 1.72779815000568 0.792 6.06279488389 0.0 1.0 +1.186 0 NA 0 0 0 0 0 0 0 0
STL RUNDC3B 7 + 87095664 87297135 rs2214104 47010 87062365 1 3.184 4.04347308508025 0 6.15279994354 0.0 1.0 +3.184 0 0 0 0 0 0 0 0 0 0
STL CHRM2 7 + 136204371 136350106 rs10269220 48121 137129768 2 1.165 1.64763987879906 0 6.24667431806 0.01 1.0 +1.165 NA 0 NA NA NA NA NA NA NA NA
STL ZNHIT1 7 + 100647704 100653937 rs3847060 47292 100241365 2 1.02 0.125230375946349 0.917 10.6611059196 0.029 2.0 +1.020 0 0 0 0 0 0 0 0 0 0
STL INMT-FAM188B 7 + 30758275 30898096 rs16875605 45546 31623454 NA 1.03 NA 0 6.44062022156 0.0 1.0 +1.030 NA NA NA NA NA NA NA NA NA NA
STL TAS2R60 7 + 142850667 142850667 rs11520897 48403 142207209 1 1.35 1.6291783451059 0.483 6.00277136852 0.0 1.0 +1.350 NA 0 0 0 0 0 0 0 0 0
STL MGC16142 7 + 92005724 92005724 rs6958779 47128 92834807 1 1.57 1.80216008415725 0.567 6.00762108774 0.0 1.0 +1.570 NA 0 NA 0 NA NA 0 0 0 NA
STL UFSP1 7 - 100325275 100325275 rs13232524 47292 100350760 1 3.318 2.93247124769882 0.475 6.34833079956 0.35 1.0 +3.318 0 NA +1.002 +10.100 +2.200 0 0 +7.801 +1.986 0
STL NRCAM 7 - 107884077 107577828 rs12673049 47527 107957291 2 3.823 1.76887387978719 0.917 6.4692249773 0.0 1.0 +3.823 NA 0 0 0 0 0 0 0 0 0
STL NOM1 7 + 156435177 156454983 rs1638743 49313 157230564 2 1.056 1.25320623211966 0.2 6.73785902745 0.0 1.0 +1.056 0 0 0 0 0 0 0 0 0 0
STL MRPS24 7 - 43875670 43873106 rs10280989 46084 44342851 2 1.9 2.17821857739776 0.817 10.6483604156 0.0 1.0 +1.900 0 0 0 0 0 0 0 0 NA 0
STL HIP1 7 - 75206219 75005481 rs1179595 46614 75112097 1 1.644 2.00318444971876 0.167 6.34153691811 0.0 1.0 +1.644 0 0 +1.707 0 0 0 0 0 0 0
STL RP9P 7 - 32949307 32923679 rs12670233 45627 32512115 1 3.183 3.60066240968326 0.858 10.6228606725 0.0 1.0 +3.183 0 0 NA 0 NA NA 0 0 0 NA
STL RBAK 7 + 5052078 5069851 rs300532 43957 4908710 2 1.111 1.28563276641388 0.783 6.53275626257 0.098 2.0 +1.111 0 0 0 0 0 0 0 0 0 0
STL TBL2 7 - 72630949 72623238 rs17145738 46587 72620810 1 4.562 5.17591389228787 0.883 10.7559568365 0.001 1.0 +4.562 0 0 +4.671 0 0 0 0 0 0 0
STL SLC35B4 7 - 133652367 133630371 rs10239061 47988 132954795 3 1.074 0.54673258797574 0.833 8.01323831199 0.0 1.0 +1.074 0 0 0 0 0 0 0 0 0 0
STL CHPF2 7 + 150560517 150565392 rs6464161 48730 151011519 2 1.062 1.84158202578987 0 7.48991558816 0.0 1.0 +1.062 0 0 0 0 0 0 0 0 0 0
STL SHH 7 - 155297728 155289181 rs7786445 49216 155370704 1 1.173 1.48007277550627 0.742 6.04579810606 0.0 1.0 +1.173 NA 0 0 0 0 0 0 0 0 0
STL C7orf65 7 + 47661366 47665029 rs4579477 46222 48432059 1 1.242 1.48761717130317 0.317 6.0587335667 0.0 1.0 +1.242 NA NA NA NA NA NA NA NA NA NA
STL IQCE 7 + 2565157 2616203 rs4719599 43842 2609626 1 2.713 2.83542922880882 0.45 6.1181535161 0.049 1.0 +2.713 0 0 0 +1.623 0 0 +1.098 +3.217 0 0
STL C7orf31 7 - 25186342 25142937 rs149 45220 24979224 2 1.351 1.71719377081682 0.725 6.26926195648 0.0 1.0 +1.351 NA +1.624 0 0 0 0 0 0 0 0
STL AGR3 7 - 16888138 16865780 rs7806965 44772 16534544 1 1.116 1.37209954669354 0.658 6.05038551998 0.0 1.0 +1.116 NA NA 0 0 0 0 0 0 0 0
STL UBE3C 7 + 156624415 156753039 rs17731604 49308 157157775 2 1.031 0.73142032395863 0.592 8.56744743973 0.0 1.0 +1.031 0 0 0 0 0 0 0 0 0 0
STL CLDN15 7 - 100668821 100662516 rs10257072 47294 100680241 1 4.628 5.04826734718396 0 7.28496651459 0.0 1.0 +4.628 0 0 +23.583 0 0 0 +1.721 0 0 0
STL GHRHR 7 + 30970160 30985258 rs2267737 45520 31103135 2 2.22 2.06454369242623 0.483 6.15735317038 0.077 2.0 +2.220 NA NA 0 0 0 0 0 0 0 0
STL NEUROD6 7 - 31347063 31345428 rs1990173 45543 31520006 2 1.141 0.904945029911228 0.542 6.22465621441 0.0 1.0 +1.141 0 NA 0 0 0 0 0 0 0 0
STL IKZF1 7 + 50314923 50435109 rs4917017 46265 50305778 2 2.487 1.88477644881738 0.675 8.80643284993 0.14 3.0 +2.487 0 0 +4.461 0 NA NA 0 0 0 NA
STL TMEM130 7 - 98305609 98283803 rs847562 47261 97523174 1 1.083 1.35368467690239 0.075 6.29027440275 0.001 1.0 +1.083 0 NA 0 0 0 0 0 0 0 0
STL FGL2 7 - 76667086 76664238 rs9641172 46636 76670610 2 3.161 2.99813863542138 0 6.81718139961 0.0 1.0 +3.161 NA 0 NA NA NA NA NA NA NA NA
STL KDELR2 7 - 6490374 6469331 rs6796 43976 6468892 1 38.776 35.2661370774691 0.758 10.6959751085 0.0 1.0 +38.776 +1.840 +11.830 +74.268 +1.917 +5.128 +1.338 +3.686 0 0 +5.993
STL CASD1 7 + 93977105 94022739 rs2106594 47180 93965871 1 1.051 1.1817612807473 0.6 6.94299946095 0.001 1.0 +1.051 NA +1.330 +17.139 0 0 0 0 0 0 0
STL C7orf29 7 + 149657870 149657870 rs12530607 48671 149164565 3 1.527 -0.315578622525258 0.133 8.39725975899 0.0 1.0 +1.527 0 0 0 0 0 0 0 0 0 0
STL PUS7 7 - 104949921 104885609 rs6947411 47419 105406566 2 2.039 1.33145267964099 0.867 8.11256605631 0.002 1.0 +2.039 0 0 0 0 0 0 0 0 0 0
STL CHRM2 7 + 136204371 136350106 rs1946330 48090 135816729 1 1.017 1.77810744582552 0.425 6.24667431806 0.01 1.0 +1.017 NA 0 0 0 0 0 0 0 0 0
STL GGNBP2 17 + 31974849 32019750 rs12941866 98806 31974233 1 3.527 3.38289285974761 0 9.85069279105 0.0 1.0 +3.527 0 +4.604 +9.726 0 0 0 +1.368 0 0 0
STL P2RX1 17 - 3766709 3747922 rs2074988 97315 3755462 1 3.156 3.48344464898355 0.608 7.07655889814 0.0 1.0 +3.156 0 0 +3.110 0 0 0 0 0 0 +1.943
STL TNFSF13 17 + 7402332 7404764 rs8076629 97534 7965533 1 1.297 1.59434580537307 0.933 7.58237936592 0.0 1.0 +1.297 0 0 0 0 0 0 0 0 0 0
STL STAT3 17 - 37794039 37721344 rs799914 98931 38513307 2 1.178 0.787607155258406 0 9.9610476379 0.285 1.0 +1.178 NA 0 NA NA NA NA NA NA NA NA
STL CYB561 17 - 58877454 58865687 rs16947025 99470 59089065 1 2.69 4.63400762790345 0 6.47469511925 0.001 1.0 +2.690 NA 0 NA NA NA NA NA NA NA NA
STL PIGW 17 + 31965515 31967055 rs9904601 98767 31396119 1 2.152 2.35002314320307 0.892 7.52014375882 0.0 1.0 +2.152 NA 0 0 0 0 0 0 0 0 0
STL C17orf100 17 + 6495782 6495782 rs643099 97457 6509540 2 4.666 0.2687255413889 0 6.41758873101 0.348 1.0 +4.666 +1.423 +1.672 NA +1.204 NA NA +5.254 +6.012 0 NA
STL SEPT9 17 + 72982919 73006199 rs16969774 100244 72730163 1 1.414 2.05019573202968 0.875 12.2476413123 0.016 2.0 +1.414 0 0 0 0 NA NA 0 0 0 NA
STL SRP68 17 - 71580202 71547609 rs2257020 100191 71588010 1 5.289 5.30045031165609 0.725 9.99439181492 0.0 1.0 +5.289 0 0 +12.728 0 0 0 +2.784 0 0 0
STL C17orf85 17 - 3696289 3663322 rs8076383 97313 3736694 2 1.593 1.82022849824089 0.567 9.48001267914 0.007 3.0 +1.593 0 0 0 0 0 0 0 0 0 0
STL DVL2 17 - 7078587 7070356 rs4796360 97492 6679245 1 1.034 1.21372394592436 0.7 7.27760633883 0.0 1.0 +1.034 0 0 0 NA 0 0 NA NA NA 0
STL IGFBP4 17 + 35853201 35866226 rs998730 98907 36753066 2 1.157 1.18055348904286 0 8.72567730721 0.0 1.0 +1.157 NA 0 NA NA NA NA NA NA NA NA
STL SLC26A11 17 + 75808794 75841018 rs6501303 100579 74942188 3 1.299 1.15865857771538 0 8.23063892356 0.068 1.0 +1.299 0 0 0 0 0 0 0 0 0 0
STL CYB5D1 17 + 7701788 7703424 rs875675 97536 8423131 2 1.246 1.07457236766807 0.725 7.52425086277 0.0 1.0 +1.246 NA 0 0 0 0 0 0 0 0 0
STL SHISA6 17 + 11085464 11401795 rs184678 97927 12278039 2 1.071 1.30738714824105 0 6.47949071042 0.063 1.0 +1.071 0 NA 0 0 NA NA 0 0 0 NA
STL FAM117A 17 - 45196517 45143916 rs2120106 99023 45179604 1 5.987 5.91426096070138 0.175 9.02515532234 0.055 2.0 +5.987 0 0 0 0 0 0 0 0 0 0
STL SLFN11 17 - 30724833 30704271 rs4541123 98782 31485602 3 1.509 1.19846445523244 0.492 8.40803678777 0.0 1.0 +1.509 NA NA 0 0 0 0 0 0 0 0
STL CRYBA1 17 + 24598000 24605345 rs4795473 98453 24250063 1 2.337 2.65563400190537 0 6.03395802192 0.259 2.0 +2.337 NA NA 0 0 0 0 0 0 0 0
STL HOXB9 17 - 44058834 44055496 rs2119931 99011 44784833 3 1.007 0.331032235665995 0.3 6.56103409893 0.0 1.0 +1.007 0 0 0 0 0 0 0 0 0 0
STL WDR16 17 + 9420668 9487064 rs8068962 97602 9254866 3 1.46 1.22302603914373 0.458 6.21986343992 0.004 2.0 +1.460 0 NA 0 0 0 0 0 0 0 0
STL CLDN7 17 - 7107236 7104579 rs218679 97472 6552954 1 1.458 2.24830920143584 0 6.4268258907 0.0 1.0 +1.458 NA 0 0 NA 0 0 NA NA NA 0
STL C17orf80 17 + 68740370 68754974 rs1466114 99985 68739146 1 3.788 3.71001379217945 0.492 7.12449406622 0.043 2.0 +3.788 0 0 +2.841 0 +2.064 0 +1.153 +1.414 0 0
STL C17orf80 17 + 68740370 68754974 rs1472454 99986 68755761 4 1.672 -0.287911867623677 0.192 7.12449406622 0.043 2.0 +1.672 0 0 +6.738 0 0 0 0 0 +1.472 0
STL COG1 17 + 68700767 68716047 rs1472454 99986 68755761 3 4.315 0.216057985284344 0.192 8.38194239671 0.0 2.0 +4.315 0 0 0 0 0 0 0 0 0 0
STL AARSD1 17 - 38386071 38356271 rs7212564 98930 38360811 1 9.922 11.7054164346961 0 8.45721854159 0.0 1.0 +9.922 NA NA NA NA NA NA NA NA NA NA
STL C17orf55 17 NA 76897643 76893757 rs4969426 100623 76377403 1 1.101 1.36091381648581 0.658 6.21501547632 0.0 1.0 +1.101 NA NA 0 NA NA NA NA NA NA NA
STL POLG2 17 - 59923646 59904567 rs7219666 99490 60031750 1 1.076 1.20642616245402 0.058 8.19739735404 0.0 1.0 +1.076 0 0 0 0 0 0 0 0 0 0
STL DHX8 17 + 38916859 38956521 rs2670867 98930 38349924 3 1.106 -0.127365466601626 0 8.10691526922 0.0 1.0 +1.106 NA 0 NA NA NA NA NA NA NA NA
STL SLC16A5 17 + 70595649 70613569 rs4278783 100172 70610348 1 1.407 1.9079753972131 0 7.20336570583 0.0 1.0 +1.407 0 0 0 0 0 0 0 0 0 0
STL BIRC5 17 + 73721871 73731140 rs7214592 100459 74442364 2 1.096 0.778838372329195 0 9.58211081318 0.0 1.0 +1.096 0 0 0 0 0 0 0 0 0 0
STL SLC6A4 17 - 25587080 25549674 rs8077786 98461 25717405 1 1.218 1.48091385016036 0.267 7.32750557288 0.0 1.0 +1.218 NA NA +1.954 0 0 0 0 0 0 0
STL NSRP1 17 + 25467959 25535758 rs7218934 98461 25768491 1 4.233 4.04283346591716 0.475 8.74727627308 0.476 2.0 +4.233 0 0 0 0 0 0 0 0 0 0
STL PER1 17 - 7996478 7985383 rs8069739 97534 8019490 1 1.356 1.4463128297762 0.308 8.05102571354 0.0 1.0 +1.356 0 0 0 0 0 0 0 0 0 0
STL DUS1L 17 - 77616969 77609419 rs9902108 100656 77853606 1 1.85 2.2810443284351 0.067 11.643296526 0.0 1.0 +1.850 NA 0 0 0 0 0 0 0 0 0
STL TK1 17 - 73694880 73682626 rs12450104 100266 72859207 3 1.056 1.26970610918964 0.742 11.1496166601 0.0 1.0 +1.056 0 0 0 0 NA NA 0 0 0 NA
STL PROCA1 17 - 24062999 24055357 rs3730017 98446 23133229 2 1.193 1.69253669941654 0 6.3462636588 0.0 1.0 +1.193 NA 0 NA NA NA NA NA NA 0 NA
STL SDK2 17 - 69151822 68846674 rs11658597 99963 68519196 4 1.098 0.562785614260554 0.167 6.11751365435 0.01 1.0 +1.098 0 0 0 0 NA NA 0 0 0 NA
STL MSI2 17 + 52689372 53064150 rs11870333 99260 51743351 5 1.509 1.5401526143877 0.942 7.39350319479 0.002 2.0 +1.509 0 0 0 0 0 0 0 0 0 0
STL C17orf76 17 NA 16336205 16288170 rs12603277 98362 16301644 1 1.026 1.24664983442711 0.608 6.07309454056 0.003 1.0 +1.026 0 0 0 0 0 0 0 +1.871 0 0
STL EVI2A 17 - 26672893 26670167 rs8067440 98463 26732281 1 2.944 3.20126254277585 0.458 9.12564916164 0.001 1.0 +2.944 0 0 +39.964 0 +2.618 0 0 0 +1.048 0
STL C17orf61-PLSCR3 17 - 7248174 7234484 rs4796367 97498 6928979 NA 1.792 NA 0.05 10.6421555923 0.002 1.0 +1.792 0 0 0 NA NA NA NA NA NA NA
STL SLC39A11 17 - 68600448 68155396 rs9890736 100023 69045487 4 1.308 0.274434927684161 0.792 8.47813005006 0.0 1.0 +1.308 0 0 0 0 0 0 0 0 0 0
STL CDC27 17 - 42621664 42553382 rs2525100 98996 43432881 3 2.052 -0.173658964216406 0 9.69889801535 0.0 1.0 +2.052 NA 0 NA NA NA NA NA NA NA NA
STL ZFP3 17 + 4922477 4935515 rs17178663 97364 5467659 1 1.288 1.65455416537402 0.858 6.97834235068 0.001 1.0 +1.288 0 NA 0 0 0 0 0 0 0 0
STL LOC339166 17 + 5616277 5773823 rs9902047 97438 6192609 1 1.373 1.59874683172507 0.683 6.22086939098 0.0 1.0 +1.373 NA NA NA NA NA NA NA NA NA NA
STL SERPINF1 17 + 1612008 1627230 rs4790289 97165 1150431 1 1.704 2.05513053908345 0.7 6.39054012554 0.001 1.0 +1.704 NA 0 0 0 0 0 0 0 0 0
STL FLJ26484 17 NA 68148206 68106878 rs4793398 99830 67662176 1 1.504 1.86145963026392 0.9 6.64416921563 0.016 1.0 +1.504 NA NA NA 0 NA NA 0 0 0 NA
STL MSI2 17 + 52688929 53111908 rs12453846 99398 53430368 3 1.375 2.04007980676654 0.933 7.55060848923 0.0 1.0 +1.375 0 0 0 0 0 0 0 0 0 0
STL APPBP2 17 - 55958362 55879977 rs9909444 99416 55887603 1 3.371 3.75616880696138 0 7.63438806501 0.02 1.0 +3.371 NA 0 NA NA NA NA NA NA NA NA
STL SLC38A10 17 - 76883691 76840007 rs6565478 100618 76306599 1 1.115 1.54916673558494 0.675 6.11984814833 0.0 1.0 +1.115 NA 0 0 0 0 0 0 0 0 0
STL SPNS2 17 + 4348877 4387496 rs11869460 97357 4633355 1 1.171 1.22643480678798 0.6 7.3322930021 0.005 1.0 +1.171 0 0 0 0 0 0 0 0 0 0
STL TRIM25 17 - 52346408 52324589 rs4794673 99305 52302987 1 1.638 1.92217090003429 0.342 6.49115854834 0.0 1.0 +1.638 NA 0 +8.906 0 0 0 0 +1.939 0 0
STL MAP3K14 17 - 40750197 40697950 rs16939964 98956 40779673 1 1.94 2.52327499072841 0.908 8.94814888683 0.0 1.0 +1.940 0 0 +2.987 0 NA NA 0 0 0 NA
STL PIPOX 17 + 24394043 24407318 rs9890082 98457 24408274 1 3.529 5.44077573164548 0 6.834014888 0.014 1.0 +3.529 NA 0 NA NA NA NA NA NA NA NA
STL COX11 17 - 50401063 50384472 rs16955331 99179 50324206 5 2.574 0.686497439049601 0.1 8.07258913101 0.147 2.0 +2.574 +1.340 +1.353 0 0 0 0 +1.233 +1.454 +1.443 0
STL SDK2 17 - 69151822 68846674 rs11655380 100025 69047372 6 1.622 -0.377801912674162 0.7 6.11751365435 0.01 1.0 +1.622 0 0 0 0 NA NA 0 0 0 NA
STL RARA 17 + 35727998 35765786 rs11078963 98907 36327855 1 1.094 1.29086911524928 0.775 9.66453536162 0.01 1.0 +1.094 0 0 0 0 0 0 0 0 0 0
STL KCNJ2 17 + 65677270 65682559 rs10512538 99753 65749265 2 1.301 1.82268231527677 0.8 6.24514206487 0.001 1.0 +1.301 0 0 0 0 0 0 0 0 0 0
STL CYB5D2 17 + 3993210 4006908 rs7214224 97325 4267293 3 1.252 0.642354286476288 0.25 8.09478689242 0.0 1.0 +1.252 NA 0 0 0 0 0 0 +1.390 0 0
STL MEOX1 17 - 39094457 39074926 rs11650560 98932 39124946 1 1.869 2.37914132980179 0.917 6.14625174804 0.002 1.0 +1.869 NA NA 0 0 0 0 0 0 0 0
STL PIK3R6 17 - 8711719 8647472 rs12948724 97557 8680546 1 2.158 2.32364350043115 0.325 6.53206950479 0.002 1.0 +2.158 0 NA 0 0 NA NA 0 0 0 NA
STL SGSH 17 - 75808794 75799405 rs9894254 100609 75799274 1 2.946 3.37602462592436 0 8.59189280373 0.134 2.0 +2.946 0 +1.331 +16.857 0 +1.093 0 +1.781 +2.040 +2.421 0
STL CD79B 17 - 59363436 59360416 rs2854184 99470 59351725 1 6.633 5.98124246126341 0.633 9.95719413494 0.007 1.0 +6.633 0 0 +16.471 0 0 0 0 0 0 0
STL AP2B1 17 + 30938394 31074756 rs2240729 98717 29965372 1 1.248 1.9363710680033 0.658 8.80758123578 0.0 1.0 +1.248 0 0 0 0 0 0 0 0 0 0
STL MLX 17 + 37972603 37977090 rs1905339 98928 37835822 1 1.347 1.35289786247343 0.592 6.82307057033 0.0 1.0 +1.347 0 0 0 0 0 0 0 0 0 0
STL ORMDL3 17 - 35337410 35332464 rs2229095 98901 35964748 2 1.303 -0.0826606302130901 0 8.34616687182 0.0 1.0 +1.303 NA 0 NA NA NA NA NA NA 0 NA
STL NCRNA00324 17 NA 8068086 8065552 rs12952409 97536 8328166 2 1.269 -0.162350704830845 0 7.00861727212 0.142 3.0 +1.269 NA NA NA NA NA NA NA NA NA NA
STL ST6GALNAC2 17 - 72093740 72073948 rs2411069 100229 72534406 1 2.295 2.67339962646656 0.792 6.37818482157 0.0 1.0 +2.295 0 0 0 0 0 0 0 0 0 0
STL COX10 17 + 13913443 14050851 rs12936879 98117 13734512 3 1.823 1.80686850655934 0.642 7.79738105574 0.001 2.0 +1.823 0 0 0 0 0 0 0 0 0 0
STL EIF5A 17 + 7151579 7155864 rs9899183 97508 7393701 2 1.262 1.84730017571822 0.775 11.0546830313 0.0 1.0 +1.262 0 0 0 NA 0 0 NA NA NA 0
STL PLEKHM1 17 - 40923929 40871118 rs17572495 98964 41410432 3 2.447 0.109135148491711 0.2 7.56570517416 0.0 1.0 +2.447 +2.324 0 0 0 NA NA +24.845 +2.124 +3.105 NA
STL TK1 17 - 73694880 73682626 rs11077372 100408 73999879 6 1.356 0.666542491266511 0.675 11.1496166601 0.0 1.0 +1.356 0 0 0 0 NA NA 0 0 0 NA
STL CDC27 17 - 42621664 42553382 rs11570587 98977 42550824 1 8.627 13.0068739228164 0 9.69889801535 0.0 1.0 +8.627 NA 0 NA NA NA NA NA NA NA NA
STL NSF 17 + 42023350 42188334 rs241044 98957 41068247 1 1.453 2.15465704798928 0.183 10.5213144371 0.0 1.0 +1.453 0 0 +16.057 0 0 +1.472 0 0 0 0
STL VMO1 17 - 4636469 4635694 rs17707385 97364 4845288 1 1.658 2.40127400304049 0.908 6.15228624018 0.0 1.0 +1.658 0 0 0 0 0 0 0 0 0 0
STL SMARCE1 17 - 36057629 36038771 rs723729 98902 36129935 2 9.902 -0.299121846068048 0.617 10.6520332379 0.0 1.0 +9.902 +5.345 0 +50.913 +1.355 +8.324 +3.267 +2.760 +3.250 +6.315 +4.228
STL PROCA1 17 - 24062999 24055357 rs9911917 98450 23305866 3 1.128 1.19964014337777 0.85 6.3462636588 0.0 1.0 +1.128 0 0 0 0 0 0 0 0 0 0
STL C17orf98 17 - 34251168 34245125 rs4795277 98885 33847507 1 1.109 1.34271025595711 0.267 6.18604040465 0.0 2.0 +1.109 NA NA NA 0 NA NA 0 0 0 NA
STL C17orf53 17 + 39574799 39594764 rs16940164 98938 39177487 2 1.506 0.523560389361743 0.358 8.57729960551 0.0 1.0 +1.506 0 0 0 0 0 0 0 0 0 0
STL LLGL2 17 + 71033377 71082546 rs7212856 100176 71083773 1 7.693 8.32516370748894 0.317 7.43583357561 0.061 1.0 +7.693 0 0 0 0 NA NA 0 0 0 NA
STL FAM106A 17 - 18370885 18370885 rs1969050 98403 18543257 1 1.09 1.66908903492857 0.95 6.28311665993 0.008 1.0 +1.090 0 NA NA NA NA NA NA NA NA NA
STL SOCS3 17 - 73867753 73866859 rs4319830 100357 73316017 4 1.258 0.705318920897831 0.8 6.32663494506 0.0 1.0 +1.258 NA 0 0 0 0 0 0 0 0 0
STL GNGT2 17 - 44641742 44639243 rs12940887 99011 44757806 3 1.462 -0.393646772103095 0.583 7.14857404454 0.002 1.0 +1.462 NA 0 +19.419 0 +1.167 0 0 0 0 0
STL VAMP2 17 - 8007018 8004914 rs2278637 97534 8002827 1 3.0 2.61909105221997 0.692 8.87002470773 0.0 1.0 +3.000 0 0 0 +1.202 0 0 +4.385 0 0 0
STL PLEKHH3 17 - 38082574 38073847 rs7208294 98932 39013789 2 1.324 0.691036718570297 0.683 7.48742766205 0.0 1.0 +1.324 NA 0 0 0 0 0 0 0 0 0
STL FAM57A 17 + 582596 591290 rs3813443 97154 1031457 2 1.245 1.47117761740307 0 9.77009618823 0.0 1.0 +1.245 0 0 0 0 0 0 0 0 NA 0
STL RAD51C 17 + 54124961 54166477 rs17822735 99412 53975166 1 35.145 33.7348500600907 0 8.96092562418 0.001 1.0 +35.145 +8.144 +1.155 +49.938 +1.626 +2.609 0 0 +6.918 +2.341 0
STL LRRC45 17 + 77574568 77581773 rs4077074 100656 77572931 1 2.088 2.08173709704507 0 8.28568710428 0.0 1.0 +2.088 0 0 +4.912 0 0 0 0 0 0 0
STL SARM1 17 + 23723113 23747302 rs10853128 98450 23745431 1 7.891 8.46699186112899 0.483 8.00292492155 0.003 1.0 +7.891 0 0 +25.092 +3.747 NA NA +3.397 +7.651 0 NA
STL CBX2 17 + 75366571 75370089 rs8079646 100551 74877129 2 1.129 0.665493680640618 0.925 6.06842515058 0.002 1.0 +1.129 NA NA 0 0 0 0 0 0 0 0
STL ZNF652 17 - 44794475 44731285 rs12951643 98996 43937017 2 1.502 1.37319308477952 0.892 12.5981715335 0.0 1.0 +1.502 0 0 0 0 0 0 0 0 0 0
STL TOP2A 17 - 35827728 35799425 rs2290207 98896 35894270 1 2.429 2.58411866348967 0.225 10.5153692454 0.0 1.0 +2.429 NA 0 0 0 NA NA 0 0 0 NA
STL CARD14 17 + 75776193 75786792 rs11655981 100596 75505593 1 1.218 1.41580458773852 0.758 6.17157395295 0.004 1.0 +1.218 0 0 0 0 0 0 0 0 0 0
STL SAT2 17 - 7471919 7470657 rs6502988 97493 6760149 2 1.554 1.54480339423942 0.875 9.72722009061 0.003 1.0 +1.554 0 0 0 0 0 0 +1.637 0 0 0
STL BCL6B 17 + 6867092 6871545 rs4143218 97492 6624572 4 1.004 0.349246565102736 0 6.37384416765 0.0 1.0 +1.004 NA 0 NA NA NA NA NA NA NA NA
STL C17orf49 17 + 6858779 6861303 rs4143218 97492 6624572 6 1.549 0.678885206589936 0 9.72745061907 0.0 1.0 +1.549 NA 0 NA NA NA NA NA NA NA NA
STL PECAM1 17 - 59817743 59754937 rs2070784 99487 59760426 1 1.018 1.2447772547284 0.575 7.50415038429 0.022 1.0 +1.018 +2.865 0 0 0 NA NA 0 0 +15.949 NA
STL P2RX5 17 - 3546447 3523920 rs12453105 97284 3398497 1 1.465 1.76573264163873 0.833 7.59113699678 0.0 1.0 +1.465 0 0 0 +1.041 0 0 0 0 0 0
STL TMEM132E 17 + 29931880 29988308 rs9895330 98692 29778964 1 1.17 1.55192596494635 0.883 6.2511158349 0.0 1.0 +1.170 0 NA 0 0 0 0 0 0 0 0
STL CDRT7 17 + 14875016 14875636 rs231005 98335 15039748 1 2.042 2.26719651368312 0.7 6.22972430036 0.0 1.0 +2.042 0 NA NA 0 NA NA 0 0 0 NA
STL TMEM97 17 + 23670247 23677686 rs2297515 98446 23117460 1 1.399 2.2943408956275 0.858 10.1898864088 0.003 1.0 +1.399 0 0 0 0 0 0 0 0 0 0
STL ANKFN1 17 + 51585834 51914715 rs17220194 99269 52056653 1 1.523 2.29772516963777 0.933 6.09273753953 0.001 2.0 +1.523 NA NA 0 0 0 0 0 0 0 0
STL LASP1 17 + 34279637 34328383 rs228287 98886 34179009 1 1.648 1.82019390695894 0.175 11.4465551975 0.0 1.0 +1.648 0 0 0 0 0 0 0 0 0 0
STL SHMT1 17 - 18207581 18172958 rs2746023 98401 18112651 1 8.666 8.99220101662106 0.667 7.29447432791 0.0 1.0 +8.666 0 0 +26.639 0 0 0 +6.185 0 0 +1.335
STL ASPA 17 + 3326045 3348934 rs12600860 97260 3284515 2 1.672 2.02558009679835 0.817 6.21296802124 0.004 1.0 +1.672 0 0 +1.459 0 0 0 0 0 0 0
STL C17orf75 17 - 27693341 27683110 rs1019152 98507 27683119 1 16.066 16.515803153427 0.8 7.9709648724 0.0 1.0 +16.066 NA +4.551 +95.879 0 NA NA 0 0 0 NA
STL ATAD5 17 + 26183148 26245978 rs178858 98464 26797877 2 1.621 1.70625952594623 0.625 8.06853802163 0.0 1.0 +1.621 NA 0 NA 0 0 0 0 0 0 0
STL ACADVL 17 + 7063876 7068999 rs3826408 97500 7042016 1 2.091 2.38819688141549 0.667 12.4863281829 0.0 1.0 +2.091 0 0 +2.607 0 0 0 0 +3.009 0 0
STL LRRC46 17 + 43263991 43269114 rs7212099 98996 43280889 1 1.572 2.00200062095294 0.9 6.30198095681 0.0 1.0 +1.572 0 +1.141 0 0 0 0 0 +4.485 0 0
STL PHB 17 - 44847241 44837565 rs6917 99011 44836542 1 2.496 2.54900610322243 0.825 9.03345777145 0.282 2.0 +2.496 0 0 +6.123 0 0 0 0 0 0 0
STL COG1 17 + 68700767 68716047 rs4312352 99894 68162105 2 1.001 1.5453781089002 0.75 8.38194239671 0.0 2.0 +1.001 0 0 0 0 0 0 0 0 0 0
STL NMT1 17 + 40494205 40538512 rs9898793 98956 40471839 1 8.389 7.71148626421171 0 9.0929989385 0.0 1.0 +8.389 NA 0 +4.804 0 0 0 0 +1.464 +5.439 0
STL PTRH2 17 - 55139638 55130121 rs17592831 99416 55945338 1 1.173 1.40432251049733 0.942 10.4902923956 0.0 1.0 +1.173 0 0 0 0 0 0 0 0 0 0
STL SLC26A11 17 + 75808794 75841018 rs9891664 100609 75576633 1 1.37 2.23696229487962 0 8.23063892356 0.068 1.0 +1.370 NA 0 NA NA NA NA NA NA NA NA
STL TSEN54 17 + 71024203 71031937 rs4788893 100176 71017006 1 1.011 1.2402850448258 0.292 6.85268237512 0.0 1.0 +1.011 0 0 +7.262 0 0 0 0 0 0 0
STL ZNF18 17 - 11841414 11822786 rs9904000 97849 11159533 1 1.36 1.78542928998384 0.075 8.20076112696 0.008 1.0 +1.360 0 0 0 0 0 0 0 0 0 0
STL ACLY 17 - 37328798 37277683 rs7713 98925 37276993 1 4.37 5.38470312880187 0 11.4802333627 0.0 1.0 +4.370 NA NA +4.292 0 0 0 0 0 0 0
STL AANAT 17 + 71961027 71977341 rs10512611 100229 72497067 1 1.243 1.4795623660182 0.183 6.01663934861 0.005 1.0 +1.243 NA 0 0 0 0 0 0 0 0 0
STL MYL4 17 + 42641712 42655873 rs16941635 98977 42616954 1 1.141 1.61991530873858 0.933 6.26958562206 0.0 1.0 +1.141 NA +4.469 +1.329 0 0 0 0 0 +1.191 0
STL OR1E2 17 - 3283885 3283885 rs8068429 97324 4102909 1 1.459 1.73319944920314 0.658 6.43781369932 0.019 1.0 +1.459 0 NA 0 0 0 0 0 0 0 0
STL INCA1 17 - 4841629 4832573 rs2304445 97364 4877622 2 1.005 1.10945781062073 0.858 6.29334911116 0.075 1.0 +1.005 0 NA 0 +1.065 0 0 0 0 0 0
STL BLMH 17 - 25643310 25600312 rs12945042 98461 25596054 1 2.436 2.69035080119674 0.7 11.0390176887 0.0 1.0 +2.436 0 0 +1.183 0 0 0 0 0 0 0
STL C17orf79 17 - 27210439 27203440 rs220448 98497 27123803 2 1.01 -0.596281435703055 0.608 9.10125915379 0.0 1.0 +1.010 0 0 0 0 0 0 0 0 0 0
STL DLX3 17 - 45427587 45424227 rs4793648 99057 45727362 2 2.275 1.67867236158583 0.75 6.10326414382 0.076 1.0 +2.275 NA 0 0 0 0 0 0 0 0 0
STL MRPS23 17 - 53282432 53272295 rs2685492 99396 53278088 1 2.211 2.3349499505556 0.617 11.6985368197 0.0 1.0 +2.211 0 0 0 0 0 0 0 0 0 0
STL PSMD3 17 + 35390585 35407282 rs3859188 98891 35396504 1 10.177 10.0623252217674 0.833 8.1971414658 0.009 1.0 +10.177 0 0 +14.065 0 +1.615 0 0 0 +7.530 0
STL SMARCD2 17 - 59274083 59264083 rs2070720 99471 59372505 3 1.544 0.270019334956421 0.308 9.5001307718 0.0 1.0 +1.544 0 0 0 0 NA NA 0 0 0 NA
STL FTSJ3 17 - 59258763 59251086 rs2070720 99471 59372505 2 2.419 1.18030947266162 0.308 8.14742220119 0.0 1.0 +2.419 0 +2.152 +2.515 +7.827 0 0 +14.968 +12.405 +4.329 +1.604
STL CD79B 17 - 59363436 59360416 rs2070720 99471 59372505 5 2.173 0.0366613426533174 0.308 9.95719413494 0.007 1.0 +2.173 0 0 +9.786 0 0 0 0 0 0 0
STL SLFN11 17 - 30724833 30704271 rs11655688 98742 30688931 2 1.632 1.61070872240971 0.867 8.40803678777 0.0 1.0 +1.632 NA NA 0 0 0 0 0 0 0 0
STL C17orf106-CDK3 17 NA 71486892 71512973 rs12945114 100191 71505141 NA 17.643 NA 0.775 8.67493544521 0.002 1.0 +17.643 NA NA 0 NA 0 0 NA NA NA 0
STL VEZF1 17 - 53420614 53407260 rs2052085 99400 53597229 2 1.207 0.910333301315382 0 9.41393842263 0.0 1.0 +1.207 NA 0 NA NA NA NA NA NA NA NA
STL LOC400604 17 + 46299038 46299855 rs4794297 99108 47131806 1 1.503 1.8811661882077 0.758 6.1543134592 0.005 1.0 +1.503 0 0 NA 0 NA NA 0 0 0 NA
STL ELAC2 17 - 12862106 12837087 rs10432007 97914 12075539 4 1.01 0.0437339947860028 0 7.96598817894 0.001 1.0 +1.010 0 0 0 0 0 0 0 0 0 0
STL RNF213 17 + 75849261 75907584 rs12602618 100551 74866743 3 1.255 1.0903315597893 0.65 7.64791047013 0.003 1.0 +1.255 0 0 0 0 0 0 0 0 0 0
STL PDK2 17 + 45527099 45542319 rs2301836 99069 46089353 1 1.097 1.44519402614377 0 6.45237583972 0.0 1.0 +1.097 NA 0 NA NA NA NA NA NA 0 NA
STL SYNGR2 17 + 73676265 73679414 rs10852709 100382 73778600 1 1.466 1.68531781507246 0.858 10.5086379915 0.0 1.0 +1.466 0 0 0 NA 0 0 NA NA NA 0
STL C17orf108 17 - 23244536 23230643 rs4796172 98446 23222508 1 3.425 3.51850117049521 0.217 6.78268268718 0.0 1.0 +3.425 NA +3.278 +8.553 +2.430 NA NA +2.060 +4.223 +4.227 NA
STL SPDYE4 17 - 8602602 8597240 rs3027247 97534 8071592 1 1.112 1.36273967927504 0.708 6.08591589142 0.006 2.0 +1.112 NA NA NA 0 NA NA 0 0 0 NA
STL RAD51D 17 - 30471001 30452168 rs12947947 98739 30451719 1 8.066 7.94306458201769 0 7.17476711307 0.07 3.0 +8.066 NA 0 NA NA NA NA NA NA NA NA
STL NDEL1 17 + 8279903 8310972 rs9914664 97546 8635941 3 1.306 1.79810915475018 0.867 10.7770361212 0.0 1.0 +1.306 0 0 0 0 0 0 0 0 0 0
STL VMP1 17 + 55139644 55271910 rs8068646 99412 55053602 1 1.872 2.61185845948211 0 6.24008758358 0.0 1.0 +1.872 NA NA NA NA NA NA NA NA NA NA
STL PLEKHM1 17 - 40923929 40871118 rs10445368 98961 41288959 5 1.477 0.00511534609869558 0.192 7.56570517416 0.0 1.0 +1.477 +1.865 0 0 0 NA NA +24.627 +2.182 +2.055 NA
STL C17orf69 17 + 41072123 41073537 rs10445368 98961 41288959 4 2.17 -0.0472082999863363 0.192 6.645886777 0.0 1.0 +2.170 0 NA +33.406 0 NA NA 0 +1.058 0 NA
STL MYL4 17 + 42641712 42655873 rs2074189 98996 43242950 2 1.119 1.2519362617332 0.517 6.26958562206 0.0 1.0 +1.119 NA 0 0 0 0 0 0 0 0 0
STL TMC6 17 - 73636456 73620887 rs2613514 100361 73622113 2 6.515 0.717460555063337 0.917 9.7146864601 0.0 1.0 +6.515 0 0 +5.810 0 0 0 0 0 0 0
STL NAT9 17 - 70284065 70279592 rs820196 100188 71139134 2 2.054 0.793464910671531 0.217 8.95283115684 0.0 1.0 +2.054 0 0 0 0 0 0 0 0 0 0
STL CASC3 17 + 35550032 35580225 rs2293007 98896 35540614 1 1.467 1.94616651493625 0 9.16714332484 0.0 1.0 +1.467 NA 0 NA NA NA NA NA NA NA NA
STL RPAIN 17 + 5263684 5276585 rs7208076 97394 5741946 2 1.215 0.881597496740227 0.817 11.2759827788 0.0 1.0 +1.215 0 0 0 0 0 0 0 0 0 0
STL UBE2O 17 - 71960883 71899289 rs594836 100212 72406795 4 1.023 0.0318683174662829 0.908 8.39007226075 0.002 1.0 +1.023 0 0 0 0 0 0 0 0 0 0
STL SPNS3 17 + 4283967 4337849 rs4416072 97355 4516785 1 1.527 1.9177806819466 0.233 6.31258881976 0.0 1.0 +1.527 0 0 0 0 0 0 0 0 0 0
STL TTLL6 17 - 44226685 44195334 rs1986694 98996 43381030 1 1.525 1.96120092612617 0.925 6.27054148396 0.0 1.0 +1.525 0 NA 0 0 0 0 0 0 0 0
STL AKAP10 17 - 19821721 19750137 rs281363 98415 19733186 2 4.029 0.770730951137512 0 7.03138330275 0.004 1.0 +4.029 0 0 +1.288 0 0 0 +1.248 0 +1.022 0
STL TP53 17 - 7531588 7513733 rs8076962 97472 6548247 1 1.074 2.00630685534454 0 8.00880493101 0.005 1.0 +1.074 NA 0 NA NA NA NA NA NA NA NA
STL TTYH2 17 + 69721290 69767862 rs1457820 100124 69595892 4 1.09 1.04487735679781 0.858 6.80303609451 0.001 1.0 +1.090 0 0 0 0 0 0 0 0 0 0
STL C17orf49 17 + 6858779 6861303 rs178339 97495 6903354 8 1.006 -0.0158700080912728 0 9.72745061907 0.0 1.0 +1.006 NA 0 NA NA NA NA NA NA NA NA
STL MIS12 17 + 5330970 5332866 rs8069315 97364 5307671 1 3.409 3.79654336310561 0.842 10.5114550286 0.0 1.0 +3.409 +3.332 0 +3.840 +3.787 0 0 0 +6.101 0 0
STL PAFAH1B1 17 + 2443672 2531772 rs1109451 97199 2538781 1 2.7 2.83738438101676 0.55 9.79947582602 0.0 1.0 +2.700 0 0 +1.044 0 0 0 0 0 0 0
STL NXN 17 - 714101 651121 rs9900680 97152 1009127 1 1.285 1.75192407526012 0 6.0181902476 0.0 1.0 +1.285 0 0 0 0 0 0 0 0 0 0
STL SCRN2 17 - 43273698 43270815 rs916798 98996 43250570 1 13.982 14.5725728442841 0.892 10.00665597 0.0 2.0 +13.982 +2.188 +4.750 0 +4.712 +1.222 0 +3.482 +8.627 +15.428 0
STL C17orf54 17 NA 69336271 69258232 rs7405603 100005 68911924 2 1.013 0.531262034844593 0.225 6.57512001758 0.24 3.0 +1.013 0 NA 0 NA NA NA NA NA NA NA
STL SCPEP1 17 + 52410466 52438532 rs4794659 99288 52174027 1 1.141 3.20560730054375 0.092 9.59384605349 0.0 1.0 +1.141 0 0 0 0 0 0 0 0 0 0
[truncated: 34,401,712 more chars]
