# Supplementary material for: Integrative Modeling of eQTLs and Cis-Regulatory Elements Suggests Mechanisms Underlying Cell Type Specificity of eQTLs
Source: PLoS Genet. 2013 Aug 1;9(8):e1003649. doi: 10.1371/journal.pgen.1003649 (PMC3731231; doi:10.1371/journal.pgen.1003649)
Supplement: Table S3 — CRE data set details. File name, element summary type, cell type, experiment type, experiment class, experiment name, control type, file format, and two indicators denoting whether the data set was tested for overlap with eQTL SNPs or for intersection between the eQTL SNP and gene TSS (i.e., is an insulator), or both. (TXT) [file pgen.1003649.s022.txt]

wgEncodeHaibTfbsGm12878Pou2f2Pcr1xPkRep1.broadPeak.gz.merged.hg18.bed.gz	Peaks	GM12878	ChipSeq	POU2F2	NA	ftp://hgdownload.cse.ucsc.edu/goldenPath/hg19/encodeDCC/wgEncodeHaibTfbs/	wgEncodeHaibTfbsGm12878Pou2f2Pcr1xPkRep1.broadPeak.gz,wgEncodeHaibTfbsGm12878Pou2f2Pcr1xPkRep2.broadPeak.gz
wgEncodeBroadHistoneNhdfadCtcfStdPk.broadPeak.gz.merged.hg18.bed.gz	Peaks	NHDF-Ad	ChipSeq	CTCF	std	ftp://hgdownload.cse.ucsc.edu/goldenPath/hg19/encodeDCC/wgEncodeBroadHistone/	wgEncodeBroadHistoneNhdfadCtcfStdPk.broadPeak.gz
wgEncodeUwDgfK562Znfa41c6Hotspots.broadPeak.gz.merged.hg18.bed.gz	Hotspots	K562	DnaseDgf	NA	NA	ftp://hgdownload.cse.ucsc.edu/goldenPath/hg19/encodeDCC/wgEncodeUwDgf/	wgEncodeUwDgfK562Znfa41c6Hotspots.broadPeak.gz
wgEncodeHaibTfbsGm12891Pol2Pcr1xPkRep1.broadPeak.gz.merged.hg18.bed.gz	Peaks	GM12891	ChipSeq	Pol2	NA	ftp://hgdownload.cse.ucsc.edu/goldenPath/hg19/encodeDCC/wgEncodeHaibTfbs/	wgEncodeHaibTfbsGm12891Pol2Pcr1xPkRep1.broadPeak.gz,wgEncodeHaibTfbsGm12891Pol2Pcr1xPkRep2.broadPeak.gz
wgEncodeUwTfbsBe2cCtcfStdPkRep1.narrowPeak.gz.merged.hg18.bed.gz	Peaks	BE2_C	ChipSeq	CTCF	std	ftp://hgdownload.cse.ucsc.edu/goldenPath/hg19/encodeDCC/wgEncodeUwTfbs/	wgEncodeUwTfbsBe2cCtcfStdPkRep1.narrowPeak.gz,wgEncodeUwTfbsBe2cCtcfStdPkRep2.narrowPeak.gz
wgEncodeUwHistoneHreH3k36me3StdHotspotsRep1.broadPeak.gz.merged.hg18.bed.gz	Hotspots	HRE	ChipSeq	H3K36me3	std	ftp://hgdownload.cse.ucsc.edu/goldenPath/hg19/encodeDCC/wgEncodeUwHistone/	wgEncodeUwHistoneHreH3k36me3StdHotspotsRep1.broadPeak.gz,wgEncodeUwHistoneHreH3k36me3StdHotspotsRep2.broadPeak.gz
wgEncodeUwHistoneHelas3H3k36me3StdHotspotsRep1.broadPeak.gz.merged.hg18.bed.gz	Hotspots	HeLa-S3	ChipSeq	H3K36me3	std	ftp://hgdownload.cse.ucsc.edu/goldenPath/hg19/encodeDCC/wgEncodeUwHistone/	wgEncodeUwHistoneHelas3H3k36me3StdHotspotsRep1.broadPeak.gz,wgEncodeUwHistoneHelas3H3k36me3StdHotspotsRep2.broadPeak.gz
wgEncodeUwHistoneHelas3H3k36me3StdPkRep1.narrowPeak.gz.merged.hg18.bed.gz	Peaks	HeLa-S3	ChipSeq	H3K36me3	std	ftp://hgdownload.cse.ucsc.edu/goldenPath/hg19/encodeDCC/wgEncodeUwHistone/	wgEncodeUwHistoneHelas3H3k36me3StdPkRep1.narrowPeak.gz,wgEncodeUwHistoneHelas3H3k36me3StdPkRep2.narrowPeak.gz
wgEncodeUwHistoneHmecH3k4me3StdPkRep1.narrowPeak.gz.merged.hg18.bed.gz	Peaks	HMEC	ChipSeq	H3K4me3	std	ftp://hgdownload.cse.ucsc.edu/goldenPath/hg19/encodeDCC/wgEncodeUwHistone/	wgEncodeUwHistoneHmecH3k4me3StdPkRep1.narrowPeak.gz,wgEncodeUwHistoneHmecH3k4me3StdPkRep2.narrowPeak.gz
wgEncodeUwHistoneNhdfneoH3k4me3StdPkRep1.narrowPeak.gz.merged.hg18.bed.gz	Peaks	NHDF-neo	ChipSeq	H3K4me3	std	ftp://hgdownload.cse.ucsc.edu/goldenPath/hg19/encodeDCC/wgEncodeUwHistone/	wgEncodeUwHistoneNhdfneoH3k4me3StdPkRep1.narrowPeak.gz,wgEncodeUwHistoneNhdfneoH3k4me3StdPkRep2.narrowPeak.gz
wgEncodeUwHistoneCd20ro01778H3k04me3StdPkRep1.narrowPeak.gz.merged.hg18.bed.gz	Peaks	CD20+_RO01778	ChipSeq	H3K4me3	std	ftp://hgdownload.cse.ucsc.edu/goldenPath/hg19/encodeDCC/wgEncodeUwHistone/	wgEncodeUwHistoneCd20ro01778H3k04me3StdPkRep1.narrowPeak.gz,wgEncodeUwHistoneCd20ro01778H3k04me3StdPkRep2.narrowPeak.gz
wgEncodeUwDnaseBjPkRep1.narrowPeak.gz.merged.hg18.bed.gz	Peaks	BJ	DnaseSeq	NA	NA	ftp://hgdownload.cse.ucsc.edu/goldenPath/hg19/encodeDCC/wgEncodeUwDnase/	wgEncodeUwDnaseBjPkRep1.narrowPeak.gz,wgEncodeUwDnaseBjPkRep2.narrowPeak.gz
wgEncodeSydhTfbsHepg2Chd2ab68301IggrabPk.narrowPeak.gz.merged.hg18.bed.gz	Peaks	HepG2	ChipSeq	CHD2_(AB68301)	IgG-rab	ftp://hgdownload.cse.ucsc.edu/goldenPath/hg19/encodeDCC/wgEncodeSydhTfbs/	wgEncodeSydhTfbsHepg2Chd2ab68301IggrabPk.narrowPeak.gz
wgEncodeUwDgfNhlfHotspots.broadPeak.gz.merged.hg18.bed.gz	Hotspots	NHLF	DnaseDgf	NA	NA	ftp://hgdownload.cse.ucsc.edu/goldenPath/hg19/encodeDCC/wgEncodeUwDgf/	wgEncodeUwDgfNhlfHotspots.broadPeak.gz
wgEncodeSydhTfbsK562MaxIggrabPk.narrowPeak.gz.merged.hg18.bed.gz	Peaks	K562	ChipSeq	Max	IgG-rab	ftp://hgdownload.cse.ucsc.edu/goldenPath/hg19/encodeDCC/wgEncodeSydhTfbs/	wgEncodeSydhTfbsK562MaxIggrabPk.narrowPeak.gz
wgEncodeBroadHistoneK562H3k4me1StdPk.broadPeak.gz.merged.hg18.bed.gz	Peaks	K562	ChipSeq	H3K4me1	std	ftp://hgdownload.cse.ucsc.edu/goldenPath/hg19/encodeDCC/wgEncodeBroadHistone/	wgEncodeBroadHistoneK562H3k4me1StdPk.broadPeak.gz
wgEncodeBroadHistoneA549H3k36me3Etoh02Pk.broadPeak.gz.merged.hg18.bed.gz	Peaks	A549	ChipSeq	H3K36me3	std	ftp://hgdownload.cse.ucsc.edu/goldenPath/hg19/encodeDCC/wgEncodeBroadHistone/	wgEncodeBroadHistoneA549H3k36me3Etoh02Pk.broadPeak.gz
wgEncodeHaibTfbsH1hescEgr1V0416102PkRep1.broadPeak.gz.merged.hg18.bed.gz	Peaks	H1-hESC	ChipSeq	Egr-1	NA	ftp://hgdownload.cse.ucsc.edu/goldenPath/hg19/encodeDCC/wgEncodeHaibTfbs/	wgEncodeHaibTfbsH1hescEgr1V0416102PkRep1.broadPeak.gz,wgEncodeHaibTfbsH1hescEgr1V0416102PkRep2.broadPeak.gz
wgEncodeHaibTfbsH1hescUsf1Pcr1xPkRep1.broadPeak.gz.merged.hg18.bed.gz	Peaks	H1-hESC	ChipSeq	USF-1	NA	ftp://hgdownload.cse.ucsc.edu/goldenPath/hg19/encodeDCC/wgEncodeHaibTfbs/	wgEncodeHaibTfbsH1hescUsf1Pcr1xPkRep1.broadPeak.gz,wgEncodeHaibTfbsH1hescUsf1Pcr1xPkRep2.broadPeak.gz
wgEncodeHaibTfbsA549Usf1Pcr1xEtoh02PkRep1.broadPeak.gz.merged.hg18.bed.gz	Peaks	A549	ChipSeq	USF-1	NA	ftp://hgdownload.cse.ucsc.edu/goldenPath/hg19/encodeDCC/wgEncodeHaibTfbs/	wgEncodeHaibTfbsA549Usf1Pcr1xEtoh02PkRep1.broadPeak.gz,wgEncodeHaibTfbsA549Usf1Pcr1xEtoh02PkRep2.broadPeak.gz
wgEncodeOpenChromChipGm19240CtcfPk.narrowPeak.gz.merged.hg18.bed.gz	Peaks	GM19240	ChipSeq	CTCF	NA	ftp://hgdownload.cse.ucsc.edu/goldenPath/hg19/encodeDCC/wgEncodeOpenChromChip/	wgEncodeOpenChromChipGm19240CtcfPk.narrowPeak.gz
wgEncodeBroadHistoneA549H3k04me3Dex100nmPk.broadPeak.gz.merged.hg18.bed.gz	Peaks	A549	ChipSeq	H3K4me3	std	ftp://hgdownload.cse.ucsc.edu/goldenPath/hg19/encodeDCC/wgEncodeBroadHistone/	wgEncodeBroadHistoneA549H3k04me3Dex100nmPk.broadPeak.gz
wgEncodeSydhHistoneU2osH3k9me3UcdPk.narrowPeak.gz.merged.hg18.bed.gz	Peaks	U2OS	ChipSeq	H3K9me3	UCDavis	ftp://hgdownload.cse.ucsc.edu/goldenPath/hg19/encodeDCC/wgEncodeSydhHistone/	wgEncodeSydhHistoneU2osH3k9me3UcdPk.narrowPeak.gz
wgEncodeUwHistoneSkmcH3k04me3StdPkRep1.narrowPeak.gz.merged.hg18.bed.gz	Peaks	SKMC	ChipSeq	H3K4me3	std	ftp://hgdownload.cse.ucsc.edu/goldenPath/hg19/encodeDCC/wgEncodeUwHistone/	wgEncodeUwHistoneSkmcH3k04me3StdPkRep1.narrowPeak.gz,wgEncodeUwHistoneSkmcH3k04me3StdPkRep2.narrowPeak.gz
wgEncodeHaibTfbsGm12878NrsfPcr2xPkRep1.broadPeak.gz.merged.hg18.bed.gz	Peaks	GM12878	ChipSeq	NRSF	NA	ftp://hgdownload.cse.ucsc.edu/goldenPath/hg19/encodeDCC/wgEncodeHaibTfbs/	wgEncodeHaibTfbsGm12878NrsfPcr2xPkRep1.broadPeak.gz,wgEncodeHaibTfbsGm12878NrsfPcr2xPkRep2.broadPeak.gz
wgEncodeHaibTfbsGm12892Pol24h8V0416102PkRep1.broadPeak.gz.merged.hg18.bed.gz	Peaks	GM12892	ChipSeq	Pol2-4H8	NA	ftp://hgdownload.cse.ucsc.edu/goldenPath/hg19/encodeDCC/wgEncodeHaibTfbs/	wgEncodeHaibTfbsGm12892Pol24h8V0416102PkRep1.broadPeak.gz,wgEncodeHaibTfbsGm12892Pol24h8V0416102PkRep2.broadPeak.gz
wgEncodeSydhHistoneNt2d1H3k4me1UcdPk.narrowPeak.gz.merged.hg18.bed.gz	Peaks	NT2-D1	ChipSeq	H3K4me1	UCDavis	ftp://hgdownload.cse.ucsc.edu/goldenPath/hg19/encodeDCC/wgEncodeSydhHistone/	wgEncodeSydhHistoneNt2d1H3k4me1UcdPk.narrowPeak.gz
wgEncodeBroadHmmHmecHMM.bed.gz.merged.hg18.bed.gz	HMM	HMEC	Combined	NA	NA	ftp://hgdownload.cse.ucsc.edu/goldenPath/hg19/encodeDCC/wgEncodeBroadHmm/	wgEncodeBroadHmmHmecHMM.bed.gz
wgEncodeSydhTfbsK562MaffIggrabPk.narrowPeak.gz.merged.hg18.bed.gz	Peaks	K562	ChipSeq	MafF_(M8194)	IgG-rab	ftp://hgdownload.cse.ucsc.edu/goldenPath/hg19/encodeDCC/wgEncodeSydhTfbs/	wgEncodeSydhTfbsK562MaffIggrabPk.narrowPeak.gz
wgEncodeHaibTfbsA549GrPcr2xDex100nmPkRep1.broadPeak.gz.merged.hg18.bed.gz	Peaks	A549	ChipSeq	GR	NA	ftp://hgdownload.cse.ucsc.edu/goldenPath/hg19/encodeDCC/wgEncodeHaibTfbs/	wgEncodeHaibTfbsA549GrPcr2xDex100nmPkRep1.broadPeak.gz,wgEncodeHaibTfbsA549GrPcr2xDex100nmPkRep2.broadPeak.gz
wgEncodeHaibMethylRrbsJurkatUwSitesRep1.bed.gz.merged.hg18.bed.gz	Sites	Jurkat	MethylRrbs	NA	NA	ftp://hgdownload.cse.ucsc.edu/goldenPath/hg19/encodeDCC/wgEncodeHaibMethylRrbs/	wgEncodeHaibMethylRrbsJurkatUwSitesRep1.bed.gz,wgEncodeHaibMethylRrbsJurkatUwSitesRep2.bed.gz
wgEncodeHaibMethylRrbsImr90UwSitesRep1.bed.gz.merged.hg18.bed.gz	Sites	IMR90	MethylRrbs	NA	NA	ftp://hgdownload.cse.ucsc.edu/goldenPath/hg19/encodeDCC/wgEncodeHaibMethylRrbs/	wgEncodeHaibMethylRrbsImr90UwSitesRep1.bed.gz,wgEncodeHaibMethylRrbsImr90UwSitesRep2.bed.gz
wgEncodeUwDnaseK562Znfb34a8PkRep1.narrowPeak.gz.merged.hg18.bed.gz	Peaks	K562	DnaseSeq	NA	NA	ftp://hgdownload.cse.ucsc.edu/goldenPath/hg19/encodeDCC/wgEncodeUwDnase/	wgEncodeUwDnaseK562Znfb34a8PkRep1.narrowPeak.gz,wgEncodeUwDnaseK562Znfb34a8PkRep2.narrowPeak.gz
wgEncodeHaibTfbsGm12878Ebfsc137065Pcr1xPkRep1.broadPeak.gz.merged.hg18.bed.gz	Peaks	GM12878	ChipSeq	EBF1_(SC-137065)	NA	ftp://hgdownload.cse.ucsc.edu/goldenPath/hg19/encodeDCC/wgEncodeHaibTfbs/	wgEncodeHaibTfbsGm12878Ebfsc137065Pcr1xPkRep1.broadPeak.gz,wgEncodeHaibTfbsGm12878Ebfsc137065Pcr1xPkRep2.broadPeak.gz
wgEncodeSydhTfbsH1hescZnf143IggrabPk.narrowPeak.gz.merged.hg18.bed.gz	Peaks	H1-hESC	ChipSeq	Znf143_(16618-1-AP)	IgG-rab	ftp://hgdownload.cse.ucsc.edu/goldenPath/hg19/encodeDCC/wgEncodeSydhTfbs/	wgEncodeSydhTfbsH1hescZnf143IggrabPk.narrowPeak.gz
wgEncodeUwDgfTh1Hotspots.broadPeak.gz.merged.hg18.bed.gz	Hotspots	Th1	DnaseDgf	NA	NA	ftp://hgdownload.cse.ucsc.edu/goldenPath/hg19/encodeDCC/wgEncodeUwDgf/	wgEncodeUwDgfTh1Hotspots.broadPeak.gz
wgEncodeBroadHistoneNhekPol2bStdPk.broadPeak.gz.merged.hg18.bed.gz	Peaks	NHEK	ChipSeq	Pol2(b)	std	ftp://hgdownload.cse.ucsc.edu/goldenPath/hg19/encodeDCC/wgEncodeBroadHistone/	wgEncodeBroadHistoneNhekPol2bStdPk.broadPeak.gz
wgEncodeHaibMethylRrbsNb4UwstamgrowprotSitesRep1.bed9.gz.merged.hg18.bed.gz	Sites	NB4	MethylRrbs	NA	NA	ftp://hgdownload.cse.ucsc.edu/goldenPath/hg19/encodeDCC/wgEncodeHaibMethylRrbs/	wgEncodeHaibMethylRrbsNb4UwstamgrowprotSitesRep1.bed9.gz,wgEncodeHaibMethylRrbsNb4UwstamgrowprotSitesRep2.bed9.gz
wgEncodeUwDgfHaeHotspots.broadPeak.gz.merged.hg18.bed.gz	Hotspots	HAEpiC	DnaseDgf	NA	NA	ftp://hgdownload.cse.ucsc.edu/goldenPath/hg19/encodeDCC/wgEncodeUwDgf/	wgEncodeUwDgfHaeHotspots.broadPeak.gz
wgEncodeOpenChromDnaseHpde6e6e7Pk.narrowPeak.gz.merged.hg18.bed.gz	Peaks	HPDE6-E6E7	DnaseSeq	NA	NA	ftp://hgdownload.cse.ucsc.edu/goldenPath/hg19/encodeDCC/wgEncodeOpenChromDnase/	wgEncodeOpenChromDnaseHpde6e6e7Pk.narrowPeak.gz
wgEncodeHaibMethylRrbsNhaUwstamgrowprotSitesRep1.bed9.gz.merged.hg18.bed.gz	Sites	NH-A	MethylRrbs	NA	NA	ftp://hgdownload.cse.ucsc.edu/goldenPath/hg19/encodeDCC/wgEncodeHaibMethylRrbs/	wgEncodeHaibMethylRrbsNhaUwstamgrowprotSitesRep1.bed9.gz,wgEncodeHaibMethylRrbsNhaUwstamgrowprotSitesRep2.bed9.gz
wgEncodeHaibMethylRrbsHek293StanfordSitesRep1.bed.gz.merged.hg18.bed.gz	Sites	HEK293	MethylRrbs	NA	NA	ftp://hgdownload.cse.ucsc.edu/goldenPath/hg19/encodeDCC/wgEncodeHaibMethylRrbs/	wgEncodeHaibMethylRrbsHek293StanfordSitesRep1.bed.gz,wgEncodeHaibMethylRrbsHek293StanfordSitesRep2.bed.gz
wgEncodeBroadHistoneDnd41H3k04me2Pk.broadPeak.gz.merged.hg18.bed.gz	Peaks	Dnd41	ChipSeq	H3K4me2	std	ftp://hgdownload.cse.ucsc.edu/goldenPath/hg19/encodeDCC/wgEncodeBroadHistone/	wgEncodeBroadHistoneDnd41H3k04me2Pk.broadPeak.gz
wgEncodeHaibMethylRrbsHeeUwSitesRep1.bed.gz.merged.hg18.bed.gz	Sites	HEEpiC	MethylRrbs	NA	NA	ftp://hgdownload.cse.ucsc.edu/goldenPath/hg19/encodeDCC/wgEncodeHaibMethylRrbs/	wgEncodeHaibMethylRrbsHeeUwSitesRep1.bed.gz,wgEncodeHaibMethylRrbsHeeUwSitesRep2.bed.gz
wgEncodeBroadHistoneNhlfH3k9acStdPk.broadPeak.gz.merged.hg18.bed.gz	Peaks	NHLF	ChipSeq	H3K9ac	std	ftp://hgdownload.cse.ucsc.edu/goldenPath/hg19/encodeDCC/wgEncodeBroadHistone/	wgEncodeBroadHistoneNhlfH3k9acStdPk.broadPeak.gz
wgEncodeBroadHistoneHepg2H4k20me1StdPk.broadPeak.gz.merged.hg18.bed.gz	Peaks	HepG2	ChipSeq	H4K20me1	std	ftp://hgdownload.cse.ucsc.edu/goldenPath/hg19/encodeDCC/wgEncodeBroadHistone/	wgEncodeBroadHistoneHepg2H4k20me1StdPk.broadPeak.gz
wgEncodeHaibMethylRrbsNhbeUwstamgrowprotSitesRep1.bed9.gz.merged.hg18.bed.gz	Sites	NHBE	MethylRrbs	NA	NA	ftp://hgdownload.cse.ucsc.edu/goldenPath/hg19/encodeDCC/wgEncodeHaibMethylRrbs/	wgEncodeHaibMethylRrbsNhbeUwstamgrowprotSitesRep1.bed9.gz,wgEncodeHaibMethylRrbsNhbeUwstamgrowprotSitesRep2.bed9.gz
wgEncodeOpenChromDnasePanisletsPk.narrowPeak.gz.merged.hg18.bed.gz	Peaks	PanIslets	DnaseSeq	NA	NA	ftp://hgdownload.cse.ucsc.edu/goldenPath/hg19/encodeDCC/wgEncodeOpenChromDnase/	wgEncodeOpenChromDnasePanisletsPk.narrowPeak.gz
wgEncodeHaibTfbsGm12878Taf1Pcr1xPkRep1.broadPeak.gz.merged.hg18.bed.gz	Peaks	GM12878	ChipSeq	TAF1	NA	ftp://hgdownload.cse.ucsc.edu/goldenPath/hg19/encodeDCC/wgEncodeHaibTfbs/	wgEncodeHaibTfbsGm12878Taf1Pcr1xPkRep1.broadPeak.gz,wgEncodeHaibTfbsGm12878Taf1Pcr1xPkRep2.broadPeak.gz
wgEncodeHaibTfbsHepg2Mbd4sc271530V0422111PkRep1.broadPeak.gz.merged.hg18.bed.gz	Peaks	HepG2	ChipSeq	MBD4_(SC-271530)	NA	ftp://hgdownload.cse.ucsc.edu/goldenPath/hg19/encodeDCC/wgEncodeHaibTfbs/	wgEncodeHaibTfbsHepg2Mbd4sc271530V0422111PkRep1.broadPeak.gz,wgEncodeHaibTfbsHepg2Mbd4sc271530V0422111PkRep2.broadPeak.gz
wgEncodeSydhTfbsPbdePol2UcdPk.narrowPeak.gz.merged.hg18.bed.gz	Peaks	PBDE	ChipSeq	Pol2	UCDavis	ftp://hgdownload.cse.ucsc.edu/goldenPath/hg19/encodeDCC/wgEncodeSydhTfbs/	wgEncodeSydhTfbsPbdePol2UcdPk.narrowPeak.gz
wgEncodeHaibMethylRrbsHl60UwSitesRep1.bed.gz.merged.hg18.bed.gz	Sites	HL-60	MethylRrbs	NA	NA	ftp://hgdownload.cse.ucsc.edu/goldenPath/hg19/encodeDCC/wgEncodeHaibMethylRrbs/	wgEncodeHaibMethylRrbsHl60UwSitesRep1.bed.gz,wgEncodeHaibMethylRrbsHl60UwSitesRep2.bed.gz
wgEncodeHaibMethylRrbsHct116YalegrowprotSitesRep1.bed9.gz.merged.hg18.bed.gz	Sites	HCT-116	MethylRrbs	NA	NA	ftp://hgdownload.cse.ucsc.edu/goldenPath/hg19/encodeDCC/wgEncodeHaibMethylRrbs/	wgEncodeHaibMethylRrbsHct116YalegrowprotSitesRep1.bed9.gz,wgEncodeHaibMethylRrbsHct116YalegrowprotSitesRep2.bed9.gz
wgEncodeSydhTfbsHelas3Brf1StdPk.narrowPeak.gz.merged.hg18.bed.gz	Peaks	HeLa-S3	ChipSeq	BRF1	std	ftp://hgdownload.cse.ucsc.edu/goldenPath/hg19/encodeDCC/wgEncodeSydhTfbs/	wgEncodeSydhTfbsHelas3Brf1StdPk.narrowPeak.gz
wgEncodeSydhTfbsGm12878Stat3IggmusPk.narrowPeak.gz.merged.hg18.bed.gz	Peaks	GM12878	ChipSeq	STAT3	IgG-mus	ftp://hgdownload.cse.ucsc.edu/goldenPath/hg19/encodeDCC/wgEncodeSydhTfbs/	wgEncodeSydhTfbsGm12878Stat3IggmusPk.narrowPeak.gz
wgEncodeUwDnaseNb4PkRep1.narrowPeak.gz.merged.hg18.bed.gz	Peaks	NB4	DnaseSeq	NA	NA	ftp://hgdownload.cse.ucsc.edu/goldenPath/hg19/encodeDCC/wgEncodeUwDnase/	wgEncodeUwDnaseNb4PkRep1.narrowPeak.gz,wgEncodeUwDnaseNb4PkRep2.narrowPeak.gz
wgEncodeUwDnaseNb4HotspotsRep1.broadPeak.gz.merged.hg18.bed.gz	Hotspots	NB4	DnaseSeq	NA	NA	ftp://hgdownload.cse.ucsc.edu/goldenPath/hg19/encodeDCC/wgEncodeUwDnase/	wgEncodeUwDnaseNb4HotspotsRep1.broadPeak.gz,wgEncodeUwDnaseNb4HotspotsRep2.broadPeak.gz
wgEncodeBroadHistoneK562H3k4me3StdPk.broadPeak.gz.merged.hg18.bed.gz	Peaks	K562	ChipSeq	H3K4me3	std	ftp://hgdownload.cse.ucsc.edu/goldenPath/hg19/encodeDCC/wgEncodeBroadHistone/	wgEncodeBroadHistoneK562H3k4me3StdPk.broadPeak.gz
wgEncodeHaibMethylRrbsGm12878ximatHudsonalphagrowprotSitesRep1.bed9.gz.merged.hg18.bed.gz	Sites	GM12878-XiMat	MethylRrbs	NA	NA	ftp://hgdownload.cse.ucsc.edu/goldenPath/hg19/encodeDCC/wgEncodeHaibMethylRrbs/	wgEncodeHaibMethylRrbsGm12878ximatHudsonalphagrowprotSitesRep1.bed9.gz,wgEncodeHaibMethylRrbsGm12878ximatHudsonalphagrowprotSitesRep2.bed9.gz
wgEncodeBroadHistoneHmecH3k79me2Pk.broadPeak.gz.merged.hg18.bed.gz	Peaks	HMEC	ChipSeq	H3K79me2	std	ftp://hgdownload.cse.ucsc.edu/goldenPath/hg19/encodeDCC/wgEncodeBroadHistone/	wgEncodeBroadHistoneHmecH3k79me2Pk.broadPeak.gz
wgEncodeUwDgfHmvechPk.narrowPeak.gz.merged.hg18.bed.gz	Peaks	HMVEC-LBl	DnaseDgf	NA	NA	ftp://hgdownload.cse.ucsc.edu/goldenPath/hg19/encodeDCC/wgEncodeUwDgf/	wgEncodeUwDgfHmvechPk.narrowPeak.gz
wgEncodeUwDnaseHcfaaPkRep1.narrowPeak.gz.merged.hg18.bed.gz	Peaks	HCFaa	DnaseSeq	NA	NA	ftp://hgdownload.cse.ucsc.edu/goldenPath/hg19/encodeDCC/wgEncodeUwDnase/	wgEncodeUwDnaseHcfaaPkRep1.narrowPeak.gz,wgEncodeUwDnaseHcfaaPkRep2.narrowPeak.gz
wgEncodeUwDnaseHnpcePkRep1.narrowPeak.gz.merged.hg18.bed.gz	Peaks	HNPCEpiC	DnaseSeq	NA	NA	ftp://hgdownload.cse.ucsc.edu/goldenPath/hg19/encodeDCC/wgEncodeUwDnase/	wgEncodeUwDnaseHnpcePkRep1.narrowPeak.gz,wgEncodeUwDnaseHnpcePkRep2.narrowPeak.gz
wgEncodeUwHistoneHelas3H3k27me3StdPkRep1.narrowPeak.gz.merged.hg18.bed.gz	Peaks	HeLa-S3	ChipSeq	H3K27me3	std	ftp://hgdownload.cse.ucsc.edu/goldenPath/hg19/encodeDCC/wgEncodeUwHistone/	wgEncodeUwHistoneHelas3H3k27me3StdPkRep1.narrowPeak.gz,wgEncodeUwHistoneHelas3H3k27me3StdPkRep2.narrowPeak.gz
wgEncodeBroadHistoneHelas3H4k20me1StdPk.broadPeak.gz.merged.hg18.bed.gz	Peaks	HeLa-S3	ChipSeq	H4K20me1	std	ftp://hgdownload.cse.ucsc.edu/goldenPath/hg19/encodeDCC/wgEncodeBroadHistone/	wgEncodeBroadHistoneHelas3H4k20me1StdPk.broadPeak.gz
wgEncodeSydhTfbsPbdeGata1UcdPk.narrowPeak.gz.merged.hg18.bed.gz	Peaks	PBDE	ChipSeq	GATA-1	UCDavis	ftp://hgdownload.cse.ucsc.edu/goldenPath/hg19/encodeDCC/wgEncodeSydhTfbs/	wgEncodeSydhTfbsPbdeGata1UcdPk.narrowPeak.gz
wgEncodeUwDnaseAoafPkRep1.narrowPeak.gz.merged.hg18.bed.gz	Peaks	AoAF	DnaseSeq	NA	NA	ftp://hgdownload.cse.ucsc.edu/goldenPath/hg19/encodeDCC/wgEncodeUwDnase/	wgEncodeUwDnaseAoafPkRep1.narrowPeak.gz,wgEncodeUwDnaseAoafPkRep2.narrowPeak.gz
wgEncodeHaibTfbsH1hescFosl1sc183V0416102PkRep1.broadPeak.gz.merged.hg18.bed.gz	Peaks	H1-hESC	ChipSeq	FOSL1_(SC-183)	NA	ftp://hgdownload.cse.ucsc.edu/goldenPath/hg19/encodeDCC/wgEncodeHaibTfbs/	wgEncodeHaibTfbsH1hescFosl1sc183V0416102PkRep1.broadPeak.gz,wgEncodeHaibTfbsH1hescFosl1sc183V0416102PkRep2.broadPeak.gz
wgEncodeUwDgfCd20ro01778Pk.narrowPeak.gz.merged.hg18.bed.gz	Peaks	CD20+_RO01778	DnaseDgf	NA	NA	ftp://hgdownload.cse.ucsc.edu/goldenPath/hg19/encodeDCC/wgEncodeUwDgf/	wgEncodeUwDgfCd20ro01778Pk.narrowPeak.gz
wgEncodeSydhTfbsHepg2P300sc582IggrabPk.narrowPeak.gz.merged.hg18.bed.gz	Peaks	HepG2	ChipSeq	p300_(SC-584)	IgG-rab	ftp://hgdownload.cse.ucsc.edu/goldenPath/hg19/encodeDCC/wgEncodeSydhTfbs/	wgEncodeSydhTfbsHepg2P300sc582IggrabPk.narrowPeak.gz
wgEncodeSydhTfbsK562Znf143IggrabPk.narrowPeak.gz.merged.hg18.bed.gz	Peaks	K562	ChipSeq	Znf143_(16618-1-AP)	IgG-rab	ftp://hgdownload.cse.ucsc.edu/goldenPath/hg19/encodeDCC/wgEncodeSydhTfbs/	wgEncodeSydhTfbsK562Znf143IggrabPk.narrowPeak.gz
wgEncodeBroadHistoneMonocd14ro1746H3k27me3Pk.broadPeak.gz.merged.hg18.bed.gz	Peaks	Monocytes-CD14+_RO01746	ChipSeq	H3K27me3	std	ftp://hgdownload.cse.ucsc.edu/goldenPath/hg19/encodeDCC/wgEncodeBroadHistone/	wgEncodeBroadHistoneMonocd14ro1746H3k27me3Pk.broadPeak.gz
wgEncodeUwDgfHmvecdbladPkV2.narrowPeak.gz.merged.hg18.bed.gz	Peaks	HMVEC-dBl-Ad	DnaseDgf	NA	NA	ftp://hgdownload.cse.ucsc.edu/goldenPath/hg19/encodeDCC/wgEncodeUwDgf/	wgEncodeUwDgfHmvecdbladPkV2.narrowPeak.gz
wgEncodeUwDgfGm12865Hotspots.broadPeak.gz.merged.hg18.bed.gz	Hotspots	GM12865	DnaseDgf	NA	NA	ftp://hgdownload.cse.ucsc.edu/goldenPath/hg19/encodeDCC/wgEncodeUwDgf/	wgEncodeUwDgfGm12865Hotspots.broadPeak.gz
wgEncodeSydhTfbsMcf10aesStat3Etoh01bStdPk.narrowPeak.gz.merged.hg18.bed.gz	Peaks	MCF10A-Er-Src	ChipSeq	STAT3	std	ftp://hgdownload.cse.ucsc.edu/goldenPath/hg19/encodeDCC/wgEncodeSydhTfbs/	wgEncodeSydhTfbsMcf10aesStat3Etoh01bStdPk.narrowPeak.gz
wgEncodeSydhTfbsHelas3Stat3IggrabPk.narrowPeak.gz.merged.hg18.bed.gz	Peaks	HeLa-S3	ChipSeq	STAT3	IgG-rab	ftp://hgdownload.cse.ucsc.edu/goldenPath/hg19/encodeDCC/wgEncodeSydhTfbs/	wgEncodeSydhTfbsHelas3Stat3IggrabPk.narrowPeak.gz
wgEncodeBroadHistoneK562H3k36me3StdPk.broadPeak.gz.merged.hg18.bed.gz	Peaks	K562	ChipSeq	H3K36me3	std	ftp://hgdownload.cse.ucsc.edu/goldenPath/hg19/encodeDCC/wgEncodeBroadHistone/	wgEncodeBroadHistoneK562H3k36me3StdPk.broadPeak.gz
wgEncodeHaibTfbsH1hescRad21V0416102PkRep1.broadPeak.gz.merged.hg18.bed.gz	Peaks	H1-hESC	ChipSeq	Rad21	NA	ftp://hgdownload.cse.ucsc.edu/goldenPath/hg19/encodeDCC/wgEncodeHaibTfbs/	wgEncodeHaibTfbsH1hescRad21V0416102PkRep1.broadPeak.gz,wgEncodeHaibTfbsH1hescRad21V0416102PkRep2.broadPeak.gz
wgEncodeUwDnaseHaeHotspotsRep1.broadPeak.gz.merged.hg18.bed.gz	Hotspots	HAEpiC	DnaseSeq	NA	NA	ftp://hgdownload.cse.ucsc.edu/goldenPath/hg19/encodeDCC/wgEncodeUwDnase/	wgEncodeUwDnaseHaeHotspotsRep1.broadPeak.gz,wgEncodeUwDnaseHaeHotspotsRep2.broadPeak.gz
wgEncodeSydhTfbsK562Tblr1ab24550IggrabPk.narrowPeak.gz.merged.hg18.bed.gz	Peaks	K562	ChipSeq	TBLR1_(ab24550)	IgG-rab	ftp://hgdownload.cse.ucsc.edu/goldenPath/hg19/encodeDCC/wgEncodeSydhTfbs/	wgEncodeSydhTfbsK562Tblr1ab24550IggrabPk.narrowPeak.gz
wgEncodeSydhTfbsH1hescTbpIggrabPk.narrowPeak.gz.merged.hg18.bed.gz	Peaks	H1-hESC	ChipSeq	TBP	IgG-rab	ftp://hgdownload.cse.ucsc.edu/goldenPath/hg19/encodeDCC/wgEncodeSydhTfbs/	wgEncodeSydhTfbsH1hescTbpIggrabPk.narrowPeak.gz
wgEncodeOpenChromSynthGm12878Pk.bed.gz.merged.hg18.bed.gz	Peaks	GM12878	Combined	NA	NA	ftp://hgdownload.cse.ucsc.edu/goldenPath/hg19/encodeDCC/wgEncodeOpenChromSynth/	wgEncodeOpenChromSynthGm12878Pk.bed.gz
wgEncodeBroadHistoneHmecH2azPk.broadPeak.gz.merged.hg18.bed.gz	Peaks	HMEC	ChipSeq	H2A.Z	std	ftp://hgdownload.cse.ucsc.edu/goldenPath/hg19/encodeDCC/wgEncodeBroadHistone/	wgEncodeBroadHistoneHmecH2azPk.broadPeak.gz
wgEncodeUwDnaseMcf7PkRep1.narrowPeak.gz.merged.hg18.bed.gz	Peaks	MCF-7	DnaseSeq	NA	NA	ftp://hgdownload.cse.ucsc.edu/goldenPath/hg19/encodeDCC/wgEncodeUwDnase/	wgEncodeUwDnaseMcf7PkRep1.narrowPeak.gz,wgEncodeUwDnaseMcf7PkRep2.narrowPeak.gz
wgEncodeOpenChromDnaseMyometrPk.narrowPeak.gz.merged.hg18.bed.gz	Peaks	Myometr	DnaseSeq	NA	NA	ftp://hgdownload.cse.ucsc.edu/goldenPath/hg19/encodeDCC/wgEncodeOpenChromDnase/	wgEncodeOpenChromDnaseMyometrPk.narrowPeak.gz
wgEncodeSydhTfbsMcf10aesCfosEtoh01HvdPk.narrowPeak.gz.merged.hg18.bed.gz	Peaks	MCF10A-Er-Src	ChipSeq	c-Fos	Harvard_Control	ftp://hgdownload.cse.ucsc.edu/goldenPath/hg19/encodeDCC/wgEncodeSydhTfbs/	wgEncodeSydhTfbsMcf10aesCfosEtoh01HvdPk.narrowPeak.gz
wgEncodeBroadHistoneNhlfCtcfStdPk.broadPeak.gz.merged.hg18.bed.gz	Peaks	NHLF	ChipSeq	CTCF	std	ftp://hgdownload.cse.ucsc.edu/goldenPath/hg19/encodeDCC/wgEncodeBroadHistone/	wgEncodeBroadHistoneNhlfCtcfStdPk.broadPeak.gz
wgEncodeHaibTfbsA549P300V0422111Etoh02PkRep1.broadPeak.gz.merged.hg18.bed.gz	Peaks	A549	ChipSeq	p300	NA	ftp://hgdownload.cse.ucsc.edu/goldenPath/hg19/encodeDCC/wgEncodeHaibTfbs/	wgEncodeHaibTfbsA549P300V0422111Etoh02PkRep1.broadPeak.gz,wgEncodeHaibTfbsA549P300V0422111Etoh02PkRep2.broadPeak.gz
wgEncodeBroadHistoneGm12878H3k9acStdPk.broadPeak.gz.merged.hg18.bed.gz	Peaks	GM12878	ChipSeq	H3K9ac	std	ftp://hgdownload.cse.ucsc.edu/goldenPath/hg19/encodeDCC/wgEncodeBroadHistone/	wgEncodeBroadHistoneGm12878H3k9acStdPk.broadPeak.gz
wgEncodeUwHistoneBe2cH3k04me3StdPkRep1.narrowPeak.gz.merged.hg18.bed.gz	Peaks	BE2_C	ChipSeq	H3K4me3	std	ftp://hgdownload.cse.ucsc.edu/goldenPath/hg19/encodeDCC/wgEncodeUwHistone/	wgEncodeUwHistoneBe2cH3k04me3StdPkRep1.narrowPeak.gz,wgEncodeUwHistoneBe2cH3k04me3StdPkRep2.narrowPeak.gz
wgEncodeUwTfbsHffmycCtcfStdHotspotsRep1.broadPeak.gz.merged.hg18.bed.gz	Hotspots	HFF-Myc	ChipSeq	CTCF	std	ftp://hgdownload.cse.ucsc.edu/goldenPath/hg19/encodeDCC/wgEncodeUwTfbs/	wgEncodeUwTfbsHffmycCtcfStdHotspotsRep1.broadPeak.gz,wgEncodeUwTfbsHffmycCtcfStdHotspotsRep2.broadPeak.gz
wgEncodeUwHistoneH7esH3k36me3StdPkRep1.narrowPeak.gz.merged.hg18.bed.gz	Peaks	H7-hESC	ChipSeq	H3K36me3	std	ftp://hgdownload.cse.ucsc.edu/goldenPath/hg19/encodeDCC/wgEncodeUwHistone/	wgEncodeUwHistoneH7esH3k36me3StdPkRep1.narrowPeak.gz,wgEncodeUwHistoneH7esH3k36me3StdPkRep2.narrowPeak.gz
wgEncodeHaibTfbsGm12878Bclaf101388V0416101PkRep1.broadPeak.gz.merged.hg18.bed.gz	Peaks	GM12878	ChipSeq	BCLAF1_(SC-101388)	NA	ftp://hgdownload.cse.ucsc.edu/goldenPath/hg19/encodeDCC/wgEncodeHaibTfbs/	wgEncodeHaibTfbsGm12878Bclaf101388V0416101PkRep1.broadPeak.gz,wgEncodeHaibTfbsGm12878Bclaf101388V0416101PkRep2.broadPeak.gz
wgEncodeUwTfbsGm12873CtcfStdPkRep1.narrowPeak.gz.merged.hg18.bed.gz	Peaks	GM12873	ChipSeq	CTCF	std	ftp://hgdownload.cse.ucsc.edu/goldenPath/hg19/encodeDCC/wgEncodeUwTfbs/	wgEncodeUwTfbsGm12873CtcfStdPkRep1.narrowPeak.gz,wgEncodeUwTfbsGm12873CtcfStdPkRep2.narrowPeak.gz
wgEncodeBroadHistoneK562PcafPk.broadPeak.gz.merged.hg18.bed.gz	Peaks	K562	ChipSeq	PCAF	std	ftp://hgdownload.cse.ucsc.edu/goldenPath/hg19/encodeDCC/wgEncodeBroadHistone/	wgEncodeBroadHistoneK562PcafPk.broadPeak.gz
wgEncodeSydhTfbsGm12878CfosStdPk.narrowPeak.gz.merged.hg18.bed.gz	Peaks	GM12878	ChipSeq	c-Fos	std	ftp://hgdownload.cse.ucsc.edu/goldenPath/hg19/encodeDCC/wgEncodeSydhTfbs/	wgEncodeSydhTfbsGm12878CfosStdPk.narrowPeak.gz
wgEncodeHaibTfbsHepg2Yy1sc281V0416101PkRep1.broadPeak.gz.merged.hg18.bed.gz	Peaks	HepG2	ChipSeq	YY1_(SC-281)	NA	ftp://hgdownload.cse.ucsc.edu/goldenPath/hg19/encodeDCC/wgEncodeHaibTfbs/	wgEncodeHaibTfbsHepg2Yy1sc281V0416101PkRep1.broadPeak.gz,wgEncodeHaibTfbsHepg2Yy1sc281V0416101PkRep2.broadPeak.gz
wgEncodeHaibMethylRrbsHrpeUwSitesRep1.bed.gz.merged.hg18.bed.gz	Sites	HRPEpiC	MethylRrbs	NA	NA	ftp://hgdownload.cse.ucsc.edu/goldenPath/hg19/encodeDCC/wgEncodeHaibMethylRrbs/	wgEncodeHaibMethylRrbsHrpeUwSitesRep1.bed.gz,wgEncodeHaibMethylRrbsHrpeUwSitesRep2.bed.gz
wgEncodeSydhTfbsA549Pol2s2IggrabPk.narrowPeak.gz.merged.hg18.bed.gz	Peaks	A549	ChipSeq	Pol2(phosphoS2)	IgG-rab	ftp://hgdownload.cse.ucsc.edu/goldenPath/hg19/encodeDCC/wgEncodeSydhTfbs/	wgEncodeSydhTfbsA549Pol2s2IggrabPk.narrowPeak.gz
wgEncodeOpenChromDnaseMelanoPk.narrowPeak.gz.merged.hg18.bed.gz	Peaks	Melano	DnaseSeq	NA	NA	ftp://hgdownload.cse.ucsc.edu/goldenPath/hg19/encodeDCC/wgEncodeOpenChromDnase/	wgEncodeOpenChromDnaseMelanoPk.narrowPeak.gz
wgEncodeOpenChromDnaseGlioblaPk.narrowPeak.gz.merged.hg18.bed.gz	Peaks	Gliobla	DnaseSeq	NA	NA	ftp://hgdownload.cse.ucsc.edu/goldenPath/hg19/encodeDCC/wgEncodeOpenChromDnase/	wgEncodeOpenChromDnaseGlioblaPk.narrowPeak.gz
wgEncodeBroadHistoneHepg2H3k79me2StdPk.broadPeak.gz.merged.hg18.bed.gz	Peaks	HepG2	ChipSeq	H3K79me2	std	ftp://hgdownload.cse.ucsc.edu/goldenPath/hg19/encodeDCC/wgEncodeBroadHistone/	wgEncodeBroadHistoneHepg2H3k79me2StdPk.broadPeak.gz
wgEncodeUwHistoneHct116H3k4me3StdHotspotsRep1.broadPeak.gz.merged.hg18.bed.gz	Hotspots	HCT-116	ChipSeq	H3K4me3	std	ftp://hgdownload.cse.ucsc.edu/goldenPath/hg19/encodeDCC/wgEncodeUwHistone/	wgEncodeUwHistoneHct116H3k4me3StdHotspotsRep1.broadPeak.gz,wgEncodeUwHistoneHct116H3k4me3StdHotspotsRep2.broadPeak.gz
wgEncodeSydhTfbsGm12878Pol2s2IggmusPk.narrowPeak.gz.merged.hg18.bed.gz	Peaks	GM12878	ChipSeq	Pol2(phosphoS2)	IgG-mus	ftp://hgdownload.cse.ucsc.edu/goldenPath/hg19/encodeDCC/wgEncodeSydhTfbs/	wgEncodeSydhTfbsGm12878Pol2s2IggmusPk.narrowPeak.gz
wgEncodeHaibMethylRrbsGm12891HudsonalphagrowprotSitesRep1.bed9.gz.merged.hg18.bed.gz	Sites	GM12891	MethylRrbs	NA	NA	ftp://hgdownload.cse.ucsc.edu/goldenPath/hg19/encodeDCC/wgEncodeHaibMethylRrbs/	wgEncodeHaibMethylRrbsGm12891HudsonalphagrowprotSitesRep1.bed9.gz,wgEncodeHaibMethylRrbsGm12891HudsonalphagrowprotSitesRep2.bed9.gz
wgEncodeBroadHistoneH1hescSuz12051317Pk.broadPeak.gz.merged.hg18.bed.gz	Peaks	H1-hESC	ChipSeq	SUZ12_(05-1317)	std	ftp://hgdownload.cse.ucsc.edu/goldenPath/hg19/encodeDCC/wgEncodeBroadHistone/	wgEncodeBroadHistoneH1hescSuz12051317Pk.broadPeak.gz
wgEncodeUwHistoneH7esH3k04me3StdDiffa9dHotspotsRep1.broadPeak.gz.merged.hg18.bed.gz	Hotspots	H7-hESC	ChipSeq	H3K4me3	std	ftp://hgdownload.cse.ucsc.edu/goldenPath/hg19/encodeDCC/wgEncodeUwHistone/	wgEncodeUwHistoneH7esH3k04me3StdDiffa9dHotspotsRep1.broadPeak.gz,wgEncodeUwHistoneH7esH3k04me3StdDiffa9dHotspotsRep2.broadPeak.gz
wgEncodeHaibTfbsGm12878Mef2csc13268V0416101PkRep1.broadPeak.gz.merged.hg18.bed.gz	Peaks	GM12878	ChipSeq	MEF2C_(SC-13268)	NA	ftp://hgdownload.cse.ucsc.edu/goldenPath/hg19/encodeDCC/wgEncodeHaibTfbs/	wgEncodeHaibTfbsGm12878Mef2csc13268V0416101PkRep1.broadPeak.gz,wgEncodeHaibTfbsGm12878Mef2csc13268V0416101PkRep2.broadPeak.gz
wgEncodeHaibTfbsHepg2Zbtb33Pcr1xPkRep1.broadPeak.gz.merged.hg18.bed.gz	Peaks	HepG2	ChipSeq	ZBTB33	NA	ftp://hgdownload.cse.ucsc.edu/goldenPath/hg19/encodeDCC/wgEncodeHaibTfbs/	wgEncodeHaibTfbsHepg2Zbtb33Pcr1xPkRep1.broadPeak.gz,wgEncodeHaibTfbsHepg2Zbtb33Pcr1xPkRep2.broadPeak.gz
wgEncodeBroadHistoneOsteoH4k20me1Pk.broadPeak.gz.merged.hg18.bed.gz	Peaks	Osteobl	ChipSeq	H4K20me1	std	ftp://hgdownload.cse.ucsc.edu/goldenPath/hg19/encodeDCC/wgEncodeBroadHistone/	wgEncodeBroadHistoneOsteoH4k20me1Pk.broadPeak.gz
wgEncodeSydhTfbsK562Stat1Ifng30StdPk.narrowPeak.gz.merged.hg18.bed.gz	Peaks	K562	ChipSeq	STAT1	std	ftp://hgdownload.cse.ucsc.edu/goldenPath/hg19/encodeDCC/wgEncodeSydhTfbs/	wgEncodeSydhTfbsK562Stat1Ifng30StdPk.narrowPeak.gz
wgEncodeHaibMethylRrbsPanc1HaibSitesRep1.bed.gz.merged.hg18.bed.gz	Sites	PANC-1	MethylRrbs	NA	NA	ftp://hgdownload.cse.ucsc.edu/goldenPath/hg19/encodeDCC/wgEncodeHaibMethylRrbs/	wgEncodeHaibMethylRrbsPanc1HaibSitesRep1.bed.gz,wgEncodeHaibMethylRrbsPanc1HaibSitesRep2.bed.gz
wgEncodeBroadHistoneGm12878H4k20me1StdPk.broadPeak.gz.merged.hg18.bed.gz	Peaks	GM12878	ChipSeq	H4K20me1	std	ftp://hgdownload.cse.ucsc.edu/goldenPath/hg19/encodeDCC/wgEncodeBroadHistone/	wgEncodeBroadHistoneGm12878H4k20me1StdPk.broadPeak.gz
wgEncodeSydhTfbsGm12892NfkbTnfaIggrabPk.narrowPeak.gz.merged.hg18.bed.gz	Peaks	GM12892	ChipSeq	NFKB	IgG-rab	ftp://hgdownload.cse.ucsc.edu/goldenPath/hg19/encodeDCC/wgEncodeSydhTfbs/	wgEncodeSydhTfbsGm12892NfkbTnfaIggrabPk.narrowPeak.gz
wgEncodeUwHistoneNhekH3k36me3StdHotspotsRep1.broadPeak.gz.merged.hg18.bed.gz	Hotspots	NHEK	ChipSeq	H3K36me3	std	ftp://hgdownload.cse.ucsc.edu/goldenPath/hg19/encodeDCC/wgEncodeUwHistone/	wgEncodeUwHistoneNhekH3k36me3StdHotspotsRep1.broadPeak.gz,wgEncodeUwHistoneNhekH3k36me3StdHotspotsRep2.broadPeak.gz
wgEncodeUwDnaseHsmmtHotspotsRep1.broadPeak.gz.merged.hg18.bed.gz	Hotspots	HSMMtube	DnaseSeq	NA	NA	ftp://hgdownload.cse.ucsc.edu/goldenPath/hg19/encodeDCC/wgEncodeUwDnase/	wgEncodeUwDnaseHsmmtHotspotsRep1.broadPeak.gz,wgEncodeUwDnaseHsmmtHotspotsRep2.broadPeak.gz
wgEncodeBroadHistoneDnd41H3k36me3Pk.broadPeak.gz.merged.hg18.bed.gz	Peaks	Dnd41	ChipSeq	H3K36me3	std	ftp://hgdownload.cse.ucsc.edu/goldenPath/hg19/encodeDCC/wgEncodeBroadHistone/	wgEncodeBroadHistoneDnd41H3k36me3Pk.broadPeak.gz
wgEncodeBroadHistoneK562H3k9acStdPk.broadPeak.gz.merged.hg18.bed.gz	Peaks	K562	ChipSeq	H3K9ac	std	ftp://hgdownload.cse.ucsc.edu/goldenPath/hg19/encodeDCC/wgEncodeBroadHistone/	wgEncodeBroadHistoneK562H3k9acStdPk.broadPeak.gz
wgEncodeUwTfbsSaecCtcfStdPkRep1.narrowPeak.gz.merged.hg18.bed.gz	Peaks	SAEC	ChipSeq	CTCF	std	ftp://hgdownload.cse.ucsc.edu/goldenPath/hg19/encodeDCC/wgEncodeUwTfbs/	wgEncodeUwTfbsSaecCtcfStdPkRep1.narrowPeak.gz,wgEncodeUwTfbsSaecCtcfStdPkRep2.narrowPeak.gz
wgEncodeOpenChromDnaseFibropag08396Pk.narrowPeak.gz.merged.hg18.bed.gz	Peaks	FibroP_AG08396	DnaseSeq	NA	NA	ftp://hgdownload.cse.ucsc.edu/goldenPath/hg19/encodeDCC/wgEncodeOpenChromDnase/	wgEncodeOpenChromDnaseFibropag08396Pk.narrowPeak.gz
wgEncodeHaibMethylRrbsOsteoblOpenchromgrowprotSitesRep1.bed9.gz.merged.hg18.bed.gz	Sites	Osteobl	MethylRrbs	NA	NA	ftp://hgdownload.cse.ucsc.edu/goldenPath/hg19/encodeDCC/wgEncodeHaibMethylRrbs/	wgEncodeHaibMethylRrbsOsteoblOpenchromgrowprotSitesRep1.bed9.gz,wgEncodeHaibMethylRrbsOsteoblOpenchromgrowprotSitesRep2.bed9.gz
wgEncodeUwHistoneK562H3k36me3StdPkRep1.narrowPeak.gz.merged.hg18.bed.gz	Peaks	K562	ChipSeq	H3K36me3	std	ftp://hgdownload.cse.ucsc.edu/goldenPath/hg19/encodeDCC/wgEncodeUwHistone/	wgEncodeUwHistoneK562H3k36me3StdPkRep1.narrowPeak.gz,wgEncodeUwHistoneK562H3k36me3StdPkRep2.narrowPeak.gz
wgEncodeUwDgfNhlfPk.narrowPeak.gz.merged.hg18.bed.gz	Peaks	NHLF	DnaseDgf	NA	NA	ftp://hgdownload.cse.ucsc.edu/goldenPath/hg19/encodeDCC/wgEncodeUwDgf/	wgEncodeUwDgfNhlfPk.narrowPeak.gz
wgEncodeHaibMethylRrbsGm19239DukeSitesRep1.bed.gz.merged.hg18.bed.gz	Sites	GM19239	MethylRrbs	NA	NA	ftp://hgdownload.cse.ucsc.edu/goldenPath/hg19/encodeDCC/wgEncodeHaibMethylRrbs/	wgEncodeHaibMethylRrbsGm19239DukeSitesRep1.bed.gz,wgEncodeHaibMethylRrbsGm19239DukeSitesRep2.bed.gz
wgEncodeUwHistoneHvmfH3k4me3StdHotspotsRep1.broadPeak.gz.merged.hg18.bed.gz	Hotspots	HVMF	ChipSeq	H3K4me3	std	ftp://hgdownload.cse.ucsc.edu/goldenPath/hg19/encodeDCC/wgEncodeUwHistone/	wgEncodeUwHistoneHvmfH3k4me3StdHotspotsRep1.broadPeak.gz,wgEncodeUwHistoneHvmfH3k4me3StdHotspotsRep2.broadPeak.gz
wgEncodeHaibTfbsGm12878Runx3sc101553V0422111PkRep1.broadPeak.gz.merged.hg18.bed.gz	Peaks	GM12878	ChipSeq	RUNX3_(SC-101553)	NA	ftp://hgdownload.cse.ucsc.edu/goldenPath/hg19/encodeDCC/wgEncodeHaibTfbs/	wgEncodeHaibTfbsGm12878Runx3sc101553V0422111PkRep1.broadPeak.gz,wgEncodeHaibTfbsGm12878Runx3sc101553V0422111PkRep2.broadPeak.gz
wgEncodeUwHistoneH7esH3k36me3StdDiffa14dHotspotsRep1.broadPeak.gz.merged.hg18.bed.gz	Hotspots	H7-hESC	ChipSeq	H3K36me3	std	ftp://hgdownload.cse.ucsc.edu/goldenPath/hg19/encodeDCC/wgEncodeUwHistone/	wgEncodeUwHistoneH7esH3k36me3StdDiffa14dHotspotsRep1.broadPeak.gz,wgEncodeUwHistoneH7esH3k36me3StdDiffa14dHotspotsRep2.broadPeak.gz
wgEncodeHaibMethylRrbsNt2d1StanfordSitesRep1.bed.gz.merged.hg18.bed.gz	Sites	NT2-D1	MethylRrbs	NA	NA	ftp://hgdownload.cse.ucsc.edu/goldenPath/hg19/encodeDCC/wgEncodeHaibMethylRrbs/	wgEncodeHaibMethylRrbsNt2d1StanfordSitesRep1.bed.gz,wgEncodeHaibMethylRrbsNt2d1StanfordSitesRep2.bed.gz
wgEncodeHaibMethylRrbsAg10803UwstamgrowprotSitesRep1.bed9.gz.merged.hg18.bed.gz	Sites	AG10803	MethylRrbs	NA	NA	ftp://hgdownload.cse.ucsc.edu/goldenPath/hg19/encodeDCC/wgEncodeHaibMethylRrbs/	wgEncodeHaibMethylRrbsAg10803UwstamgrowprotSitesRep1.bed9.gz,wgEncodeHaibMethylRrbsAg10803UwstamgrowprotSitesRep2.bed9.gz
wgEncodeBroadHistoneHuvecH3k09me3Pk.broadPeak.gz.merged.hg18.bed.gz	Peaks	HUVEC	ChipSeq	H3K9me3	std	ftp://hgdownload.cse.ucsc.edu/goldenPath/hg19/encodeDCC/wgEncodeBroadHistone/	wgEncodeBroadHistoneHuvecH3k09me3Pk.broadPeak.gz
wgEncodeUwHistoneH7esH3k27me3StdHotspotsRep1.broadPeak.gz.merged.hg18.bed.gz	Hotspots	H7-hESC	ChipSeq	H3K27me3	std	ftp://hgdownload.cse.ucsc.edu/goldenPath/hg19/encodeDCC/wgEncodeUwHistone/	wgEncodeUwHistoneH7esH3k27me3StdHotspotsRep1.broadPeak.gz,wgEncodeUwHistoneH7esH3k27me3StdHotspotsRep2.broadPeak.gz
wgEncodeSydhTfbsH1hescRfx5200401194IggrabPk.narrowPeak.gz.merged.hg18.bed.gz	Peaks	H1-hESC	ChipSeq	RFX5_(200-401-194)	IgG-rab	ftp://hgdownload.cse.ucsc.edu/goldenPath/hg19/encodeDCC/wgEncodeSydhTfbs/	wgEncodeSydhTfbsH1hescRfx5200401194IggrabPk.narrowPeak.gz
wgEncodeSydhTfbsA549MaxIggrabPk.narrowPeak.gz.merged.hg18.bed.gz	Peaks	A549	ChipSeq	Max	IgG-rab	ftp://hgdownload.cse.ucsc.edu/goldenPath/hg19/encodeDCC/wgEncodeSydhTfbs/	wgEncodeSydhTfbsA549MaxIggrabPk.narrowPeak.gz
wgEncodeHaibMethylRrbsMcf10aesYalestruhlgrowprotSitesRep1.bed9.gz.merged.hg18.bed.gz	Sites	MCF10A-Er-Src	MethylRrbs	NA	NA	ftp://hgdownload.cse.ucsc.edu/goldenPath/hg19/encodeDCC/wgEncodeHaibMethylRrbs/	wgEncodeHaibMethylRrbsMcf10aesYalestruhlgrowprotSitesRep1.bed9.gz,wgEncodeHaibMethylRrbsMcf10aesYalestruhlgrowprotSitesRep2.bed9.gz
wgEncodeBroadHistoneK562Rbbp5a300109aStdPk.broadPeak.gz.merged.hg18.bed.gz	Peaks	K562	ChipSeq	RBBP5_(A300-109A)	std	ftp://hgdownload.cse.ucsc.edu/goldenPath/hg19/encodeDCC/wgEncodeBroadHistone/	wgEncodeBroadHistoneK562Rbbp5a300109aStdPk.broadPeak.gz
wgEncodeBroadHistoneK562H3k79me2StdPk.broadPeak.gz.merged.hg18.bed.gz	Peaks	K562	ChipSeq	H3K79me2	std	ftp://hgdownload.cse.ucsc.edu/goldenPath/hg19/encodeDCC/wgEncodeBroadHistone/	wgEncodeBroadHistoneK562H3k79me2StdPk.broadPeak.gz
wgEncodeUwHistoneGm06990H3k4me3StdHotspotsRep1.broadPeak.gz.merged.hg18.bed.gz	Hotspots	GM06990	ChipSeq	H3K4me3	std	ftp://hgdownload.cse.ucsc.edu/goldenPath/hg19/encodeDCC/wgEncodeUwHistone/	wgEncodeUwHistoneGm06990H3k4me3StdHotspotsRep1.broadPeak.gz,wgEncodeUwHistoneGm06990H3k4me3StdHotspotsRep2.broadPeak.gz
wgEncodeUwDgfHmvecfPk.narrowPeak.gz.merged.hg18.bed.gz	Peaks	HMVEC-dLy-Neo	DnaseDgf	NA	NA	ftp://hgdownload.cse.ucsc.edu/goldenPath/hg19/encodeDCC/wgEncodeUwDgf/	wgEncodeUwDgfHmvecfPk.narrowPeak.gz
wgEncodeSydhTfbsK562Gtf2f1ab28179IggrabPk.narrowPeak.gz.merged.hg18.bed.gz	Peaks	K562	ChipSeq	GTF2F1_(AB28179)	IgG-rab	ftp://hgdownload.cse.ucsc.edu/goldenPath/hg19/encodeDCC/wgEncodeSydhTfbs/	wgEncodeSydhTfbsK562Gtf2f1ab28179IggrabPk.narrowPeak.gz
wgEncodeUwHistoneH7esH3k04me3StdDiffa5dPkRep1.narrowPeak.gz.merged.hg18.bed.gz	Peaks	H7-hESC	ChipSeq	H3K4me3	std	ftp://hgdownload.cse.ucsc.edu/goldenPath/hg19/encodeDCC/wgEncodeUwHistone/	wgEncodeUwHistoneH7esH3k04me3StdDiffa5dPkRep1.narrowPeak.gz,wgEncodeUwHistoneH7esH3k04me3StdDiffa5dPkRep2.narrowPeak.gz
wgEncodeSydhTfbsHelas3Brca1a300IggrabPk.narrowPeak.gz.merged.hg18.bed.gz	Peaks	HeLa-S3	ChipSeq	BRCA1_(A300-000A)	IgG-rab	ftp://hgdownload.cse.ucsc.edu/goldenPath/hg19/encodeDCC/wgEncodeSydhTfbs/	wgEncodeSydhTfbsHelas3Brca1a300IggrabPk.narrowPeak.gz
wgEncodeBroadHistoneMonocd14ro1746H3k09me3Pk.broadPeak.gz.merged.hg18.bed.gz	Peaks	Monocytes-CD14+_RO01746	ChipSeq	H3K9me3	std	ftp://hgdownload.cse.ucsc.edu/goldenPath/hg19/encodeDCC/wgEncodeBroadHistone/	wgEncodeBroadHistoneMonocd14ro1746H3k09me3Pk.broadPeak.gz
wgEncodeUwDnaseWerirb1PkRep1.narrowPeak.gz.merged.hg18.bed.gz	Peaks	WERI-Rb-1	DnaseSeq	NA	NA	ftp://hgdownload.cse.ucsc.edu/goldenPath/hg19/encodeDCC/wgEncodeUwDnase/	wgEncodeUwDnaseWerirb1PkRep1.narrowPeak.gz,wgEncodeUwDnaseWerirb1PkRep2.narrowPeak.gz
wgEncodeSydhTfbsK562Pol3StdPk.narrowPeak.gz.merged.hg18.bed.gz	Peaks	K562	ChipSeq	Pol3	std	ftp://hgdownload.cse.ucsc.edu/goldenPath/hg19/encodeDCC/wgEncodeSydhTfbs/	wgEncodeSydhTfbsK562Pol3StdPk.narrowPeak.gz
wgEncodeSydhTfbsHelas3MaxIggrabPk.narrowPeak.gz.merged.hg18.bed.gz	Peaks	HeLa-S3	ChipSeq	Max	IgG-rab	ftp://hgdownload.cse.ucsc.edu/goldenPath/hg19/encodeDCC/wgEncodeSydhTfbs/	wgEncodeSydhTfbsHelas3MaxIggrabPk.narrowPeak.gz
wgEncodeUwDnaseAg10803HotspotsRep1.broadPeak.gz.merged.hg18.bed.gz	Hotspots	AG10803	DnaseSeq	NA	NA	ftp://hgdownload.cse.ucsc.edu/goldenPath/hg19/encodeDCC/wgEncodeUwDnase/	wgEncodeUwDnaseAg10803HotspotsRep1.broadPeak.gz,wgEncodeUwDnaseAg10803HotspotsRep2.broadPeak.gz
wgEncodeSydhTfbsHepg2Mazab85725IggrabPk.narrowPeak.gz.merged.hg18.bed.gz	Peaks	HepG2	ChipSeq	MAZ_(ab85725)	IgG-rab	ftp://hgdownload.cse.ucsc.edu/goldenPath/hg19/encodeDCC/wgEncodeSydhTfbs/	wgEncodeSydhTfbsHepg2Mazab85725IggrabPk.narrowPeak.gz
wgEncodeOpenChromFaireHelas3Pk.narrowPeak.gz.merged.hg18.bed.gz	Peaks	HeLa-S3	FaireSeq	NA	NA	ftp://hgdownload.cse.ucsc.edu/goldenPath/hg19/encodeDCC/wgEncodeOpenChromFaire/	wgEncodeOpenChromFaireHelas3Pk.narrowPeak.gz
wgEncodeUwHistoneH7esH3k36me3StdDiffa9dHotspotsRep1.broadPeak.gz.merged.hg18.bed.gz	Hotspots	H7-hESC	ChipSeq	H3K36me3	std	ftp://hgdownload.cse.ucsc.edu/goldenPath/hg19/encodeDCC/wgEncodeUwHistone/	wgEncodeUwHistoneH7esH3k36me3StdDiffa9dHotspotsRep1.broadPeak.gz,wgEncodeUwHistoneH7esH3k36me3StdDiffa9dHotspotsRep2.broadPeak.gz
wgEncodeUwDnaseAg04450HotspotsRep1.broadPeak.gz.merged.hg18.bed.gz	Hotspots	AG04450	DnaseSeq	NA	NA	ftp://hgdownload.cse.ucsc.edu/goldenPath/hg19/encodeDCC/wgEncodeUwDnase/	wgEncodeUwDnaseAg04450HotspotsRep1.broadPeak.gz,wgEncodeUwDnaseAg04450HotspotsRep2.broadPeak.gz
wgEncodeUwDgfSaecHotspots.broadPeak.gz.merged.hg18.bed.gz	Hotspots	SAEC	DnaseDgf	NA	NA	ftp://hgdownload.cse.ucsc.edu/goldenPath/hg19/encodeDCC/wgEncodeUwDgf/	wgEncodeUwDgfSaecHotspots.broadPeak.gz
wgEncodeOpenChromDnaseUrotsaPk.narrowPeak.gz.merged.hg18.bed.gz	Peaks	Urothelia	DnaseSeq	NA	NA	ftp://hgdownload.cse.ucsc.edu/goldenPath/hg19/encodeDCC/wgEncodeOpenChromDnase/	wgEncodeOpenChromDnaseUrotsaPk.narrowPeak.gz
wgEncodeOpenChromDnaseGm12878Pk.narrowPeak.gz.merged.hg18.bed.gz	Peaks	GM12878	DnaseSeq	NA	NA	ftp://hgdownload.cse.ucsc.edu/goldenPath/hg19/encodeDCC/wgEncodeOpenChromDnase/	wgEncodeOpenChromDnaseGm12878Pk.narrowPeak.gz
wgEncodeHaibTfbsH1hescCtcfsc5916V0416102PkRep1.broadPeak.gz.merged.hg18.bed.gz	Peaks	H1-hESC	ChipSeq	CTCF_(SC-5916)	NA	ftp://hgdownload.cse.ucsc.edu/goldenPath/hg19/encodeDCC/wgEncodeHaibTfbs/	wgEncodeHaibTfbsH1hescCtcfsc5916V0416102PkRep1.broadPeak.gz,wgEncodeHaibTfbsH1hescCtcfsc5916V0416102PkRep2.broadPeak.gz
wgEncodeSydhTfbsH1hescGtf2f1IggrabPk.narrowPeak.gz.merged.hg18.bed.gz	Peaks	H1-hESC	ChipSeq	GTF2F1_(AB28179)	IgG-rab	ftp://hgdownload.cse.ucsc.edu/goldenPath/hg19/encodeDCC/wgEncodeSydhTfbs/	wgEncodeSydhTfbsH1hescGtf2f1IggrabPk.narrowPeak.gz
wgEncodeSydhHistoneK562H3k4me1UcdPk.narrowPeak.gz.merged.hg18.bed.gz	Peaks	K562	ChipSeq	H3K4me1	UCDavis	ftp://hgdownload.cse.ucsc.edu/goldenPath/hg19/encodeDCC/wgEncodeSydhHistone/	wgEncodeSydhHistoneK562H3k4me1UcdPk.narrowPeak.gz
wgEncodeBroadHistoneHuvecH3k4me2StdPk.broadPeak.gz.merged.hg18.bed.gz	Peaks	HUVEC	ChipSeq	H3K4me2	std	ftp://hgdownload.cse.ucsc.edu/goldenPath/hg19/encodeDCC/wgEncodeBroadHistone/	wgEncodeBroadHistoneHuvecH3k4me2StdPk.broadPeak.gz
wgEncodeBroadHistoneK562H2azStdPk.broadPeak.gz.merged.hg18.bed.gz	Peaks	K562	ChipSeq	H2A.Z	std	ftp://hgdownload.cse.ucsc.edu/goldenPath/hg19/encodeDCC/wgEncodeBroadHistone/	wgEncodeBroadHistoneK562H2azStdPk.broadPeak.gz
wgEncodeUwHistoneCaco2H3k27me3StdHotspotsRep1.broadPeak.gz.merged.hg18.bed.gz	Hotspots	Caco-2	ChipSeq	H3K27me3	std	ftp://hgdownload.cse.ucsc.edu/goldenPath/hg19/encodeDCC/wgEncodeUwHistone/	wgEncodeUwHistoneCaco2H3k27me3StdHotspotsRep1.broadPeak.gz,wgEncodeUwHistoneCaco2H3k27me3StdHotspotsRep2.broadPeak.gz
wgEncodeHaibTfbsH1hescPol2V0416102PkRep1.broadPeak.gz.merged.hg18.bed.gz	Peaks	H1-hESC	ChipSeq	Pol2	NA	ftp://hgdownload.cse.ucsc.edu/goldenPath/hg19/encodeDCC/wgEncodeHaibTfbs/	wgEncodeHaibTfbsH1hescPol2V0416102PkRep1.broadPeak.gz,wgEncodeHaibTfbsH1hescPol2V0416102PkRep2.broadPeak.gz
wgEncodeHaibTfbsGm12878Usf1Pcr2xPkRep1.broadPeak.gz.merged.hg18.bed.gz	Peaks	GM12878	ChipSeq	USF-1	NA	ftp://hgdownload.cse.ucsc.edu/goldenPath/hg19/encodeDCC/wgEncodeHaibTfbs/	wgEncodeHaibTfbsGm12878Usf1Pcr2xPkRep1.broadPeak.gz,wgEncodeHaibTfbsGm12878Usf1Pcr2xPkRep2.broadPeak.gz
wgEncodeBroadHistoneA549H2azDex100nmPk.broadPeak.gz.merged.hg18.bed.gz	Peaks	A549	ChipSeq	H2A.Z	std	ftp://hgdownload.cse.ucsc.edu/goldenPath/hg19/encodeDCC/wgEncodeBroadHistone/	wgEncodeBroadHistoneA549H2azDex100nmPk.broadPeak.gz
wgEncodeHaibTfbsEcc1Foxa1sc6553V0416102Dm002p1hPkRep1.broadPeak.gz.merged.hg18.bed.gz	Peaks	ECC-1	ChipSeq	FOXA1_(SC-6553)	NA	ftp://hgdownload.cse.ucsc.edu/goldenPath/hg19/encodeDCC/wgEncodeHaibTfbs/	wgEncodeHaibTfbsEcc1Foxa1sc6553V0416102Dm002p1hPkRep1.broadPeak.gz,wgEncodeHaibTfbsEcc1Foxa1sc6553V0416102Dm002p1hPkRep2.broadPeak.gz
wgEncodeUwHistoneGm12865H3k04me3StdHotspotsRep1.broadPeak.gz.merged.hg18.bed.gz	Hotspots	GM12865	ChipSeq	H3K4me3	std	ftp://hgdownload.cse.ucsc.edu/goldenPath/hg19/encodeDCC/wgEncodeUwHistone/	wgEncodeUwHistoneGm12865H3k04me3StdHotspotsRep1.broadPeak.gz,wgEncodeUwHistoneGm12865H3k04me3StdHotspotsRep2.broadPeak.gz
wgEncodeHaibMethylRrbsHsmmtOpenchromgrowprotSitesRep1.bed9.gz.merged.hg18.bed.gz	Sites	HSMMtube	MethylRrbs	NA	NA	ftp://hgdownload.cse.ucsc.edu/goldenPath/hg19/encodeDCC/wgEncodeHaibMethylRrbs/	wgEncodeHaibMethylRrbsHsmmtOpenchromgrowprotSitesRep1.bed9.gz,wgEncodeHaibMethylRrbsHsmmtOpenchromgrowprotSitesRep2.bed9.gz
wgEncodeUwTfbsAg10803CtcfStdPkRep1.narrowPeak.gz.merged.hg18.bed.gz	Peaks	AG10803	ChipSeq	CTCF	std	ftp://hgdownload.cse.ucsc.edu/goldenPath/hg19/encodeDCC/wgEncodeUwTfbs/	wgEncodeUwTfbsAg10803CtcfStdPkRep1.narrowPeak.gz,wgEncodeUwTfbsAg10803CtcfStdPkRep2.narrowPeak.gz
wgEncodeOpenChromSynthHtr8Pk.bed.gz.merged.hg18.bed.gz	Peaks	HTR8svn	Combined	NA	NA	ftp://hgdownload.cse.ucsc.edu/goldenPath/hg19/encodeDCC/wgEncodeOpenChromSynth/	wgEncodeOpenChromSynthHtr8Pk.bed.gz
wgEncodeUwDnaseLhcnm2Diff4dHotspotsRep1.broadPeak.gz.merged.hg18.bed.gz	Hotspots	LHCN-M2	DnaseSeq	NA	NA	ftp://hgdownload.cse.ucsc.edu/goldenPath/hg19/encodeDCC/wgEncodeUwDnase/	wgEncodeUwDnaseLhcnm2Diff4dHotspotsRep1.broadPeak.gz,wgEncodeUwDnaseLhcnm2Diff4dHotspotsRep2.broadPeak.gz
wgEncodeUwTfbsWerirb1CtcfStdHotspotsRep1.broadPeak.gz.merged.hg18.bed.gz	Hotspots	WERI-Rb-1	ChipSeq	CTCF	std	ftp://hgdownload.cse.ucsc.edu/goldenPath/hg19/encodeDCC/wgEncodeUwTfbs/	wgEncodeUwTfbsWerirb1CtcfStdHotspotsRep1.broadPeak.gz,wgEncodeUwTfbsWerirb1CtcfStdHotspotsRep2.broadPeak.gz
wgEncodeSydhHistoneMcf7H3k27acUcdPk.narrowPeak.gz.merged.hg18.bed.gz	Peaks	MCF-7	ChipSeq	H3K27ac	UCDavis	ftp://hgdownload.cse.ucsc.edu/goldenPath/hg19/encodeDCC/wgEncodeSydhHistone/	wgEncodeSydhHistoneMcf7H3k27acUcdPk.narrowPeak.gz
wgEncodeUwDnaseNhberaHotspotsRep1.broadPeak.gz.merged.hg18.bed.gz	Hotspots	NHBE_RA	DnaseSeq	NA	NA	ftp://hgdownload.cse.ucsc.edu/goldenPath/hg19/encodeDCC/wgEncodeUwDnase/	wgEncodeUwDnaseNhberaHotspotsRep1.broadPeak.gz,wgEncodeUwDnaseNhberaHotspotsRep2.broadPeak.gz
wgEncodeUchicagoTfbsK562Ehdac8ControlPk.narrowPeak.gz.merged.hg18.bed.gz	Peaks	K562	ChipSeq	eGFP-HDAC8	Control_eGFP-HDAC8	ftp://hgdownload.cse.ucsc.edu/goldenPath/hg19/encodeDCC/wgEncodeUchicagoTfbs/	wgEncodeUchicagoTfbsK562Ehdac8ControlPk.narrowPeak.gz
wgEncodeOpenChromDnaseIpsnihi7Pk.narrowPeak.gz.merged.hg18.bed.gz	Peaks	iPS_NIHi7	DnaseSeq	NA	NA	ftp://hgdownload.cse.ucsc.edu/goldenPath/hg19/encodeDCC/wgEncodeOpenChromDnase/	wgEncodeOpenChromDnaseIpsnihi7Pk.narrowPeak.gz
wgEncodeBroadHistoneK562Chd1a301218aStdPk.broadPeak.gz.merged.hg18.bed.gz	Peaks	K562	ChipSeq	CHD1_(A301-218A)	std	ftp://hgdownload.cse.ucsc.edu/goldenPath/hg19/encodeDCC/wgEncodeBroadHistone/	wgEncodeBroadHistoneK562Chd1a301218aStdPk.broadPeak.gz
wgEncodeBroadHistoneHmecH3k27me3StdPk.broadPeak.gz.merged.hg18.bed.gz	Peaks	HMEC	ChipSeq	H3K27me3	std	ftp://hgdownload.cse.ucsc.edu/goldenPath/hg19/encodeDCC/wgEncodeBroadHistone/	wgEncodeBroadHistoneHmecH3k27me3StdPk.broadPeak.gz
wgEncodeSydhTfbsK562Gata1UcdPk.narrowPeak.gz.merged.hg18.bed.gz	Peaks	K562	ChipSeq	GATA-1	UCDavis	ftp://hgdownload.cse.ucsc.edu/goldenPath/hg19/encodeDCC/wgEncodeSydhTfbs/	wgEncodeSydhTfbsK562Gata1UcdPk.narrowPeak.gz
wgEncodeUwHistoneK562H3k04me3StdZnf4c50c4PkRep1.narrowPeak.gz.merged.hg18.bed.gz	Peaks	K562	ChipSeq	H3K4me3	std	ftp://hgdownload.cse.ucsc.edu/goldenPath/hg19/encodeDCC/wgEncodeUwHistone/	wgEncodeUwHistoneK562H3k04me3StdZnf4c50c4PkRep1.narrowPeak.gz,wgEncodeUwHistoneK562H3k04me3StdZnf4c50c4PkRep2.narrowPeak.gz
wgEncodeBroadHistoneMonocd14ro1746H3k04me2Pk.broadPeak.gz.merged.hg18.bed.gz	Peaks	Monocytes-CD14+_RO01746	ChipSeq	H3K4me2	std	ftp://hgdownload.cse.ucsc.edu/goldenPath/hg19/encodeDCC/wgEncodeBroadHistone/	wgEncodeBroadHistoneMonocd14ro1746H3k04me2Pk.broadPeak.gz
wgEncodeUwDnaseHmvecdadHotspotsRep1.broadPeak.gz.merged.hg18.bed.gz	Hotspots	HMVEC-dAd	DnaseSeq	NA	NA	ftp://hgdownload.cse.ucsc.edu/goldenPath/hg19/encodeDCC/wgEncodeUwDnase/	wgEncodeUwDnaseHmvecdadHotspotsRep1.broadPeak.gz,wgEncodeUwDnaseHmvecdadHotspotsRep2.broadPeak.gz
wgEncodeUwTfbsHffmycCtcfStdPkRep1.narrowPeak.gz.merged.hg18.bed.gz	Peaks	HFF-Myc	ChipSeq	CTCF	std	ftp://hgdownload.cse.ucsc.edu/goldenPath/hg19/encodeDCC/wgEncodeUwTfbs/	wgEncodeUwTfbsHffmycCtcfStdPkRep1.narrowPeak.gz,wgEncodeUwTfbsHffmycCtcfStdPkRep2.narrowPeak.gz
wgEncodeUwHistoneHct116H3k4me3StdPkRep1.narrowPeak.gz.merged.hg18.bed.gz	Peaks	HCT-116	ChipSeq	H3K4me3	std	ftp://hgdownload.cse.ucsc.edu/goldenPath/hg19/encodeDCC/wgEncodeUwHistone/	wgEncodeUwHistoneHct116H3k4me3StdPkRep1.narrowPeak.gz,wgEncodeUwHistoneHct116H3k4me3StdPkRep2.narrowPeak.gz
wgEncodeOpenChromSynthHelas3Pk.bed.gz.merged.hg18.bed.gz	Peaks	HeLa-S3	Combined	NA	NA	ftp://hgdownload.cse.ucsc.edu/goldenPath/hg19/encodeDCC/wgEncodeOpenChromSynth/	wgEncodeOpenChromSynthHelas3Pk.bed.gz
wgEncodeUwDnasePrecPkRep1.narrowPeak.gz.merged.hg18.bed.gz	Peaks	PrEC	DnaseSeq	NA	NA	ftp://hgdownload.cse.ucsc.edu/goldenPath/hg19/encodeDCC/wgEncodeUwDnase/	wgEncodeUwDnasePrecPkRep1.narrowPeak.gz,wgEncodeUwDnasePrecPkRep2.narrowPeak.gz
wgEncodeUwHistoneAg04450H3k4me3StdHotspotsRep1.broadPeak.gz.merged.hg18.bed.gz	Hotspots	AG04450	ChipSeq	H3K4me3	std	ftp://hgdownload.cse.ucsc.edu/goldenPath/hg19/encodeDCC/wgEncodeUwHistone/	wgEncodeUwHistoneAg04450H3k4me3StdHotspotsRep1.broadPeak.gz,wgEncodeUwHistoneAg04450H3k4me3StdHotspotsRep2.broadPeak.gz
wgEncodeUwDnaseTh2PkRep1.narrowPeak.gz.merged.hg18.bed.gz	Peaks	Th2	DnaseSeq	NA	NA	ftp://hgdownload.cse.ucsc.edu/goldenPath/hg19/encodeDCC/wgEncodeUwDnase/	wgEncodeUwDnaseTh2PkRep1.narrowPeak.gz,wgEncodeUwDnaseTh2PkRep2.narrowPeak.gz
wgEncodeUwHistoneLncapH3k04me3StdPkRep1.narrowPeak.gz.merged.hg18.bed.gz	Peaks	LNCaP	ChipSeq	H3K4me3	std	ftp://hgdownload.cse.ucsc.edu/goldenPath/hg19/encodeDCC/wgEncodeUwHistone/	wgEncodeUwHistoneLncapH3k04me3StdPkRep1.narrowPeak.gz,wgEncodeUwHistoneLncapH3k04me3StdPkRep2.narrowPeak.gz
wgEncodeUwDnaseMonocd14ro1746PkRep1.narrowPeak.gz.merged.hg18.bed.gz	Peaks	Monocytes-CD14+_RO01746	DnaseSeq	NA	NA	ftp://hgdownload.cse.ucsc.edu/goldenPath/hg19/encodeDCC/wgEncodeUwDnase/	wgEncodeUwDnaseMonocd14ro1746PkRep1.narrowPeak.gz,wgEncodeUwDnaseMonocd14ro1746PkRep2.narrowPeak.gz
wgEncodeOpenChromDnaseIpsnihi11Pk.narrowPeak.gz.merged.hg18.bed.gz	Peaks	iPS_NIHi11	DnaseSeq	NA	NA	ftp://hgdownload.cse.ucsc.edu/goldenPath/hg19/encodeDCC/wgEncodeOpenChromDnase/	wgEncodeOpenChromDnaseIpsnihi11Pk.narrowPeak.gz
wgEncodeHaibTfbsT47dCtcfsc5916V0416102Dm002p1hPkRep1.broadPeak.gz.merged.hg18.bed.gz	Peaks	T-47D	ChipSeq	CTCF_(SC-5916)	NA	ftp://hgdownload.cse.ucsc.edu/goldenPath/hg19/encodeDCC/wgEncodeHaibTfbs/	wgEncodeHaibTfbsT47dCtcfsc5916V0416102Dm002p1hPkRep1.broadPeak.gz,wgEncodeHaibTfbsT47dCtcfsc5916V0416102Dm002p1hPkRep2.broadPeak.gz
wgEncodeSydhTfbsHepg2CebpzIggrabPk.narrowPeak.gz.merged.hg18.bed.gz	Peaks	HepG2	ChipSeq	CEBPZ	IgG-rab	ftp://hgdownload.cse.ucsc.edu/goldenPath/hg19/encodeDCC/wgEncodeSydhTfbs/	wgEncodeSydhTfbsHepg2CebpzIggrabPk.narrowPeak.gz
wgEncodeUwHistoneHpfH3k4me3StdHotspotsRep1.broadPeak.gz.merged.hg18.bed.gz	Hotspots	HPF	ChipSeq	H3K4me3	std	ftp://hgdownload.cse.ucsc.edu/goldenPath/hg19/encodeDCC/wgEncodeUwHistone/	wgEncodeUwHistoneHpfH3k4me3StdHotspotsRep1.broadPeak.gz,wgEncodeUwHistoneHpfH3k4me3StdHotspotsRep2.broadPeak.gz
wgEncodeUwDgfHaePkV2.narrowPeak.gz.merged.hg18.bed.gz	Peaks	HAEpiC	DnaseDgf	NA	NA	ftp://hgdownload.cse.ucsc.edu/goldenPath/hg19/encodeDCC/wgEncodeUwDgf/	wgEncodeUwDgfHaePkV2.narrowPeak.gz
wgEncodeSydhHistoneK562bH3k4me1UcdPk.narrowPeak.gz.merged.hg18.bed.gz	Peaks	K562	ChipSeq	H3K4me1	UCDavis	ftp://hgdownload.cse.ucsc.edu/goldenPath/hg19/encodeDCC/wgEncodeSydhHistone/	wgEncodeSydhHistoneK562bH3k4me1UcdPk.narrowPeak.gz
wgEncodeOpenChromDnaseHsmmtPk.narrowPeak.gz.merged.hg18.bed.gz	Peaks	HSMMtube	DnaseSeq	NA	NA	ftp://hgdownload.cse.ucsc.edu/goldenPath/hg19/encodeDCC/wgEncodeOpenChromDnase/	wgEncodeOpenChromDnaseHsmmtPk.narrowPeak.gz
wgEncodeHaibMethylRrbsGm12891HaibSitesRep1.bed.gz.merged.hg18.bed.gz	Sites	GM12891	MethylRrbs	NA	NA	ftp://hgdownload.cse.ucsc.edu/goldenPath/hg19/encodeDCC/wgEncodeHaibMethylRrbs/	wgEncodeHaibMethylRrbsGm12891HaibSitesRep1.bed.gz,wgEncodeHaibMethylRrbsGm12891HaibSitesRep2.bed.gz
wgEncodeBroadHistoneK562Cbx2Pk.broadPeak.gz.merged.hg18.bed.gz	Peaks	K562	ChipSeq	CBX2	std	ftp://hgdownload.cse.ucsc.edu/goldenPath/hg19/encodeDCC/wgEncodeBroadHistone/	wgEncodeBroadHistoneK562Cbx2Pk.broadPeak.gz
wgEncodeSydhTfbsGm12878Ebf1sc137065StdPk.narrowPeak.gz.merged.hg18.bed.gz	Peaks	GM12878	ChipSeq	EBF1_(SC-137065)	std	ftp://hgdownload.cse.ucsc.edu/goldenPath/hg19/encodeDCC/wgEncodeSydhTfbs/	wgEncodeSydhTfbsGm12878Ebf1sc137065StdPk.narrowPeak.gz
wgEncodeSydhTfbsHepg2Rad21IggrabPk.narrowPeak.gz.merged.hg18.bed.gz	Peaks	HepG2	ChipSeq	Rad21	IgG-rab	ftp://hgdownload.cse.ucsc.edu/goldenPath/hg19/encodeDCC/wgEncodeSydhTfbs/	wgEncodeSydhTfbsHepg2Rad21IggrabPk.narrowPeak.gz
wgEncodeBroadHistoneA549H3k04me2Dex100nmPk.broadPeak.gz.merged.hg18.bed.gz	Peaks	A549	ChipSeq	H3K4me2	std	ftp://hgdownload.cse.ucsc.edu/goldenPath/hg19/encodeDCC/wgEncodeBroadHistone/	wgEncodeBroadHistoneA549H3k04me2Dex100nmPk.broadPeak.gz
wgEncodeUwHistoneHepg2H3k36me3StdPkRep1.narrowPeak.gz.merged.hg18.bed.gz	Peaks	HepG2	ChipSeq	H3K36me3	std	ftp://hgdownload.cse.ucsc.edu/goldenPath/hg19/encodeDCC/wgEncodeUwHistone/	wgEncodeUwHistoneHepg2H3k36me3StdPkRep1.narrowPeak.gz,wgEncodeUwHistoneHepg2H3k36me3StdPkRep2.narrowPeak.gz
wgEncodeUwHistoneCaco2H3k36me3StdHotspotsRep1.broadPeak.gz.merged.hg18.bed.gz	Hotspots	Caco-2	ChipSeq	H3K36me3	std	ftp://hgdownload.cse.ucsc.edu/goldenPath/hg19/encodeDCC/wgEncodeUwHistone/	wgEncodeUwHistoneCaco2H3k36me3StdHotspotsRep1.broadPeak.gz,wgEncodeUwHistoneCaco2H3k36me3StdHotspotsRep2.broadPeak.gz
wgEncodeBroadHistoneNhekH3k09me3Pk.broadPeak.gz.merged.hg18.bed.gz	Peaks	NHEK	ChipSeq	H3K9me3	std	ftp://hgdownload.cse.ucsc.edu/goldenPath/hg19/encodeDCC/wgEncodeBroadHistone/	wgEncodeBroadHistoneNhekH3k09me3Pk.broadPeak.gz
wgEncodeSydhTfbsGm12878Mazab85725IggmusPk.narrowPeak.gz.merged.hg18.bed.gz	Peaks	GM12878	ChipSeq	MAZ_(ab85725)	IgG-mus	ftp://hgdownload.cse.ucsc.edu/goldenPath/hg19/encodeDCC/wgEncodeSydhTfbs/	wgEncodeSydhTfbsGm12878Mazab85725IggmusPk.narrowPeak.gz
wgEncodeHaibTfbsHelas3Pol2Pcr1xPkRep1.broadPeak.gz.merged.hg18.bed.gz	Peaks	HeLa-S3	ChipSeq	Pol2	NA	ftp://hgdownload.cse.ucsc.edu/goldenPath/hg19/encodeDCC/wgEncodeHaibTfbs/	wgEncodeHaibTfbsHelas3Pol2Pcr1xPkRep1.broadPeak.gz,wgEncodeHaibTfbsHelas3Pol2Pcr1xPkRep2.broadPeak.gz
wgEncodeOpenChromDnaseMcf7Pk.narrowPeak.gz.merged.hg18.bed.gz	Peaks	MCF-7	DnaseSeq	NA	NA	ftp://hgdownload.cse.ucsc.edu/goldenPath/hg19/encodeDCC/wgEncodeOpenChromDnase/	wgEncodeOpenChromDnaseMcf7Pk.narrowPeak.gz
wgEncodeHaibTfbsH1hescAtf3V0416102PkRep1.broadPeak.gz.merged.hg18.bed.gz	Peaks	H1-hESC	ChipSeq	ATF3	NA	ftp://hgdownload.cse.ucsc.edu/goldenPath/hg19/encodeDCC/wgEncodeHaibTfbs/	wgEncodeHaibTfbsH1hescAtf3V0416102PkRep1.broadPeak.gz,wgEncodeHaibTfbsH1hescAtf3V0416102PkRep2.broadPeak.gz
wgEncodeBroadHistoneHsmmtH3k4me1StdPk.broadPeak.gz.merged.hg18.bed.gz	Peaks	HSMMtube	ChipSeq	H3K4me1	std	ftp://hgdownload.cse.ucsc.edu/goldenPath/hg19/encodeDCC/wgEncodeBroadHistone/	wgEncodeBroadHistoneHsmmtH3k4me1StdPk.broadPeak.gz
wgEncodeOpenChromChipGm12878CmycPk.narrowPeak.gz.merged.hg18.bed.gz	Peaks	GM12878	ChipSeq	c-Myc	NA	ftp://hgdownload.cse.ucsc.edu/goldenPath/hg19/encodeDCC/wgEncodeOpenChromChip/	wgEncodeOpenChromChipGm12878CmycPk.narrowPeak.gz
wgEncodeHaibTfbsPfsk1NrsfPcr2xPkRep1.broadPeak.gz.merged.hg18.bed.gz	Peaks	PFSK-1	ChipSeq	NRSF	NA	ftp://hgdownload.cse.ucsc.edu/goldenPath/hg19/encodeDCC/wgEncodeHaibTfbs/	wgEncodeHaibTfbsPfsk1NrsfPcr2xPkRep1.broadPeak.gz,wgEncodeHaibTfbsPfsk1NrsfPcr2xPkRep2.broadPeak.gz
wgEncodeUwDnaseCaco2HotspotsRep1.broadPeak.gz.merged.hg18.bed.gz	Hotspots	Caco-2	DnaseSeq	NA	NA	ftp://hgdownload.cse.ucsc.edu/goldenPath/hg19/encodeDCC/wgEncodeUwDnase/	wgEncodeUwDnaseCaco2HotspotsRep1.broadPeak.gz,wgEncodeUwDnaseCaco2HotspotsRep2.broadPeak.gz
wgEncodeBroadHistoneH1hescP300kat3bPk.broadPeak.gz.merged.hg18.bed.gz	Peaks	H1-hESC	ChipSeq	P300_KAT3B	std	ftp://hgdownload.cse.ucsc.edu/goldenPath/hg19/encodeDCC/wgEncodeBroadHistone/	wgEncodeBroadHistoneH1hescP300kat3bPk.broadPeak.gz
wgEncodeSydhTfbsK562Stat2Ifna6hStdPk.narrowPeak.gz.merged.hg18.bed.gz	Peaks	K562	ChipSeq	STAT2	std	ftp://hgdownload.cse.ucsc.edu/goldenPath/hg19/encodeDCC/wgEncodeSydhTfbs/	wgEncodeSydhTfbsK562Stat2Ifna6hStdPk.narrowPeak.gz
wgEncodeHaibMethylRrbsBckidney0111002BiochainSitesRep1.bed.gz.merged.hg18.bed.gz	Sites	BC_Kidney_01-11002	MethylRrbs	NA	NA	ftp://hgdownload.cse.ucsc.edu/goldenPath/hg19/encodeDCC/wgEncodeHaibMethylRrbs/	wgEncodeHaibMethylRrbsBckidney0111002BiochainSitesRep1.bed.gz,wgEncodeHaibMethylRrbsBckidney0111002BiochainSitesRep2.bed.gz
wgEncodeBroadHistoneNhekH4k20me1StdPk.broadPeak.gz.merged.hg18.bed.gz	Peaks	NHEK	ChipSeq	H4K20me1	std	ftp://hgdownload.cse.ucsc.edu/goldenPath/hg19/encodeDCC/wgEncodeBroadHistone/	wgEncodeBroadHistoneNhekH4k20me1StdPk.broadPeak.gz
wgEncodeUwDnaseHmvecdlyadHotspotsRep1.broadPeak.gz.merged.hg18.bed.gz	Hotspots	HMVEC-dLy-Ad	DnaseSeq	NA	NA	ftp://hgdownload.cse.ucsc.edu/goldenPath/hg19/encodeDCC/wgEncodeUwDnase/	wgEncodeUwDnaseHmvecdlyadHotspotsRep1.broadPeak.gz,wgEncodeUwDnaseHmvecdlyadHotspotsRep2.broadPeak.gz
wgEncodeUwDnaseHmecHotspotsRep1.broadPeak.gz.merged.hg18.bed.gz	Hotspots	HMEC	DnaseSeq	NA	NA	ftp://hgdownload.cse.ucsc.edu/goldenPath/hg19/encodeDCC/wgEncodeUwDnase/	wgEncodeUwDnaseHmecHotspotsRep1.broadPeak.gz,wgEncodeUwDnaseHmecHotspotsRep2.broadPeak.gz
wgEncodeBroadHistoneDnd41H4k20me1Pk.broadPeak.gz.merged.hg18.bed.gz	Peaks	Dnd41	ChipSeq	H4K20me1	std	ftp://hgdownload.cse.ucsc.edu/goldenPath/hg19/encodeDCC/wgEncodeBroadHistone/	wgEncodeBroadHistoneDnd41H4k20me1Pk.broadPeak.gz
wgEncodeHaibTfbsK562Sin3ak20V0416101PkRep1.broadPeak.gz.merged.hg18.bed.gz	Peaks	K562	ChipSeq	Sin3Ak-20	NA	ftp://hgdownload.cse.ucsc.edu/goldenPath/hg19/encodeDCC/wgEncodeHaibTfbs/	wgEncodeHaibTfbsK562Sin3ak20V0416101PkRep1.broadPeak.gz,wgEncodeHaibTfbsK562Sin3ak20V0416101PkRep2.broadPeak.gz
wgEncodeUwDnaseNhaHotspotsRep1.broadPeak.gz.merged.hg18.bed.gz	Hotspots	NH-A	DnaseSeq	NA	NA	ftp://hgdownload.cse.ucsc.edu/goldenPath/hg19/encodeDCC/wgEncodeUwDnase/	wgEncodeUwDnaseNhaHotspotsRep1.broadPeak.gz,wgEncodeUwDnaseNhaHotspotsRep2.broadPeak.gz
wgEncodeSydhTfbsGm12878P300bStdPk.narrowPeak.gz.merged.hg18.bed.gz	Peaks	GM12878	ChipSeq	p300_(SC-584)	std	ftp://hgdownload.cse.ucsc.edu/goldenPath/hg19/encodeDCC/wgEncodeSydhTfbs/	wgEncodeSydhTfbsGm12878P300bStdPk.narrowPeak.gz
wgEncodeSydhTfbsHelas3Baf170IggmusPk.narrowPeak.gz.merged.hg18.bed.gz	Peaks	HeLa-S3	ChipSeq	BAF170	IgG-mus	ftp://hgdownload.cse.ucsc.edu/goldenPath/hg19/encodeDCC/wgEncodeSydhTfbs/	wgEncodeSydhTfbsHelas3Baf170IggmusPk.narrowPeak.gz
wgEncodeHaibTfbsT47dEralphaaV0416102Est10nm1hPkRep1.broadPeak.gz.merged.hg18.bed.gz	Peaks	T-47D	ChipSeq	ERalpha_a	NA	ftp://hgdownload.cse.ucsc.edu/goldenPath/hg19/encodeDCC/wgEncodeHaibTfbs/	wgEncodeHaibTfbsT47dEralphaaV0416102Est10nm1hPkRep1.broadPeak.gz,wgEncodeHaibTfbsT47dEralphaaV0416102Est10nm1hPkRep2.broadPeak.gz
wgEncodeUwDnaseAg04450PkRep1.narrowPeak.gz.merged.hg18.bed.gz	Peaks	AG04450	DnaseSeq	NA	NA	ftp://hgdownload.cse.ucsc.edu/goldenPath/hg19/encodeDCC/wgEncodeUwDnase/	wgEncodeUwDnaseAg04450PkRep1.narrowPeak.gz,wgEncodeUwDnaseAg04450PkRep2.narrowPeak.gz
wgEncodeSydhTfbsHepg2ErraForsklnStdPk.narrowPeak.gz.merged.hg18.bed.gz	Peaks	HepG2	ChipSeq	ERRA	std	ftp://hgdownload.cse.ucsc.edu/goldenPath/hg19/encodeDCC/wgEncodeSydhTfbs/	wgEncodeSydhTfbsHepg2ErraForsklnStdPk.narrowPeak.gz
wgEncodeHaibTfbsT47dEraaV0416102Bpa1hPkRep1.broadPeak.gz.merged.hg18.bed.gz	Peaks	T-47D	ChipSeq	ERalpha_a	NA	ftp://hgdownload.cse.ucsc.edu/goldenPath/hg19/encodeDCC/wgEncodeHaibTfbs/	wgEncodeHaibTfbsT47dEraaV0416102Bpa1hPkRep1.broadPeak.gz,wgEncodeHaibTfbsT47dEraaV0416102Bpa1hPkRep2.broadPeak.gz
wgEncodeBroadHistoneHuvecH3k27me3StdPk.broadPeak.gz.merged.hg18.bed.gz	Peaks	HUVEC	ChipSeq	H3K27me3	std	ftp://hgdownload.cse.ucsc.edu/goldenPath/hg19/encodeDCC/wgEncodeBroadHistone/	wgEncodeBroadHistoneHuvecH3k27me3StdPk.broadPeak.gz
wgEncodeHaibTfbsA549Tcf12V0422111Etoh02PkRep1.broadPeak.gz.merged.hg18.bed.gz	Peaks	A549	ChipSeq	TCF12	NA	ftp://hgdownload.cse.ucsc.edu/goldenPath/hg19/encodeDCC/wgEncodeHaibTfbs/	wgEncodeHaibTfbsA549Tcf12V0422111Etoh02PkRep1.broadPeak.gz,wgEncodeHaibTfbsA549Tcf12V0422111Etoh02PkRep2.broadPeak.gz
wgEncodeBroadHistoneHsmmH3k9acStdPk.broadPeak.gz.merged.hg18.bed.gz	Peaks	HSMM	ChipSeq	H3K9ac	std	ftp://hgdownload.cse.ucsc.edu/goldenPath/hg19/encodeDCC/wgEncodeBroadHistone/	wgEncodeBroadHistoneHsmmH3k9acStdPk.broadPeak.gz
wgEncodeHaibTfbsSknshraCtcfV0416102PkRep1.broadPeak.gz.merged.hg18.bed.gz	Peaks	SK-N-SH_RA	ChipSeq	CTCF	NA	ftp://hgdownload.cse.ucsc.edu/goldenPath/hg19/encodeDCC/wgEncodeHaibTfbs/	wgEncodeHaibTfbsSknshraCtcfV0416102PkRep1.broadPeak.gz,wgEncodeHaibTfbsSknshraCtcfV0416102PkRep2.broadPeak.gz
wgEncodeUwDnaseK562Znfe103c6PkRep1.narrowPeak.gz.merged.hg18.bed.gz	Peaks	K562	DnaseSeq	NA	NA	ftp://hgdownload.cse.ucsc.edu/goldenPath/hg19/encodeDCC/wgEncodeUwDnase/	wgEncodeUwDnaseK562Znfe103c6PkRep1.narrowPeak.gz,wgEncodeUwDnaseK562Znfe103c6PkRep2.narrowPeak.gz
wgEncodeHaibMethylRrbsAg10803UwSitesRep1.bed.gz.merged.hg18.bed.gz	Sites	AG10803	MethylRrbs	NA	NA	ftp://hgdownload.cse.ucsc.edu/goldenPath/hg19/encodeDCC/wgEncodeHaibMethylRrbs/	wgEncodeHaibMethylRrbsAg10803UwSitesRep1.bed.gz,wgEncodeHaibMethylRrbsAg10803UwSitesRep2.bed.gz
wgEncodeHaibTfbsGm12878RxraPcr1xPkRep1.broadPeak.gz.merged.hg18.bed.gz	Peaks	GM12878	ChipSeq	RXRA	NA	ftp://hgdownload.cse.ucsc.edu/goldenPath/hg19/encodeDCC/wgEncodeHaibTfbs/	wgEncodeHaibTfbsGm12878RxraPcr1xPkRep1.broadPeak.gz,wgEncodeHaibTfbsGm12878RxraPcr1xPkRep2.broadPeak.gz
wgEncodeHaibTfbsU87Pol24h8V0416101PkRep1.broadPeak.gz.merged.hg18.bed.gz	Peaks	U87	ChipSeq	Pol2-4H8	NA	ftp://hgdownload.cse.ucsc.edu/goldenPath/hg19/encodeDCC/wgEncodeHaibTfbs/	wgEncodeHaibTfbsU87Pol24h8V0416101PkRep1.broadPeak.gz,wgEncodeHaibTfbsU87Pol24h8V0416101PkRep2.broadPeak.gz
wgEncodeUwTfbsHelas3CtcfStdHotspotsRep1.broadPeak.gz.merged.hg18.bed.gz	Hotspots	HeLa-S3	ChipSeq	CTCF	std	ftp://hgdownload.cse.ucsc.edu/goldenPath/hg19/encodeDCC/wgEncodeUwTfbs/	wgEncodeUwTfbsHelas3CtcfStdHotspotsRep1.broadPeak.gz,wgEncodeUwTfbsHelas3CtcfStdHotspotsRep2.broadPeak.gz
wgEncodeSydhHistonePbmcH3k4me1UcdPk.narrowPeak.gz.merged.hg18.bed.gz	Peaks	PBMC	ChipSeq	H3K4me1	UCDavis	ftp://hgdownload.cse.ucsc.edu/goldenPath/hg19/encodeDCC/wgEncodeSydhHistone/	wgEncodeSydhHistonePbmcH3k4me1UcdPk.narrowPeak.gz
wgEncodeBroadHistoneHmecH3k4me2StdPk.broadPeak.gz.merged.hg18.bed.gz	Peaks	HMEC	ChipSeq	H3K4me2	std	ftp://hgdownload.cse.ucsc.edu/goldenPath/hg19/encodeDCC/wgEncodeBroadHistone/	wgEncodeBroadHistoneHmecH3k4me2StdPk.broadPeak.gz
wgEncodeUwHistoneH7esH3k04me3StdDiffa5dHotspotsRep1.broadPeak.gz.merged.hg18.bed.gz	Hotspots	H7-hESC	ChipSeq	H3K4me3	std	ftp://hgdownload.cse.ucsc.edu/goldenPath/hg19/encodeDCC/wgEncodeUwHistone/	wgEncodeUwHistoneH7esH3k04me3StdDiffa5dHotspotsRep1.broadPeak.gz,wgEncodeUwHistoneH7esH3k04me3StdDiffa5dHotspotsRep2.broadPeak.gz
wgEncodeSydhTfbsK562Irf1Ifng30StdPk.narrowPeak.gz.merged.hg18.bed.gz	Peaks	K562	ChipSeq	IRF1	std	ftp://hgdownload.cse.ucsc.edu/goldenPath/hg19/encodeDCC/wgEncodeSydhTfbs/	wgEncodeSydhTfbsK562Irf1Ifng30StdPk.narrowPeak.gz
wgEncodeHaibMethylRrbsHrceUwstamgrowprotSitesRep1.bed9.gz.merged.hg18.bed.gz	Sites	HRCEpiC	MethylRrbs	NA	NA	ftp://hgdownload.cse.ucsc.edu/goldenPath/hg19/encodeDCC/wgEncodeHaibMethylRrbs/	wgEncodeHaibMethylRrbsHrceUwstamgrowprotSitesRep1.bed9.gz,wgEncodeHaibMethylRrbsHrceUwstamgrowprotSitesRep2.bed9.gz
wgEncodeUwDgfLhcnm2Pk.narrowPeak.gz.merged.hg18.bed.gz	Peaks	LHCN-M2	DnaseDgf	NA	NA	ftp://hgdownload.cse.ucsc.edu/goldenPath/hg19/encodeDCC/wgEncodeUwDgf/	wgEncodeUwDgfLhcnm2Pk.narrowPeak.gz
wgEncodeSydhTfbsK562MaxStdPk.narrowPeak.gz.merged.hg18.bed.gz	Peaks	K562	ChipSeq	Max	std	ftp://hgdownload.cse.ucsc.edu/goldenPath/hg19/encodeDCC/wgEncodeSydhTfbs/	wgEncodeSydhTfbsK562MaxStdPk.narrowPeak.gz
wgEncodeUwTfbsGm12870CtcfStdHotspotsRep1.broadPeak.gz.merged.hg18.bed.gz	Hotspots	GM12870	ChipSeq	CTCF	std	ftp://hgdownload.cse.ucsc.edu/goldenPath/hg19/encodeDCC/wgEncodeUwTfbs/	wgEncodeUwTfbsGm12870CtcfStdHotspotsRep1.broadPeak.gz,wgEncodeUwTfbsGm12870CtcfStdHotspotsRep2.broadPeak.gz
wgEncodeSydhTfbsHelas3Znf143IggrabPk.narrowPeak.gz.merged.hg18.bed.gz	Peaks	HeLa-S3	ChipSeq	Znf143_(16618-1-AP)	IgG-rab	ftp://hgdownload.cse.ucsc.edu/goldenPath/hg19/encodeDCC/wgEncodeSydhTfbs/	wgEncodeSydhTfbsHelas3Znf143IggrabPk.narrowPeak.gz
wgEncodeHaibMethylRrbsPfsk1HaibSitesRep1.bed.gz.merged.hg18.bed.gz	Sites	PFSK-1	MethylRrbs	NA	NA	ftp://hgdownload.cse.ucsc.edu/goldenPath/hg19/encodeDCC/wgEncodeHaibMethylRrbs/	wgEncodeHaibMethylRrbsPfsk1HaibSitesRep1.bed.gz,wgEncodeHaibMethylRrbsPfsk1HaibSitesRep2.bed.gz
wgEncodeHaibTfbsGm12878Elf1sc631V0416101PkRep1.broadPeak.gz.merged.hg18.bed.gz	Peaks	GM12878	ChipSeq	ELF1_(SC-631)	NA	ftp://hgdownload.cse.ucsc.edu/goldenPath/hg19/encodeDCC/wgEncodeHaibTfbs/	wgEncodeHaibTfbsGm12878Elf1sc631V0416101PkRep1.broadPeak.gz,wgEncodeHaibTfbsGm12878Elf1sc631V0416101PkRep2.broadPeak.gz
wgEncodeUwDnaseHrcePkRep1.narrowPeak.gz.merged.hg18.bed.gz	Peaks	HRCEpiC	DnaseSeq	NA	NA	ftp://hgdownload.cse.ucsc.edu/goldenPath/hg19/encodeDCC/wgEncodeUwDnase/	wgEncodeUwDnaseHrcePkRep1.narrowPeak.gz,wgEncodeUwDnaseHrcePkRep2.narrowPeak.gz
wgEncodeSydhTfbsK562Nrf1IggrabPk.narrowPeak.gz.merged.hg18.bed.gz	Peaks	K562	ChipSeq	Nrf1	IgG-rab	ftp://hgdownload.cse.ucsc.edu/goldenPath/hg19/encodeDCC/wgEncodeSydhTfbs/	wgEncodeSydhTfbsK562Nrf1IggrabPk.narrowPeak.gz
wgEncodeBroadHistoneK562Nsd2ab75359Pk.broadPeak.gz.merged.hg18.bed.gz	Peaks	K562	ChipSeq	NSD2_(ab75359)	std	ftp://hgdownload.cse.ucsc.edu/goldenPath/hg19/encodeDCC/wgEncodeBroadHistone/	wgEncodeBroadHistoneK562Nsd2ab75359Pk.broadPeak.gz
wgEncodeBroadHistoneHsmmEzh239875Pk.broadPeak.gz.merged.hg18.bed.gz	Peaks	HSMM	ChipSeq	EZH2_(39875)	std	ftp://hgdownload.cse.ucsc.edu/goldenPath/hg19/encodeDCC/wgEncodeBroadHistone/	wgEncodeBroadHistoneHsmmEzh239875Pk.broadPeak.gz
wgEncodeBroadHistoneK562H3k4me2StdPk.broadPeak.gz.merged.hg18.bed.gz	Peaks	K562	ChipSeq	H3K4me2	std	ftp://hgdownload.cse.ucsc.edu/goldenPath/hg19/encodeDCC/wgEncodeBroadHistone/	wgEncodeBroadHistoneK562H3k4me2StdPk.broadPeak.gz
wgEncodeGisChiaPetK562Pol2InteractionsRep1.bed.gz.merged.hg18.bed.gz	Interactions	K562	ChiaPet	Pol2	NA	ftp://hgdownload.cse.ucsc.edu/goldenPath/hg19/encodeDCC/wgEncodeGisChiaPet/	wgEncodeGisChiaPetK562Pol2InteractionsRep1.bed.gz,wgEncodeGisChiaPetK562Pol2InteractionsRep2.bed.gz
wgEncodeBroadHistoneH1hescCtcfStdPk.broadPeak.gz.merged.hg18.bed.gz	Peaks	H1-hESC	ChipSeq	CTCF	std	ftp://hgdownload.cse.ucsc.edu/goldenPath/hg19/encodeDCC/wgEncodeBroadHistone/	wgEncodeBroadHistoneH1hescCtcfStdPk.broadPeak.gz
wgEncodeSydhTfbsHelas3Tcf7l2UcdPk.narrowPeak.gz.merged.hg18.bed.gz	Peaks	HeLa-S3	ChipSeq	TCF7L2	UCDavis	ftp://hgdownload.cse.ucsc.edu/goldenPath/hg19/encodeDCC/wgEncodeSydhTfbs/	wgEncodeSydhTfbsHelas3Tcf7l2UcdPk.narrowPeak.gz
wgEncodeHaibTfbsGm12878Tcf3Pcr1xPkRep1.broadPeak.gz.merged.hg18.bed.gz	Peaks	GM12878	ChipSeq	TCF3_(SC-349)	NA	ftp://hgdownload.cse.ucsc.edu/goldenPath/hg19/encodeDCC/wgEncodeHaibTfbs/	wgEncodeHaibTfbsGm12878Tcf3Pcr1xPkRep1.broadPeak.gz,wgEncodeHaibTfbsGm12878Tcf3Pcr1xPkRep2.broadPeak.gz
wgEncodeUwDgfHuvecPk.narrowPeak.gz.merged.hg18.bed.gz	Peaks	HUVEC	DnaseDgf	NA	NA	ftp://hgdownload.cse.ucsc.edu/goldenPath/hg19/encodeDCC/wgEncodeUwDgf/	wgEncodeUwDgfHuvecPk.narrowPeak.gz
wgEncodeSydhTfbsK562Mafkab50322IggrabPk.narrowPeak.gz.merged.hg18.bed.gz	Peaks	K562	ChipSeq	MafK_(ab50322)	IgG-rab	ftp://hgdownload.cse.ucsc.edu/goldenPath/hg19/encodeDCC/wgEncodeSydhTfbs/	wgEncodeSydhTfbsK562Mafkab50322IggrabPk.narrowPeak.gz
wgEncodeHaibTfbsK562Yy1sc281V0416101PkRep1.broadPeak.gz.merged.hg18.bed.gz	Peaks	K562	ChipSeq	YY1_(SC-281)	NA	ftp://hgdownload.cse.ucsc.edu/goldenPath/hg19/encodeDCC/wgEncodeHaibTfbs/	wgEncodeHaibTfbsK562Yy1sc281V0416101PkRep1.broadPeak.gz,wgEncodeHaibTfbsK562Yy1sc281V0416101PkRep2.broadPeak.gz
wgEncodeHaibTfbsK562Pol2V0416101PkRep1.broadPeak.gz.merged.hg18.bed.gz	Peaks	K562	ChipSeq	Pol2	NA	ftp://hgdownload.cse.ucsc.edu/goldenPath/hg19/encodeDCC/wgEncodeHaibTfbs/	wgEncodeHaibTfbsK562Pol2V0416101PkRep1.broadPeak.gz,wgEncodeHaibTfbsK562Pol2V0416101PkRep2.broadPeak.gz
wgEncodeBroadHistoneH1hescH3k4me2StdPk.broadPeak.gz.merged.hg18.bed.gz	Peaks	H1-hESC	ChipSeq	H3K4me2	std	ftp://hgdownload.cse.ucsc.edu/goldenPath/hg19/encodeDCC/wgEncodeBroadHistone/	wgEncodeBroadHistoneH1hescH3k4me2StdPk.broadPeak.gz
wgEncodeBroadHistoneK562Hdac2a300705aStdPk.broadPeak.gz.merged.hg18.bed.gz	Peaks	K562	ChipSeq	HDAC2_(A300-705A)	std	ftp://hgdownload.cse.ucsc.edu/goldenPath/hg19/encodeDCC/wgEncodeBroadHistone/	wgEncodeBroadHistoneK562Hdac2a300705aStdPk.broadPeak.gz
wgEncodeUwDgfNb4Hotspots.broadPeak.gz.merged.hg18.bed.gz	Hotspots	NB4	DnaseDgf	NA	NA	ftp://hgdownload.cse.ucsc.edu/goldenPath/hg19/encodeDCC/wgEncodeUwDgf/	wgEncodeUwDgfNb4Hotspots.broadPeak.gz
wgEncodeHaibMethylRrbsGm12892HaibSitesRep1.bed.gz.merged.hg18.bed.gz	Sites	GM12892	MethylRrbs	NA	NA	ftp://hgdownload.cse.ucsc.edu/goldenPath/hg19/encodeDCC/wgEncodeHaibMethylRrbs/	wgEncodeHaibMethylRrbsGm12892HaibSitesRep1.bed.gz,wgEncodeHaibMethylRrbsGm12892HaibSitesRep2.bed.gz
wgEncodeSydhTfbsK562Smc3ab9263IggrabPk.narrowPeak.gz.merged.hg18.bed.gz	Peaks	K562	ChipSeq	SMC3_(ab9263)	IgG-rab	ftp://hgdownload.cse.ucsc.edu/goldenPath/hg19/encodeDCC/wgEncodeSydhTfbs/	wgEncodeSydhTfbsK562Smc3ab9263IggrabPk.narrowPeak.gz
wgEncodeUwDgfH7esPkV2.narrowPeak.gz.merged.hg18.bed.gz	Peaks	H7-hESC	DnaseDgf	NA	NA	ftp://hgdownload.cse.ucsc.edu/goldenPath/hg19/encodeDCC/wgEncodeUwDgf/	wgEncodeUwDgfH7esPkV2.narrowPeak.gz
wgEncodeSydhTfbsHelas3Tcf7l2c9b92565UcdPk.narrowPeak.gz.merged.hg18.bed.gz	Peaks	HeLa-S3	ChipSeq	TCF7L2_C9B9_(2565)	UCDavis	ftp://hgdownload.cse.ucsc.edu/goldenPath/hg19/encodeDCC/wgEncodeSydhTfbs/	wgEncodeSydhTfbsHelas3Tcf7l2c9b92565UcdPk.narrowPeak.gz
wgEncodeUwDgfNhaHotspots.broadPeak.gz.merged.hg18.bed.gz	Hotspots	NH-A	DnaseDgf	NA	NA	ftp://hgdownload.cse.ucsc.edu/goldenPath/hg19/encodeDCC/wgEncodeUwDgf/	wgEncodeUwDgfNhaHotspots.broadPeak.gz
wgEncodeOpenChromDnasePanisdPk.narrowPeak.gz.merged.hg18.bed.gz	Peaks	PanIsletD	DnaseSeq	NA	NA	ftp://hgdownload.cse.ucsc.edu/goldenPath/hg19/encodeDCC/wgEncodeOpenChromDnase/	wgEncodeOpenChromDnasePanisdPk.narrowPeak.gz
wgEncodeBroadHmmHepg2HMM.bed.gz.merged.hg18.bed.gz	HMM	HepG2	Combined	NA	NA	ftp://hgdownload.cse.ucsc.edu/goldenPath/hg19/encodeDCC/wgEncodeBroadHmm/	wgEncodeBroadHmmHepg2HMM.bed.gz
wgEncodeHaibMethylRrbsHepg2DukeSitesRep1.bed.gz.merged.hg18.bed.gz	Sites	HepG2	MethylRrbs	NA	NA	ftp://hgdownload.cse.ucsc.edu/goldenPath/hg19/encodeDCC/wgEncodeHaibMethylRrbs/	wgEncodeHaibMethylRrbsHepg2DukeSitesRep1.bed.gz,wgEncodeHaibMethylRrbsHepg2DukeSitesRep2.bed.gz
wgEncodeUwTfbsHct116CtcfStdHotspotsRep1.broadPeak.gz.merged.hg18.bed.gz	Hotspots	HCT-116	ChipSeq	CTCF	std	ftp://hgdownload.cse.ucsc.edu/goldenPath/hg19/encodeDCC/wgEncodeUwTfbs/	wgEncodeUwTfbsHct116CtcfStdHotspotsRep1.broadPeak.gz,wgEncodeUwTfbsHct116CtcfStdHotspotsRep2.broadPeak.gz
wgEncodeUwHistoneHepg2H3k27me3StdPkRep1.narrowPeak.gz.merged.hg18.bed.gz	Peaks	HepG2	ChipSeq	H3K27me3	std	ftp://hgdownload.cse.ucsc.edu/goldenPath/hg19/encodeDCC/wgEncodeUwHistone/	wgEncodeUwHistoneHepg2H3k27me3StdPkRep1.narrowPeak.gz,wgEncodeUwHistoneHepg2H3k27me3StdPkRep2.narrowPeak.gz
wgEncodeSydhTfbsHepg2Hsf1ForsklnStdPk.narrowPeak.gz.merged.hg18.bed.gz	Peaks	HepG2	ChipSeq	HSF1	std	ftp://hgdownload.cse.ucsc.edu/goldenPath/hg19/encodeDCC/wgEncodeSydhTfbs/	wgEncodeSydhTfbsHepg2Hsf1ForsklnStdPk.narrowPeak.gz
wgEncodeUwDgfHepg2Pk.narrowPeak.gz.merged.hg18.bed.gz	Peaks	HepG2	DnaseDgf	NA	NA	ftp://hgdownload.cse.ucsc.edu/goldenPath/hg19/encodeDCC/wgEncodeUwDgf/	wgEncodeUwDgfHepg2Pk.narrowPeak.gz
wgEncodeHaibTfbsK562Fosl1sc183V0416101PkRep1.broadPeak.gz.merged.hg18.bed.gz	Peaks	K562	ChipSeq	FOSL1_(SC-183)	NA	ftp://hgdownload.cse.ucsc.edu/goldenPath/hg19/encodeDCC/wgEncodeHaibTfbs/	wgEncodeHaibTfbsK562Fosl1sc183V0416101PkRep1.broadPeak.gz,wgEncodeHaibTfbsK562Fosl1sc183V0416101PkRep2.broadPeak.gz
wgEncodeUwTfbsGm12868CtcfStdPkRep1.narrowPeak.gz.merged.hg18.bed.gz	Peaks	GM12868	ChipSeq	CTCF	std	ftp://hgdownload.cse.ucsc.edu/goldenPath/hg19/encodeDCC/wgEncodeUwTfbs/	wgEncodeUwTfbsGm12868CtcfStdPkRep1.narrowPeak.gz,wgEncodeUwTfbsGm12868CtcfStdPkRep2.narrowPeak.gz
wgEncodeUwDgfHmvecdPk.narrowPeak.gz.merged.hg18.bed.gz	Peaks	HMVEC-dBl-Neo	DnaseDgf	NA	NA	ftp://hgdownload.cse.ucsc.edu/goldenPath/hg19/encodeDCC/wgEncodeUwDgf/	wgEncodeUwDgfHmvecdPk.narrowPeak.gz
wgEncodeBroadHistoneOsteoH3k04me3Pk.broadPeak.gz.merged.hg18.bed.gz	Peaks	Osteobl	ChipSeq	H3K4me3	std	ftp://hgdownload.cse.ucsc.edu/goldenPath/hg19/encodeDCC/wgEncodeBroadHistone/	wgEncodeBroadHistoneOsteoH3k04me3Pk.broadPeak.gz
wgEncodeUwDnaseHvmfHotspotsRep1.broadPeak.gz.merged.hg18.bed.gz	Hotspots	HVMF	DnaseSeq	NA	NA	ftp://hgdownload.cse.ucsc.edu/goldenPath/hg19/encodeDCC/wgEncodeUwDnase/	wgEncodeUwDnaseHvmfHotspotsRep1.broadPeak.gz,wgEncodeUwDnaseHvmfHotspotsRep2.broadPeak.gz
wgEncodeHaibTfbsK562Tead4sc101184V0422111PkRep1.broadPeak.gz.merged.hg18.bed.gz	Peaks	K562	ChipSeq	TEAD4_(SC-101184)	NA	ftp://hgdownload.cse.ucsc.edu/goldenPath/hg19/encodeDCC/wgEncodeHaibTfbs/	wgEncodeHaibTfbsK562Tead4sc101184V0422111PkRep1.broadPeak.gz,wgEncodeHaibTfbsK562Tead4sc101184V0422111PkRep2.broadPeak.gz
wgEncodeUwDnaseHsmmHotspotsRep1.broadPeak.gz.merged.hg18.bed.gz	Hotspots	HSMM	DnaseSeq	NA	NA	ftp://hgdownload.cse.ucsc.edu/goldenPath/hg19/encodeDCC/wgEncodeUwDnase/	wgEncodeUwDnaseHsmmHotspotsRep1.broadPeak.gz,wgEncodeUwDnaseHsmmHotspotsRep2.broadPeak.gz
wgEncodeUwDgfTh1wb33676984Pk.narrowPeak.gz.merged.hg18.bed.gz	Peaks	Th1_Wb33676984	DnaseDgf	NA	NA	ftp://hgdownload.cse.ucsc.edu/goldenPath/hg19/encodeDCC/wgEncodeUwDgf/	wgEncodeUwDgfTh1wb33676984Pk.narrowPeak.gz
wgEncodeSydhTfbsK562Stat1Ifna6hStdPk.narrowPeak.gz.merged.hg18.bed.gz	Peaks	K562	ChipSeq	STAT1	std	ftp://hgdownload.cse.ucsc.edu/goldenPath/hg19/encodeDCC/wgEncodeSydhTfbs/	wgEncodeSydhTfbsK562Stat1Ifna6hStdPk.narrowPeak.gz
wgEncodeSydhTfbsGm15510NfkbTnfaIggrabPk.narrowPeak.gz.merged.hg18.bed.gz	Peaks	GM15510	ChipSeq	NFKB	IgG-rab	ftp://hgdownload.cse.ucsc.edu/goldenPath/hg19/encodeDCC/wgEncodeSydhTfbs/	wgEncodeSydhTfbsGm15510NfkbTnfaIggrabPk.narrowPeak.gz
wgEncodeOpenChromChipHuvecCmycPk.narrowPeak.gz.merged.hg18.bed.gz	Peaks	HUVEC	ChipSeq	c-Myc	NA	ftp://hgdownload.cse.ucsc.edu/goldenPath/hg19/encodeDCC/wgEncodeOpenChromChip/	wgEncodeOpenChromChipHuvecCmycPk.narrowPeak.gz
wgEncodeSydhHistoneMcf7H3k27me3bUcdPk.narrowPeak.gz.merged.hg18.bed.gz	Peaks	MCF-7	ChipSeq	H3K27me3B	UCDavis	ftp://hgdownload.cse.ucsc.edu/goldenPath/hg19/encodeDCC/wgEncodeSydhHistone/	wgEncodeSydhHistoneMcf7H3k27me3bUcdPk.narrowPeak.gz
wgEncodeHaibMethylRrbsHaeUwstamgrowprotSitesRep1.bed9.gz.merged.hg18.bed.gz	Sites	HAEpiC	MethylRrbs	NA	NA	ftp://hgdownload.cse.ucsc.edu/goldenPath/hg19/encodeDCC/wgEncodeHaibMethylRrbs/	wgEncodeHaibMethylRrbsHaeUwstamgrowprotSitesRep1.bed9.gz,wgEncodeHaibMethylRrbsHaeUwstamgrowprotSitesRep2.bed9.gz
wgEncodeUwTfbsGm12864CtcfStdHotspotsRep1.broadPeak.gz.merged.hg18.bed.gz	Hotspots	GM12864	ChipSeq	CTCF	std	ftp://hgdownload.cse.ucsc.edu/goldenPath/hg19/encodeDCC/wgEncodeUwTfbs/	wgEncodeUwTfbsGm12864CtcfStdHotspotsRep1.broadPeak.gz,wgEncodeUwTfbsGm12864CtcfStdHotspotsRep2.broadPeak.gz
wgEncodeHaibTfbsHepg2Mybl2sc81192V0422111PkRep1.broadPeak.gz.merged.hg18.bed.gz	Peaks	HepG2	ChipSeq	MYBL2_(SC-81192)	NA	ftp://hgdownload.cse.ucsc.edu/goldenPath/hg19/encodeDCC/wgEncodeHaibTfbs/	wgEncodeHaibTfbsHepg2Mybl2sc81192V0422111PkRep1.broadPeak.gz,wgEncodeHaibTfbsHepg2Mybl2sc81192V0422111PkRep2.broadPeak.gz
wgEncodeBroadHistoneNhlfEzh239875Pk.broadPeak.gz.merged.hg18.bed.gz	Peaks	NHLF	ChipSeq	EZH2_(39875)	std	ftp://hgdownload.cse.ucsc.edu/goldenPath/hg19/encodeDCC/wgEncodeBroadHistone/	wgEncodeBroadHistoneNhlfEzh239875Pk.broadPeak.gz
wgEncodeUwDnaseNhdfneoPkRep1.narrowPeak.gz.merged.hg18.bed.gz	Peaks	NHDF-neo	DnaseSeq	NA	NA	ftp://hgdownload.cse.ucsc.edu/goldenPath/hg19/encodeDCC/wgEncodeUwDnase/	wgEncodeUwDnaseNhdfneoPkRep1.narrowPeak.gz,wgEncodeUwDnaseNhdfneoPkRep2.narrowPeak.gz
wgEncodeHaibTfbsPfsk1Taf1V0416101PkRep1.broadPeak.gz.merged.hg18.bed.gz	Peaks	PFSK-1	ChipSeq	TAF1	NA	ftp://hgdownload.cse.ucsc.edu/goldenPath/hg19/encodeDCC/wgEncodeHaibTfbs/	wgEncodeHaibTfbsPfsk1Taf1V0416101PkRep1.broadPeak.gz,wgEncodeHaibTfbsPfsk1Taf1V0416101PkRep2.broadPeak.gz
wgEncodeHaibTfbsH1hescRxraV0416102PkRep1.broadPeak.gz.merged.hg18.bed.gz	Peaks	H1-hESC	ChipSeq	RXRA	NA	ftp://hgdownload.cse.ucsc.edu/goldenPath/hg19/encodeDCC/wgEncodeHaibTfbs/	wgEncodeHaibTfbsH1hescRxraV0416102PkRep1.broadPeak.gz,wgEncodeHaibTfbsH1hescRxraV0416102PkRep2.broadPeak.gz
wgEncodeHaibMethylRrbsT47dDm002p24hHaibSitesRep1.bed.gz.merged.hg18.bed.gz	Sites	T-47D	MethylRrbs	NA	NA	ftp://hgdownload.cse.ucsc.edu/goldenPath/hg19/encodeDCC/wgEncodeHaibMethylRrbs/	wgEncodeHaibMethylRrbsT47dDm002p24hHaibSitesRep1.bed.gz,wgEncodeHaibMethylRrbsT47dDm002p24hHaibSitesRep2.bed.gz
wgEncodeSydhTfbsGm12878Pol2IggmusPk.narrowPeak.gz.merged.hg18.bed.gz	Peaks	GM12878	ChipSeq	Pol2	IgG-mus	ftp://hgdownload.cse.ucsc.edu/goldenPath/hg19/encodeDCC/wgEncodeSydhTfbs/	wgEncodeSydhTfbsGm12878Pol2IggmusPk.narrowPeak.gz
wgEncodeSydhTfbsNt2d1Yy1UcdPk.narrowPeak.gz.merged.hg18.bed.gz	Peaks	NT2-D1	ChipSeq	YY1	UCDavis	ftp://hgdownload.cse.ucsc.edu/goldenPath/hg19/encodeDCC/wgEncodeSydhTfbs/	wgEncodeSydhTfbsNt2d1Yy1UcdPk.narrowPeak.gz
wgEncodeHaibTfbsHepg2Rad21V0416101PkRep1.broadPeak.gz.merged.hg18.bed.gz	Peaks	HepG2	ChipSeq	Rad21	NA	ftp://hgdownload.cse.ucsc.edu/goldenPath/hg19/encodeDCC/wgEncodeHaibTfbs/	wgEncodeHaibTfbsHepg2Rad21V0416101PkRep1.broadPeak.gz,wgEncodeHaibTfbsHepg2Rad21V0416101PkRep2.broadPeak.gz
wgEncodeBroadHistoneNhdfadH3k09me3Pk.broadPeak.gz.merged.hg18.bed.gz	Peaks	NHDF-Ad	ChipSeq	H3K9me3	std	ftp://hgdownload.cse.ucsc.edu/goldenPath/hg19/encodeDCC/wgEncodeBroadHistone/	wgEncodeBroadHistoneNhdfadH3k09me3Pk.broadPeak.gz
wgEncodeHaibTfbsSknshNrsfPcr2xPkRep1.broadPeak.gz.merged.hg18.bed.gz	Peaks	SK-N-SH	ChipSeq	NRSF	NA	ftp://hgdownload.cse.ucsc.edu/goldenPath/hg19/encodeDCC/wgEncodeHaibTfbs/	wgEncodeHaibTfbsSknshNrsfPcr2xPkRep1.broadPeak.gz,wgEncodeHaibTfbsSknshNrsfPcr2xPkRep2.broadPeak.gz
wgEncodeUwTfbsNhdfneoCtcfStdPkRep1.narrowPeak.gz.merged.hg18.bed.gz	Peaks	NHDF-neo	ChipSeq	CTCF	std	ftp://hgdownload.cse.ucsc.edu/goldenPath/hg19/encodeDCC/wgEncodeUwTfbs/	wgEncodeUwTfbsNhdfneoCtcfStdPkRep1.narrowPeak.gz,wgEncodeUwTfbsNhdfneoCtcfStdPkRep2.narrowPeak.gz
wgEncodeBroadHistoneA549H3k04me2Etoh02Pk.broadPeak.gz.merged.hg18.bed.gz	Peaks	A549	ChipSeq	H3K4me2	std	ftp://hgdownload.cse.ucsc.edu/goldenPath/hg19/encodeDCC/wgEncodeBroadHistone/	wgEncodeBroadHistoneA549H3k04me2Etoh02Pk.broadPeak.gz
wgEncodeHaibMethylRrbsAg04449UwstamgrowprotSitesRep1.bed9.gz.merged.hg18.bed.gz	Sites	AG04449	MethylRrbs	NA	NA	ftp://hgdownload.cse.ucsc.edu/goldenPath/hg19/encodeDCC/wgEncodeHaibMethylRrbs/	wgEncodeHaibMethylRrbsAg04449UwstamgrowprotSitesRep1.bed9.gz,wgEncodeHaibMethylRrbsAg04449UwstamgrowprotSitesRep2.bed9.gz
wgEncodeBroadHistoneK562Sirt6Pk.broadPeak.gz.merged.hg18.bed.gz	Peaks	K562	ChipSeq	SIRT6	std	ftp://hgdownload.cse.ucsc.edu/goldenPath/hg19/encodeDCC/wgEncodeBroadHistone/	wgEncodeBroadHistoneK562Sirt6Pk.broadPeak.gz
wgEncodeUwHistoneBjH3k4me3StdPkRep1.narrowPeak.gz.merged.hg18.bed.gz	Peaks	BJ	ChipSeq	H3K4me3	std	ftp://hgdownload.cse.ucsc.edu/goldenPath/hg19/encodeDCC/wgEncodeUwHistone/	wgEncodeUwHistoneBjH3k4me3StdPkRep1.narrowPeak.gz,wgEncodeUwHistoneBjH3k4me3StdPkRep2.narrowPeak.gz
wgEncodeUwDgfA549Pk.narrowPeak.gz.merged.hg18.bed.gz	Peaks	A549	DnaseDgf	NA	NA	ftp://hgdownload.cse.ucsc.edu/goldenPath/hg19/encodeDCC/wgEncodeUwDgf/	wgEncodeUwDgfA549Pk.narrowPeak.gz
wgEncodeSydhTfbsGm12878Znf143166181apStdPk.narrowPeak.gz.merged.hg18.bed.gz	Peaks	GM12878	ChipSeq	Znf143_(16618-1-AP)	std	ftp://hgdownload.cse.ucsc.edu/goldenPath/hg19/encodeDCC/wgEncodeSydhTfbs/	wgEncodeSydhTfbsGm12878Znf143166181apStdPk.narrowPeak.gz
wgEncodeHaibMethylRrbsBcuterusbn0765BiochainSitesRep1.bed.gz.merged.hg18.bed.gz	Sites	BC_Uterus_BN0765	MethylRrbs	NA	NA	ftp://hgdownload.cse.ucsc.edu/goldenPath/hg19/encodeDCC/wgEncodeHaibMethylRrbs/	wgEncodeHaibMethylRrbsBcuterusbn0765BiochainSitesRep1.bed.gz,wgEncodeHaibMethylRrbsBcuterusbn0765BiochainSitesRep2.bed.gz
wgEncodeUwTfbsHcpeCtcfStdPkRep1.narrowPeak.gz.merged.hg18.bed.gz	Peaks	HCPEpiC	ChipSeq	CTCF	std	ftp://hgdownload.cse.ucsc.edu/goldenPath/hg19/encodeDCC/wgEncodeUwTfbs/	wgEncodeUwTfbsHcpeCtcfStdPkRep1.narrowPeak.gz,wgEncodeUwTfbsHcpeCtcfStdPkRep2.narrowPeak.gz
wgEncodeSydhTfbsMcf7Gata3sc269UcdPk.narrowPeak.gz.merged.hg18.bed.gz	Peaks	MCF-7	ChipSeq	GATA3_(SC-269)	UCDavis	ftp://hgdownload.cse.ucsc.edu/goldenPath/hg19/encodeDCC/wgEncodeSydhTfbs/	wgEncodeSydhTfbsMcf7Gata3sc269UcdPk.narrowPeak.gz
wgEncodeUwHistoneHmfH3k4me3StdPkRep1.narrowPeak.gz.merged.hg18.bed.gz	Peaks	HMF	ChipSeq	H3K4me3	std	ftp://hgdownload.cse.ucsc.edu/goldenPath/hg19/encodeDCC/wgEncodeUwHistone/	wgEncodeUwHistoneHmfH3k4me3StdPkRep1.narrowPeak.gz,wgEncodeUwHistoneHmfH3k4me3StdPkRep2.narrowPeak.gz
wgEncodeSydhTfbsK562CjunIfna30StdPk.narrowPeak.gz.merged.hg18.bed.gz	Peaks	K562	ChipSeq	c-Jun	std	ftp://hgdownload.cse.ucsc.edu/goldenPath/hg19/encodeDCC/wgEncodeSydhTfbs/	wgEncodeSydhTfbsK562CjunIfna30StdPk.narrowPeak.gz
wgEncodeHaibTfbsK562GabpV0416101PkRep1.broadPeak.gz.merged.hg18.bed.gz	Peaks	K562	ChipSeq	GABP	NA	ftp://hgdownload.cse.ucsc.edu/goldenPath/hg19/encodeDCC/wgEncodeHaibTfbs/	wgEncodeHaibTfbsK562GabpV0416101PkRep1.broadPeak.gz,wgEncodeHaibTfbsK562GabpV0416101PkRep2.broadPeak.gz
wgEncodeHaibTfbsHepg2NrsfPcr2xPkRep1.broadPeak.gz.merged.hg18.bed.gz	Peaks	HepG2	ChipSeq	NRSF	NA	ftp://hgdownload.cse.ucsc.edu/goldenPath/hg19/encodeDCC/wgEncodeHaibTfbs/	wgEncodeHaibTfbsHepg2NrsfPcr2xPkRep1.broadPeak.gz,wgEncodeHaibTfbsHepg2NrsfPcr2xPkRep2.broadPeak.gz
wgEncodeHaibMethylRrbsGm12878HudsonalphagrowprotSitesRep1.bed9.gz.merged.hg18.bed.gz	Sites	GM12878	MethylRrbs	NA	NA	ftp://hgdownload.cse.ucsc.edu/goldenPath/hg19/encodeDCC/wgEncodeHaibMethylRrbs/	wgEncodeHaibMethylRrbsGm12878HudsonalphagrowprotSitesRep1.bed9.gz,wgEncodeHaibMethylRrbsGm12878HudsonalphagrowprotSitesRep2.bed9.gz
wgEncodeUwDnaseBjHotspotsRep1.broadPeak.gz.merged.hg18.bed.gz	Hotspots	BJ	DnaseSeq	NA	NA	ftp://hgdownload.cse.ucsc.edu/goldenPath/hg19/encodeDCC/wgEncodeUwDnase/	wgEncodeUwDnaseBjHotspotsRep1.broadPeak.gz,wgEncodeUwDnaseBjHotspotsRep2.broadPeak.gz
wgEncodeUwHistoneNhlfH3k04me3StdPkRep1.narrowPeak.gz.merged.hg18.bed.gz	Peaks	NHLF	ChipSeq	H3K4me3	std	ftp://hgdownload.cse.ucsc.edu/goldenPath/hg19/encodeDCC/wgEncodeUwHistone/	wgEncodeUwHistoneNhlfH3k04me3StdPkRep1.narrowPeak.gz,wgEncodeUwHistoneNhlfH3k04me3StdPkRep2.narrowPeak.gz
wgEncodeUwDnaseAg09309HotspotsRep1.broadPeak.gz.merged.hg18.bed.gz	Hotspots	AG09309	DnaseSeq	NA	NA	ftp://hgdownload.cse.ucsc.edu/goldenPath/hg19/encodeDCC/wgEncodeUwDnase/	wgEncodeUwDnaseAg09309HotspotsRep1.broadPeak.gz,wgEncodeUwDnaseAg09309HotspotsRep2.broadPeak.gz
wgEncodeBroadHistoneK562Pol2bStdPk.broadPeak.gz.merged.hg18.bed.gz	Peaks	K562	ChipSeq	Pol2(b)	std	ftp://hgdownload.cse.ucsc.edu/goldenPath/hg19/encodeDCC/wgEncodeBroadHistone/	wgEncodeBroadHistoneK562Pol2bStdPk.broadPeak.gz
wgEncodeHaibTfbsK562Sp1Pcr1xPkRep1.broadPeak.gz.merged.hg18.bed.gz	Peaks	K562	ChipSeq	SP1	NA	ftp://hgdownload.cse.ucsc.edu/goldenPath/hg19/encodeDCC/wgEncodeHaibTfbs/	wgEncodeHaibTfbsK562Sp1Pcr1xPkRep1.broadPeak.gz,wgEncodeHaibTfbsK562Sp1Pcr1xPkRep2.broadPeak.gz
wgEncodeHaibMethylRrbsHaeUwSitesRep1.bed.gz.merged.hg18.bed.gz	Sites	HAEpiC	MethylRrbs	NA	NA	ftp://hgdownload.cse.ucsc.edu/goldenPath/hg19/encodeDCC/wgEncodeHaibMethylRrbs/	wgEncodeHaibMethylRrbsHaeUwSitesRep1.bed.gz,wgEncodeHaibMethylRrbsHaeUwSitesRep2.bed.gz
wgEncodeSydhTfbsHepg2Tr4UcdPk.narrowPeak.gz.merged.hg18.bed.gz	Peaks	HepG2	ChipSeq	TR4	UCDavis	ftp://hgdownload.cse.ucsc.edu/goldenPath/hg19/encodeDCC/wgEncodeSydhTfbs/	wgEncodeSydhTfbsHepg2Tr4UcdPk.narrowPeak.gz
wgEncodeHaibTfbsHelas3Taf1Pcr1xPkRep1.broadPeak.gz.merged.hg18.bed.gz	Peaks	HeLa-S3	ChipSeq	TAF1	NA	ftp://hgdownload.cse.ucsc.edu/goldenPath/hg19/encodeDCC/wgEncodeHaibTfbs/	wgEncodeHaibTfbsHelas3Taf1Pcr1xPkRep1.broadPeak.gz,wgEncodeHaibTfbsHelas3Taf1Pcr1xPkRep2.broadPeak.gz
wgEncodeUwTfbsNhdfneoCtcfStdHotspotsRep1.broadPeak.gz.merged.hg18.bed.gz	Hotspots	NHDF-neo	ChipSeq	CTCF	std	ftp://hgdownload.cse.ucsc.edu/goldenPath/hg19/encodeDCC/wgEncodeUwTfbs/	wgEncodeUwTfbsNhdfneoCtcfStdHotspotsRep1.broadPeak.gz,wgEncodeUwTfbsNhdfneoCtcfStdHotspotsRep2.broadPeak.gz
wgEncodeSydhTfbsNt2d1Suz12UcdPk.narrowPeak.gz.merged.hg18.bed.gz	Peaks	NT2-D1	ChipSeq	SUZ12	UCDavis	ftp://hgdownload.cse.ucsc.edu/goldenPath/hg19/encodeDCC/wgEncodeSydhTfbs/	wgEncodeSydhTfbsNt2d1Suz12UcdPk.narrowPeak.gz
wgEncodeHaibTfbsHepg2Usf1Pcr1xPkRep1.broadPeak.gz.merged.hg18.bed.gz	Peaks	HepG2	ChipSeq	USF-1	NA	ftp://hgdownload.cse.ucsc.edu/goldenPath/hg19/encodeDCC/wgEncodeHaibTfbs/	wgEncodeHaibTfbsHepg2Usf1Pcr1xPkRep1.broadPeak.gz,wgEncodeHaibTfbsHepg2Usf1Pcr1xPkRep2.broadPeak.gz
wgEncodeBroadHistoneHuvecCtcfStdPk.broadPeak.gz.merged.hg18.bed.gz	Peaks	HUVEC	ChipSeq	CTCF	std	ftp://hgdownload.cse.ucsc.edu/goldenPath/hg19/encodeDCC/wgEncodeBroadHistone/	wgEncodeBroadHistoneHuvecCtcfStdPk.broadPeak.gz
wgEncodeSydhTfbsK562Xrcc4StdPk.narrowPeak.gz.merged.hg18.bed.gz	Peaks	K562	ChipSeq	XRCC4	std	ftp://hgdownload.cse.ucsc.edu/goldenPath/hg19/encodeDCC/wgEncodeSydhTfbs/	wgEncodeSydhTfbsK562Xrcc4StdPk.narrowPeak.gz
wgEncodeUwHistoneGm12864H3k04me3StdPkRep1.narrowPeak.gz.merged.hg18.bed.gz	Peaks	GM12864	ChipSeq	H3K4me3	std	ftp://hgdownload.cse.ucsc.edu/goldenPath/hg19/encodeDCC/wgEncodeUwHistone/	wgEncodeUwHistoneGm12864H3k04me3StdPkRep1.narrowPeak.gz,wgEncodeUwHistoneGm12864H3k04me3StdPkRep2.narrowPeak.gz
wgEncodeUwDnaseSknshraHotspotsRep1.broadPeak.gz.merged.hg18.bed.gz	Hotspots	SK-N-SH_RA	DnaseSeq	NA	NA	ftp://hgdownload.cse.ucsc.edu/goldenPath/hg19/encodeDCC/wgEncodeUwDnase/	wgEncodeUwDnaseSknshraHotspotsRep1.broadPeak.gz,wgEncodeUwDnaseSknshraHotspotsRep2.broadPeak.gz
wgEncodeHaibTfbsK562Mef2aV0416101PkRep1.broadPeak.gz.merged.hg18.bed.gz	Peaks	K562	ChipSeq	MEF2A	NA	ftp://hgdownload.cse.ucsc.edu/goldenPath/hg19/encodeDCC/wgEncodeHaibTfbs/	wgEncodeHaibTfbsK562Mef2aV0416101PkRep1.broadPeak.gz,wgEncodeHaibTfbsK562Mef2aV0416101PkRep2.broadPeak.gz
wgEncodeBroadHistoneHsmmH4k20me1StdPk.broadPeak.gz.merged.hg18.bed.gz	Peaks	HSMM	ChipSeq	H4K20me1	std	ftp://hgdownload.cse.ucsc.edu/goldenPath/hg19/encodeDCC/wgEncodeBroadHistone/	wgEncodeBroadHistoneHsmmH4k20me1StdPk.broadPeak.gz
wgEncodeUwDgfM059jPk.narrowPeak.gz.merged.hg18.bed.gz	Peaks	M059J	DnaseDgf	NA	NA	ftp://hgdownload.cse.ucsc.edu/goldenPath/hg19/encodeDCC/wgEncodeUwDgf/	wgEncodeUwDgfM059jPk.narrowPeak.gz
wgEncodeUwDgfCd4naivewb11970640Pk.narrowPeak.gz.merged.hg18.bed.gz	Peaks	CD4+_Naive_Wb11970640	DnaseDgf	NA	NA	ftp://hgdownload.cse.ucsc.edu/goldenPath/hg19/encodeDCC/wgEncodeUwDgf/	wgEncodeUwDgfCd4naivewb11970640Pk.narrowPeak.gz
wgEncodeSydhTfbsHelas3Prdm19115IggrabPk.narrowPeak.gz.merged.hg18.bed.gz	Peaks	HeLa-S3	ChipSeq	PRDM1_(9115)	IgG-rab	ftp://hgdownload.cse.ucsc.edu/goldenPath/hg19/encodeDCC/wgEncodeSydhTfbs/	wgEncodeSydhTfbsHelas3Prdm19115IggrabPk.narrowPeak.gz
wgEncodeOpenChromDnaseHuh7Pk.narrowPeak.gz.merged.hg18.bed.gz	Peaks	Huh-7	DnaseSeq	NA	NA	ftp://hgdownload.cse.ucsc.edu/goldenPath/hg19/encodeDCC/wgEncodeOpenChromDnase/	wgEncodeOpenChromDnaseHuh7Pk.narrowPeak.gz
wgEncodeSydhTfbsMcf7Hae2f1UcdPk.narrowPeak.gz.merged.hg18.bed.gz	Peaks	MCF-7	ChipSeq	HA-E2F1	UCDavis	ftp://hgdownload.cse.ucsc.edu/goldenPath/hg19/encodeDCC/wgEncodeSydhTfbs/	wgEncodeSydhTfbsMcf7Hae2f1UcdPk.narrowPeak.gz
wgEncodeHaibTfbsSknshraYy1sc281V0416102PkRep1.broadPeak.gz.merged.hg18.bed.gz	Peaks	SK-N-SH_RA	ChipSeq	YY1_(SC-281)	NA	ftp://hgdownload.cse.ucsc.edu/goldenPath/hg19/encodeDCC/wgEncodeHaibTfbs/	wgEncodeHaibTfbsSknshraYy1sc281V0416102PkRep1.broadPeak.gz,wgEncodeHaibTfbsSknshraYy1sc281V0416102PkRep2.broadPeak.gz
wgEncodeHaibTfbsGm12878Foxm1sc502V0422111PkRep1.broadPeak.gz.merged.hg18.bed.gz	Peaks	GM12878	ChipSeq	FOXM1_(SC-502)	NA	ftp://hgdownload.cse.ucsc.edu/goldenPath/hg19/encodeDCC/wgEncodeHaibTfbs/	wgEncodeHaibTfbsGm12878Foxm1sc502V0422111PkRep1.broadPeak.gz,wgEncodeHaibTfbsGm12878Foxm1sc502V0422111PkRep2.broadPeak.gz
wgEncodeBroadHistoneK562P300StdPk.broadPeak.gz.merged.hg18.bed.gz	Peaks	K562	ChipSeq	p300	std	ftp://hgdownload.cse.ucsc.edu/goldenPath/hg19/encodeDCC/wgEncodeBroadHistone/	wgEncodeBroadHistoneK562P300StdPk.broadPeak.gz
wgEncodeSydhTfbsK562Arid3asc8821IggrabPk.narrowPeak.gz.merged.hg18.bed.gz	Peaks	K562	ChipSeq	ARID3A_(sc-8821)	IgG-rab	ftp://hgdownload.cse.ucsc.edu/goldenPath/hg19/encodeDCC/wgEncodeSydhTfbs/	wgEncodeSydhTfbsK562Arid3asc8821IggrabPk.narrowPeak.gz
wgEncodeOpenChromSynthGm12891Pk.bed.gz.merged.hg18.bed.gz	Peaks	GM12891	Combined	NA	NA	ftp://hgdownload.cse.ucsc.edu/goldenPath/hg19/encodeDCC/wgEncodeOpenChromSynth/	wgEncodeOpenChromSynthGm12891Pk.bed.gz
wgEncodeHaibTfbsGm12878Pbx3Pcr1xPkRep1.broadPeak.gz.merged.hg18.bed.gz	Peaks	GM12878	ChipSeq	Pbx3	NA	ftp://hgdownload.cse.ucsc.edu/goldenPath/hg19/encodeDCC/wgEncodeHaibTfbs/	wgEncodeHaibTfbsGm12878Pbx3Pcr1xPkRep1.broadPeak.gz,wgEncodeHaibTfbsGm12878Pbx3Pcr1xPkRep2.broadPeak.gz
wgEncodeHaibTfbsHepg2Hnf4gsc6558V0416101PkRep1.broadPeak.gz.merged.hg18.bed.gz	Peaks	HepG2	ChipSeq	HNF4G_(SC-6558)	NA	ftp://hgdownload.cse.ucsc.edu/goldenPath/hg19/encodeDCC/wgEncodeHaibTfbs/	wgEncodeHaibTfbsHepg2Hnf4gsc6558V0416101PkRep1.broadPeak.gz,wgEncodeHaibTfbsHepg2Hnf4gsc6558V0416101PkRep2.broadPeak.gz
wgEncodeHaibTfbsH1hescPou5f1sc9081V0416102PkRep1.broadPeak.gz.merged.hg18.bed.gz	Peaks	H1-hESC	ChipSeq	POU5F1_(SC-9081)	NA	ftp://hgdownload.cse.ucsc.edu/goldenPath/hg19/encodeDCC/wgEncodeHaibTfbs/	wgEncodeHaibTfbsH1hescPou5f1sc9081V0416102PkRep1.broadPeak.gz,wgEncodeHaibTfbsH1hescPou5f1sc9081V0416102PkRep2.broadPeak.gz
wgEncodeRegTfbsClusteredV2.bed.gz.merged.hg18.bed.gz	NA	NA	Cluster	NA	NA	ftp://hgdownload.cse.ucsc.edu/goldenPath/hg19/encodeDCC/wgEncodeRegTfbsClustered/	wgEncodeRegTfbsClusteredV2.bed.gz
wgEncodeUwHistoneHreH3k27me3StdHotspotsRep1.broadPeak.gz.merged.hg18.bed.gz	Hotspots	HRE	ChipSeq	H3K27me3	std	ftp://hgdownload.cse.ucsc.edu/goldenPath/hg19/encodeDCC/wgEncodeUwHistone/	wgEncodeUwHistoneHreH3k27me3StdHotspotsRep1.broadPeak.gz,wgEncodeUwHistoneHreH3k27me3StdHotspotsRep2.broadPeak.gz
wgEncodeSydhTfbsK562Pol2Ifna6hStdPk.narrowPeak.gz.merged.hg18.bed.gz	Peaks	K562	ChipSeq	Pol2	std	ftp://hgdownload.cse.ucsc.edu/goldenPath/hg19/encodeDCC/wgEncodeSydhTfbs/	wgEncodeSydhTfbsK562Pol2Ifna6hStdPk.narrowPeak.gz
wgEncodeSydhHistoneMcf7H3k36me3bUcdPk.narrowPeak.gz.merged.hg18.bed.gz	Peaks	MCF-7	ChipSeq	H3K36me3B	UCDavis	ftp://hgdownload.cse.ucsc.edu/goldenPath/hg19/encodeDCC/wgEncodeSydhHistone/	wgEncodeSydhHistoneMcf7H3k36me3bUcdPk.narrowPeak.gz
wgEncodeSydhTfbsH1hescNrf1IggrabPk.narrowPeak.gz.merged.hg18.bed.gz	Peaks	H1-hESC	ChipSeq	Nrf1	IgG-rab	ftp://hgdownload.cse.ucsc.edu/goldenPath/hg19/encodeDCC/wgEncodeSydhTfbs/	wgEncodeSydhTfbsH1hescNrf1IggrabPk.narrowPeak.gz
wgEncodeUwHistoneCaco2H3k4me3StdPkRep1.narrowPeak.gz.merged.hg18.bed.gz	Peaks	Caco-2	ChipSeq	H3K4me3	std	ftp://hgdownload.cse.ucsc.edu/goldenPath/hg19/encodeDCC/wgEncodeUwHistone/	wgEncodeUwHistoneCaco2H3k4me3StdPkRep1.narrowPeak.gz,wgEncodeUwHistoneCaco2H3k4me3StdPkRep2.narrowPeak.gz
wgEncodeSydhTfbsH1hescUsf2IggrabPk.narrowPeak.gz.merged.hg18.bed.gz	Peaks	H1-hESC	ChipSeq	USF2	IgG-rab	ftp://hgdownload.cse.ucsc.edu/goldenPath/hg19/encodeDCC/wgEncodeSydhTfbs/	wgEncodeSydhTfbsH1hescUsf2IggrabPk.narrowPeak.gz
wgEncodeHaibMethylRrbsMcf10aesStanfordSitesRep1.bed.gz.merged.hg18.bed.gz	Sites	MCF10A-Er-Src	MethylRrbs	NA	NA	ftp://hgdownload.cse.ucsc.edu/goldenPath/hg19/encodeDCC/wgEncodeHaibMethylRrbs/	wgEncodeHaibMethylRrbsMcf10aesStanfordSitesRep1.bed.gz,wgEncodeHaibMethylRrbsMcf10aesStanfordSitesRep2.bed.gz
wgEncodeSydhTfbsGm12891NfkbTnfaIggrabPk.narrowPeak.gz.merged.hg18.bed.gz	Peaks	GM12891	ChipSeq	NFKB	IgG-rab	ftp://hgdownload.cse.ucsc.edu/goldenPath/hg19/encodeDCC/wgEncodeSydhTfbs/	wgEncodeSydhTfbsGm12891NfkbTnfaIggrabPk.narrowPeak.gz
wgEncodeOpenChromChipGm19238CtcfPk.narrowPeak.gz.merged.hg18.bed.gz	Peaks	GM19238	ChipSeq	CTCF	NA	ftp://hgdownload.cse.ucsc.edu/goldenPath/hg19/encodeDCC/wgEncodeOpenChromChip/	wgEncodeOpenChromChipGm19238CtcfPk.narrowPeak.gz
wgEncodeUwDnaseGm04503HotspotsRep1.broadPeak.gz.merged.hg18.bed.gz	Hotspots	GM04503	DnaseSeq	NA	NA	ftp://hgdownload.cse.ucsc.edu/goldenPath/hg19/encodeDCC/wgEncodeUwDnase/	wgEncodeUwDnaseGm04503HotspotsRep1.broadPeak.gz,wgEncodeUwDnaseGm04503HotspotsRep2.broadPeak.gz
wgEncodeSydhTfbsHuvecGata2UcdPk.narrowPeak.gz.merged.hg18.bed.gz	Peaks	HUVEC	ChipSeq	GATA-2	UCDavis	ftp://hgdownload.cse.ucsc.edu/goldenPath/hg19/encodeDCC/wgEncodeSydhTfbs/	wgEncodeSydhTfbsHuvecGata2UcdPk.narrowPeak.gz
wgEncodeSydhTfbsHepg2Grp20ForsklnStdPk.narrowPeak.gz.merged.hg18.bed.gz	Peaks	HepG2	ChipSeq	GRp20	std	ftp://hgdownload.cse.ucsc.edu/goldenPath/hg19/encodeDCC/wgEncodeSydhTfbs/	wgEncodeSydhTfbsHepg2Grp20ForsklnStdPk.narrowPeak.gz
wgEncodeUwTfbsHaspCtcfStdHotspotsRep1.broadPeak.gz.merged.hg18.bed.gz	Hotspots	HA-sp	ChipSeq	CTCF	std	ftp://hgdownload.cse.ucsc.edu/goldenPath/hg19/encodeDCC/wgEncodeUwTfbs/	wgEncodeUwTfbsHaspCtcfStdHotspotsRep1.broadPeak.gz,wgEncodeUwTfbsHaspCtcfStdHotspotsRep2.broadPeak.gz
wgEncodeSydhTfbsHelas3TbpIggrabPk.narrowPeak.gz.merged.hg18.bed.gz	Peaks	HeLa-S3	ChipSeq	TBP	IgG-rab	ftp://hgdownload.cse.ucsc.edu/goldenPath/hg19/encodeDCC/wgEncodeSydhTfbs/	wgEncodeSydhTfbsHelas3TbpIggrabPk.narrowPeak.gz
wgEncodeUwHistoneH7esH3k27me3StdDiffa2dHotspotsRep1.broadPeak.gz.merged.hg18.bed.gz	Hotspots	H7-hESC	ChipSeq	H3K27me3	std	ftp://hgdownload.cse.ucsc.edu/goldenPath/hg19/encodeDCC/wgEncodeUwHistone/	wgEncodeUwHistoneH7esH3k27me3StdDiffa2dHotspotsRep1.broadPeak.gz,wgEncodeUwHistoneH7esH3k27me3StdDiffa2dHotspotsRep2.broadPeak.gz
wgEncodeOpenChromDnaseIpsPk.narrowPeak.gz.merged.hg18.bed.gz	Peaks	iPS	DnaseSeq	NA	NA	ftp://hgdownload.cse.ucsc.edu/goldenPath/hg19/encodeDCC/wgEncodeOpenChromDnase/	wgEncodeOpenChromDnaseIpsPk.narrowPeak.gz
wgEncodeSydhTfbsHepg2Rfx5200401194IggrabPk.narrowPeak.gz.merged.hg18.bed.gz	Peaks	HepG2	ChipSeq	RFX5_(200-401-194)	IgG-rab	ftp://hgdownload.cse.ucsc.edu/goldenPath/hg19/encodeDCC/wgEncodeSydhTfbs/	wgEncodeSydhTfbsHepg2Rfx5200401194IggrabPk.narrowPeak.gz
wgEncodeHaibTfbsH1hescHdac2sc6296V0416102PkRep1.broadPeak.gz.merged.hg18.bed.gz	Peaks	H1-hESC	ChipSeq	HDAC2_(SC-6296)	NA	ftp://hgdownload.cse.ucsc.edu/goldenPath/hg19/encodeDCC/wgEncodeHaibTfbs/	wgEncodeHaibTfbsH1hescHdac2sc6296V0416102PkRep1.broadPeak.gz,wgEncodeHaibTfbsH1hescHdac2sc6296V0416102PkRep2.broadPeak.gz
wgEncodeUwHistoneHcpeH3k4me3StdHotspotsRep1.broadPeak.gz.merged.hg18.bed.gz	Hotspots	HCPEpiC	ChipSeq	H3K4me3	std	ftp://hgdownload.cse.ucsc.edu/goldenPath/hg19/encodeDCC/wgEncodeUwHistone/	wgEncodeUwHistoneHcpeH3k4me3StdHotspotsRep1.broadPeak.gz,wgEncodeUwHistoneHcpeH3k4me3StdHotspotsRep2.broadPeak.gz
wgEncodeUwDgfHeeHotspots.broadPeak.gz.merged.hg18.bed.gz	Hotspots	HEEpiC	DnaseDgf	NA	NA	ftp://hgdownload.cse.ucsc.edu/goldenPath/hg19/encodeDCC/wgEncodeUwDgf/	wgEncodeUwDgfHeeHotspots.broadPeak.gz
wgEncodeUwHistoneH7esH3k36me3StdDiffa9dPkRep1.narrowPeak.gz.merged.hg18.bed.gz	Peaks	H7-hESC	ChipSeq	H3K36me3	std	ftp://hgdownload.cse.ucsc.edu/goldenPath/hg19/encodeDCC/wgEncodeUwHistone/	wgEncodeUwHistoneH7esH3k36me3StdDiffa9dPkRep1.narrowPeak.gz,wgEncodeUwHistoneH7esH3k36me3StdDiffa9dPkRep2.narrowPeak.gz
wgEncodeUwDnaseK562Znfp5HotspotsRep1.broadPeak.gz.merged.hg18.bed.gz	Hotspots	K562	DnaseSeq	NA	NA	ftp://hgdownload.cse.ucsc.edu/goldenPath/hg19/encodeDCC/wgEncodeUwDnase/	wgEncodeUwDnaseK562Znfp5HotspotsRep1.broadPeak.gz,wgEncodeUwDnaseK562Znfp5HotspotsRep2.broadPeak.gz
wgEncodeSydhTfbsGm12878JundStdPk.narrowPeak.gz.merged.hg18.bed.gz	Peaks	GM12878	ChipSeq	JunD	std	ftp://hgdownload.cse.ucsc.edu/goldenPath/hg19/encodeDCC/wgEncodeSydhTfbs/	wgEncodeSydhTfbsGm12878JundStdPk.narrowPeak.gz
wgEncodeHaibTfbsHepg2Ctcfsc5916V0416101PkRep1.broadPeak.gz.merged.hg18.bed.gz	Peaks	HepG2	ChipSeq	CTCF_(SC-5916)	NA	ftp://hgdownload.cse.ucsc.edu/goldenPath/hg19/encodeDCC/wgEncodeHaibTfbs/	wgEncodeHaibTfbsHepg2Ctcfsc5916V0416101PkRep1.broadPeak.gz,wgEncodeHaibTfbsHepg2Ctcfsc5916V0416101PkRep2.broadPeak.gz
wgEncodeUwDnaseHipeHotspotsRep1.broadPeak.gz.merged.hg18.bed.gz	Hotspots	HIPEpiC	DnaseSeq	NA	NA	ftp://hgdownload.cse.ucsc.edu/goldenPath/hg19/encodeDCC/wgEncodeUwDnase/	wgEncodeUwDnaseHipeHotspotsRep1.broadPeak.gz,wgEncodeUwDnaseHipeHotspotsRep2.broadPeak.gz
wgEncodeUwDnaseCaco2PkRep1.narrowPeak.gz.merged.hg18.bed.gz	Peaks	Caco-2	DnaseSeq	NA	NA	ftp://hgdownload.cse.ucsc.edu/goldenPath/hg19/encodeDCC/wgEncodeUwDnase/	wgEncodeUwDnaseCaco2PkRep1.narrowPeak.gz,wgEncodeUwDnaseCaco2PkRep2.narrowPeak.gz
wgEncodeHaibMethylRrbsGm19240OpenchromgrowprotSitesRep1.bed9.gz.merged.hg18.bed.gz	Sites	GM19240	MethylRrbs	NA	NA	ftp://hgdownload.cse.ucsc.edu/goldenPath/hg19/encodeDCC/wgEncodeHaibMethylRrbs/	wgEncodeHaibMethylRrbsGm19240OpenchromgrowprotSitesRep1.bed9.gz,wgEncodeHaibMethylRrbsGm19240OpenchromgrowprotSitesRep2.bed9.gz
wgEncodeBroadHistoneNhaH3k04me2Pk.broadPeak.gz.merged.hg18.bed.gz	Peaks	NH-A	ChipSeq	H3K4me2	std	ftp://hgdownload.cse.ucsc.edu/goldenPath/hg19/encodeDCC/wgEncodeBroadHistone/	wgEncodeBroadHistoneNhaH3k04me2Pk.broadPeak.gz
wgEncodeUwHistoneCaco2H3k4me3StdHotspotsRep1.broadPeak.gz.merged.hg18.bed.gz	Hotspots	Caco-2	ChipSeq	H3K4me3	std	ftp://hgdownload.cse.ucsc.edu/goldenPath/hg19/encodeDCC/wgEncodeUwHistone/	wgEncodeUwHistoneCaco2H3k4me3StdHotspotsRep1.broadPeak.gz,wgEncodeUwHistoneCaco2H3k4me3StdHotspotsRep2.broadPeak.gz
wgEncodeUwDnaseK562PkRep1.narrowPeak.gz.merged.hg18.bed.gz	Peaks	K562	DnaseSeq	NA	NA	ftp://hgdownload.cse.ucsc.edu/goldenPath/hg19/encodeDCC/wgEncodeUwDnase/	wgEncodeUwDnaseK562PkRep1.narrowPeak.gz,wgEncodeUwDnaseK562PkRep2.narrowPeak.gz
wgEncodeHaibMethylRrbsK562HudsonalphagrowprotSitesRep1.bed9.gz.merged.hg18.bed.gz	Sites	K562	MethylRrbs	NA	NA	ftp://hgdownload.cse.ucsc.edu/goldenPath/hg19/encodeDCC/wgEncodeHaibMethylRrbs/	wgEncodeHaibMethylRrbsK562HudsonalphagrowprotSitesRep1.bed9.gz,wgEncodeHaibMethylRrbsK562HudsonalphagrowprotSitesRep2.bed9.gz
wgEncodeSydhTfbsNb4Pol2StdPk.narrowPeak.gz.merged.hg18.bed.gz	Peaks	NB4	ChipSeq	Pol2	std	ftp://hgdownload.cse.ucsc.edu/goldenPath/hg19/encodeDCC/wgEncodeSydhTfbs/	wgEncodeSydhTfbsNb4Pol2StdPk.narrowPeak.gz
wgEncodeSydhTfbsPanc1Tcf7l2UcdPk.narrowPeak.gz.merged.hg18.bed.gz	Peaks	PANC-1	ChipSeq	TCF7L2	UCDavis	ftp://hgdownload.cse.ucsc.edu/goldenPath/hg19/encodeDCC/wgEncodeSydhTfbs/	wgEncodeSydhTfbsPanc1Tcf7l2UcdPk.narrowPeak.gz
wgEncodeSydhTfbsGm19099NfkbTnfaIggrabPk.narrowPeak.gz.merged.hg18.bed.gz	Peaks	GM19099	ChipSeq	NFKB	IgG-rab	ftp://hgdownload.cse.ucsc.edu/goldenPath/hg19/encodeDCC/wgEncodeSydhTfbs/	wgEncodeSydhTfbsGm19099NfkbTnfaIggrabPk.narrowPeak.gz
wgEncodeHaibTfbsHepg2Sin3ak20Pcr1xPkRep1.broadPeak.gz.merged.hg18.bed.gz	Peaks	HepG2	ChipSeq	Sin3Ak-20	NA	ftp://hgdownload.cse.ucsc.edu/goldenPath/hg19/encodeDCC/wgEncodeHaibTfbs/	wgEncodeHaibTfbsHepg2Sin3ak20Pcr1xPkRep1.broadPeak.gz,wgEncodeHaibTfbsHepg2Sin3ak20Pcr1xPkRep2.broadPeak.gz
wgEncodeSydhTfbsShsy5yGata2UcdPk.narrowPeak.gz.merged.hg18.bed.gz	Peaks	SH-SY5Y	ChipSeq	GATA-2	UCDavis	ftp://hgdownload.cse.ucsc.edu/goldenPath/hg19/encodeDCC/wgEncodeSydhTfbs/	wgEncodeSydhTfbsShsy5yGata2UcdPk.narrowPeak.gz
wgEncodeBroadHmmNhekHMM.bed.gz.merged.hg18.bed.gz	HMM	NHEK	Combined	NA	NA	ftp://hgdownload.cse.ucsc.edu/goldenPath/hg19/encodeDCC/wgEncodeBroadHmm/	wgEncodeBroadHmmNhekHMM.bed.gz
wgEncodeSydhHistoneK562H3k9acbUcdPk.narrowPeak.gz.merged.hg18.bed.gz	Peaks	K562	ChipSeq	H3K9acB	UCDavis	ftp://hgdownload.cse.ucsc.edu/goldenPath/hg19/encodeDCC/wgEncodeSydhHistone/	wgEncodeSydhHistoneK562H3k9acbUcdPk.narrowPeak.gz
wgEncodeOpenChromChipK562CmycPk.narrowPeak.gz.merged.hg18.bed.gz	Peaks	K562	ChipSeq	c-Myc	NA	ftp://hgdownload.cse.ucsc.edu/goldenPath/hg19/encodeDCC/wgEncodeOpenChromChip/	wgEncodeOpenChromChipK562CmycPk.narrowPeak.gz
wgEncodeUwHistoneHaspH3k4me3StdHotspotsRep1.broadPeak.gz.merged.hg18.bed.gz	Hotspots	HA-sp	ChipSeq	H3K4me3	std	ftp://hgdownload.cse.ucsc.edu/goldenPath/hg19/encodeDCC/wgEncodeUwHistone/	wgEncodeUwHistoneHaspH3k4me3StdHotspotsRep1.broadPeak.gz,wgEncodeUwHistoneHaspH3k4me3StdHotspotsRep2.broadPeak.gz
wgEncodeUwDnasePrecHotspotsRep1.broadPeak.gz.merged.hg18.bed.gz	Hotspots	PrEC	DnaseSeq	NA	NA	ftp://hgdownload.cse.ucsc.edu/goldenPath/hg19/encodeDCC/wgEncodeUwDnase/	wgEncodeUwDnasePrecHotspotsRep1.broadPeak.gz,wgEncodeUwDnasePrecHotspotsRep2.broadPeak.gz
wgEncodeUwDnaseLncapPkRep1.narrowPeak.gz.merged.hg18.bed.gz	Peaks	LNCaP	DnaseSeq	NA	NA	ftp://hgdownload.cse.ucsc.edu/goldenPath/hg19/encodeDCC/wgEncodeUwDnase/	wgEncodeUwDnaseLncapPkRep1.narrowPeak.gz,wgEncodeUwDnaseLncapPkRep2.narrowPeak.gz
wgEncodeHaibTfbsK562Ets1V0416101PkRep1.broadPeak.gz.merged.hg18.bed.gz	Peaks	K562	ChipSeq	ETS1	NA	ftp://hgdownload.cse.ucsc.edu/goldenPath/hg19/encodeDCC/wgEncodeHaibTfbs/	wgEncodeHaibTfbsK562Ets1V0416101PkRep1.broadPeak.gz,wgEncodeHaibTfbsK562Ets1V0416101PkRep2.broadPeak.gz
wgEncodeBroadHmmH1hescHMM.bed.gz.merged.hg18.bed.gz	HMM	H1-hESC	Combined	NA	NA	ftp://hgdownload.cse.ucsc.edu/goldenPath/hg19/encodeDCC/wgEncodeBroadHmm/	wgEncodeBroadHmmH1hescHMM.bed.gz
wgEncodeSydhTfbsGm12878Smc3ab9263IggmusPk.narrowPeak.gz.merged.hg18.bed.gz	Peaks	GM12878	ChipSeq	SMC3_(ab9263)	IgG-mus	ftp://hgdownload.cse.ucsc.edu/goldenPath/hg19/encodeDCC/wgEncodeSydhTfbs/	wgEncodeSydhTfbsGm12878Smc3ab9263IggmusPk.narrowPeak.gz
wgEncodeUwDnaseBe2cHotspotsRep1.broadPeak.gz.merged.hg18.bed.gz	Hotspots	BE2_C	DnaseSeq	NA	NA	ftp://hgdownload.cse.ucsc.edu/goldenPath/hg19/encodeDCC/wgEncodeUwDnase/	wgEncodeUwDnaseBe2cHotspotsRep1.broadPeak.gz,wgEncodeUwDnaseBe2cHotspotsRep2.broadPeak.gz
wgEncodeHaibMethylRrbsBcleukocyteuhn00204BiochainSitesRep1.bed.gz.merged.hg18.bed.gz	Sites	BC_Leukocyte_UHN00204	MethylRrbs	NA	NA	ftp://hgdownload.cse.ucsc.edu/goldenPath/hg19/encodeDCC/wgEncodeHaibMethylRrbs/	wgEncodeHaibMethylRrbsBcleukocyteuhn00204BiochainSitesRep1.bed.gz,wgEncodeHaibMethylRrbsBcleukocyteuhn00204BiochainSitesRep2.bed.gz
wgEncodeSydhTfbsK562Stat1Ifna30StdPk.narrowPeak.gz.merged.hg18.bed.gz	Peaks	K562	ChipSeq	STAT1	std	ftp://hgdownload.cse.ucsc.edu/goldenPath/hg19/encodeDCC/wgEncodeSydhTfbs/	wgEncodeSydhTfbsK562Stat1Ifna30StdPk.narrowPeak.gz
wgEncodeBroadHistoneHsmmtH3k27acStdPk.broadPeak.gz.merged.hg18.bed.gz	Peaks	HSMMtube	ChipSeq	H3K27ac	std	ftp://hgdownload.cse.ucsc.edu/goldenPath/hg19/encodeDCC/wgEncodeBroadHistone/	wgEncodeBroadHistoneHsmmtH3k27acStdPk.broadPeak.gz
wgEncodeSydhTfbsGm18505Pol2IggmusPk.narrowPeak.gz.merged.hg18.bed.gz	Peaks	GM18505	ChipSeq	Pol2	IgG-mus	ftp://hgdownload.cse.ucsc.edu/goldenPath/hg19/encodeDCC/wgEncodeSydhTfbs/	wgEncodeSydhTfbsGm18505Pol2IggmusPk.narrowPeak.gz
wgEncodeOpenChromDnase8988tPk.narrowPeak.gz.merged.hg18.bed.gz	Peaks	8988T	DnaseSeq	NA	NA	ftp://hgdownload.cse.ucsc.edu/goldenPath/hg19/encodeDCC/wgEncodeOpenChromDnase/	wgEncodeOpenChromDnase8988tPk.narrowPeak.gz
wgEncodeBroadHistoneHelas3Pol2bStdPk.broadPeak.gz.merged.hg18.bed.gz	Peaks	HeLa-S3	ChipSeq	Pol2(b)	std	ftp://hgdownload.cse.ucsc.edu/goldenPath/hg19/encodeDCC/wgEncodeBroadHistone/	wgEncodeBroadHistoneHelas3Pol2bStdPk.broadPeak.gz
wgEncodeUwTfbsHeeCtcfStdPkRep1.narrowPeak.gz.merged.hg18.bed.gz	Peaks	HEEpiC	ChipSeq	CTCF	std	ftp://hgdownload.cse.ucsc.edu/goldenPath/hg19/encodeDCC/wgEncodeUwTfbs/	wgEncodeUwTfbsHeeCtcfStdPkRep1.narrowPeak.gz,wgEncodeUwTfbsHeeCtcfStdPkRep2.narrowPeak.gz
wgEncodeUwTfbsGm12878CtcfStdHotspotsRep1.broadPeak.gz.merged.hg18.bed.gz	Hotspots	GM12878	ChipSeq	CTCF	std	ftp://hgdownload.cse.ucsc.edu/goldenPath/hg19/encodeDCC/wgEncodeUwTfbs/	wgEncodeUwTfbsGm12878CtcfStdHotspotsRep1.broadPeak.gz,wgEncodeUwTfbsGm12878CtcfStdHotspotsRep2.broadPeak.gz
wgEncodeBroadHistoneMonocd14ro1746CtcfPk.broadPeak.gz.merged.hg18.bed.gz	Peaks	Monocytes-CD14+_RO01746	ChipSeq	CTCF	std	ftp://hgdownload.cse.ucsc.edu/goldenPath/hg19/encodeDCC/wgEncodeBroadHistone/	wgEncodeBroadHistoneMonocd14ro1746CtcfPk.broadPeak.gz
wgEncodeUwHistoneAg09309H3k4me3StdHotspotsRep1.broadPeak.gz.merged.hg18.bed.gz	Hotspots	AG09309	ChipSeq	H3K4me3	std	ftp://hgdownload.cse.ucsc.edu/goldenPath/hg19/encodeDCC/wgEncodeUwHistone/	wgEncodeUwHistoneAg09309H3k4me3StdHotspotsRep1.broadPeak.gz,wgEncodeUwHistoneAg09309H3k4me3StdHotspotsRep2.broadPeak.gz
wgEncodeSydhHistoneU2osH3k36me3bUcdPk.narrowPeak.gz.merged.hg18.bed.gz	Peaks	U2OS	ChipSeq	H3K36me3B	UCDavis	ftp://hgdownload.cse.ucsc.edu/goldenPath/hg19/encodeDCC/wgEncodeSydhHistone/	wgEncodeSydhHistoneU2osH3k36me3bUcdPk.narrowPeak.gz
wgEncodeBroadHistoneHsmmH3k27me3StdPk.broadPeak.gz.merged.hg18.bed.gz	Peaks	HSMM	ChipSeq	H3K27me3	std	ftp://hgdownload.cse.ucsc.edu/goldenPath/hg19/encodeDCC/wgEncodeBroadHistone/	wgEncodeBroadHistoneHsmmH3k27me3StdPk.broadPeak.gz
wgEncodeUwHistoneHepg2H3k27me3StdHotspotsRep1.broadPeak.gz.merged.hg18.bed.gz	Hotspots	HepG2	ChipSeq	H3K27me3	std	ftp://hgdownload.cse.ucsc.edu/goldenPath/hg19/encodeDCC/wgEncodeUwHistone/	wgEncodeUwHistoneHepg2H3k27me3StdHotspotsRep1.broadPeak.gz,wgEncodeUwHistoneHepg2H3k27me3StdHotspotsRep2.broadPeak.gz
wgEncodeSydhHistoneK562H3k4me3bUcdPk.narrowPeak.gz.merged.hg18.bed.gz	Peaks	K562	ChipSeq	H3K4me3B	UCDavis	ftp://hgdownload.cse.ucsc.edu/goldenPath/hg19/encodeDCC/wgEncodeSydhHistone/	wgEncodeSydhHistoneK562H3k4me3bUcdPk.narrowPeak.gz
wgEncodeBroadHistoneNhdfadH3k36me3StdPk.broadPeak.gz.merged.hg18.bed.gz	Peaks	NHDF-Ad	ChipSeq	H3K36me3	std	ftp://hgdownload.cse.ucsc.edu/goldenPath/hg19/encodeDCC/wgEncodeBroadHistone/	wgEncodeBroadHistoneNhdfadH3k36me3StdPk.broadPeak.gz
wgEncodeBroadHistoneCd20ro01794H4k20me1Pk.broadPeak.gz.merged.hg18.bed.gz	Peaks	CD20+_RO01794	ChipSeq	H4K20me1	std	ftp://hgdownload.cse.ucsc.edu/goldenPath/hg19/encodeDCC/wgEncodeBroadHistone/	wgEncodeBroadHistoneCd20ro01794H4k20me1Pk.broadPeak.gz
wgEncodeHaibTfbsSknshSin3ak20V0416101PkRep1.broadPeak.gz.merged.hg18.bed.gz	Peaks	SK-N-SH	ChipSeq	Sin3Ak-20	NA	ftp://hgdownload.cse.ucsc.edu/goldenPath/hg19/encodeDCC/wgEncodeHaibTfbs/	wgEncodeHaibTfbsSknshSin3ak20V0416101PkRep1.broadPeak.gz,wgEncodeHaibTfbsSknshSin3ak20V0416101PkRep2.broadPeak.gz
wgEncodeBroadHistoneGm12878CtcfStdPk.broadPeak.gz.merged.hg18.bed.gz	Peaks	GM12878	ChipSeq	CTCF	std	ftp://hgdownload.cse.ucsc.edu/goldenPath/hg19/encodeDCC/wgEncodeBroadHistone/	wgEncodeBroadHistoneGm12878CtcfStdPk.broadPeak.gz
wgEncodeUwDnaseMcf7Estctrl0hHotspotsRep1.broadPeak.gz.merged.hg18.bed.gz	Hotspots	MCF-7	DnaseSeq	NA	NA	ftp://hgdownload.cse.ucsc.edu/goldenPath/hg19/encodeDCC/wgEncodeUwDnase/	wgEncodeUwDnaseMcf7Estctrl0hHotspotsRep1.broadPeak.gz,wgEncodeUwDnaseMcf7Estctrl0hHotspotsRep2.broadPeak.gz
wgEncodeUchicagoTfbsK562EjunbControlPk.narrowPeak.gz.merged.hg18.bed.gz	Peaks	K562	ChipSeq	eGFP-JunB	Control_eGFP-JunB	ftp://hgdownload.cse.ucsc.edu/goldenPath/hg19/encodeDCC/wgEncodeUchicagoTfbs/	wgEncodeUchicagoTfbsK562EjunbControlPk.narrowPeak.gz
wgEncodeUwHistoneAg09309H3k4me3StdPkRep1.narrowPeak.gz.merged.hg18.bed.gz	Peaks	AG09309	ChipSeq	H3K4me3	std	ftp://hgdownload.cse.ucsc.edu/goldenPath/hg19/encodeDCC/wgEncodeUwHistone/	wgEncodeUwHistoneAg09309H3k4me3StdPkRep1.narrowPeak.gz,wgEncodeUwHistoneAg09309H3k4me3StdPkRep2.narrowPeak.gz
wgEncodeUwDnaseTh1wb54553204HotspotsRep1.broadPeak.gz.merged.hg18.bed.gz	Hotspots	Th1_Wb54553204	DnaseSeq	NA	NA	ftp://hgdownload.cse.ucsc.edu/goldenPath/hg19/encodeDCC/wgEncodeUwDnase/	wgEncodeUwDnaseTh1wb54553204HotspotsRep1.broadPeak.gz,wgEncodeUwDnaseTh1wb54553204HotspotsRep2.broadPeak.gz
wgEncodeBroadHistoneNhaH3k36me3StdPk.broadPeak.gz.merged.hg18.bed.gz	Peaks	NH-A	ChipSeq	H3K36me3	std	ftp://hgdownload.cse.ucsc.edu/goldenPath/hg19/encodeDCC/wgEncodeBroadHistone/	wgEncodeBroadHistoneNhaH3k36me3StdPk.broadPeak.gz
wgEncodeUwDnaseHbvsmcPkRep1.narrowPeak.gz.merged.hg18.bed.gz	Peaks	HBVSMC	DnaseSeq	NA	NA	ftp://hgdownload.cse.ucsc.edu/goldenPath/hg19/encodeDCC/wgEncodeUwDnase/	wgEncodeUwDnaseHbvsmcPkRep1.narrowPeak.gz,wgEncodeUwDnaseHbvsmcPkRep2.narrowPeak.gz
wgEncodeBroadHistoneNhekH2azPk.broadPeak.gz.merged.hg18.bed.gz	Peaks	NHEK	ChipSeq	H2A.Z	std	ftp://hgdownload.cse.ucsc.edu/goldenPath/hg19/encodeDCC/wgEncodeBroadHistone/	wgEncodeBroadHistoneNhekH2azPk.broadPeak.gz
wgEncodeOpenChromDnaseProgfibPk.narrowPeak.gz.merged.hg18.bed.gz	Peaks	ProgFib	DnaseSeq	NA	NA	ftp://hgdownload.cse.ucsc.edu/goldenPath/hg19/encodeDCC/wgEncodeOpenChromDnase/	wgEncodeOpenChromDnaseProgfibPk.narrowPeak.gz
wgEncodeBroadHistoneOsteoH3k27me3Pk.broadPeak.gz.merged.hg18.bed.gz	Peaks	Osteobl	ChipSeq	H3K27me3	std	ftp://hgdownload.cse.ucsc.edu/goldenPath/hg19/encodeDCC/wgEncodeBroadHistone/	wgEncodeBroadHistoneOsteoH3k27me3Pk.broadPeak.gz
wgEncodeSunyRipSeqGm12878RipinputPk.broadPeak.gz.merged.hg18.bed.gz	Peaks	GM12878	RipSeq	ripInput	NA	ftp://hgdownload.cse.ucsc.edu/goldenPath/hg19/encodeDCC/wgEncodeSunyRipSeq/	wgEncodeSunyRipSeqGm12878RipinputPk.broadPeak.gz
wgEncodeUwDnaseHmvecdlyneoPkRep1.narrowPeak.gz.merged.hg18.bed.gz	Peaks	HMVEC-dLy-Neo	DnaseSeq	NA	NA	ftp://hgdownload.cse.ucsc.edu/goldenPath/hg19/encodeDCC/wgEncodeUwDnase/	wgEncodeUwDnaseHmvecdlyneoPkRep1.narrowPeak.gz,wgEncodeUwDnaseHmvecdlyneoPkRep2.narrowPeak.gz
wgEncodeOpenChromDnaseK562PkV2.narrowPeak.gz.merged.hg18.bed.gz	Peaks	K562	DnaseSeq	NA	NA	ftp://hgdownload.cse.ucsc.edu/goldenPath/hg19/encodeDCC/wgEncodeOpenChromDnase/	wgEncodeOpenChromDnaseK562PkV2.narrowPeak.gz
wgEncodeBroadHistoneHepg2H3k4me2StdPk.broadPeak.gz.merged.hg18.bed.gz	Peaks	HepG2	ChipSeq	H3K4me2	std	ftp://hgdownload.cse.ucsc.edu/goldenPath/hg19/encodeDCC/wgEncodeBroadHistone/	wgEncodeBroadHistoneHepg2H3k4me2StdPk.broadPeak.gz
wgEncodeSydhTfbsHelas3CfosStdPk.narrowPeak.gz.merged.hg18.bed.gz	Peaks	HeLa-S3	ChipSeq	c-Fos	std	ftp://hgdownload.cse.ucsc.edu/goldenPath/hg19/encodeDCC/wgEncodeSydhTfbs/	wgEncodeSydhTfbsHelas3CfosStdPk.narrowPeak.gz
wgEncodeUwDnaseHcmPkRep1.narrowPeak.gz.merged.hg18.bed.gz	Peaks	HCM	DnaseSeq	NA	NA	ftp://hgdownload.cse.ucsc.edu/goldenPath/hg19/encodeDCC/wgEncodeUwDnase/	wgEncodeUwDnaseHcmPkRep1.narrowPeak.gz,wgEncodeUwDnaseHcmPkRep2.narrowPeak.gz
wgEncodeHaibMethylRrbsHcfUwstamgrowprotSitesRep1.bed9.gz.merged.hg18.bed.gz	Sites	HCF	MethylRrbs	NA	NA	ftp://hgdownload.cse.ucsc.edu/goldenPath/hg19/encodeDCC/wgEncodeHaibMethylRrbs/	wgEncodeHaibMethylRrbsHcfUwstamgrowprotSitesRep1.bed9.gz,wgEncodeHaibMethylRrbsHcfUwstamgrowprotSitesRep2.bed9.gz
wgEncodeBroadHistoneA549H3k36me3Dex100nmPk.broadPeak.gz.merged.hg18.bed.gz	Peaks	A549	ChipSeq	H3K36me3	std	ftp://hgdownload.cse.ucsc.edu/goldenPath/hg19/encodeDCC/wgEncodeBroadHistone/	wgEncodeBroadHistoneA549H3k36me3Dex100nmPk.broadPeak.gz
wgEncodeSydhTfbsHepg2Maffm8194IggrabPk.narrowPeak.gz.merged.hg18.bed.gz	Peaks	HepG2	ChipSeq	MafF_(M8194)	IgG-rab	ftp://hgdownload.cse.ucsc.edu/goldenPath/hg19/encodeDCC/wgEncodeSydhTfbs/	wgEncodeSydhTfbsHepg2Maffm8194IggrabPk.narrowPeak.gz
wgEncodeSydhTfbsGm19099Pol2IggmusPk.narrowPeak.gz.merged.hg18.bed.gz	Peaks	GM19099	ChipSeq	Pol2	IgG-mus	ftp://hgdownload.cse.ucsc.edu/goldenPath/hg19/encodeDCC/wgEncodeSydhTfbs/	wgEncodeSydhTfbsGm19099Pol2IggmusPk.narrowPeak.gz
wgEncodeSydhTfbsHelas3Tr4StdPk.narrowPeak.gz.merged.hg18.bed.gz	Peaks	HeLa-S3	ChipSeq	TR4	std	ftp://hgdownload.cse.ucsc.edu/goldenPath/hg19/encodeDCC/wgEncodeSydhTfbs/	wgEncodeSydhTfbsHelas3Tr4StdPk.narrowPeak.gz
wgEncodeOpenChromDnaseH1hescPk.narrowPeak.gz.merged.hg18.bed.gz	Peaks	H1-hESC	DnaseSeq	NA	NA	ftp://hgdownload.cse.ucsc.edu/goldenPath/hg19/encodeDCC/wgEncodeOpenChromDnase/	wgEncodeOpenChromDnaseH1hescPk.narrowPeak.gz
wgEncodeUwHistoneAg10803H3k4me3StdHotspotsRep1.broadPeak.gz.merged.hg18.bed.gz	Hotspots	AG10803	ChipSeq	H3K4me3	std	ftp://hgdownload.cse.ucsc.edu/goldenPath/hg19/encodeDCC/wgEncodeUwHistone/	wgEncodeUwHistoneAg10803H3k4me3StdHotspotsRep1.broadPeak.gz,wgEncodeUwHistoneAg10803H3k4me3StdHotspotsRep2.broadPeak.gz
wgEncodeUwDgfNhdfneoPk.narrowPeak.gz.merged.hg18.bed.gz	Peaks	NHDF-neo	DnaseDgf	NA	NA	ftp://hgdownload.cse.ucsc.edu/goldenPath/hg19/encodeDCC/wgEncodeUwDgf/	wgEncodeUwDgfNhdfneoPk.narrowPeak.gz
wgEncodeHaibTfbsA549Ets1V0422111Etoh02PkRep1.broadPeak.gz.merged.hg18.bed.gz	Peaks	A549	ChipSeq	ETS1	NA	ftp://hgdownload.cse.ucsc.edu/goldenPath/hg19/encodeDCC/wgEncodeHaibTfbs/	wgEncodeHaibTfbsA549Ets1V0422111Etoh02PkRep1.broadPeak.gz,wgEncodeHaibTfbsA549Ets1V0422111Etoh02PkRep2.broadPeak.gz
wgEncodeUwHistoneHelas3H3k4me3StdHotspotsRep1.broadPeak.gz.merged.hg18.bed.gz	Hotspots	HeLa-S3	ChipSeq	H3K4me3	std	ftp://hgdownload.cse.ucsc.edu/goldenPath/hg19/encodeDCC/wgEncodeUwHistone/	wgEncodeUwHistoneHelas3H3k4me3StdHotspotsRep1.broadPeak.gz,wgEncodeUwHistoneHelas3H3k4me3StdHotspotsRep2.broadPeak.gz
wgEncodeSydhTfbsK562Tblr1nb600270IggrabPk.narrowPeak.gz.merged.hg18.bed.gz	Peaks	K562	ChipSeq	TBLR1_(NB600-270)	IgG-rab	ftp://hgdownload.cse.ucsc.edu/goldenPath/hg19/encodeDCC/wgEncodeSydhTfbs/	wgEncodeSydhTfbsK562Tblr1nb600270IggrabPk.narrowPeak.gz
wgEncodeHaibTfbsGm12878Atf2sc81188V0422111PkRep1.broadPeak.gz.merged.hg18.bed.gz	Peaks	GM12878	ChipSeq	ATF2_(SC-81188)	NA	ftp://hgdownload.cse.ucsc.edu/goldenPath/hg19/encodeDCC/wgEncodeHaibTfbs/	wgEncodeHaibTfbsGm12878Atf2sc81188V0422111PkRep1.broadPeak.gz,wgEncodeHaibTfbsGm12878Atf2sc81188V0422111PkRep2.broadPeak.gz
wgEncodeOpenChromDnaseEcc1Dm002p1hPk.narrowPeak.gz.merged.hg18.bed.gz	Peaks	ECC-1	DnaseSeq	NA	NA	ftp://hgdownload.cse.ucsc.edu/goldenPath/hg19/encodeDCC/wgEncodeOpenChromDnase/	wgEncodeOpenChromDnaseEcc1Dm002p1hPk.narrowPeak.gz
wgEncodeBroadHistoneHelas3H3k09me3Pk.broadPeak.gz.merged.hg18.bed.gz	Peaks	HeLa-S3	ChipSeq	H3K9me3	std	ftp://hgdownload.cse.ucsc.edu/goldenPath/hg19/encodeDCC/wgEncodeBroadHistone/	wgEncodeBroadHistoneHelas3H3k09me3Pk.broadPeak.gz
wgEncodeUwHistoneHffmycH3k04me3StdPkRep1.narrowPeak.gz.merged.hg18.bed.gz	Peaks	HFF-Myc	ChipSeq	H3K4me3	std	ftp://hgdownload.cse.ucsc.edu/goldenPath/hg19/encodeDCC/wgEncodeUwHistone/	wgEncodeUwHistoneHffmycH3k04me3StdPkRep1.narrowPeak.gz,wgEncodeUwHistoneHffmycH3k04me3StdPkRep2.narrowPeak.gz
wgEncodeBroadHistoneGm12878H3k04me1StdPkV2.broadPeak.gz.merged.hg18.bed.gz	Peaks	GM12878	ChipSeq	H3K4me1	std	ftp://hgdownload.cse.ucsc.edu/goldenPath/hg19/encodeDCC/wgEncodeBroadHistone/	wgEncodeBroadHistoneGm12878H3k04me1StdPkV2.broadPeak.gz
wgEncodeSydhTfbsK562Bdp1StdPk.narrowPeak.gz.merged.hg18.bed.gz	Peaks	K562	ChipSeq	BDP1	std	ftp://hgdownload.cse.ucsc.edu/goldenPath/hg19/encodeDCC/wgEncodeSydhTfbs/	wgEncodeSydhTfbsK562Bdp1StdPk.narrowPeak.gz
wgEncodeSydhTfbsGm12878Sin3anb6001263IggmusPk.narrowPeak.gz.merged.hg18.bed.gz	Peaks	GM12878	ChipSeq	SIN3A_(NB600-1263)	IgG-mus	ftp://hgdownload.cse.ucsc.edu/goldenPath/hg19/encodeDCC/wgEncodeSydhTfbs/	wgEncodeSydhTfbsGm12878Sin3anb6001263IggmusPk.narrowPeak.gz
wgEncodeUwHistoneGm06990H3k27me3StdPkRep1.narrowPeak.gz.merged.hg18.bed.gz	Peaks	GM06990	ChipSeq	H3K27me3	std	ftp://hgdownload.cse.ucsc.edu/goldenPath/hg19/encodeDCC/wgEncodeUwHistone/	wgEncodeUwHistoneGm06990H3k27me3StdPkRep1.narrowPeak.gz,wgEncodeUwHistoneGm06990H3k27me3StdPkRep2.narrowPeak.gz
wgEncodeUwDnaseCd20ro01778PkRep1.narrowPeak.gz.merged.hg18.bed.gz	Peaks	CD20+_RO01778	DnaseSeq	NA	NA	ftp://hgdownload.cse.ucsc.edu/goldenPath/hg19/encodeDCC/wgEncodeUwDnase/	wgEncodeUwDnaseCd20ro01778PkRep1.narrowPeak.gz,wgEncodeUwDnaseCd20ro01778PkRep2.narrowPeak.gz
wgEncodeBroadHistoneHepg2CtcfStdPk.broadPeak.gz.merged.hg18.bed.gz	Peaks	HepG2	ChipSeq	CTCF	std	ftp://hgdownload.cse.ucsc.edu/goldenPath/hg19/encodeDCC/wgEncodeBroadHistone/	wgEncodeBroadHistoneHepg2CtcfStdPk.broadPeak.gz
wgEncodeBroadHistoneHsmmH3k9me3StdPk.broadPeak.gz.merged.hg18.bed.gz	Peaks	HSMM	ChipSeq	H3K9me3	std	ftp://hgdownload.cse.ucsc.edu/goldenPath/hg19/encodeDCC/wgEncodeBroadHistone/	wgEncodeBroadHistoneHsmmH3k9me3StdPk.broadPeak.gz
wgEncodeHaibMethylRrbsGm12878HaibSitesRep1.bed.gz.merged.hg18.bed.gz	Sites	GM12878	MethylRrbs	NA	NA	ftp://hgdownload.cse.ucsc.edu/goldenPath/hg19/encodeDCC/wgEncodeHaibMethylRrbs/	wgEncodeHaibMethylRrbsGm12878HaibSitesRep1.bed.gz,wgEncodeHaibMethylRrbsGm12878HaibSitesRep2.bed.gz
wgEncodeSydhTfbsHek293Tcf7l2UcdPk.narrowPeak.gz.merged.hg18.bed.gz	Peaks	HEK293	ChipSeq	TCF7L2	UCDavis	ftp://hgdownload.cse.ucsc.edu/goldenPath/hg19/encodeDCC/wgEncodeSydhTfbs/	wgEncodeSydhTfbsHek293Tcf7l2UcdPk.narrowPeak.gz
wgEncodeSydhTfbsGm10847NfkbTnfaIggrabPk.narrowPeak.gz.merged.hg18.bed.gz	Peaks	GM10847	ChipSeq	NFKB	IgG-rab	ftp://hgdownload.cse.ucsc.edu/goldenPath/hg19/encodeDCC/wgEncodeSydhTfbs/	wgEncodeSydhTfbsGm10847NfkbTnfaIggrabPk.narrowPeak.gz
wgEncodeBroadHistoneH1hescEzh239875Pk.broadPeak.gz.merged.hg18.bed.gz	Peaks	H1-hESC	ChipSeq	EZH2_(39875)	std	ftp://hgdownload.cse.ucsc.edu/goldenPath/hg19/encodeDCC/wgEncodeBroadHistone/	wgEncodeBroadHistoneH1hescEzh239875Pk.broadPeak.gz
wgEncodeOpenChromFaireGm12892Pk.narrowPeak.gz.merged.hg18.bed.gz	Peaks	GM12892	FaireSeq	NA	NA	ftp://hgdownload.cse.ucsc.edu/goldenPath/hg19/encodeDCC/wgEncodeOpenChromFaire/	wgEncodeOpenChromFaireGm12892Pk.narrowPeak.gz
wgEncodeUwTfbsAg09319CtcfStdHotspotsRep1.broadPeak.gz.merged.hg18.bed.gz	Hotspots	AG09319	ChipSeq	CTCF	std	ftp://hgdownload.cse.ucsc.edu/goldenPath/hg19/encodeDCC/wgEncodeUwTfbs/	wgEncodeUwTfbsAg09319CtcfStdHotspotsRep1.broadPeak.gz,wgEncodeUwTfbsAg09319CtcfStdHotspotsRep2.broadPeak.gz
wgEncodeHaibMethylRrbsPanisletsSitesRep1.bed.gz.merged.hg18.bed.gz	Sites	PanIslets	MethylRrbs	NA	NA	ftp://hgdownload.cse.ucsc.edu/goldenPath/hg19/encodeDCC/wgEncodeHaibMethylRrbs/	wgEncodeHaibMethylRrbsPanisletsSitesRep1.bed.gz,wgEncodeHaibMethylRrbsPanisletsSitesRep2.bed.gz
wgEncodeBroadHistoneDnd41CtcfPk.broadPeak.gz.merged.hg18.bed.gz	Peaks	Dnd41	ChipSeq	CTCF	std	ftp://hgdownload.cse.ucsc.edu/goldenPath/hg19/encodeDCC/wgEncodeBroadHistone/	wgEncodeBroadHistoneDnd41CtcfPk.broadPeak.gz
wgEncodeBroadHistoneH1hescH3k4me3StdPk.broadPeak.gz.merged.hg18.bed.gz	Peaks	H1-hESC	ChipSeq	H3K4me3	std	ftp://hgdownload.cse.ucsc.edu/goldenPath/hg19/encodeDCC/wgEncodeBroadHistone/	wgEncodeBroadHistoneH1hescH3k4me3StdPk.broadPeak.gz
wgEncodeBroadHistoneCd20ro01794H3k27acPk.broadPeak.gz.merged.hg18.bed.gz	Peaks	CD20+_RO01794	ChipSeq	H3K27ac	std	ftp://hgdownload.cse.ucsc.edu/goldenPath/hg19/encodeDCC/wgEncodeBroadHistone/	wgEncodeBroadHistoneCd20ro01794H3k27acPk.broadPeak.gz
wgEncodeUwDnaseNhdfadHotspotsRep1.broadPeak.gz.merged.hg18.bed.gz	Hotspots	NHDF-Ad	DnaseSeq	NA	NA	ftp://hgdownload.cse.ucsc.edu/goldenPath/hg19/encodeDCC/wgEncodeUwDnase/	wgEncodeUwDnaseNhdfadHotspotsRep1.broadPeak.gz,wgEncodeUwDnaseNhdfadHotspotsRep2.broadPeak.gz
wgEncodeBroadHistoneNhekEzh239875Pk.broadPeak.gz.merged.hg18.bed.gz	Peaks	NHEK	ChipSeq	EZH2_(39875)	std	ftp://hgdownload.cse.ucsc.edu/goldenPath/hg19/encodeDCC/wgEncodeBroadHistone/	wgEncodeBroadHistoneNhekEzh239875Pk.broadPeak.gz
wgEncodeUwHistoneRptecH3k04me3StdHotspotsRep1.broadPeak.gz.merged.hg18.bed.gz	Hotspots	RPTEC	ChipSeq	H3K4me3	std	ftp://hgdownload.cse.ucsc.edu/goldenPath/hg19/encodeDCC/wgEncodeUwHistone/	wgEncodeUwHistoneRptecH3k04me3StdHotspotsRep1.broadPeak.gz,wgEncodeUwHistoneRptecH3k04me3StdHotspotsRep2.broadPeak.gz
wgEncodeBroadHistoneHelas3Ezh239875Pk.broadPeak.gz.merged.hg18.bed.gz	Peaks	HeLa-S3	ChipSeq	EZH2_(39875)	std	ftp://hgdownload.cse.ucsc.edu/goldenPath/hg19/encodeDCC/wgEncodeBroadHistone/	wgEncodeBroadHistoneHelas3Ezh239875Pk.broadPeak.gz
wgEncodeBroadHistoneH1hescChd1a301218aStdPk.broadPeak.gz.merged.hg18.bed.gz	Peaks	H1-hESC	ChipSeq	CHD1_(A301-218A)	std	ftp://hgdownload.cse.ucsc.edu/goldenPath/hg19/encodeDCC/wgEncodeBroadHistone/	wgEncodeBroadHistoneH1hescChd1a301218aStdPk.broadPeak.gz
wgEncodeSydhTfbsHek293Pol2StdPk.narrowPeak.gz.merged.hg18.bed.gz	Peaks	HEK293	ChipSeq	Pol2	std	ftp://hgdownload.cse.ucsc.edu/goldenPath/hg19/encodeDCC/wgEncodeSydhTfbs/	wgEncodeSydhTfbsHek293Pol2StdPk.narrowPeak.gz
wgEncodeSunyRipSeqK562Elavl1Pk.broadPeak.gz.merged.hg18.bed.gz	Peaks	K562	RipSeq	ELAVL1	NA	ftp://hgdownload.cse.ucsc.edu/goldenPath/hg19/encodeDCC/wgEncodeSunyRipSeq/	wgEncodeSunyRipSeqK562Elavl1Pk.broadPeak.gz
wgEncodeHaibTfbsH1hescAtf2sc81188V0422111PkRep1.broadPeak.gz.merged.hg18.bed.gz	Peaks	H1-hESC	ChipSeq	ATF2_(SC-81188)	NA	ftp://hgdownload.cse.ucsc.edu/goldenPath/hg19/encodeDCC/wgEncodeHaibTfbs/	wgEncodeHaibTfbsH1hescAtf2sc81188V0422111PkRep1.broadPeak.gz,wgEncodeHaibTfbsH1hescAtf2sc81188V0422111PkRep2.broadPeak.gz
wgEncodeUwDnaseHmvecdlyadPkRep1.narrowPeak.gz.merged.hg18.bed.gz	Peaks	HMVEC-dLy-Ad	DnaseSeq	NA	NA	ftp://hgdownload.cse.ucsc.edu/goldenPath/hg19/encodeDCC/wgEncodeUwDnase/	wgEncodeUwDnaseHmvecdlyadPkRep1.narrowPeak.gz,wgEncodeUwDnaseHmvecdlyadPkRep2.narrowPeak.gz
wgEncodeUwTfbsGm12875CtcfStdHotspotsRep1.broadPeak.gz.merged.hg18.bed.gz	Hotspots	GM12875	ChipSeq	CTCF	std	ftp://hgdownload.cse.ucsc.edu/goldenPath/hg19/encodeDCC/wgEncodeUwTfbs/	wgEncodeUwTfbsGm12875CtcfStdHotspotsRep1.broadPeak.gz,wgEncodeUwTfbsGm12875CtcfStdHotspotsRep2.broadPeak.gz
wgEncodeSydhTfbsHelas3Smc3ab9263IggrabPk.narrowPeak.gz.merged.hg18.bed.gz	Peaks	HeLa-S3	ChipSeq	SMC3_(ab9263)	IgG-rab	ftp://hgdownload.cse.ucsc.edu/goldenPath/hg19/encodeDCC/wgEncodeSydhTfbs/	wgEncodeSydhTfbsHelas3Smc3ab9263IggrabPk.narrowPeak.gz
wgEncodeOpenChromDnaseT47dPk.narrowPeak.gz.merged.hg18.bed.gz	Peaks	T-47D	DnaseSeq	NA	NA	ftp://hgdownload.cse.ucsc.edu/goldenPath/hg19/encodeDCC/wgEncodeOpenChromDnase/	wgEncodeOpenChromDnaseT47dPk.narrowPeak.gz
wgEncodeHaibTfbsHepg2Hey1V0416101PkRep1.broadPeak.gz.merged.hg18.bed.gz	Peaks	HepG2	ChipSeq	HEY1	NA	ftp://hgdownload.cse.ucsc.edu/goldenPath/hg19/encodeDCC/wgEncodeHaibTfbs/	wgEncodeHaibTfbsHepg2Hey1V0416101PkRep1.broadPeak.gz,wgEncodeHaibTfbsHepg2Hey1V0416101PkRep2.broadPeak.gz
wgEncodeBroadHistoneHsmmtH2azStdPk.broadPeak.gz.merged.hg18.bed.gz	Peaks	HSMMtube	ChipSeq	H2A.Z	std	ftp://hgdownload.cse.ucsc.edu/goldenPath/hg19/encodeDCC/wgEncodeBroadHistone/	wgEncodeBroadHistoneHsmmtH2azStdPk.broadPeak.gz
wgEncodeHaibTfbsGm12892Taf1V0416102PkRep1.broadPeak.gz.merged.hg18.bed.gz	Peaks	GM12892	ChipSeq	TAF1	NA	ftp://hgdownload.cse.ucsc.edu/goldenPath/hg19/encodeDCC/wgEncodeHaibTfbs/	wgEncodeHaibTfbsGm12892Taf1V0416102PkRep1.broadPeak.gz,wgEncodeHaibTfbsGm12892Taf1V0416102PkRep2.broadPeak.gz
wgEncodeOpenChromChipGm12878Pol2Pk.narrowPeak.gz.merged.hg18.bed.gz	Peaks	GM12878	ChipSeq	Pol2	NA	ftp://hgdownload.cse.ucsc.edu/goldenPath/hg19/encodeDCC/wgEncodeOpenChromChip/	wgEncodeOpenChromChipGm12878Pol2Pk.narrowPeak.gz
wgEncodeHaibTfbsGm12878Egr1V0416101PkRep1.broadPeak.gz.merged.hg18.bed.gz	Peaks	GM12878	ChipSeq	Egr-1	NA	ftp://hgdownload.cse.ucsc.edu/goldenPath/hg19/encodeDCC/wgEncodeHaibTfbs/	wgEncodeHaibTfbsGm12878Egr1V0416101PkRep1.broadPeak.gz,wgEncodeHaibTfbsGm12878Egr1V0416101PkRep2.broadPeak.gz
wgEncodeBroadHistoneHepg2Ezh239875Pk.broadPeak.gz.merged.hg18.bed.gz	Peaks	HepG2	ChipSeq	EZH2_(39875)	std	ftp://hgdownload.cse.ucsc.edu/goldenPath/hg19/encodeDCC/wgEncodeBroadHistone/	wgEncodeBroadHistoneHepg2Ezh239875Pk.broadPeak.gz
wgEncodeHaibTfbsT47dEralphaaPcr2xGen1hPkRep1.broadPeak.gz.merged.hg18.bed.gz	Peaks	T-47D	ChipSeq	ERalpha_a	NA	ftp://hgdownload.cse.ucsc.edu/goldenPath/hg19/encodeDCC/wgEncodeHaibTfbs/	wgEncodeHaibTfbsT47dEralphaaPcr2xGen1hPkRep1.broadPeak.gz,wgEncodeHaibTfbsT47dEralphaaPcr2xGen1hPkRep2.broadPeak.gz
wgEncodeHaibTfbsPfsk1NrsfV0416101PkRep1.broadPeak.gz.merged.hg18.bed.gz	Peaks	PFSK-1	ChipSeq	NRSF	NA	ftp://hgdownload.cse.ucsc.edu/goldenPath/hg19/encodeDCC/wgEncodeHaibTfbs/	wgEncodeHaibTfbsPfsk1NrsfV0416101PkRep1.broadPeak.gz,wgEncodeHaibTfbsPfsk1NrsfV0416101PkRep2.broadPeak.gz
wgEncodeUwHistoneNhekH3k36me3StdPkRep1.narrowPeak.gz.merged.hg18.bed.gz	Peaks	NHEK	ChipSeq	H3K36me3	std	ftp://hgdownload.cse.ucsc.edu/goldenPath/hg19/encodeDCC/wgEncodeUwHistone/	wgEncodeUwHistoneNhekH3k36me3StdPkRep1.narrowPeak.gz,wgEncodeUwHistoneNhekH3k36me3StdPkRep2.narrowPeak.gz
wgEncodeUwDnaseH7esDiffa5dHotspotsRep1.broadPeak.gz.merged.hg18.bed.gz	Hotspots	H7-hESC	DnaseSeq	NA	NA	ftp://hgdownload.cse.ucsc.edu/goldenPath/hg19/encodeDCC/wgEncodeUwDnase/	wgEncodeUwDnaseH7esDiffa5dHotspotsRep1.broadPeak.gz,wgEncodeUwDnaseH7esDiffa5dHotspotsRep2.broadPeak.gz
wgEncodeUwDnaseHpafPkRep1.narrowPeak.gz.merged.hg18.bed.gz	Peaks	HPAF	DnaseSeq	NA	NA	ftp://hgdownload.cse.ucsc.edu/goldenPath/hg19/encodeDCC/wgEncodeUwDnase/	wgEncodeUwDnaseHpafPkRep1.narrowPeak.gz,wgEncodeUwDnaseHpafPkRep2.narrowPeak.gz
wgEncodeOpenChromDnaseAdultcd4th0Pk.narrowPeak.gz.merged.hg18.bed.gz	Peaks	Adult_CD4_Th0	DnaseSeq	NA	NA	ftp://hgdownload.cse.ucsc.edu/goldenPath/hg19/encodeDCC/wgEncodeOpenChromDnase/	wgEncodeOpenChromDnaseAdultcd4th0Pk.narrowPeak.gz
wgEncodeUwDnaseHcfHotspotsRep1.broadPeak.gz.merged.hg18.bed.gz	Hotspots	HCF	DnaseSeq	NA	NA	ftp://hgdownload.cse.ucsc.edu/goldenPath/hg19/encodeDCC/wgEncodeUwDnase/	wgEncodeUwDnaseHcfHotspotsRep1.broadPeak.gz,wgEncodeUwDnaseHcfHotspotsRep2.broadPeak.gz
wgEncodeOpenChromChipHepg2Pol2Pk.narrowPeak.gz.merged.hg18.bed.gz	Peaks	HepG2	ChipSeq	Pol2	NA	ftp://hgdownload.cse.ucsc.edu/goldenPath/hg19/encodeDCC/wgEncodeOpenChromChip/	wgEncodeOpenChromChipHepg2Pol2Pk.narrowPeak.gz
wgEncodeHaibTfbsGm12878Yy1sc281Pcr1xPkRep1.broadPeak.gz.merged.hg18.bed.gz	Peaks	GM12878	ChipSeq	YY1_(SC-281)	NA	ftp://hgdownload.cse.ucsc.edu/goldenPath/hg19/encodeDCC/wgEncodeHaibTfbs/	wgEncodeHaibTfbsGm12878Yy1sc281Pcr1xPkRep1.broadPeak.gz,wgEncodeHaibTfbsGm12878Yy1sc281Pcr1xPkRep2.broadPeak.gz
wgEncodeBroadHistoneHelas3H3k04me1StdPk.broadPeak.gz.merged.hg18.bed.gz	Peaks	HeLa-S3	ChipSeq	H3K4me1	std	ftp://hgdownload.cse.ucsc.edu/goldenPath/hg19/encodeDCC/wgEncodeBroadHistone/	wgEncodeBroadHistoneHelas3H3k04me1StdPk.broadPeak.gz
wgEncodeHaibTfbsGm12891Pu1Pcr1xPkRep1.broadPeak.gz.merged.hg18.bed.gz	Peaks	GM12891	ChipSeq	PU.1	NA	ftp://hgdownload.cse.ucsc.edu/goldenPath/hg19/encodeDCC/wgEncodeHaibTfbs/	wgEncodeHaibTfbsGm12891Pu1Pcr1xPkRep1.broadPeak.gz,wgEncodeHaibTfbsGm12891Pu1Pcr1xPkRep2.broadPeak.gz
wgEncodeOpenChromFaireHtr8Pk.narrowPeak.gz.merged.hg18.bed.gz	Peaks	HTR8svn	FaireSeq	NA	NA	ftp://hgdownload.cse.ucsc.edu/goldenPath/hg19/encodeDCC/wgEncodeOpenChromFaire/	wgEncodeOpenChromFaireHtr8Pk.narrowPeak.gz
wgEncodeUwHistoneHuvecH3k4me3StdPkRep1.narrowPeak.gz.merged.hg18.bed.gz	Peaks	HUVEC	ChipSeq	H3K4me3	std	ftp://hgdownload.cse.ucsc.edu/goldenPath/hg19/encodeDCC/wgEncodeUwHistone/	wgEncodeUwHistoneHuvecH3k4me3StdPkRep1.narrowPeak.gz,wgEncodeUwHistoneHuvecH3k4me3StdPkRep2.narrowPeak.gz
wgEncodeUwHistoneSaecH3k4me3StdHotspotsRep1.broadPeak.gz.merged.hg18.bed.gz	Hotspots	SAEC	ChipSeq	H3K4me3	std	ftp://hgdownload.cse.ucsc.edu/goldenPath/hg19/encodeDCC/wgEncodeUwHistone/	wgEncodeUwHistoneSaecH3k4me3StdHotspotsRep1.broadPeak.gz,wgEncodeUwHistoneSaecH3k4me3StdHotspotsRep2.broadPeak.gz
wgEncodeHaibMethylRrbsMcf7DukeSitesRep1.bed.gz.merged.hg18.bed.gz	Sites	MCF-7	MethylRrbs	NA	NA	ftp://hgdownload.cse.ucsc.edu/goldenPath/hg19/encodeDCC/wgEncodeHaibMethylRrbs/	wgEncodeHaibMethylRrbsMcf7DukeSitesRep1.bed.gz,wgEncodeHaibMethylRrbsMcf7DukeSitesRep2.bed.gz
wgEncodeHaibTfbsHepg2Atf3V0416101PkRep1.broadPeak.gz.merged.hg18.bed.gz	Peaks	HepG2	ChipSeq	ATF3	NA	ftp://hgdownload.cse.ucsc.edu/goldenPath/hg19/encodeDCC/wgEncodeHaibTfbs/	wgEncodeHaibTfbsHepg2Atf3V0416101PkRep1.broadPeak.gz,wgEncodeHaibTfbsHepg2Atf3V0416101PkRep2.broadPeak.gz
wgEncodeSydhTfbsK562Corestsc30189IggrabPk.narrowPeak.gz.merged.hg18.bed.gz	Peaks	K562	ChipSeq	COREST_(sc-30189)	IgG-rab	ftp://hgdownload.cse.ucsc.edu/goldenPath/hg19/encodeDCC/wgEncodeSydhTfbs/	wgEncodeSydhTfbsK562Corestsc30189IggrabPk.narrowPeak.gz
wgEncodeHaibMethylRrbsRptecSitesRep1.bed.gz.merged.hg18.bed.gz	Sites	RPTEC	MethylRrbs	NA	NA	ftp://hgdownload.cse.ucsc.edu/goldenPath/hg19/encodeDCC/wgEncodeHaibMethylRrbs/	wgEncodeHaibMethylRrbsRptecSitesRep1.bed.gz,wgEncodeHaibMethylRrbsRptecSitesRep2.bed.gz
wgEncodeBroadHistoneNhdfadH3k27acStdPk.broadPeak.gz.merged.hg18.bed.gz	Peaks	NHDF-Ad	ChipSeq	H3K27ac	std	ftp://hgdownload.cse.ucsc.edu/goldenPath/hg19/encodeDCC/wgEncodeBroadHistone/	wgEncodeBroadHistoneNhdfadH3k27acStdPk.broadPeak.gz
wgEncodeHaibTfbsA549Foxa1V0416102Dex100nmPkRep1.broadPeak.gz.merged.hg18.bed.gz	Peaks	A549	ChipSeq	FOXA1_(SC-101058)	NA	ftp://hgdownload.cse.ucsc.edu/goldenPath/hg19/encodeDCC/wgEncodeHaibTfbs/	wgEncodeHaibTfbsA549Foxa1V0416102Dex100nmPkRep1.broadPeak.gz,wgEncodeHaibTfbsA549Foxa1V0416102Dex100nmPkRep2.broadPeak.gz
wgEncodeUwTfbsHmecCtcfStdHotspotsRep1.broadPeak.gz.merged.hg18.bed.gz	Hotspots	HMEC	ChipSeq	CTCF	std	ftp://hgdownload.cse.ucsc.edu/goldenPath/hg19/encodeDCC/wgEncodeUwTfbs/	wgEncodeUwTfbsHmecCtcfStdHotspotsRep1.broadPeak.gz,wgEncodeUwTfbsHmecCtcfStdHotspotsRep2.broadPeak.gz
wgEncodeBroadHistoneHsmmtH3k79me2StdPk.broadPeak.gz.merged.hg18.bed.gz	Peaks	HSMMtube	ChipSeq	H3K79me2	std	ftp://hgdownload.cse.ucsc.edu/goldenPath/hg19/encodeDCC/wgEncodeBroadHistone/	wgEncodeBroadHistoneHsmmtH3k79me2StdPk.broadPeak.gz
wgEncodeBroadHistoneNhaH3k09acPk.broadPeak.gz.merged.hg18.bed.gz	Peaks	NH-A	ChipSeq	H3K9ac	std	ftp://hgdownload.cse.ucsc.edu/goldenPath/hg19/encodeDCC/wgEncodeBroadHistone/	wgEncodeBroadHistoneNhaH3k09acPk.broadPeak.gz
wgEncodeOpenChromDnaseGm19240Pk.narrowPeak.gz.merged.hg18.bed.gz	Peaks	GM19240	DnaseSeq	NA	NA	ftp://hgdownload.cse.ucsc.edu/goldenPath/hg19/encodeDCC/wgEncodeOpenChromDnase/	wgEncodeOpenChromDnaseGm19240Pk.narrowPeak.gz
wgEncodeUwDgfHmfPkV2.narrowPeak.gz.merged.hg18.bed.gz	Peaks	HMF	DnaseDgf	NA	NA	ftp://hgdownload.cse.ucsc.edu/goldenPath/hg19/encodeDCC/wgEncodeUwDgf/	wgEncodeUwDgfHmfPkV2.narrowPeak.gz
wgEncodeUwDnaseHcpeHotspotsRep1.broadPeak.gz.merged.hg18.bed.gz	Hotspots	HCPEpiC	DnaseSeq	NA	NA	ftp://hgdownload.cse.ucsc.edu/goldenPath/hg19/encodeDCC/wgEncodeUwDnase/	wgEncodeUwDnaseHcpeHotspotsRep1.broadPeak.gz,wgEncodeUwDnaseHcpeHotspotsRep2.broadPeak.gz
wgEncodeUwDgfAoafPk.narrowPeak.gz.merged.hg18.bed.gz	Peaks	AoAF	DnaseDgf	NA	NA	ftp://hgdownload.cse.ucsc.edu/goldenPath/hg19/encodeDCC/wgEncodeUwDgf/	wgEncodeUwDgfAoafPk.narrowPeak.gz
wgEncodeHaibTfbsA549Six5V0422111Etoh02PkRep1.broadPeak.gz.merged.hg18.bed.gz	Peaks	A549	ChipSeq	SIX5	NA	ftp://hgdownload.cse.ucsc.edu/goldenPath/hg19/encodeDCC/wgEncodeHaibTfbs/	wgEncodeHaibTfbsA549Six5V0422111Etoh02PkRep1.broadPeak.gz,wgEncodeHaibTfbsA549Six5V0422111Etoh02PkRep2.broadPeak.gz
wgEncodeSydhTfbsK562CmycStdPk.narrowPeak.gz.merged.hg18.bed.gz	Peaks	K562	ChipSeq	c-Myc	std	ftp://hgdownload.cse.ucsc.edu/goldenPath/hg19/encodeDCC/wgEncodeSydhTfbs/	wgEncodeSydhTfbsK562CmycStdPk.narrowPeak.gz
wgEncodeUwDgfHcfaaHotspots.broadPeak.gz.merged.hg18.bed.gz	Hotspots	HCFaa	DnaseDgf	NA	NA	ftp://hgdownload.cse.ucsc.edu/goldenPath/hg19/encodeDCC/wgEncodeUwDgf/	wgEncodeUwDgfHcfaaHotspots.broadPeak.gz
wgEncodeUwTfbsGm12873CtcfStdHotspotsRep1.broadPeak.gz.merged.hg18.bed.gz	Hotspots	GM12873	ChipSeq	CTCF	std	ftp://hgdownload.cse.ucsc.edu/goldenPath/hg19/encodeDCC/wgEncodeUwTfbs/	wgEncodeUwTfbsGm12873CtcfStdHotspotsRep1.broadPeak.gz,wgEncodeUwTfbsGm12873CtcfStdHotspotsRep2.broadPeak.gz
wgEncodeHaibTfbsGm12878P300Pcr1xPkRep1.broadPeak.gz.merged.hg18.bed.gz	Peaks	GM12878	ChipSeq	p300	NA	ftp://hgdownload.cse.ucsc.edu/goldenPath/hg19/encodeDCC/wgEncodeHaibTfbs/	wgEncodeHaibTfbsGm12878P300Pcr1xPkRep1.broadPeak.gz,wgEncodeHaibTfbsGm12878P300Pcr1xPkRep2.broadPeak.gz
wgEncodeHaibMethylRrbsHreUwSitesRep1.bed.gz.merged.hg18.bed.gz	Sites	HRE	MethylRrbs	NA	NA	ftp://hgdownload.cse.ucsc.edu/goldenPath/hg19/encodeDCC/wgEncodeHaibMethylRrbs/	wgEncodeHaibMethylRrbsHreUwSitesRep1.bed.gz,wgEncodeHaibMethylRrbsHreUwSitesRep2.bed.gz
wgEncodeUwDgfHahHotspots.broadPeak.gz.merged.hg18.bed.gz	Hotspots	HA-h	DnaseDgf	NA	NA	ftp://hgdownload.cse.ucsc.edu/goldenPath/hg19/encodeDCC/wgEncodeUwDgf/	wgEncodeUwDgfHahHotspots.broadPeak.gz
wgEncodeHaibMethylRrbsHsmmtDukeSitesRep1.bed.gz.merged.hg18.bed.gz	Sites	HSMMtube	MethylRrbs	NA	NA	ftp://hgdownload.cse.ucsc.edu/goldenPath/hg19/encodeDCC/wgEncodeHaibMethylRrbs/	wgEncodeHaibMethylRrbsHsmmtDukeSitesRep1.bed.gz,wgEncodeHaibMethylRrbsHsmmtDukeSitesRep2.bed.gz
wgEncodeUwDgfHmvecdHotspots.broadPeak.gz.merged.hg18.bed.gz	Hotspots	HMVEC-dBl-Neo	DnaseDgf	NA	NA	ftp://hgdownload.cse.ucsc.edu/goldenPath/hg19/encodeDCC/wgEncodeUwDgf/	wgEncodeUwDgfHmvecdHotspots.broadPeak.gz
wgEncodeBroadHistoneK562H3k9me1StdPk.broadPeak.gz.merged.hg18.bed.gz	Peaks	K562	ChipSeq	H3K9me1	std	ftp://hgdownload.cse.ucsc.edu/goldenPath/hg19/encodeDCC/wgEncodeBroadHistone/	wgEncodeBroadHistoneK562H3k9me1StdPk.broadPeak.gz
wgEncodeBroadHistoneOsteoblCtcfStdPk.broadPeak.gz.merged.hg18.bed.gz	Peaks	Osteobl	ChipSeq	CTCF	std	ftp://hgdownload.cse.ucsc.edu/goldenPath/hg19/encodeDCC/wgEncodeBroadHistone/	wgEncodeBroadHistoneOsteoblCtcfStdPk.broadPeak.gz
wgEncodeUwDnaseRptecHotspotsRep1.broadPeak.gz.merged.hg18.bed.gz	Hotspots	RPTEC	DnaseSeq	NA	NA	ftp://hgdownload.cse.ucsc.edu/goldenPath/hg19/encodeDCC/wgEncodeUwDnase/	wgEncodeUwDnaseRptecHotspotsRep1.broadPeak.gz,wgEncodeUwDnaseRptecHotspotsRep2.broadPeak.gz
wgEncodeUwTfbsRptecCtcfStdPkRep1.narrowPeak.gz.merged.hg18.bed.gz	Peaks	RPTEC	ChipSeq	CTCF	std	ftp://hgdownload.cse.ucsc.edu/goldenPath/hg19/encodeDCC/wgEncodeUwTfbs/	wgEncodeUwTfbsRptecCtcfStdPkRep1.narrowPeak.gz,wgEncodeUwTfbsRptecCtcfStdPkRep2.narrowPeak.gz
wgEncodeSydhHistoneNt2d1H3k4me3bUcdPk.narrowPeak.gz.merged.hg18.bed.gz	Peaks	NT2-D1	ChipSeq	H3K4me3B	UCDavis	ftp://hgdownload.cse.ucsc.edu/goldenPath/hg19/encodeDCC/wgEncodeSydhHistone/	wgEncodeSydhHistoneNt2d1H3k4me3bUcdPk.narrowPeak.gz
wgEncodeHaibMethylRrbsBclung0111002BiochainSitesRep1.bed.gz.merged.hg18.bed.gz	Sites	BC_Lung_01-11002	MethylRrbs	NA	NA	ftp://hgdownload.cse.ucsc.edu/goldenPath/hg19/encodeDCC/wgEncodeHaibMethylRrbs/	wgEncodeHaibMethylRrbsBclung0111002BiochainSitesRep1.bed.gz,wgEncodeHaibMethylRrbsBclung0111002BiochainSitesRep2.bed.gz
wgEncodeUwHistoneAg09319H3k4me3StdHotspotsRep1.broadPeak.gz.merged.hg18.bed.gz	Hotspots	AG09319	ChipSeq	H3K4me3	std	ftp://hgdownload.cse.ucsc.edu/goldenPath/hg19/encodeDCC/wgEncodeUwHistone/	wgEncodeUwHistoneAg09319H3k4me3StdHotspotsRep1.broadPeak.gz,wgEncodeUwHistoneAg09319H3k4me3StdHotspotsRep2.broadPeak.gz
wgEncodeSydhTfbsGm18526NfkbTnfaIggrabPk.narrowPeak.gz.merged.hg18.bed.gz	Peaks	GM18526	ChipSeq	NFKB	IgG-rab	ftp://hgdownload.cse.ucsc.edu/goldenPath/hg19/encodeDCC/wgEncodeSydhTfbs/	wgEncodeSydhTfbsGm18526NfkbTnfaIggrabPk.narrowPeak.gz
wgEncodeBroadHistoneGm12878H3k27me3StdPkV2.broadPeak.gz.merged.hg18.bed.gz	Peaks	GM12878	ChipSeq	H3K27me3	std	ftp://hgdownload.cse.ucsc.edu/goldenPath/hg19/encodeDCC/wgEncodeBroadHistone/	wgEncodeBroadHistoneGm12878H3k27me3StdPkV2.broadPeak.gz
wgEncodeHaibTfbsK562Hey1Pcr1xPkRep1.broadPeak.gz.merged.hg18.bed.gz	Peaks	K562	ChipSeq	HEY1	NA	ftp://hgdownload.cse.ucsc.edu/goldenPath/hg19/encodeDCC/wgEncodeHaibTfbs/	wgEncodeHaibTfbsK562Hey1Pcr1xPkRep1.broadPeak.gz,wgEncodeHaibTfbsK562Hey1Pcr1xPkRep2.broadPeak.gz
wgEncodeHaibTfbsH1hescTaf1V0416102PkRep1.broadPeak.gz.merged.hg18.bed.gz	Peaks	H1-hESC	ChipSeq	TAF1	NA	ftp://hgdownload.cse.ucsc.edu/goldenPath/hg19/encodeDCC/wgEncodeHaibTfbs/	wgEncodeHaibTfbsH1hescTaf1V0416102PkRep1.broadPeak.gz,wgEncodeHaibTfbsH1hescTaf1V0416102PkRep2.broadPeak.gz
wgEncodeUwDnaseK562Znff41b2HotspotsRep1.broadPeak.gz.merged.hg18.bed.gz	Hotspots	K562	DnaseSeq	NA	NA	ftp://hgdownload.cse.ucsc.edu/goldenPath/hg19/encodeDCC/wgEncodeUwDnase/	wgEncodeUwDnaseK562Znff41b2HotspotsRep1.broadPeak.gz,wgEncodeUwDnaseK562Znff41b2HotspotsRep2.broadPeak.gz
wgEncodeUwTfbsNhekCtcfStdHotspotsRep1.broadPeak.gz.merged.hg18.bed.gz	Hotspots	NHEK	ChipSeq	CTCF	std	ftp://hgdownload.cse.ucsc.edu/goldenPath/hg19/encodeDCC/wgEncodeUwTfbs/	wgEncodeUwTfbsNhekCtcfStdHotspotsRep1.broadPeak.gz,wgEncodeUwTfbsNhekCtcfStdHotspotsRep2.broadPeak.gz
wgEncodeHaibTfbsH1hescTcf12Pcr1xPkRep1.broadPeak.gz.merged.hg18.bed.gz	Peaks	H1-hESC	ChipSeq	TCF12	NA	ftp://hgdownload.cse.ucsc.edu/goldenPath/hg19/encodeDCC/wgEncodeHaibTfbs/	wgEncodeHaibTfbsH1hescTcf12Pcr1xPkRep1.broadPeak.gz,wgEncodeHaibTfbsH1hescTcf12Pcr1xPkRep2.broadPeak.gz
wgEncodeSydhTfbsHelas3Pol2s2IggrabPk.narrowPeak.gz.merged.hg18.bed.gz	Peaks	HeLa-S3	ChipSeq	Pol2(phosphoS2)	IgG-rab	ftp://hgdownload.cse.ucsc.edu/goldenPath/hg19/encodeDCC/wgEncodeSydhTfbs/	wgEncodeSydhTfbsHelas3Pol2s2IggrabPk.narrowPeak.gz
wgEncodeBroadHistoneHsmmtH3k4me2StdPk.broadPeak.gz.merged.hg18.bed.gz	Peaks	HSMMtube	ChipSeq	H3K4me2	std	ftp://hgdownload.cse.ucsc.edu/goldenPath/hg19/encodeDCC/wgEncodeBroadHistone/	wgEncodeBroadHistoneHsmmtH3k4me2StdPk.broadPeak.gz
wgEncodeUwDnaseRpmi7951HotspotsRep1.broadPeak.gz.merged.hg18.bed.gz	Hotspots	RPMI-7951	DnaseSeq	NA	NA	ftp://hgdownload.cse.ucsc.edu/goldenPath/hg19/encodeDCC/wgEncodeUwDnase/	wgEncodeUwDnaseRpmi7951HotspotsRep1.broadPeak.gz,wgEncodeUwDnaseRpmi7951HotspotsRep2.broadPeak.gz
wgEncodeUwDgfHcfPk.narrowPeak.gz.merged.hg18.bed.gz	Peaks	HCF	DnaseDgf	NA	NA	ftp://hgdownload.cse.ucsc.edu/goldenPath/hg19/encodeDCC/wgEncodeUwDgf/	wgEncodeUwDgfHcfPk.narrowPeak.gz
wgEncodeUwDnaseHnpceHotspotsRep1.broadPeak.gz.merged.hg18.bed.gz	Hotspots	HNPCEpiC	DnaseSeq	NA	NA	ftp://hgdownload.cse.ucsc.edu/goldenPath/hg19/encodeDCC/wgEncodeUwDnase/	wgEncodeUwDnaseHnpceHotspotsRep1.broadPeak.gz,wgEncodeUwDnaseHnpceHotspotsRep2.broadPeak.gz
wgEncodeBroadHistoneHmecCtcfStdPk.broadPeak.gz.merged.hg18.bed.gz	Peaks	HMEC	ChipSeq	CTCF	std	ftp://hgdownload.cse.ucsc.edu/goldenPath/hg19/encodeDCC/wgEncodeBroadHistone/	wgEncodeBroadHistoneHmecCtcfStdPk.broadPeak.gz
wgEncodeHaibTfbsH1hescSin3ak20Pcr1xPkRep1.broadPeak.gz.merged.hg18.bed.gz	Peaks	H1-hESC	ChipSeq	Sin3Ak-20	NA	ftp://hgdownload.cse.ucsc.edu/goldenPath/hg19/encodeDCC/wgEncodeHaibTfbs/	wgEncodeHaibTfbsH1hescSin3ak20Pcr1xPkRep1.broadPeak.gz,wgEncodeHaibTfbsH1hescSin3ak20Pcr1xPkRep2.broadPeak.gz
wgEncodeHaibTfbsK562E2f6sc22823V0416102PkRep1.broadPeak.gz.merged.hg18.bed.gz	Peaks	K562	ChipSeq	E2F6	NA	ftp://hgdownload.cse.ucsc.edu/goldenPath/hg19/encodeDCC/wgEncodeHaibTfbs/	wgEncodeHaibTfbsK562E2f6sc22823V0416102PkRep1.broadPeak.gz,wgEncodeHaibTfbsK562E2f6sc22823V0416102PkRep2.broadPeak.gz
wgEncodeHaibMethylRrbsNt2d1UwSitesRep1.bed.gz.merged.hg18.bed.gz	Sites	NT2-D1	MethylRrbs	NA	NA	ftp://hgdownload.cse.ucsc.edu/goldenPath/hg19/encodeDCC/wgEncodeHaibMethylRrbs/	wgEncodeHaibMethylRrbsNt2d1UwSitesRep1.bed.gz,wgEncodeHaibMethylRrbsNt2d1UwSitesRep2.bed.gz
wgEncodeSydhHistonePbmcH3k04me3bUcdPk.narrowPeak.gz.merged.hg18.bed.gz	Peaks	PBMC	ChipSeq	H3K4me3B	UCDavis	ftp://hgdownload.cse.ucsc.edu/goldenPath/hg19/encodeDCC/wgEncodeSydhHistone/	wgEncodeSydhHistonePbmcH3k04me3bUcdPk.narrowPeak.gz
wgEncodeUwDnaseGm04504HotspotsRep1.broadPeak.gz.merged.hg18.bed.gz	Hotspots	GM04504	DnaseSeq	NA	NA	ftp://hgdownload.cse.ucsc.edu/goldenPath/hg19/encodeDCC/wgEncodeUwDnase/	wgEncodeUwDnaseGm04504HotspotsRep1.broadPeak.gz,wgEncodeUwDnaseGm04504HotspotsRep2.broadPeak.gz
wgEncodeBroadHistoneK562H3k27me3StdPk.broadPeak.gz.merged.hg18.bed.gz	Peaks	K562	ChipSeq	H3K27me3	std	ftp://hgdownload.cse.ucsc.edu/goldenPath/hg19/encodeDCC/wgEncodeBroadHistone/	wgEncodeBroadHistoneK562H3k27me3StdPk.broadPeak.gz
wgEncodeBroadHistoneNhekH3k4me2StdPk.broadPeak.gz.merged.hg18.bed.gz	Peaks	NHEK	ChipSeq	H3K4me2	std	ftp://hgdownload.cse.ucsc.edu/goldenPath/hg19/encodeDCC/wgEncodeBroadHistone/	wgEncodeBroadHistoneNhekH3k4me2StdPk.broadPeak.gz
wgEncodeUwDgfTh1wb33676984Hotspots.broadPeak.gz.merged.hg18.bed.gz	Hotspots	Th1_Wb33676984	DnaseDgf	NA	NA	ftp://hgdownload.cse.ucsc.edu/goldenPath/hg19/encodeDCC/wgEncodeUwDgf/	wgEncodeUwDgfTh1wb33676984Hotspots.broadPeak.gz
wgEncodeSydhTfbsGm12878Usf2IggmusPk.narrowPeak.gz.merged.hg18.bed.gz	Peaks	GM12878	ChipSeq	USF2	IgG-mus	ftp://hgdownload.cse.ucsc.edu/goldenPath/hg19/encodeDCC/wgEncodeSydhTfbs/	wgEncodeSydhTfbsGm12878Usf2IggmusPk.narrowPeak.gz
wgEncodeOpenChromSynthK562Pk.bed.gz.merged.hg18.bed.gz	Peaks	K562	Combined	NA	NA	ftp://hgdownload.cse.ucsc.edu/goldenPath/hg19/encodeDCC/wgEncodeOpenChromSynth/	wgEncodeOpenChromSynthK562Pk.bed.gz
wgEncodeUwHistoneK562H3k04me3StdZnfp5PkRep1.narrowPeak.gz.merged.hg18.bed.gz	Peaks	K562	ChipSeq	H3K4me3	std	ftp://hgdownload.cse.ucsc.edu/goldenPath/hg19/encodeDCC/wgEncodeUwHistone/	wgEncodeUwHistoneK562H3k04me3StdZnfp5PkRep1.narrowPeak.gz,wgEncodeUwHistoneK562H3k04me3StdZnfp5PkRep2.narrowPeak.gz
wgEncodeUwHistoneBjH3k36me3StdHotspotsRep1.broadPeak.gz.merged.hg18.bed.gz	Hotspots	BJ	ChipSeq	H3K36me3	std	ftp://hgdownload.cse.ucsc.edu/goldenPath/hg19/encodeDCC/wgEncodeUwHistone/	wgEncodeUwHistoneBjH3k36me3StdHotspotsRep1.broadPeak.gz,wgEncodeUwHistoneBjH3k36me3StdHotspotsRep2.broadPeak.gz
wgEncodeUwHistoneHmecH3k4me3StdHotspotsRep1.broadPeak.gz.merged.hg18.bed.gz	Hotspots	HMEC	ChipSeq	H3K4me3	std	ftp://hgdownload.cse.ucsc.edu/goldenPath/hg19/encodeDCC/wgEncodeUwHistone/	wgEncodeUwHistoneHmecH3k4me3StdHotspotsRep1.broadPeak.gz,wgEncodeUwHistoneHmecH3k4me3StdHotspotsRep2.broadPeak.gz
wgEncodeSydhTfbsHelas3Usf2IggmusPk.narrowPeak.gz.merged.hg18.bed.gz	Peaks	HeLa-S3	ChipSeq	USF2	IgG-mus	ftp://hgdownload.cse.ucsc.edu/goldenPath/hg19/encodeDCC/wgEncodeSydhTfbs/	wgEncodeSydhTfbsHelas3Usf2IggmusPk.narrowPeak.gz
wgEncodeHaibMethylRrbsMcf10aesTamStanfordSitesRep1.bed.gz.merged.hg18.bed.gz	Sites	MCF10A-Er-Src	MethylRrbs	NA	NA	ftp://hgdownload.cse.ucsc.edu/goldenPath/hg19/encodeDCC/wgEncodeHaibMethylRrbs/	wgEncodeHaibMethylRrbsMcf10aesTamStanfordSitesRep1.bed.gz,wgEncodeHaibMethylRrbsMcf10aesTamStanfordSitesRep2.bed.gz
wgEncodeUwDnaseCd20ro01778HotspotsRep1.broadPeak.gz.merged.hg18.bed.gz	Hotspots	CD20+_RO01778	DnaseSeq	NA	NA	ftp://hgdownload.cse.ucsc.edu/goldenPath/hg19/encodeDCC/wgEncodeUwDnase/	wgEncodeUwDnaseCd20ro01778HotspotsRep1.broadPeak.gz,wgEncodeUwDnaseCd20ro01778HotspotsRep2.broadPeak.gz
wgEncodeUwDgfNhdfneoHotspots.broadPeak.gz.merged.hg18.bed.gz	Hotspots	NHDF-neo	DnaseDgf	NA	NA	ftp://hgdownload.cse.ucsc.edu/goldenPath/hg19/encodeDCC/wgEncodeUwDgf/	wgEncodeUwDgfNhdfneoHotspots.broadPeak.gz
wgEncodeHaibMethylRrbsGm19240DukeSitesRep1.bed.gz.merged.hg18.bed.gz	Sites	GM19240	MethylRrbs	NA	NA	ftp://hgdownload.cse.ucsc.edu/goldenPath/hg19/encodeDCC/wgEncodeHaibMethylRrbs/	wgEncodeHaibMethylRrbsGm19240DukeSitesRep1.bed.gz,wgEncodeHaibMethylRrbsGm19240DukeSitesRep2.bed.gz
wgEncodeHaibMethylRrbsHrpeUwstamgrowprotSitesRep1.bed9.gz.merged.hg18.bed.gz	Sites	HRPEpiC	MethylRrbs	NA	NA	ftp://hgdownload.cse.ucsc.edu/goldenPath/hg19/encodeDCC/wgEncodeHaibMethylRrbs/	wgEncodeHaibMethylRrbsHrpeUwstamgrowprotSitesRep1.bed9.gz,wgEncodeHaibMethylRrbsHrpeUwstamgrowprotSitesRep2.bed9.gz
wgEncodeHaibTfbsSknshraP300V0416102PkRep1.broadPeak.gz.merged.hg18.bed.gz	Peaks	SK-N-SH_RA	ChipSeq	p300	NA	ftp://hgdownload.cse.ucsc.edu/goldenPath/hg19/encodeDCC/wgEncodeHaibTfbs/	wgEncodeHaibTfbsSknshraP300V0416102PkRep1.broadPeak.gz,wgEncodeHaibTfbsSknshraP300V0416102PkRep2.broadPeak.gz
wgEncodeHaibMethylRrbsHnpceUwstamgrowprotSitesRep1.bed9.gz.merged.hg18.bed.gz	Sites	HNPCEpiC	MethylRrbs	NA	NA	ftp://hgdownload.cse.ucsc.edu/goldenPath/hg19/encodeDCC/wgEncodeHaibMethylRrbs/	wgEncodeHaibMethylRrbsHnpceUwstamgrowprotSitesRep1.bed9.gz,wgEncodeHaibMethylRrbsHnpceUwstamgrowprotSitesRep2.bed9.gz
wgEncodeSydhTfbsU2osKap1UcdPk.narrowPeak.gz.merged.hg18.bed.gz	Peaks	U2OS	ChipSeq	KAP1	UCDavis	ftp://hgdownload.cse.ucsc.edu/goldenPath/hg19/encodeDCC/wgEncodeSydhTfbs/	wgEncodeSydhTfbsU2osKap1UcdPk.narrowPeak.gz
wgEncodeUwHistoneHffmycH3k04me3StdHotspotsRep1.broadPeak.gz.merged.hg18.bed.gz	Hotspots	HFF-Myc	ChipSeq	H3K4me3	std	ftp://hgdownload.cse.ucsc.edu/goldenPath/hg19/encodeDCC/wgEncodeUwHistone/	wgEncodeUwHistoneHffmycH3k04me3StdHotspotsRep1.broadPeak.gz,wgEncodeUwHistoneHffmycH3k04me3StdHotspotsRep2.broadPeak.gz
wgEncodeSydhTfbsGm12878Elk112771IggmusPk.narrowPeak.gz.merged.hg18.bed.gz	Peaks	GM12878	ChipSeq	ELK1_(1277-1)	IgG-mus	ftp://hgdownload.cse.ucsc.edu/goldenPath/hg19/encodeDCC/wgEncodeSydhTfbs/	wgEncodeSydhTfbsGm12878Elk112771IggmusPk.narrowPeak.gz
wgEncodeUwDnaseMonocd14ro1746HotspotsRep1.broadPeak.gz.merged.hg18.bed.gz	Hotspots	Monocytes-CD14+_RO01746	DnaseSeq	NA	NA	ftp://hgdownload.cse.ucsc.edu/goldenPath/hg19/encodeDCC/wgEncodeUwDnase/	wgEncodeUwDnaseMonocd14ro1746HotspotsRep1.broadPeak.gz,wgEncodeUwDnaseMonocd14ro1746HotspotsRep2.broadPeak.gz
wgEncodeSydhTfbsK562Znf274UcdPk.narrowPeak.gz.merged.hg18.bed.gz	Peaks	K562	ChipSeq	ZNF274	UCDavis	ftp://hgdownload.cse.ucsc.edu/goldenPath/hg19/encodeDCC/wgEncodeSydhTfbs/	wgEncodeSydhTfbsK562Znf274UcdPk.narrowPeak.gz
wgEncodeBroadHistoneK562Hdac1sc6298StdPk.broadPeak.gz.merged.hg18.bed.gz	Peaks	K562	ChipSeq	HDAC1_(SC-6298)	std	ftp://hgdownload.cse.ucsc.edu/goldenPath/hg19/encodeDCC/wgEncodeBroadHistone/	wgEncodeBroadHistoneK562Hdac1sc6298StdPk.broadPeak.gz
wgEncodeUwHistoneHbmecH3k4me3StdPkRep1.narrowPeak.gz.merged.hg18.bed.gz	Peaks	HBMEC	ChipSeq	H3K4me3	std	ftp://hgdownload.cse.ucsc.edu/goldenPath/hg19/encodeDCC/wgEncodeUwHistone/	wgEncodeUwHistoneHbmecH3k4me3StdPkRep1.narrowPeak.gz,wgEncodeUwHistoneHbmecH3k4me3StdPkRep2.narrowPeak.gz
wgEncodeUwDnaseHmvecdblneoPkRep1.narrowPeak.gz.merged.hg18.bed.gz	Peaks	HMVEC-dBl-Neo	DnaseSeq	NA	NA	ftp://hgdownload.cse.ucsc.edu/goldenPath/hg19/encodeDCC/wgEncodeUwDnase/	wgEncodeUwDnaseHmvecdblneoPkRep1.narrowPeak.gz,wgEncodeUwDnaseHmvecdblneoPkRep2.narrowPeak.gz
wgEncodeUwDgfHcmHotspots.broadPeak.gz.merged.hg18.bed.gz	Hotspots	HCM	DnaseDgf	NA	NA	ftp://hgdownload.cse.ucsc.edu/goldenPath/hg19/encodeDCC/wgEncodeUwDgf/	wgEncodeUwDgfHcmHotspots.broadPeak.gz
wgEncodeBroadHistoneGm12878H2azStdPk.broadPeak.gz.merged.hg18.bed.gz	Peaks	GM12878	ChipSeq	H2A.Z	std	ftp://hgdownload.cse.ucsc.edu/goldenPath/hg19/encodeDCC/wgEncodeBroadHistone/	wgEncodeBroadHistoneGm12878H2azStdPk.broadPeak.gz
wgEncodeHaibMethylRrbsMcf7YalegrowprotSitesRep1.bed9.gz.merged.hg18.bed.gz	Sites	MCF-7	MethylRrbs	NA	NA	ftp://hgdownload.cse.ucsc.edu/goldenPath/hg19/encodeDCC/wgEncodeHaibMethylRrbs/	wgEncodeHaibMethylRrbsMcf7YalegrowprotSitesRep1.bed9.gz,wgEncodeHaibMethylRrbsMcf7YalegrowprotSitesRep2.bed9.gz
wgEncodeUwHistoneSkmcH3k04me3StdHotspotsRep1.broadPeak.gz.merged.hg18.bed.gz	Hotspots	SKMC	ChipSeq	H3K4me3	std	ftp://hgdownload.cse.ucsc.edu/goldenPath/hg19/encodeDCC/wgEncodeUwHistone/	wgEncodeUwHistoneSkmcH3k04me3StdHotspotsRep1.broadPeak.gz,wgEncodeUwHistoneSkmcH3k04me3StdHotspotsRep2.broadPeak.gz
wgEncodeUwHistoneHuvecH3k4me3StdHotspotsRep1.broadPeak.gz.merged.hg18.bed.gz	Hotspots	HUVEC	ChipSeq	H3K4me3	std	ftp://hgdownload.cse.ucsc.edu/goldenPath/hg19/encodeDCC/wgEncodeUwHistone/	wgEncodeUwHistoneHuvecH3k4me3StdHotspotsRep1.broadPeak.gz,wgEncodeUwHistoneHuvecH3k4me3StdHotspotsRep2.broadPeak.gz
wgEncodeBroadHistoneH1hescH2azStdPk.broadPeak.gz.merged.hg18.bed.gz	Peaks	H1-hESC	ChipSeq	H2A.Z	std	ftp://hgdownload.cse.ucsc.edu/goldenPath/hg19/encodeDCC/wgEncodeBroadHistone/	wgEncodeBroadHistoneH1hescH2azStdPk.broadPeak.gz
wgEncodeHaibMethylRrbsHepg2OpenchromgrowprotSitesRep1.bed9.gz.merged.hg18.bed.gz	Sites	HepG2	MethylRrbs	NA	NA	ftp://hgdownload.cse.ucsc.edu/goldenPath/hg19/encodeDCC/wgEncodeHaibMethylRrbs/	wgEncodeHaibMethylRrbsHepg2OpenchromgrowprotSitesRep1.bed9.gz,wgEncodeHaibMethylRrbsHepg2OpenchromgrowprotSitesRep2.bed9.gz
wgEncodeUwTfbsGm12872CtcfStdPkRep1.narrowPeak.gz.merged.hg18.bed.gz	Peaks	GM12872	ChipSeq	CTCF	std	ftp://hgdownload.cse.ucsc.edu/goldenPath/hg19/encodeDCC/wgEncodeUwTfbs/	wgEncodeUwTfbsGm12872CtcfStdPkRep1.narrowPeak.gz,wgEncodeUwTfbsGm12872CtcfStdPkRep2.narrowPeak.gz
wgEncodeUwHistoneK562H3k04me3StdZnfa41c6HotspotsRep1.broadPeak.gz.merged.hg18.bed.gz	Hotspots	K562	ChipSeq	H3K4me3	std	ftp://hgdownload.cse.ucsc.edu/goldenPath/hg19/encodeDCC/wgEncodeUwHistone/	wgEncodeUwHistoneK562H3k04me3StdZnfa41c6HotspotsRep1.broadPeak.gz,wgEncodeUwHistoneK562H3k04me3StdZnfa41c6HotspotsRep2.broadPeak.gz
wgEncodeUwHistoneH7esH3k04me3StdDiffa2dPkRep1.narrowPeak.gz.merged.hg18.bed.gz	Peaks	H7-hESC	ChipSeq	H3K4me3	std	ftp://hgdownload.cse.ucsc.edu/goldenPath/hg19/encodeDCC/wgEncodeUwHistone/	wgEncodeUwHistoneH7esH3k04me3StdDiffa2dPkRep1.narrowPeak.gz,wgEncodeUwHistoneH7esH3k04me3StdDiffa2dPkRep2.narrowPeak.gz
wgEncodeOpenChromDnaseGm12891Pk.narrowPeak.gz.merged.hg18.bed.gz	Peaks	GM12891	DnaseSeq	NA	NA	ftp://hgdownload.cse.ucsc.edu/goldenPath/hg19/encodeDCC/wgEncodeOpenChromDnase/	wgEncodeOpenChromDnaseGm12891Pk.narrowPeak.gz
wgEncodeBroadHistoneDnd41H3k27acPk.broadPeak.gz.merged.hg18.bed.gz	Peaks	Dnd41	ChipSeq	H3K27ac	std	ftp://hgdownload.cse.ucsc.edu/goldenPath/hg19/encodeDCC/wgEncodeBroadHistone/	wgEncodeBroadHistoneDnd41H3k27acPk.broadPeak.gz
wgEncodeSydhTfbsK562NfybStdPk.narrowPeak.gz.merged.hg18.bed.gz	Peaks	K562	ChipSeq	NF-YB	std	ftp://hgdownload.cse.ucsc.edu/goldenPath/hg19/encodeDCC/wgEncodeSydhTfbs/	wgEncodeSydhTfbsK562NfybStdPk.narrowPeak.gz
wgEncodeUwHistoneK562H3k04me3StdZnfp5HotspotsRep1.broadPeak.gz.merged.hg18.bed.gz	Hotspots	K562	ChipSeq	H3K4me3	std	ftp://hgdownload.cse.ucsc.edu/goldenPath/hg19/encodeDCC/wgEncodeUwHistone/	wgEncodeUwHistoneK562H3k04me3StdZnfp5HotspotsRep1.broadPeak.gz,wgEncodeUwHistoneK562H3k04me3StdZnfp5HotspotsRep2.broadPeak.gz
wgEncodeSydhTfbsH1hescCebpbIggrabPk.narrowPeak.gz.merged.hg18.bed.gz	Peaks	H1-hESC	ChipSeq	CEBPB	IgG-rab	ftp://hgdownload.cse.ucsc.edu/goldenPath/hg19/encodeDCC/wgEncodeSydhTfbs/	wgEncodeSydhTfbsH1hescCebpbIggrabPk.narrowPeak.gz
wgEncodeRegDnaseClustered.bed.gz.merged.hg18.bed.gz	NA	NA	Cluster	NA	NA	ftp://hgdownload.cse.ucsc.edu/goldenPath/hg19/encodeDCC/wgEncodeRegDnaseClustered/	wgEncodeRegDnaseClustered.bed.gz
wgEncodeHaibTfbsGm12878Pu1Pcr1xPkRep1.broadPeak.gz.merged.hg18.bed.gz	Peaks	GM12878	ChipSeq	PU.1	NA	ftp://hgdownload.cse.ucsc.edu/goldenPath/hg19/encodeDCC/wgEncodeHaibTfbs/	wgEncodeHaibTfbsGm12878Pu1Pcr1xPkRep1.broadPeak.gz,wgEncodeHaibTfbsGm12878Pu1Pcr1xPkRep2.broadPeak.gz
wgEncodeBroadHistoneGm12878H3k04me3StdPkV2.broadPeak.gz.merged.hg18.bed.gz	Peaks	GM12878	ChipSeq	H3K4me3	std	ftp://hgdownload.cse.ucsc.edu/goldenPath/hg19/encodeDCC/wgEncodeBroadHistone/	wgEncodeBroadHistoneGm12878H3k04me3StdPkV2.broadPeak.gz
wgEncodeUwTfbsHct116CtcfStdPkRep1.narrowPeak.gz.merged.hg18.bed.gz	Peaks	HCT-116	ChipSeq	CTCF	std	ftp://hgdownload.cse.ucsc.edu/goldenPath/hg19/encodeDCC/wgEncodeUwTfbs/	wgEncodeUwTfbsHct116CtcfStdPkRep1.narrowPeak.gz,wgEncodeUwTfbsHct116CtcfStdPkRep2.narrowPeak.gz
wgEncodeUwDnaseHmvecdbladHotspotsRep1.broadPeak.gz.merged.hg18.bed.gz	Hotspots	HMVEC-dBl-Ad	DnaseSeq	NA	NA	ftp://hgdownload.cse.ucsc.edu/goldenPath/hg19/encodeDCC/wgEncodeUwDnase/	wgEncodeUwDnaseHmvecdbladHotspotsRep1.broadPeak.gz,wgEncodeUwDnaseHmvecdbladHotspotsRep2.broadPeak.gz
wgEncodeSydhTfbsK562NfyaStdPk.narrowPeak.gz.merged.hg18.bed.gz	Peaks	K562	ChipSeq	NF-YA	std	ftp://hgdownload.cse.ucsc.edu/goldenPath/hg19/encodeDCC/wgEncodeSydhTfbs/	wgEncodeSydhTfbsK562NfyaStdPk.narrowPeak.gz
wgEncodeHaibTfbsHepg2SrfV0416101PkRep1.broadPeak.gz.merged.hg18.bed.gz	Peaks	HepG2	ChipSeq	SRF	NA	ftp://hgdownload.cse.ucsc.edu/goldenPath/hg19/encodeDCC/wgEncodeHaibTfbs/	wgEncodeHaibTfbsHepg2SrfV0416101PkRep1.broadPeak.gz,wgEncodeHaibTfbsHepg2SrfV0416101PkRep2.broadPeak.gz
wgEncodeUwTfbsSknshraCtcfStdPkRep1.narrowPeak.gz.merged.hg18.bed.gz	Peaks	SK-N-SH_RA	ChipSeq	CTCF	std	ftp://hgdownload.cse.ucsc.edu/goldenPath/hg19/encodeDCC/wgEncodeUwTfbs/	wgEncodeUwTfbsSknshraCtcfStdPkRep1.narrowPeak.gz,wgEncodeUwTfbsSknshraCtcfStdPkRep2.narrowPeak.gz
wgEncodeOpenChromDnaseFibropag08395Pk.narrowPeak.gz.merged.hg18.bed.gz	Peaks	FibroP_AG08395	DnaseSeq	NA	NA	ftp://hgdownload.cse.ucsc.edu/goldenPath/hg19/encodeDCC/wgEncodeOpenChromDnase/	wgEncodeOpenChromDnaseFibropag08395Pk.narrowPeak.gz
wgEncodeOpenChromDnaseMedulloPk.narrowPeak.gz.merged.hg18.bed.gz	Peaks	Medullo	DnaseSeq	NA	NA	ftp://hgdownload.cse.ucsc.edu/goldenPath/hg19/encodeDCC/wgEncodeOpenChromDnase/	wgEncodeOpenChromDnaseMedulloPk.narrowPeak.gz
wgEncodeBroadHistoneGm12878H3k4me3StdPk.broadPeak.gz.merged.hg18.bed.gz	Peaks	GM12878	ChipSeq	H3K4me3	std	ftp://hgdownload.cse.ucsc.edu/goldenPath/hg19/encodeDCC/wgEncodeBroadHistone/	wgEncodeBroadHistoneGm12878H3k4me3StdPk.broadPeak.gz
wgEncodeUwTfbsHacCtcfStdHotspotsRep1.broadPeak.gz.merged.hg18.bed.gz	Hotspots	HAc	ChipSeq	CTCF	std	ftp://hgdownload.cse.ucsc.edu/goldenPath/hg19/encodeDCC/wgEncodeUwTfbs/	wgEncodeUwTfbsHacCtcfStdHotspotsRep1.broadPeak.gz,wgEncodeUwTfbsHacCtcfStdHotspotsRep2.broadPeak.gz
wgEncodeBroadHistoneH1hescH3k4me1StdPk.broadPeak.gz.merged.hg18.bed.gz	Peaks	H1-hESC	ChipSeq	H3K4me1	std	ftp://hgdownload.cse.ucsc.edu/goldenPath/hg19/encodeDCC/wgEncodeBroadHistone/	wgEncodeBroadHistoneH1hescH3k4me1StdPk.broadPeak.gz
wgEncodeBroadHistoneMonocd14ro1746H4k20me1Pk.broadPeak.gz.merged.hg18.bed.gz	Peaks	Monocytes-CD14+_RO01746	ChipSeq	H4K20me1	std	ftp://hgdownload.cse.ucsc.edu/goldenPath/hg19/encodeDCC/wgEncodeBroadHistone/	wgEncodeBroadHistoneMonocd14ro1746H4k20me1Pk.broadPeak.gz
wgEncodeUwHistoneH7esH3k27me3StdDiffa5dPkRep1.narrowPeak.gz.merged.hg18.bed.gz	Peaks	H7-hESC	ChipSeq	H3K27me3	std	ftp://hgdownload.cse.ucsc.edu/goldenPath/hg19/encodeDCC/wgEncodeUwHistone/	wgEncodeUwHistoneH7esH3k27me3StdDiffa5dPkRep1.narrowPeak.gz,wgEncodeUwHistoneH7esH3k27me3StdDiffa5dPkRep2.narrowPeak.gz
wgEncodeUwHistoneGm12864H3k04me3StdHotspotsRep1.broadPeak.gz.merged.hg18.bed.gz	Hotspots	GM12864	ChipSeq	H3K4me3	std	ftp://hgdownload.cse.ucsc.edu/goldenPath/hg19/encodeDCC/wgEncodeUwHistone/	wgEncodeUwHistoneGm12864H3k04me3StdHotspotsRep1.broadPeak.gz,wgEncodeUwHistoneGm12864H3k04me3StdHotspotsRep2.broadPeak.gz
wgEncodeBroadHistoneHepg2H3k27me3StdPk.broadPeak.gz.merged.hg18.bed.gz	Peaks	HepG2	ChipSeq	H3K27me3	std	ftp://hgdownload.cse.ucsc.edu/goldenPath/hg19/encodeDCC/wgEncodeBroadHistone/	wgEncodeBroadHistoneHepg2H3k27me3StdPk.broadPeak.gz
wgEncodeUwDnaseAg10803PkRep1.narrowPeak.gz.merged.hg18.bed.gz	Peaks	AG10803	DnaseSeq	NA	NA	ftp://hgdownload.cse.ucsc.edu/goldenPath/hg19/encodeDCC/wgEncodeUwDnase/	wgEncodeUwDnaseAg10803PkRep1.narrowPeak.gz,wgEncodeUwDnaseAg10803PkRep2.narrowPeak.gz
wgEncodeOpenChromSynthHuvecPk.bed.gz.merged.hg18.bed.gz	Peaks	HUVEC	Combined	NA	NA	ftp://hgdownload.cse.ucsc.edu/goldenPath/hg19/encodeDCC/wgEncodeOpenChromSynth/	wgEncodeOpenChromSynthHuvecPk.bed.gz
wgEncodeOpenChromDnaseHsmmembPk.narrowPeak.gz.merged.hg18.bed.gz	Peaks	HSMM_emb	DnaseSeq	NA	NA	ftp://hgdownload.cse.ucsc.edu/goldenPath/hg19/encodeDCC/wgEncodeOpenChromDnase/	wgEncodeOpenChromDnaseHsmmembPk.narrowPeak.gz
wgEncodeHaibMethylRrbsLncapUwSitesRep1.bed.gz.merged.hg18.bed.gz	Sites	LNCaP	MethylRrbs	NA	NA	ftp://hgdownload.cse.ucsc.edu/goldenPath/hg19/encodeDCC/wgEncodeHaibMethylRrbs/	wgEncodeHaibMethylRrbsLncapUwSitesRep1.bed.gz,wgEncodeHaibMethylRrbsLncapUwSitesRep2.bed.gz
wgEncodeHaibTfbsA549Elf1V0422111Etoh02PkRep1.broadPeak.gz.merged.hg18.bed.gz	Peaks	A549	ChipSeq	ELF1_(SC-631)	NA	ftp://hgdownload.cse.ucsc.edu/goldenPath/hg19/encodeDCC/wgEncodeHaibTfbs/	wgEncodeHaibTfbsA549Elf1V0422111Etoh02PkRep1.broadPeak.gz,wgEncodeHaibTfbsA549Elf1V0422111Etoh02PkRep2.broadPeak.gz
wgEncodeSydhTfbsGm12878P300sc584IggmusPk.narrowPeak.gz.merged.hg18.bed.gz	Peaks	GM12878	ChipSeq	p300_(SC-584)	IgG-mus	ftp://hgdownload.cse.ucsc.edu/goldenPath/hg19/encodeDCC/wgEncodeSydhTfbs/	wgEncodeSydhTfbsGm12878P300sc584IggmusPk.narrowPeak.gz
wgEncodeSydhTfbsGm12878Spt20StdPk.narrowPeak.gz.merged.hg18.bed.gz	Peaks	GM12878	ChipSeq	SPT20	std	ftp://hgdownload.cse.ucsc.edu/goldenPath/hg19/encodeDCC/wgEncodeSydhTfbs/	wgEncodeSydhTfbsGm12878Spt20StdPk.narrowPeak.gz
wgEncodeBroadHistoneOsteoblH3k36me3StdPk.broadPeak.gz.merged.hg18.bed.gz	Peaks	Osteobl	ChipSeq	H3K36me3	std	ftp://hgdownload.cse.ucsc.edu/goldenPath/hg19/encodeDCC/wgEncodeBroadHistone/	wgEncodeBroadHistoneOsteoblH3k36me3StdPk.broadPeak.gz
wgEncodeUwTfbsHrpeCtcfStdHotspotsRep1.broadPeak.gz.merged.hg18.bed.gz	Hotspots	HRPEpiC	ChipSeq	CTCF	std	ftp://hgdownload.cse.ucsc.edu/goldenPath/hg19/encodeDCC/wgEncodeUwTfbs/	wgEncodeUwTfbsHrpeCtcfStdHotspotsRep1.broadPeak.gz,wgEncodeUwTfbsHrpeCtcfStdHotspotsRep2.broadPeak.gz
wgEncodeUwDnaseHmvecdadPkRep1.narrowPeak.gz.merged.hg18.bed.gz	Peaks	HMVEC-dAd	DnaseSeq	NA	NA	ftp://hgdownload.cse.ucsc.edu/goldenPath/hg19/encodeDCC/wgEncodeUwDnase/	wgEncodeUwDnaseHmvecdadPkRep1.narrowPeak.gz,wgEncodeUwDnaseHmvecdadPkRep2.narrowPeak.gz
wgEncodeOpenChromSynthMedulloPk.bed.gz.merged.hg18.bed.gz	Peaks	Medullo	Combined	NA	NA	ftp://hgdownload.cse.ucsc.edu/goldenPath/hg19/encodeDCC/wgEncodeOpenChromSynth/	wgEncodeOpenChromSynthMedulloPk.bed.gz
wgEncodeOpenChromFaireUrotsaUt189Pk.narrowPeak.gz.merged.hg18.bed.gz	Peaks	Urothelia	FaireSeq	NA	NA	ftp://hgdownload.cse.ucsc.edu/goldenPath/hg19/encodeDCC/wgEncodeOpenChromFaire/	wgEncodeOpenChromFaireUrotsaUt189Pk.narrowPeak.gz
wgEncodeUwDgfRpmi7951Hotspots.broadPeak.gz.merged.hg18.bed.gz	Hotspots	RPMI-7951	DnaseDgf	NA	NA	ftp://hgdownload.cse.ucsc.edu/goldenPath/hg19/encodeDCC/wgEncodeUwDgf/	wgEncodeUwDgfRpmi7951Hotspots.broadPeak.gz
wgEncodeSydhTfbsImr90CtcfbIggrabPk.narrowPeak.gz.merged.hg18.bed.gz	Peaks	IMR90	ChipSeq	CTCF_(SC-15914)	IgG-rab	ftp://hgdownload.cse.ucsc.edu/goldenPath/hg19/encodeDCC/wgEncodeSydhTfbs/	wgEncodeSydhTfbsImr90CtcfbIggrabPk.narrowPeak.gz
wgEncodeUwDnaseRptecPkRep1.narrowPeak.gz.merged.hg18.bed.gz	Peaks	RPTEC	DnaseSeq	NA	NA	ftp://hgdownload.cse.ucsc.edu/goldenPath/hg19/encodeDCC/wgEncodeUwDnase/	wgEncodeUwDnaseRptecPkRep1.narrowPeak.gz,wgEncodeUwDnaseRptecPkRep2.narrowPeak.gz
wgEncodeSunyRipSeqK562Pabpc1Pk.broadPeak.gz.merged.hg18.bed.gz	Peaks	K562	RipSeq	PABPC1	NA	ftp://hgdownload.cse.ucsc.edu/goldenPath/hg19/encodeDCC/wgEncodeSunyRipSeq/	wgEncodeSunyRipSeqK562Pabpc1Pk.broadPeak.gz
wgEncodeUwDnaseHffmycPkRep1.narrowPeak.gz.merged.hg18.bed.gz	Peaks	HFF-Myc	DnaseSeq	NA	NA	ftp://hgdownload.cse.ucsc.edu/goldenPath/hg19/encodeDCC/wgEncodeUwDnase/	wgEncodeUwDnaseHffmycPkRep1.narrowPeak.gz,wgEncodeUwDnaseHffmycPkRep2.narrowPeak.gz
wgEncodeHaibTfbsPfsk1Sin3ak20V0416101PkRep1.broadPeak.gz.merged.hg18.bed.gz	Peaks	PFSK-1	ChipSeq	Sin3Ak-20	NA	ftp://hgdownload.cse.ucsc.edu/goldenPath/hg19/encodeDCC/wgEncodeHaibTfbs/	wgEncodeHaibTfbsPfsk1Sin3ak20V0416101PkRep1.broadPeak.gz,wgEncodeHaibTfbsPfsk1Sin3ak20V0416101PkRep2.broadPeak.gz
wgEncodeBroadHistoneMonocd14ro1746H3k04me3Pk.broadPeak.gz.merged.hg18.bed.gz	Peaks	Monocytes-CD14+_RO01746	ChipSeq	H3K4me3	std	ftp://hgdownload.cse.ucsc.edu/goldenPath/hg19/encodeDCC/wgEncodeBroadHistone/	wgEncodeBroadHistoneMonocd14ro1746H3k04me3Pk.broadPeak.gz
wgEncodeUwHistoneHuvecH3k27me3StdHotspotsRep1.broadPeak.gz.merged.hg18.bed.gz	Hotspots	HUVEC	ChipSeq	H3K27me3	std	ftp://hgdownload.cse.ucsc.edu/goldenPath/hg19/encodeDCC/wgEncodeUwHistone/	wgEncodeUwHistoneHuvecH3k27me3StdHotspotsRep1.broadPeak.gz,wgEncodeUwHistoneHuvecH3k27me3StdHotspotsRep2.broadPeak.gz
wgEncodeSydhHistoneK562bH3k4me3bUcdPk.narrowPeak.gz.merged.hg18.bed.gz	Peaks	K562	ChipSeq	H3K4me3B	UCDavis	ftp://hgdownload.cse.ucsc.edu/goldenPath/hg19/encodeDCC/wgEncodeSydhHistone/	wgEncodeSydhHistoneK562bH3k4me3bUcdPk.narrowPeak.gz
wgEncodeHaibMethylRrbsHsmmDukeSitesRep1.bed.gz.merged.hg18.bed.gz	Sites	HSMM	MethylRrbs	NA	NA	ftp://hgdownload.cse.ucsc.edu/goldenPath/hg19/encodeDCC/wgEncodeHaibMethylRrbs/	wgEncodeHaibMethylRrbsHsmmDukeSitesRep1.bed.gz,wgEncodeHaibMethylRrbsHsmmDukeSitesRep2.bed.gz
wgEncodeHaibTfbsHepg2Sp2V0422111PkRep1.broadPeak.gz.merged.hg18.bed.gz	Peaks	HepG2	ChipSeq	SP2_(SC-643)	NA	ftp://hgdownload.cse.ucsc.edu/goldenPath/hg19/encodeDCC/wgEncodeHaibTfbs/	wgEncodeHaibTfbsHepg2Sp2V0422111PkRep1.broadPeak.gz,wgEncodeHaibTfbsHepg2Sp2V0422111PkRep2.broadPeak.gz
wgEncodeUwDnaseMscHotspotsRep1.broadPeak.gz.merged.hg18.bed.gz	Hotspots	bone_marrow_MSC	DnaseSeq	NA	NA	ftp://hgdownload.cse.ucsc.edu/goldenPath/hg19/encodeDCC/wgEncodeUwDnase/	wgEncodeUwDnaseMscHotspotsRep1.broadPeak.gz,wgEncodeUwDnaseMscHotspotsRep2.broadPeak.gz
wgEncodeOpenChromDnaseIshikawaTam10030Pk.narrowPeak.gz.merged.hg18.bed.gz	Peaks	Ishikawa	DnaseSeq	NA	NA	ftp://hgdownload.cse.ucsc.edu/goldenPath/hg19/encodeDCC/wgEncodeOpenChromDnase/	wgEncodeOpenChromDnaseIshikawaTam10030Pk.narrowPeak.gz
wgEncodeSydhTfbsK562Ini1IggmusPk.narrowPeak.gz.merged.hg18.bed.gz	Peaks	K562	ChipSeq	Ini1	IgG-mus	ftp://hgdownload.cse.ucsc.edu/goldenPath/hg19/encodeDCC/wgEncodeSydhTfbs/	wgEncodeSydhTfbsK562Ini1IggmusPk.narrowPeak.gz
wgEncodeHaibTfbsGm12878SrfPcr2xPkRep1.broadPeak.gz.merged.hg18.bed.gz	Peaks	GM12878	ChipSeq	SRF	NA	ftp://hgdownload.cse.ucsc.edu/goldenPath/hg19/encodeDCC/wgEncodeHaibTfbs/	wgEncodeHaibTfbsGm12878SrfPcr2xPkRep1.broadPeak.gz,wgEncodeHaibTfbsGm12878SrfPcr2xPkRep2.broadPeak.gz
wgEncodeUwTfbsGm12871CtcfStdHotspotsRep1.broadPeak.gz.merged.hg18.bed.gz	Hotspots	GM12871	ChipSeq	CTCF	std	ftp://hgdownload.cse.ucsc.edu/goldenPath/hg19/encodeDCC/wgEncodeUwTfbs/	wgEncodeUwTfbsGm12871CtcfStdHotspotsRep1.broadPeak.gz,wgEncodeUwTfbsGm12871CtcfStdHotspotsRep2.broadPeak.gz
wgEncodeSydhTfbsHelas3Irf3IggrabPk.narrowPeak.gz.merged.hg18.bed.gz	Peaks	HeLa-S3	ChipSeq	IRF3	IgG-rab	ftp://hgdownload.cse.ucsc.edu/goldenPath/hg19/encodeDCC/wgEncodeSydhTfbs/	wgEncodeSydhTfbsHelas3Irf3IggrabPk.narrowPeak.gz
wgEncodeSydhTfbsK562JundIggrabPk.narrowPeak.gz.merged.hg18.bed.gz	Peaks	K562	ChipSeq	JunD	IgG-rab	ftp://hgdownload.cse.ucsc.edu/goldenPath/hg19/encodeDCC/wgEncodeSydhTfbs/	wgEncodeSydhTfbsK562JundIggrabPk.narrowPeak.gz
wgEncodeOpenChromDnaseMel2183Pk.narrowPeak.gz.merged.hg18.bed.gz	Peaks	Mel_2183	DnaseSeq	NA	NA	ftp://hgdownload.cse.ucsc.edu/goldenPath/hg19/encodeDCC/wgEncodeOpenChromDnase/	wgEncodeOpenChromDnaseMel2183Pk.narrowPeak.gz
wgEncodeUwHistoneAg10803H3k4me3StdPkRep1.narrowPeak.gz.merged.hg18.bed.gz	Peaks	AG10803	ChipSeq	H3K4me3	std	ftp://hgdownload.cse.ucsc.edu/goldenPath/hg19/encodeDCC/wgEncodeUwHistone/	wgEncodeUwHistoneAg10803H3k4me3StdPkRep1.narrowPeak.gz,wgEncodeUwHistoneAg10803H3k4me3StdPkRep2.narrowPeak.gz
wgEncodeBroadHistoneHelas3H2azPk.broadPeak.gz.merged.hg18.bed.gz	Peaks	HeLa-S3	ChipSeq	H2A.Z	std	ftp://hgdownload.cse.ucsc.edu/goldenPath/hg19/encodeDCC/wgEncodeBroadHistone/	wgEncodeBroadHistoneHelas3H2azPk.broadPeak.gz
wgEncodeBroadHistoneH1hescSap3039731Pk.broadPeak.gz.merged.hg18.bed.gz	Peaks	H1-hESC	ChipSeq	SAP30_(39731)	std	ftp://hgdownload.cse.ucsc.edu/goldenPath/hg19/encodeDCC/wgEncodeBroadHistone/	wgEncodeBroadHistoneH1hescSap3039731Pk.broadPeak.gz
wgEncodeBroadHistoneNhdfadEzh239875Pk.broadPeak.gz.merged.hg18.bed.gz	Peaks	NHDF-Ad	ChipSeq	EZH2_(39875)	std	ftp://hgdownload.cse.ucsc.edu/goldenPath/hg19/encodeDCC/wgEncodeBroadHistone/	wgEncodeBroadHistoneNhdfadEzh239875Pk.broadPeak.gz
wgEncodeUwDgfHaspHotspots.broadPeak.gz.merged.hg18.bed.gz	Hotspots	HA-sp	DnaseDgf	NA	NA	ftp://hgdownload.cse.ucsc.edu/goldenPath/hg19/encodeDCC/wgEncodeUwDgf/	wgEncodeUwDgfHaspHotspots.broadPeak.gz
wgEncodeSydhTfbsGm12878NfyaIggmusPk.narrowPeak.gz.merged.hg18.bed.gz	Peaks	GM12878	ChipSeq	NF-YA	IgG-mus	ftp://hgdownload.cse.ucsc.edu/goldenPath/hg19/encodeDCC/wgEncodeSydhTfbs/	wgEncodeSydhTfbsGm12878NfyaIggmusPk.narrowPeak.gz
wgEncodeOpenChromSynthHepg2Pk.bed.gz.merged.hg18.bed.gz	Peaks	HepG2	Combined	NA	NA	ftp://hgdownload.cse.ucsc.edu/goldenPath/hg19/encodeDCC/wgEncodeOpenChromSynth/	wgEncodeOpenChromSynthHepg2Pk.bed.gz
wgEncodeSydhHistoneK562bH3k27me3bUcdPk.narrowPeak.gz.merged.hg18.bed.gz	Peaks	K562	ChipSeq	H3K27me3B	UCDavis	ftp://hgdownload.cse.ucsc.edu/goldenPath/hg19/encodeDCC/wgEncodeSydhHistone/	wgEncodeSydhHistoneK562bH3k27me3bUcdPk.narrowPeak.gz
wgEncodeHaibTfbsGm12878Pax5n19Pcr1xPkRep1.broadPeak.gz.merged.hg18.bed.gz	Peaks	GM12878	ChipSeq	PAX5-N19	NA	ftp://hgdownload.cse.ucsc.edu/goldenPath/hg19/encodeDCC/wgEncodeHaibTfbs/	wgEncodeHaibTfbsGm12878Pax5n19Pcr1xPkRep1.broadPeak.gz,wgEncodeHaibTfbsGm12878Pax5n19Pcr1xPkRep2.broadPeak.gz
wgEncodeSydhTfbsK562Pol2StdPk.narrowPeak.gz.merged.hg18.bed.gz	Peaks	K562	ChipSeq	Pol2	std	ftp://hgdownload.cse.ucsc.edu/goldenPath/hg19/encodeDCC/wgEncodeSydhTfbs/	wgEncodeSydhTfbsK562Pol2StdPk.narrowPeak.gz
wgEncodeHaibTfbsHepg2P300V0416101PkRep1.broadPeak.gz.merged.hg18.bed.gz	Peaks	HepG2	ChipSeq	p300	NA	ftp://hgdownload.cse.ucsc.edu/goldenPath/hg19/encodeDCC/wgEncodeHaibTfbs/	wgEncodeHaibTfbsHepg2P300V0416101PkRep1.broadPeak.gz,wgEncodeHaibTfbsHepg2P300V0416101PkRep2.broadPeak.gz
wgEncodeBroadHistoneHmecH3k27acStdPk.broadPeak.gz.merged.hg18.bed.gz	Peaks	HMEC	ChipSeq	H3K27ac	std	ftp://hgdownload.cse.ucsc.edu/goldenPath/hg19/encodeDCC/wgEncodeBroadHistone/	wgEncodeBroadHistoneHmecH3k27acStdPk.broadPeak.gz
wgEncodeBroadHistoneHepg2H3k36me3StdPk.broadPeak.gz.merged.hg18.bed.gz	Peaks	HepG2	ChipSeq	H3K36me3	std	ftp://hgdownload.cse.ucsc.edu/goldenPath/hg19/encodeDCC/wgEncodeBroadHistone/	wgEncodeBroadHistoneHepg2H3k36me3StdPk.broadPeak.gz
wgEncodeBroadHistoneHsmmH3k27acStdPk.broadPeak.gz.merged.hg18.bed.gz	Peaks	HSMM	ChipSeq	H3K27ac	std	ftp://hgdownload.cse.ucsc.edu/goldenPath/hg19/encodeDCC/wgEncodeBroadHistone/	wgEncodeBroadHistoneHsmmH3k27acStdPk.broadPeak.gz
wgEncodeSydhTfbsHepg2Srebp1PravastStdPk.narrowPeak.gz.merged.hg18.bed.gz	Peaks	HepG2	ChipSeq	SREBP1	std	ftp://hgdownload.cse.ucsc.edu/goldenPath/hg19/encodeDCC/wgEncodeSydhTfbs/	wgEncodeSydhTfbsHepg2Srebp1PravastStdPk.narrowPeak.gz
wgEncodeHaibTfbsK562Pol24h8V0416101PkRep1.broadPeak.gz.merged.hg18.bed.gz	Peaks	K562	ChipSeq	Pol2-4H8	NA	ftp://hgdownload.cse.ucsc.edu/goldenPath/hg19/encodeDCC/wgEncodeHaibTfbs/	wgEncodeHaibTfbsK562Pol24h8V0416101PkRep1.broadPeak.gz,wgEncodeHaibTfbsK562Pol24h8V0416101PkRep2.broadPeak.gz
wgEncodeHaibTfbsK562Cebpbsc150V0422111PkRep1.broadPeak.gz.merged.hg18.bed.gz	Peaks	K562	ChipSeq	CEBPB_(SC-150)	NA	ftp://hgdownload.cse.ucsc.edu/goldenPath/hg19/encodeDCC/wgEncodeHaibTfbs/	wgEncodeHaibTfbsK562Cebpbsc150V0422111PkRep1.broadPeak.gz,wgEncodeHaibTfbsK562Cebpbsc150V0422111PkRep2.broadPeak.gz
wgEncodeUwHistoneHepg2H3k4me3StdHotspotsRep1.broadPeak.gz.merged.hg18.bed.gz	Hotspots	HepG2	ChipSeq	H3K4me3	std	ftp://hgdownload.cse.ucsc.edu/goldenPath/hg19/encodeDCC/wgEncodeUwHistone/	wgEncodeUwHistoneHepg2H3k4me3StdHotspotsRep1.broadPeak.gz,wgEncodeUwHistoneHepg2H3k4me3StdHotspotsRep2.broadPeak.gz
wgEncodeUwDnaseNhberaPkRep1.narrowPeak.gz.merged.hg18.bed.gz	Peaks	NHBE_RA	DnaseSeq	NA	NA	ftp://hgdownload.cse.ucsc.edu/goldenPath/hg19/encodeDCC/wgEncodeUwDnase/	wgEncodeUwDnaseNhberaPkRep1.narrowPeak.gz,wgEncodeUwDnaseNhberaPkRep2.narrowPeak.gz
wgEncodeUwDgfTh17Pk.narrowPeak.gz.merged.hg18.bed.gz	Peaks	Th17	DnaseDgf	NA	NA	ftp://hgdownload.cse.ucsc.edu/goldenPath/hg19/encodeDCC/wgEncodeUwDgf/	wgEncodeUwDgfTh17Pk.narrowPeak.gz
wgEncodeSydhTfbsGm12878Gcn5StdPk.narrowPeak.gz.merged.hg18.bed.gz	Peaks	GM12878	ChipSeq	GCN5	std	ftp://hgdownload.cse.ucsc.edu/goldenPath/hg19/encodeDCC/wgEncodeSydhTfbs/	wgEncodeSydhTfbsGm12878Gcn5StdPk.narrowPeak.gz
wgEncodeHaibMethylRrbsNhbeUwSitesRep1.bed.gz.merged.hg18.bed.gz	Sites	NHBE	MethylRrbs	NA	NA	ftp://hgdownload.cse.ucsc.edu/goldenPath/hg19/encodeDCC/wgEncodeHaibMethylRrbs/	wgEncodeHaibMethylRrbsNhbeUwSitesRep1.bed.gz,wgEncodeHaibMethylRrbsNhbeUwSitesRep2.bed.gz
wgEncodeSydhTfbsNb4CmycStdPk.narrowPeak.gz.merged.hg18.bed.gz	Peaks	NB4	ChipSeq	c-Myc	std	ftp://hgdownload.cse.ucsc.edu/goldenPath/hg19/encodeDCC/wgEncodeSydhTfbs/	wgEncodeSydhTfbsNb4CmycStdPk.narrowPeak.gz
wgEncodeUwTfbsAg04450CtcfStdPkRep1.narrowPeak.gz.merged.hg18.bed.gz	Peaks	AG04450	ChipSeq	CTCF	std	ftp://hgdownload.cse.ucsc.edu/goldenPath/hg19/encodeDCC/wgEncodeUwTfbs/	wgEncodeUwTfbsAg04450CtcfStdPkRep1.narrowPeak.gz,wgEncodeUwTfbsAg04450CtcfStdPkRep2.narrowPeak.gz
wgEncodeHaibTfbsH1hescSp1Pcr1xPkRep1.broadPeak.gz.merged.hg18.bed.gz	Peaks	H1-hESC	ChipSeq	SP1	NA	ftp://hgdownload.cse.ucsc.edu/goldenPath/hg19/encodeDCC/wgEncodeHaibTfbs/	wgEncodeHaibTfbsH1hescSp1Pcr1xPkRep1.broadPeak.gz,wgEncodeHaibTfbsH1hescSp1Pcr1xPkRep2.broadPeak.gz
wgEncodeHaibTfbsA549Ctcfsc5916Pcr1xDex100nmPkRep1.broadPeak.gz.merged.hg18.bed.gz	Peaks	A549	ChipSeq	CTCF_(SC-5916)	NA	ftp://hgdownload.cse.ucsc.edu/goldenPath/hg19/encodeDCC/wgEncodeHaibTfbs/	wgEncodeHaibTfbsA549Ctcfsc5916Pcr1xDex100nmPkRep1.broadPeak.gz,wgEncodeHaibTfbsA549Ctcfsc5916Pcr1xDex100nmPkRep2.broadPeak.gz
wgEncodeBroadHistoneMonocd14ro1746H3k36me3Pk.broadPeak.gz.merged.hg18.bed.gz	Peaks	Monocytes-CD14+_RO01746	ChipSeq	H3K36me3	std	ftp://hgdownload.cse.ucsc.edu/goldenPath/hg19/encodeDCC/wgEncodeBroadHistone/	wgEncodeBroadHistoneMonocd14ro1746H3k36me3Pk.broadPeak.gz
wgEncodeHaibTfbsGm12878NrsfPcr1xPkRep1.broadPeak.gz.merged.hg18.bed.gz	Peaks	GM12878	ChipSeq	NRSF	NA	ftp://hgdownload.cse.ucsc.edu/goldenPath/hg19/encodeDCC/wgEncodeHaibTfbs/	wgEncodeHaibTfbsGm12878NrsfPcr1xPkRep1.broadPeak.gz,wgEncodeHaibTfbsGm12878NrsfPcr1xPkRep2.broadPeak.gz
wgEncodeUwHistoneAg04449H3k4me3StdPkRep1.narrowPeak.gz.merged.hg18.bed.gz	Peaks	AG04449	ChipSeq	H3K4me3	std	ftp://hgdownload.cse.ucsc.edu/goldenPath/hg19/encodeDCC/wgEncodeUwHistone/	wgEncodeUwHistoneAg04449H3k4me3StdPkRep1.narrowPeak.gz,wgEncodeUwHistoneAg04449H3k4me3StdPkRep2.narrowPeak.gz
wgEncodeBroadHistoneA549H3k27me3Dex100nmPk.broadPeak.gz.merged.hg18.bed.gz	Peaks	A549	ChipSeq	H3K27me3	std	ftp://hgdownload.cse.ucsc.edu/goldenPath/hg19/encodeDCC/wgEncodeBroadHistone/	wgEncodeBroadHistoneA549H3k27me3Dex100nmPk.broadPeak.gz
wgEncodeUwTfbsGm12867CtcfStdPkRep1.narrowPeak.gz.merged.hg18.bed.gz	Peaks	GM12867	ChipSeq	CTCF	std	ftp://hgdownload.cse.ucsc.edu/goldenPath/hg19/encodeDCC/wgEncodeUwTfbs/	wgEncodeUwTfbsGm12867CtcfStdPkRep1.narrowPeak.gz,wgEncodeUwTfbsGm12867CtcfStdPkRep2.narrowPeak.gz
wgEncodeHaibTfbsK562Sp2sc643V0416102PkRep1.broadPeak.gz.merged.hg18.bed.gz	Peaks	K562	ChipSeq	SP2_(SC-643)	NA	ftp://hgdownload.cse.ucsc.edu/goldenPath/hg19/encodeDCC/wgEncodeHaibTfbs/	wgEncodeHaibTfbsK562Sp2sc643V0416102PkRep1.broadPeak.gz,wgEncodeHaibTfbsK562Sp2sc643V0416102PkRep2.broadPeak.gz
wgEncodeHaibTfbsGm12892Yy1V0416101PkRep1.broadPeak.gz.merged.hg18.bed.gz	Peaks	GM12892	ChipSeq	YY1	NA	ftp://hgdownload.cse.ucsc.edu/goldenPath/hg19/encodeDCC/wgEncodeHaibTfbs/	wgEncodeHaibTfbsGm12892Yy1V0416101PkRep1.broadPeak.gz,wgEncodeHaibTfbsGm12892Yy1V0416101PkRep2.broadPeak.gz
wgEncodeHaibTfbsK562Usf1V0416101PkRep1.broadPeak.gz.merged.hg18.bed.gz	Peaks	K562	ChipSeq	USF-1	NA	ftp://hgdownload.cse.ucsc.edu/goldenPath/hg19/encodeDCC/wgEncodeHaibTfbs/	wgEncodeHaibTfbsK562Usf1V0416101PkRep1.broadPeak.gz,wgEncodeHaibTfbsK562Usf1V0416101PkRep2.broadPeak.gz
wgEncodeUwTfbsGm12866CtcfStdHotspotsRep1.broadPeak.gz.merged.hg18.bed.gz	Hotspots	GM12866	ChipSeq	CTCF	std	ftp://hgdownload.cse.ucsc.edu/goldenPath/hg19/encodeDCC/wgEncodeUwTfbs/	wgEncodeUwTfbsGm12866CtcfStdHotspotsRep1.broadPeak.gz,wgEncodeUwTfbsGm12866CtcfStdHotspotsRep2.broadPeak.gz
wgEncodeOpenChromDnaseLncapAndroPk.narrowPeak.gz.merged.hg18.bed.gz	Peaks	LNCaP	DnaseSeq	NA	NA	ftp://hgdownload.cse.ucsc.edu/goldenPath/hg19/encodeDCC/wgEncodeOpenChromDnase/	wgEncodeOpenChromDnaseLncapAndroPk.narrowPeak.gz
wgEncodeOpenChromDnaseGm12892Pk.narrowPeak.gz.merged.hg18.bed.gz	Peaks	GM12892	DnaseSeq	NA	NA	ftp://hgdownload.cse.ucsc.edu/goldenPath/hg19/encodeDCC/wgEncodeOpenChromDnase/	wgEncodeOpenChromDnaseGm12892Pk.narrowPeak.gz
wgEncodeBroadHistoneOsteoH3k79me2Pk.broadPeak.gz.merged.hg18.bed.gz	Peaks	Osteobl	ChipSeq	H3K79me2	std	ftp://hgdownload.cse.ucsc.edu/goldenPath/hg19/encodeDCC/wgEncodeBroadHistone/	wgEncodeBroadHistoneOsteoH3k79me2Pk.broadPeak.gz
wgEncodeUwDnaseTh1HotspotsRep1.broadPeak.gz.merged.hg18.bed.gz	Hotspots	Th1	DnaseSeq	NA	NA	ftp://hgdownload.cse.ucsc.edu/goldenPath/hg19/encodeDCC/wgEncodeUwDnase/	wgEncodeUwDnaseTh1HotspotsRep1.broadPeak.gz,wgEncodeUwDnaseTh1HotspotsRep2.broadPeak.gz
wgEncodeOpenChromDnaseK562Pk.narrowPeak.gz.merged.hg18.bed.gz	Peaks	K562	DnaseSeq	NA	NA	ftp://hgdownload.cse.ucsc.edu/goldenPath/hg19/encodeDCC/wgEncodeOpenChromDnase/	wgEncodeOpenChromDnaseK562Pk.narrowPeak.gz
wgEncodeUwDgfTh2wb54553204Pk.narrowPeak.gz.merged.hg18.bed.gz	Peaks	Th2_Wb54553204	DnaseDgf	NA	NA	ftp://hgdownload.cse.ucsc.edu/goldenPath/hg19/encodeDCC/wgEncodeUwDgf/	wgEncodeUwDgfTh2wb54553204Pk.narrowPeak.gz
wgEncodeUwHistoneSknshraH3k36me3StdPkRep1.narrowPeak.gz.merged.hg18.bed.gz	Peaks	SK-N-SH_RA	ChipSeq	H3K36me3	std	ftp://hgdownload.cse.ucsc.edu/goldenPath/hg19/encodeDCC/wgEncodeUwHistone/	wgEncodeUwHistoneSknshraH3k36me3StdPkRep1.narrowPeak.gz,wgEncodeUwHistoneSknshraH3k36me3StdPkRep2.narrowPeak.gz
wgEncodeBroadHistoneGm12878H3k36me3StdPk.broadPeak.gz.merged.hg18.bed.gz	Peaks	GM12878	ChipSeq	H3K36me3	std	ftp://hgdownload.cse.ucsc.edu/goldenPath/hg19/encodeDCC/wgEncodeBroadHistone/	wgEncodeBroadHistoneGm12878H3k36me3StdPk.broadPeak.gz
wgEncodeHaibTfbsHepg2Hnf4asc8987V0416101PkRep1.broadPeak.gz.merged.hg18.bed.gz	Peaks	HepG2	ChipSeq	HNF4A_(SC-8987)	NA	ftp://hgdownload.cse.ucsc.edu/goldenPath/hg19/encodeDCC/wgEncodeHaibTfbs/	wgEncodeHaibTfbsHepg2Hnf4asc8987V0416101PkRep1.broadPeak.gz,wgEncodeHaibTfbsHepg2Hnf4asc8987V0416101PkRep2.broadPeak.gz
wgEncodeHaibTfbsU87NrsfPcr2xPkRep1.broadPeak.gz.merged.hg18.bed.gz	Peaks	U87	ChipSeq	NRSF	NA	ftp://hgdownload.cse.ucsc.edu/goldenPath/hg19/encodeDCC/wgEncodeHaibTfbs/	wgEncodeHaibTfbsU87NrsfPcr2xPkRep1.broadPeak.gz,wgEncodeHaibTfbsU87NrsfPcr2xPkRep2.broadPeak.gz
wgEncodeUwDnaseK562Znf4g7d3PkRep1.narrowPeak.gz.merged.hg18.bed.gz	Peaks	K562	DnaseSeq	NA	NA	ftp://hgdownload.cse.ucsc.edu/goldenPath/hg19/encodeDCC/wgEncodeUwDnase/	wgEncodeUwDnaseK562Znf4g7d3PkRep1.narrowPeak.gz,wgEncodeUwDnaseK562Znf4g7d3PkRep2.narrowPeak.gz
wgEncodeHaibTfbsGm12878Pol24h8Pcr1xPkRep1.broadPeak.gz.merged.hg18.bed.gz	Peaks	GM12878	ChipSeq	Pol2-4H8	NA	ftp://hgdownload.cse.ucsc.edu/goldenPath/hg19/encodeDCC/wgEncodeHaibTfbs/	wgEncodeHaibTfbsGm12878Pol24h8Pcr1xPkRep1.broadPeak.gz,wgEncodeHaibTfbsGm12878Pol24h8Pcr1xPkRep2.broadPeak.gz
wgEncodeOpenChromFaireHepg2Pk.narrowPeak.gz.merged.hg18.bed.gz	Peaks	HepG2	FaireSeq	NA	NA	ftp://hgdownload.cse.ucsc.edu/goldenPath/hg19/encodeDCC/wgEncodeOpenChromFaire/	wgEncodeOpenChromFaireHepg2Pk.narrowPeak.gz
wgEncodeHaibMethylRrbsNhaUwSitesRep1.bed.gz.merged.hg18.bed.gz	Sites	NH-A	MethylRrbs	NA	NA	ftp://hgdownload.cse.ucsc.edu/goldenPath/hg19/encodeDCC/wgEncodeHaibMethylRrbs/	wgEncodeHaibMethylRrbsNhaUwSitesRep1.bed.gz,wgEncodeHaibMethylRrbsNhaUwSitesRep2.bed.gz
wgEncodeSydhTfbsHepg2Corestsc30189IggrabPk.narrowPeak.gz.merged.hg18.bed.gz	Peaks	HepG2	ChipSeq	COREST_(sc-30189)	IgG-rab	ftp://hgdownload.cse.ucsc.edu/goldenPath/hg19/encodeDCC/wgEncodeSydhTfbs/	wgEncodeSydhTfbsHepg2Corestsc30189IggrabPk.narrowPeak.gz
wgEncodeHaibTfbsK562Rad21V0416102PkRep1.broadPeak.gz.merged.hg18.bed.gz	Peaks	K562	ChipSeq	Rad21	NA	ftp://hgdownload.cse.ucsc.edu/goldenPath/hg19/encodeDCC/wgEncodeHaibTfbs/	wgEncodeHaibTfbsK562Rad21V0416102PkRep1.broadPeak.gz,wgEncodeHaibTfbsK562Rad21V0416102PkRep2.broadPeak.gz
wgEncodeHaibTfbsEcc1GrV0416102Dex100nmPkRep1.broadPeak.gz.merged.hg18.bed.gz	Peaks	ECC-1	ChipSeq	GR	NA	ftp://hgdownload.cse.ucsc.edu/goldenPath/hg19/encodeDCC/wgEncodeHaibTfbs/	wgEncodeHaibTfbsEcc1GrV0416102Dex100nmPkRep1.broadPeak.gz,wgEncodeHaibTfbsEcc1GrV0416102Dex100nmPkRep2.broadPeak.gz
wgEncodeHaibMethylRrbsAosmcDukeSitesRep1.bed.gz.merged.hg18.bed.gz	Sites	AoSMC	MethylRrbs	NA	NA	ftp://hgdownload.cse.ucsc.edu/goldenPath/hg19/encodeDCC/wgEncodeHaibMethylRrbs/	wgEncodeHaibMethylRrbsAosmcDukeSitesRep1.bed.gz,wgEncodeHaibMethylRrbsAosmcDukeSitesRep2.bed.gz
wgEncodeSydhTfbsHelas3Corestsc30189IggrabPk.narrowPeak.gz.merged.hg18.bed.gz	Peaks	HeLa-S3	ChipSeq	COREST_(sc-30189)	IgG-rab	ftp://hgdownload.cse.ucsc.edu/goldenPath/hg19/encodeDCC/wgEncodeSydhTfbs/	wgEncodeSydhTfbsHelas3Corestsc30189IggrabPk.narrowPeak.gz
wgEncodeHaibMethylRrbsAg04450UwstamgrowprotSitesRep1.bed9.gz.merged.hg18.bed.gz	Sites	AG04450	MethylRrbs	NA	NA	ftp://hgdownload.cse.ucsc.edu/goldenPath/hg19/encodeDCC/wgEncodeHaibMethylRrbs/	wgEncodeHaibMethylRrbsAg04450UwstamgrowprotSitesRep1.bed9.gz,wgEncodeHaibMethylRrbsAg04450UwstamgrowprotSitesRep2.bed9.gz
wgEncodeUwHistoneHuvecH3k36me3StdHotspotsRep1.broadPeak.gz.merged.hg18.bed.gz	Hotspots	HUVEC	ChipSeq	H3K36me3	std	ftp://hgdownload.cse.ucsc.edu/goldenPath/hg19/encodeDCC/wgEncodeUwHistone/	wgEncodeUwHistoneHuvecH3k36me3StdHotspotsRep1.broadPeak.gz,wgEncodeUwHistoneHuvecH3k36me3StdHotspotsRep2.broadPeak.gz
wgEncodeUwDnaseHl60HotspotsRep1.broadPeak.gz.merged.hg18.bed.gz	Hotspots	HL-60	DnaseSeq	NA	NA	ftp://hgdownload.cse.ucsc.edu/goldenPath/hg19/encodeDCC/wgEncodeUwDnase/	wgEncodeUwDnaseHl60HotspotsRep1.broadPeak.gz,wgEncodeUwDnaseHl60HotspotsRep2.broadPeak.gz
wgEncodeUwDgfHmvecfHotspots.broadPeak.gz.merged.hg18.bed.gz	Hotspots	HMVEC-dLy-Neo	DnaseDgf	NA	NA	ftp://hgdownload.cse.ucsc.edu/goldenPath/hg19/encodeDCC/wgEncodeUwDgf/	wgEncodeUwDgfHmvecfHotspots.broadPeak.gz
wgEncodeUwHistoneHcfH3k4me3StdHotspotsRep1.broadPeak.gz.merged.hg18.bed.gz	Hotspots	HCF	ChipSeq	H3K4me3	std	ftp://hgdownload.cse.ucsc.edu/goldenPath/hg19/encodeDCC/wgEncodeUwHistone/	wgEncodeUwHistoneHcfH3k4me3StdHotspotsRep1.broadPeak.gz,wgEncodeUwHistoneHcfH3k4me3StdHotspotsRep2.broadPeak.gz
wgEncodeOpenChromDnaseGm18507Pk.narrowPeak.gz.merged.hg18.bed.gz	Peaks	GM18507	DnaseSeq	NA	NA	ftp://hgdownload.cse.ucsc.edu/goldenPath/hg19/encodeDCC/wgEncodeOpenChromDnase/	wgEncodeOpenChromDnaseGm18507Pk.narrowPeak.gz
wgEncodeSydhTfbsK562E2f4UcdPk.narrowPeak.gz.merged.hg18.bed.gz	Peaks	K562	ChipSeq	E2F4	UCDavis	ftp://hgdownload.cse.ucsc.edu/goldenPath/hg19/encodeDCC/wgEncodeSydhTfbs/	wgEncodeSydhTfbsK562E2f4UcdPk.narrowPeak.gz
wgEncodeOpenChromFaireMedulloPk.narrowPeak.gz.merged.hg18.bed.gz	Peaks	Medullo	FaireSeq	NA	NA	ftp://hgdownload.cse.ucsc.edu/goldenPath/hg19/encodeDCC/wgEncodeOpenChromFaire/	wgEncodeOpenChromFaireMedulloPk.narrowPeak.gz
wgEncodeBroadHistoneH1hescH3k27acStdPk.broadPeak.gz.merged.hg18.bed.gz	Peaks	H1-hESC	ChipSeq	H3K27ac	std	ftp://hgdownload.cse.ucsc.edu/goldenPath/hg19/encodeDCC/wgEncodeBroadHistone/	wgEncodeBroadHistoneH1hescH3k27acStdPk.broadPeak.gz
wgEncodeSydhTfbsK562CjunStdPk.narrowPeak.gz.merged.hg18.bed.gz	Peaks	K562	ChipSeq	c-Jun	std	ftp://hgdownload.cse.ucsc.edu/goldenPath/hg19/encodeDCC/wgEncodeSydhTfbs/	wgEncodeSydhTfbsK562CjunStdPk.narrowPeak.gz
wgEncodeUwTfbsGm12867CtcfStdHotspotsRep1.broadPeak.gz.merged.hg18.bed.gz	Hotspots	GM12867	ChipSeq	CTCF	std	ftp://hgdownload.cse.ucsc.edu/goldenPath/hg19/encodeDCC/wgEncodeUwTfbs/	wgEncodeUwTfbsGm12867CtcfStdHotspotsRep1.broadPeak.gz,wgEncodeUwTfbsGm12867CtcfStdHotspotsRep2.broadPeak.gz
wgEncodeUwHistoneHelas3H3k27me3StdHotspotsRep1.broadPeak.gz.merged.hg18.bed.gz	Hotspots	HeLa-S3	ChipSeq	H3K27me3	std	ftp://hgdownload.cse.ucsc.edu/goldenPath/hg19/encodeDCC/wgEncodeUwHistone/	wgEncodeUwHistoneHelas3H3k27me3StdHotspotsRep1.broadPeak.gz,wgEncodeUwHistoneHelas3H3k27me3StdHotspotsRep2.broadPeak.gz
wgEncodeUwDnaseNhlfPkRep1.narrowPeak.gz.merged.hg18.bed.gz	Peaks	NHLF	DnaseSeq	NA	NA	ftp://hgdownload.cse.ucsc.edu/goldenPath/hg19/encodeDCC/wgEncodeUwDnase/	wgEncodeUwDnaseNhlfPkRep1.narrowPeak.gz,wgEncodeUwDnaseNhlfPkRep2.narrowPeak.gz
wgEncodeBroadHistoneNhlfH3k27acStdPk.broadPeak.gz.merged.hg18.bed.gz	Peaks	NHLF	ChipSeq	H3K27ac	std	ftp://hgdownload.cse.ucsc.edu/goldenPath/hg19/encodeDCC/wgEncodeBroadHistone/	wgEncodeBroadHistoneNhlfH3k27acStdPk.broadPeak.gz
wgEncodeUwDgfNb4Pk.narrowPeak.gz.merged.hg18.bed.gz	Peaks	NB4	DnaseDgf	NA	NA	ftp://hgdownload.cse.ucsc.edu/goldenPath/hg19/encodeDCC/wgEncodeUwDgf/	wgEncodeUwDgfNb4Pk.narrowPeak.gz
wgEncodeBroadHistoneOsteoblH3k4me1StdPk.broadPeak.gz.merged.hg18.bed.gz	Peaks	Osteobl	ChipSeq	H3K4me1	std	ftp://hgdownload.cse.ucsc.edu/goldenPath/hg19/encodeDCC/wgEncodeBroadHistone/	wgEncodeBroadHistoneOsteoblH3k4me1StdPk.broadPeak.gz
wgEncodeUwDnaseHelas3PkRep1.narrowPeak.gz.merged.hg18.bed.gz	Peaks	HeLa-S3	DnaseSeq	NA	NA	ftp://hgdownload.cse.ucsc.edu/goldenPath/hg19/encodeDCC/wgEncodeUwDnase/	wgEncodeUwDnaseHelas3PkRep1.narrowPeak.gz,wgEncodeUwDnaseHelas3PkRep2.narrowPeak.gz
wgEncodeBroadHistoneGm12878H3k4me2StdPk.broadPeak.gz.merged.hg18.bed.gz	Peaks	GM12878	ChipSeq	H3K4me2	std	ftp://hgdownload.cse.ucsc.edu/goldenPath/hg19/encodeDCC/wgEncodeBroadHistone/	wgEncodeBroadHistoneGm12878H3k4me2StdPk.broadPeak.gz
wgEncodeHaibMethylRrbsMcf7OpenchromgrowprotSitesRep1.bed9.gz.merged.hg18.bed.gz	Sites	MCF-7	MethylRrbs	NA	NA	ftp://hgdownload.cse.ucsc.edu/goldenPath/hg19/encodeDCC/wgEncodeHaibMethylRrbs/	wgEncodeHaibMethylRrbsMcf7OpenchromgrowprotSitesRep1.bed9.gz,wgEncodeHaibMethylRrbsMcf7OpenchromgrowprotSitesRep2.bed9.gz
wgEncodeSydhTfbsH1hescMafkIggrabPk.narrowPeak.gz.merged.hg18.bed.gz	Peaks	H1-hESC	ChipSeq	MafK_(ab50322)	IgG-rab	ftp://hgdownload.cse.ucsc.edu/goldenPath/hg19/encodeDCC/wgEncodeSydhTfbs/	wgEncodeSydhTfbsH1hescMafkIggrabPk.narrowPeak.gz
wgEncodeUwHistoneHepg2H3k36me3StdHotspotsRep1.broadPeak.gz.merged.hg18.bed.gz	Hotspots	HepG2	ChipSeq	H3K36me3	std	ftp://hgdownload.cse.ucsc.edu/goldenPath/hg19/encodeDCC/wgEncodeUwHistone/	wgEncodeUwHistoneHepg2H3k36me3StdHotspotsRep1.broadPeak.gz,wgEncodeUwHistoneHepg2H3k36me3StdHotspotsRep2.broadPeak.gz
wgEncodeUwDnaseK562Znf2c10c5PkRep1.narrowPeak.gz.merged.hg18.bed.gz	Peaks	K562	DnaseSeq	NA	NA	ftp://hgdownload.cse.ucsc.edu/goldenPath/hg19/encodeDCC/wgEncodeUwDnase/	wgEncodeUwDnaseK562Znf2c10c5PkRep1.narrowPeak.gz,wgEncodeUwDnaseK562Znf2c10c5PkRep2.narrowPeak.gz
wgEncodeUwDgfGm06990Hotspots.broadPeak.gz.merged.hg18.bed.gz	Hotspots	GM06990	DnaseDgf	NA	NA	ftp://hgdownload.cse.ucsc.edu/goldenPath/hg19/encodeDCC/wgEncodeUwDgf/	wgEncodeUwDgfGm06990Hotspots.broadPeak.gz
wgEncodeSydhTfbsK562Chd2ab68301IggrabPk.narrowPeak.gz.merged.hg18.bed.gz	Peaks	K562	ChipSeq	CHD2_(AB68301)	IgG-rab	ftp://hgdownload.cse.ucsc.edu/goldenPath/hg19/encodeDCC/wgEncodeSydhTfbs/	wgEncodeSydhTfbsK562Chd2ab68301IggrabPk.narrowPeak.gz
wgEncodeHaibMethylRrbsSknshHaibSitesRep1.bed.gz.merged.hg18.bed.gz	Sites	SK-N-SH	MethylRrbs	NA	NA	ftp://hgdownload.cse.ucsc.edu/goldenPath/hg19/encodeDCC/wgEncodeHaibMethylRrbs/	wgEncodeHaibMethylRrbsSknshHaibSitesRep1.bed.gz,wgEncodeHaibMethylRrbsSknshHaibSitesRep2.bed.gz
wgEncodeUwHistoneHcmH3k4me3StdHotspotsRep1.broadPeak.gz.merged.hg18.bed.gz	Hotspots	HCM	ChipSeq	H3K4me3	std	ftp://hgdownload.cse.ucsc.edu/goldenPath/hg19/encodeDCC/wgEncodeUwHistone/	wgEncodeUwHistoneHcmH3k4me3StdHotspotsRep1.broadPeak.gz,wgEncodeUwHistoneHcmH3k4me3StdHotspotsRep2.broadPeak.gz
wgEncodeOpenChromFaireK562OhureaPk.narrowPeak.gz.merged.hg18.bed.gz	Peaks	K562	FaireSeq	NA	NA	ftp://hgdownload.cse.ucsc.edu/goldenPath/hg19/encodeDCC/wgEncodeOpenChromFaire/	wgEncodeOpenChromFaireK562OhureaPk.narrowPeak.gz
wgEncodeHaibTfbsPanc1NrsfPcr2xPkRep1.broadPeak.gz.merged.hg18.bed.gz	Peaks	PANC-1	ChipSeq	NRSF	NA	ftp://hgdownload.cse.ucsc.edu/goldenPath/hg19/encodeDCC/wgEncodeHaibTfbs/	wgEncodeHaibTfbsPanc1NrsfPcr2xPkRep1.broadPeak.gz,wgEncodeHaibTfbsPanc1NrsfPcr2xPkRep2.broadPeak.gz
wgEncodeSydhTfbsGm18951Pol2IggmusPk.narrowPeak.gz.merged.hg18.bed.gz	Peaks	GM18951	ChipSeq	Pol2	IgG-mus	ftp://hgdownload.cse.ucsc.edu/goldenPath/hg19/encodeDCC/wgEncodeSydhTfbs/	wgEncodeSydhTfbsGm18951Pol2IggmusPk.narrowPeak.gz
wgEncodeBroadHistoneNhaH3k4me1StdPk.broadPeak.gz.merged.hg18.bed.gz	Peaks	NH-A	ChipSeq	H3K4me1	std	ftp://hgdownload.cse.ucsc.edu/goldenPath/hg19/encodeDCC/wgEncodeBroadHistone/	wgEncodeBroadHistoneNhaH3k4me1StdPk.broadPeak.gz
wgEncodeUwHistoneHuvecH3k36me3StdPkRep1.narrowPeak.gz.merged.hg18.bed.gz	Peaks	HUVEC	ChipSeq	H3K36me3	std	ftp://hgdownload.cse.ucsc.edu/goldenPath/hg19/encodeDCC/wgEncodeUwHistone/	wgEncodeUwHistoneHuvecH3k36me3StdPkRep1.narrowPeak.gz,wgEncodeUwHistoneHuvecH3k36me3StdPkRep2.narrowPeak.gz
wgEncodeUwHistoneHbmecH3k4me3StdHotspotsRep1.broadPeak.gz.merged.hg18.bed.gz	Hotspots	HBMEC	ChipSeq	H3K4me3	std	ftp://hgdownload.cse.ucsc.edu/goldenPath/hg19/encodeDCC/wgEncodeUwHistone/	wgEncodeUwHistoneHbmecH3k4me3StdHotspotsRep1.broadPeak.gz,wgEncodeUwHistoneHbmecH3k4me3StdHotspotsRep2.broadPeak.gz
wgEncodeUwTfbsHuvecCtcfStdPkRep1.narrowPeak.gz.merged.hg18.bed.gz	Peaks	HUVEC	ChipSeq	CTCF	std	ftp://hgdownload.cse.ucsc.edu/goldenPath/hg19/encodeDCC/wgEncodeUwTfbs/	wgEncodeUwTfbsHuvecCtcfStdPkRep1.narrowPeak.gz,wgEncodeUwTfbsHuvecCtcfStdPkRep2.narrowPeak.gz
wgEncodeUwDnaseNhdfadPkRep1.narrowPeak.gz.merged.hg18.bed.gz	Peaks	NHDF-Ad	DnaseSeq	NA	NA	ftp://hgdownload.cse.ucsc.edu/goldenPath/hg19/encodeDCC/wgEncodeUwDnase/	wgEncodeUwDnaseNhdfadPkRep1.narrowPeak.gz,wgEncodeUwDnaseNhdfadPkRep2.narrowPeak.gz
wgEncodeBroadHistoneNhdfadH3k4me3StdPk.broadPeak.gz.merged.hg18.bed.gz	Peaks	NHDF-Ad	ChipSeq	H3K4me3	std	ftp://hgdownload.cse.ucsc.edu/goldenPath/hg19/encodeDCC/wgEncodeBroadHistone/	wgEncodeBroadHistoneNhdfadH3k4me3StdPk.broadPeak.gz
wgEncodeBroadHistoneK562Suz12051317Pk.broadPeak.gz.merged.hg18.bed.gz	Peaks	K562	ChipSeq	SUZ12_(05-1317)	std	ftp://hgdownload.cse.ucsc.edu/goldenPath/hg19/encodeDCC/wgEncodeBroadHistone/	wgEncodeBroadHistoneK562Suz12051317Pk.broadPeak.gz
wgEncodeBroadHistoneK562Lsd1Pk.broadPeak.gz.merged.hg18.bed.gz	Peaks	K562	ChipSeq	LSD1	std	ftp://hgdownload.cse.ucsc.edu/goldenPath/hg19/encodeDCC/wgEncodeBroadHistone/	wgEncodeBroadHistoneK562Lsd1Pk.broadPeak.gz
wgEncodeBroadHistoneH1hescPlu1Pk.broadPeak.gz.merged.hg18.bed.gz	Peaks	H1-hESC	ChipSeq	PLU1	std	ftp://hgdownload.cse.ucsc.edu/goldenPath/hg19/encodeDCC/wgEncodeBroadHistone/	wgEncodeBroadHistoneH1hescPlu1Pk.broadPeak.gz
wgEncodeHaibMethylRrbsBcskeletalmuscleh12817nBiochainSitesRep1.bed.gz.merged.hg18.bed.gz	Sites	BC_Skeletal_Muscle_H12817N	MethylRrbs	NA	NA	ftp://hgdownload.cse.ucsc.edu/goldenPath/hg19/encodeDCC/wgEncodeHaibMethylRrbs/	wgEncodeHaibMethylRrbsBcskeletalmuscleh12817nBiochainSitesRep1.bed.gz,wgEncodeHaibMethylRrbsBcskeletalmuscleh12817nBiochainSitesRep2.bed.gz
wgEncodeUwHistoneGm12878H3k4me3StdPkRep1.narrowPeak.gz.merged.hg18.bed.gz	Peaks	GM12878	ChipSeq	H3K4me3	std	ftp://hgdownload.cse.ucsc.edu/goldenPath/hg19/encodeDCC/wgEncodeUwHistone/	wgEncodeUwHistoneGm12878H3k4me3StdPkRep1.narrowPeak.gz,wgEncodeUwHistoneGm12878H3k4me3StdPkRep2.narrowPeak.gz
wgEncodeBroadHistoneNhaH3k79me2Pk.broadPeak.gz.merged.hg18.bed.gz	Peaks	NH-A	ChipSeq	H3K79me2	std	ftp://hgdownload.cse.ucsc.edu/goldenPath/hg19/encodeDCC/wgEncodeBroadHistone/	wgEncodeBroadHistoneNhaH3k79me2Pk.broadPeak.gz
wgEncodeHaibMethylRrbsHct116StanfordSitesRep1.bed.gz.merged.hg18.bed.gz	Sites	HCT-116	MethylRrbs	NA	NA	ftp://hgdownload.cse.ucsc.edu/goldenPath/hg19/encodeDCC/wgEncodeHaibMethylRrbs/	wgEncodeHaibMethylRrbsHct116StanfordSitesRep1.bed.gz,wgEncodeHaibMethylRrbsHct116StanfordSitesRep2.bed.gz
wgEncodeUwHistoneK562H3k36me3StdHotspotsRep1.broadPeak.gz.merged.hg18.bed.gz	Hotspots	K562	ChipSeq	H3K36me3	std	ftp://hgdownload.cse.ucsc.edu/goldenPath/hg19/encodeDCC/wgEncodeUwHistone/	wgEncodeUwHistoneK562H3k36me3StdHotspotsRep1.broadPeak.gz,wgEncodeUwHistoneK562H3k36me3StdHotspotsRep2.broadPeak.gz
wgEncodeUwTfbsHbmecCtcfStdHotspotsRep1.broadPeak.gz.merged.hg18.bed.gz	Hotspots	HBMEC	ChipSeq	CTCF	std	ftp://hgdownload.cse.ucsc.edu/goldenPath/hg19/encodeDCC/wgEncodeUwTfbs/	wgEncodeUwTfbsHbmecCtcfStdHotspotsRep1.broadPeak.gz,wgEncodeUwTfbsHbmecCtcfStdHotspotsRep2.broadPeak.gz
wgEncodeOpenChromSynthH1hescPk.bed.gz.merged.hg18.bed.gz	Peaks	H1-hESC	Combined	NA	NA	ftp://hgdownload.cse.ucsc.edu/goldenPath/hg19/encodeDCC/wgEncodeOpenChromSynth/	wgEncodeOpenChromSynthH1hescPk.bed.gz
wgEncodeUwHistoneHreH3k27me3StdPkRep1.narrowPeak.gz.merged.hg18.bed.gz	Peaks	HRE	ChipSeq	H3K27me3	std	ftp://hgdownload.cse.ucsc.edu/goldenPath/hg19/encodeDCC/wgEncodeUwHistone/	wgEncodeUwHistoneHreH3k27me3StdPkRep1.narrowPeak.gz,wgEncodeUwHistoneHreH3k27me3StdPkRep2.narrowPeak.gz
wgEncodeUwDgfAg10803Pk.narrowPeak.gz.merged.hg18.bed.gz	Peaks	AG10803	DnaseDgf	NA	NA	ftp://hgdownload.cse.ucsc.edu/goldenPath/hg19/encodeDCC/wgEncodeUwDgf/	wgEncodeUwDgfAg10803Pk.narrowPeak.gz
wgEncodeSydhTfbsGm12878Ikzf1iknuclaStdPk.narrowPeak.gz.merged.hg18.bed.gz	Peaks	GM12878	ChipSeq	IKZF1_(IkN)_(UCLA)	std	ftp://hgdownload.cse.ucsc.edu/goldenPath/hg19/encodeDCC/wgEncodeSydhTfbs/	wgEncodeSydhTfbsGm12878Ikzf1iknuclaStdPk.narrowPeak.gz
wgEncodeOpenChromChipK562CtcfPk.narrowPeak.gz.merged.hg18.bed.gz	Peaks	K562	ChipSeq	CTCF	NA	ftp://hgdownload.cse.ucsc.edu/goldenPath/hg19/encodeDCC/wgEncodeOpenChromChip/	wgEncodeOpenChromChipK562CtcfPk.narrowPeak.gz
wgEncodeSydhTfbsK562Yy1UcdPk.narrowPeak.gz.merged.hg18.bed.gz	Peaks	K562	ChipSeq	YY1	UCDavis	ftp://hgdownload.cse.ucsc.edu/goldenPath/hg19/encodeDCC/wgEncodeSydhTfbs/	wgEncodeSydhTfbsK562Yy1UcdPk.narrowPeak.gz
wgEncodeSydhTfbsK562Mazab85725IggrabPk.narrowPeak.gz.merged.hg18.bed.gz	Peaks	K562	ChipSeq	MAZ_(ab85725)	IgG-rab	ftp://hgdownload.cse.ucsc.edu/goldenPath/hg19/encodeDCC/wgEncodeSydhTfbs/	wgEncodeSydhTfbsK562Mazab85725IggrabPk.narrowPeak.gz
wgEncodeSydhTfbsImr90Rad21IggrabPk.narrowPeak.gz.merged.hg18.bed.gz	Peaks	IMR90	ChipSeq	Rad21	IgG-rab	ftp://hgdownload.cse.ucsc.edu/goldenPath/hg19/encodeDCC/wgEncodeSydhTfbs/	wgEncodeSydhTfbsImr90Rad21IggrabPk.narrowPeak.gz
wgEncodeUwDgfHpfHotspots.broadPeak.gz.merged.hg18.bed.gz	Hotspots	HPF	DnaseDgf	NA	NA	ftp://hgdownload.cse.ucsc.edu/goldenPath/hg19/encodeDCC/wgEncodeUwDgf/	wgEncodeUwDgfHpfHotspots.broadPeak.gz
wgEncodeUwDgfK562Hotspots.broadPeak.gz.merged.hg18.bed.gz	Hotspots	K562	DnaseDgf	NA	NA	ftp://hgdownload.cse.ucsc.edu/goldenPath/hg19/encodeDCC/wgEncodeUwDgf/	wgEncodeUwDgfK562Hotspots.broadPeak.gz
wgEncodeSydhTfbsK562CebpbIggrabPk.narrowPeak.gz.merged.hg18.bed.gz	Peaks	K562	ChipSeq	CEBPB	IgG-rab	ftp://hgdownload.cse.ucsc.edu/goldenPath/hg19/encodeDCC/wgEncodeSydhTfbs/	wgEncodeSydhTfbsK562CebpbIggrabPk.narrowPeak.gz
wgEncodeSydhTfbsHuvecCfosUcdPk.narrowPeak.gz.merged.hg18.bed.gz	Peaks	HUVEC	ChipSeq	c-Fos	UCDavis	ftp://hgdownload.cse.ucsc.edu/goldenPath/hg19/encodeDCC/wgEncodeSydhTfbs/	wgEncodeSydhTfbsHuvecCfosUcdPk.narrowPeak.gz
wgEncodeHaibTfbsHepg2NrsfV0416101PkRep1.broadPeak.gz.merged.hg18.bed.gz	Peaks	HepG2	ChipSeq	NRSF	NA	ftp://hgdownload.cse.ucsc.edu/goldenPath/hg19/encodeDCC/wgEncodeHaibTfbs/	wgEncodeHaibTfbsHepg2NrsfV0416101PkRep1.broadPeak.gz,wgEncodeHaibTfbsHepg2NrsfV0416101PkRep2.broadPeak.gz
wgEncodeHaibMethylRrbsUch1DukeSitesRep1.bed.gz.merged.hg18.bed.gz	Sites	UCH-1	MethylRrbs	NA	NA	ftp://hgdownload.cse.ucsc.edu/goldenPath/hg19/encodeDCC/wgEncodeHaibMethylRrbs/	wgEncodeHaibMethylRrbsUch1DukeSitesRep1.bed.gz,wgEncodeHaibMethylRrbsUch1DukeSitesRep2.bed.gz
wgEncodeSydhTfbsA549Bhlhe40IggrabPk.narrowPeak.gz.merged.hg18.bed.gz	Peaks	A549	ChipSeq	BHLHE40	IgG-rab	ftp://hgdownload.cse.ucsc.edu/goldenPath/hg19/encodeDCC/wgEncodeSydhTfbs/	wgEncodeSydhTfbsA549Bhlhe40IggrabPk.narrowPeak.gz
wgEncodeUwTfbsGm12872CtcfStdHotspotsRep1.broadPeak.gz.merged.hg18.bed.gz	Hotspots	GM12872	ChipSeq	CTCF	std	ftp://hgdownload.cse.ucsc.edu/goldenPath/hg19/encodeDCC/wgEncodeUwTfbs/	wgEncodeUwTfbsGm12872CtcfStdHotspotsRep1.broadPeak.gz,wgEncodeUwTfbsGm12872CtcfStdHotspotsRep2.broadPeak.gz
wgEncodeHaibMethylRrbsCmkUwSitesRep1.bed.gz.merged.hg18.bed.gz	Sites	CMK	MethylRrbs	NA	NA	ftp://hgdownload.cse.ucsc.edu/goldenPath/hg19/encodeDCC/wgEncodeHaibMethylRrbs/	wgEncodeHaibMethylRrbsCmkUwSitesRep1.bed.gz,wgEncodeHaibMethylRrbsCmkUwSitesRep2.bed.gz
wgEncodeUwTfbsHreCtcfStdPkRep1.narrowPeak.gz.merged.hg18.bed.gz	Peaks	HRE	ChipSeq	CTCF	std	ftp://hgdownload.cse.ucsc.edu/goldenPath/hg19/encodeDCC/wgEncodeUwTfbs/	wgEncodeUwTfbsHreCtcfStdPkRep1.narrowPeak.gz,wgEncodeUwTfbsHreCtcfStdPkRep2.narrowPeak.gz
wgEncodeSydhTfbsGm08714Znf274UcdPk.narrowPeak.gz.merged.hg18.bed.gz	Peaks	GM08714	ChipSeq	ZNF274	UCDavis	ftp://hgdownload.cse.ucsc.edu/goldenPath/hg19/encodeDCC/wgEncodeSydhTfbs/	wgEncodeSydhTfbsGm08714Znf274UcdPk.narrowPeak.gz
wgEncodeHaibTfbsK562Zbtb33Pcr1xPkRep1.broadPeak.gz.merged.hg18.bed.gz	Peaks	K562	ChipSeq	ZBTB33	NA	ftp://hgdownload.cse.ucsc.edu/goldenPath/hg19/encodeDCC/wgEncodeHaibTfbs/	wgEncodeHaibTfbsK562Zbtb33Pcr1xPkRep1.broadPeak.gz,wgEncodeHaibTfbsK562Zbtb33Pcr1xPkRep2.broadPeak.gz
wgEncodeBroadHistoneHsmmCtcfStdPk.broadPeak.gz.merged.hg18.bed.gz	Peaks	HSMM	ChipSeq	CTCF	std	ftp://hgdownload.cse.ucsc.edu/goldenPath/hg19/encodeDCC/wgEncodeBroadHistone/	wgEncodeBroadHistoneHsmmCtcfStdPk.broadPeak.gz
wgEncodeUwHistoneNhlfH3k04me3StdHotspotsRep1.broadPeak.gz.merged.hg18.bed.gz	Hotspots	NHLF	ChipSeq	H3K4me3	std	ftp://hgdownload.cse.ucsc.edu/goldenPath/hg19/encodeDCC/wgEncodeUwHistone/	wgEncodeUwHistoneNhlfH3k04me3StdHotspotsRep1.broadPeak.gz,wgEncodeUwHistoneNhlfH3k04me3StdHotspotsRep2.broadPeak.gz
wgEncodeUwDnaseWi38OhtamHotspotsRep1.broadPeak.gz.merged.hg18.bed.gz	Hotspots	WI-38	DnaseSeq	NA	NA	ftp://hgdownload.cse.ucsc.edu/goldenPath/hg19/encodeDCC/wgEncodeUwDnase/	wgEncodeUwDnaseWi38OhtamHotspotsRep1.broadPeak.gz,wgEncodeUwDnaseWi38OhtamHotspotsRep2.broadPeak.gz
wgEncodeSydhTfbsH1hescCtbp2UcdPk.narrowPeak.gz.merged.hg18.bed.gz	Peaks	H1-hESC	ChipSeq	CtBP2	UCDavis	ftp://hgdownload.cse.ucsc.edu/goldenPath/hg19/encodeDCC/wgEncodeSydhTfbs/	wgEncodeSydhTfbsH1hescCtbp2UcdPk.narrowPeak.gz
wgEncodeBroadHistoneCd20H2azPk.broadPeak.gz.merged.hg18.bed.gz	Peaks	CD20+	ChipSeq	H2A.Z	std	ftp://hgdownload.cse.ucsc.edu/goldenPath/hg19/encodeDCC/wgEncodeBroadHistone/	wgEncodeBroadHistoneCd20H2azPk.broadPeak.gz
wgEncodeHaibTfbsGm12878Mta3sc81325V0422111PkRep1.broadPeak.gz.merged.hg18.bed.gz	Peaks	GM12878	ChipSeq	MTA3_(SC-81325)	NA	ftp://hgdownload.cse.ucsc.edu/goldenPath/hg19/encodeDCC/wgEncodeHaibTfbs/	wgEncodeHaibTfbsGm12878Mta3sc81325V0422111PkRep1.broadPeak.gz,wgEncodeHaibTfbsGm12878Mta3sc81325V0422111PkRep2.broadPeak.gz
wgEncodeOpenChromDnaseAdultcd4th1Pk.narrowPeak.gz.merged.hg18.bed.gz	Peaks	Adult_CD4_Th1	DnaseSeq	NA	NA	ftp://hgdownload.cse.ucsc.edu/goldenPath/hg19/encodeDCC/wgEncodeOpenChromDnase/	wgEncodeOpenChromDnaseAdultcd4th1Pk.narrowPeak.gz
wgEncodeHaibTfbsGm12878Tcf12Pcr1xPkRep1.broadPeak.gz.merged.hg18.bed.gz	Peaks	GM12878	ChipSeq	TCF12	NA	ftp://hgdownload.cse.ucsc.edu/goldenPath/hg19/encodeDCC/wgEncodeHaibTfbs/	wgEncodeHaibTfbsGm12878Tcf12Pcr1xPkRep1.broadPeak.gz,wgEncodeHaibTfbsGm12878Tcf12Pcr1xPkRep2.broadPeak.gz
wgEncodeBroadHistoneNhaH4k20me1Pk.broadPeak.gz.merged.hg18.bed.gz	Peaks	NH-A	ChipSeq	H4K20me1	std	ftp://hgdownload.cse.ucsc.edu/goldenPath/hg19/encodeDCC/wgEncodeBroadHistone/	wgEncodeBroadHistoneNhaH4k20me1Pk.broadPeak.gz
wgEncodeHaibTfbsK562Taf1V0416101PkRep1.broadPeak.gz.merged.hg18.bed.gz	Peaks	K562	ChipSeq	TAF1	NA	ftp://hgdownload.cse.ucsc.edu/goldenPath/hg19/encodeDCC/wgEncodeHaibTfbs/	wgEncodeHaibTfbsK562Taf1V0416101PkRep1.broadPeak.gz,wgEncodeHaibTfbsK562Taf1V0416101PkRep2.broadPeak.gz
wgEncodeUwDnaseHconfHotspotsRep1.broadPeak.gz.merged.hg18.bed.gz	Hotspots	HConF	DnaseSeq	NA	NA	ftp://hgdownload.cse.ucsc.edu/goldenPath/hg19/encodeDCC/wgEncodeUwDnase/	wgEncodeUwDnaseHconfHotspotsRep1.broadPeak.gz,wgEncodeUwDnaseHconfHotspotsRep2.broadPeak.gz
wgEncodeSydhTfbsK562Irf1Ifna30StdPk.narrowPeak.gz.merged.hg18.bed.gz	Peaks	K562	ChipSeq	IRF1	std	ftp://hgdownload.cse.ucsc.edu/goldenPath/hg19/encodeDCC/wgEncodeSydhTfbs/	wgEncodeSydhTfbsK562Irf1Ifna30StdPk.narrowPeak.gz
wgEncodeSydhTfbsK562Bach1sc14700IggrabPk.narrowPeak.gz.merged.hg18.bed.gz	Peaks	K562	ChipSeq	Bach1_(sc-14700)	IgG-rab	ftp://hgdownload.cse.ucsc.edu/goldenPath/hg19/encodeDCC/wgEncodeSydhTfbs/	wgEncodeSydhTfbsK562Bach1sc14700IggrabPk.narrowPeak.gz
wgEncodeUwDgfHipeHotspots.broadPeak.gz.merged.hg18.bed.gz	Hotspots	HIPEpiC	DnaseDgf	NA	NA	ftp://hgdownload.cse.ucsc.edu/goldenPath/hg19/encodeDCC/wgEncodeUwDgf/	wgEncodeUwDgfHipeHotspots.broadPeak.gz
wgEncodeHaibTfbsHepg2Zbtb33V0416101PkRep1.broadPeak.gz.merged.hg18.bed.gz	Peaks	HepG2	ChipSeq	ZBTB33	NA	ftp://hgdownload.cse.ucsc.edu/goldenPath/hg19/encodeDCC/wgEncodeHaibTfbs/	wgEncodeHaibTfbsHepg2Zbtb33V0416101PkRep1.broadPeak.gz,wgEncodeHaibTfbsHepg2Zbtb33V0416101PkRep2.broadPeak.gz
wgEncodeDacMapabilityConsensusExcludable.bed.gz.merged.hg18.bed.gz	Excludable	NA	Mapability	NA	NA	ftp://hgdownload.cse.ucsc.edu/goldenPath/hg19/encodeDCC/wgEncodeMapability/	wgEncodeDacMapabilityConsensusExcludable.bed.gz
wgEncodeSydhTfbsH1hescChd1a301218aIggrabPk.narrowPeak.gz.merged.hg18.bed.gz	Peaks	H1-hESC	ChipSeq	CHD1_(A301-218A)	IgG-rab	ftp://hgdownload.cse.ucsc.edu/goldenPath/hg19/encodeDCC/wgEncodeSydhTfbs/	wgEncodeSydhTfbsH1hescChd1a301218aIggrabPk.narrowPeak.gz
wgEncodeHaibTfbsGm12891Pou2f2Pcr1xPkRep1.broadPeak.gz.merged.hg18.bed.gz	Peaks	GM12891	ChipSeq	POU2F2	NA	ftp://hgdownload.cse.ucsc.edu/goldenPath/hg19/encodeDCC/wgEncodeHaibTfbs/	wgEncodeHaibTfbsGm12891Pou2f2Pcr1xPkRep1.broadPeak.gz,wgEncodeHaibTfbsGm12891Pou2f2Pcr1xPkRep2.broadPeak.gz
wgEncodeBroadHistoneNhlfH3k09me3Pk.broadPeak.gz.merged.hg18.bed.gz	Peaks	NHLF	ChipSeq	H3K9me3	std	ftp://hgdownload.cse.ucsc.edu/goldenPath/hg19/encodeDCC/wgEncodeBroadHistone/	wgEncodeBroadHistoneNhlfH3k09me3Pk.broadPeak.gz
wgEncodeUwDgfHmfHotspots.broadPeak.gz.merged.hg18.bed.gz	Hotspots	HMF	DnaseDgf	NA	NA	ftp://hgdownload.cse.ucsc.edu/goldenPath/hg19/encodeDCC/wgEncodeUwDgf/	wgEncodeUwDgfHmfHotspots.broadPeak.gz
wgEncodeUwDnaseSknmcHotspotsRep1.broadPeak.gz.merged.hg18.bed.gz	Hotspots	SK-N-MC	DnaseSeq	NA	NA	ftp://hgdownload.cse.ucsc.edu/goldenPath/hg19/encodeDCC/wgEncodeUwDnase/	wgEncodeUwDnaseSknmcHotspotsRep1.broadPeak.gz,wgEncodeUwDnaseSknmcHotspotsRep2.broadPeak.gz
wgEncodeHaibMethylRrbsHepg2HudsonalphagrowprotSitesRep1.bed9.gz.merged.hg18.bed.gz	Sites	HepG2	MethylRrbs	NA	NA	ftp://hgdownload.cse.ucsc.edu/goldenPath/hg19/encodeDCC/wgEncodeHaibMethylRrbs/	wgEncodeHaibMethylRrbsHepg2HudsonalphagrowprotSitesRep1.bed9.gz,wgEncodeHaibMethylRrbsHepg2HudsonalphagrowprotSitesRep2.bed9.gz
wgEncodeOpenChromDnaseNhekPk.narrowPeak.gz.merged.hg18.bed.gz	Peaks	NHEK	DnaseSeq	NA	NA	ftp://hgdownload.cse.ucsc.edu/goldenPath/hg19/encodeDCC/wgEncodeOpenChromDnase/	wgEncodeOpenChromDnaseNhekPk.narrowPeak.gz
wgEncodeUwDnaseHct116PkRep1.narrowPeak.gz.merged.hg18.bed.gz	Peaks	HCT-116	DnaseSeq	NA	NA	ftp://hgdownload.cse.ucsc.edu/goldenPath/hg19/encodeDCC/wgEncodeUwDnase/	wgEncodeUwDnaseHct116PkRep1.narrowPeak.gz,wgEncodeUwDnaseHct116PkRep2.narrowPeak.gz
wgEncodeBroadHistoneK562CtcfStdPk.broadPeak.gz.merged.hg18.bed.gz	Peaks	K562	ChipSeq	CTCF	std	ftp://hgdownload.cse.ucsc.edu/goldenPath/hg19/encodeDCC/wgEncodeBroadHistone/	wgEncodeBroadHistoneK562CtcfStdPk.broadPeak.gz
wgEncodeUwDnaseT47dPkRep1.narrowPeak.gz.merged.hg18.bed.gz	Peaks	T-47D	DnaseSeq	NA	NA	ftp://hgdownload.cse.ucsc.edu/goldenPath/hg19/encodeDCC/wgEncodeUwDnase/	wgEncodeUwDnaseT47dPkRep1.narrowPeak.gz,wgEncodeUwDnaseT47dPkRep2.narrowPeak.gz
wgEncodeOpenChromFaireGm12878Pk.narrowPeak.gz.merged.hg18.bed.gz	Peaks	GM12878	FaireSeq	NA	NA	ftp://hgdownload.cse.ucsc.edu/goldenPath/hg19/encodeDCC/wgEncodeOpenChromFaire/	wgEncodeOpenChromFaireGm12878Pk.narrowPeak.gz
wgEncodeUwTfbsHrpeCtcfStdPkRep1.narrowPeak.gz.merged.hg18.bed.gz	Peaks	HRPEpiC	ChipSeq	CTCF	std	ftp://hgdownload.cse.ucsc.edu/goldenPath/hg19/encodeDCC/wgEncodeUwTfbs/	wgEncodeUwTfbsHrpeCtcfStdPkRep1.narrowPeak.gz,wgEncodeUwTfbsHrpeCtcfStdPkRep2.narrowPeak.gz
wgEncodeSydhTfbsK562Znf263UcdPk.narrowPeak.gz.merged.hg18.bed.gz	Peaks	K562	ChipSeq	ZNF263	UCDavis	ftp://hgdownload.cse.ucsc.edu/goldenPath/hg19/encodeDCC/wgEncodeSydhTfbs/	wgEncodeSydhTfbsK562Znf263UcdPk.narrowPeak.gz
wgEncodeOpenChromDnaseLncapPk.narrowPeak.gz.merged.hg18.bed.gz	Peaks	LNCaP	DnaseSeq	NA	NA	ftp://hgdownload.cse.ucsc.edu/goldenPath/hg19/encodeDCC/wgEncodeOpenChromDnase/	wgEncodeOpenChromDnaseLncapPk.narrowPeak.gz
wgEncodeSydhTfbsMcf10aesCfosTam112hHvdPk.narrowPeak.gz.merged.hg18.bed.gz	Peaks	MCF10A-Er-Src	ChipSeq	c-Fos	Harvard_Control	ftp://hgdownload.cse.ucsc.edu/goldenPath/hg19/encodeDCC/wgEncodeSydhTfbs/	wgEncodeSydhTfbsMcf10aesCfosTam112hHvdPk.narrowPeak.gz
wgEncodeHaibMethylRrbsBjUwSitesRep1.bed.gz.merged.hg18.bed.gz	Sites	BJ	MethylRrbs	NA	NA	ftp://hgdownload.cse.ucsc.edu/goldenPath/hg19/encodeDCC/wgEncodeHaibMethylRrbs/	wgEncodeHaibMethylRrbsBjUwSitesRep1.bed.gz,wgEncodeHaibMethylRrbsBjUwSitesRep2.bed.gz
wgEncodeHaibMethylRrbsNb4UwSitesRep1.bed.gz.merged.hg18.bed.gz	Sites	NB4	MethylRrbs	NA	NA	ftp://hgdownload.cse.ucsc.edu/goldenPath/hg19/encodeDCC/wgEncodeHaibMethylRrbs/	wgEncodeHaibMethylRrbsNb4UwSitesRep1.bed.gz,wgEncodeHaibMethylRrbsNb4UwSitesRep2.bed.gz
wgEncodeOpenChromDnaseCllPk.narrowPeak.gz.merged.hg18.bed.gz	Peaks	CLL	DnaseSeq	NA	NA	ftp://hgdownload.cse.ucsc.edu/goldenPath/hg19/encodeDCC/wgEncodeOpenChromDnase/	wgEncodeOpenChromDnaseCllPk.narrowPeak.gz
wgEncodeHaibTfbsHepg2GabpPcr2xPkRep1.broadPeak.gz.merged.hg18.bed.gz	Peaks	HepG2	ChipSeq	GABP	NA	ftp://hgdownload.cse.ucsc.edu/goldenPath/hg19/encodeDCC/wgEncodeHaibTfbs/	wgEncodeHaibTfbsHepg2GabpPcr2xPkRep1.broadPeak.gz,wgEncodeHaibTfbsHepg2GabpPcr2xPkRep2.broadPeak.gz
wgEncodeBroadHistoneHuvecH3k4me1StdPk.broadPeak.gz.merged.hg18.bed.gz	Peaks	HUVEC	ChipSeq	H3K4me1	std	ftp://hgdownload.cse.ucsc.edu/goldenPath/hg19/encodeDCC/wgEncodeBroadHistone/	wgEncodeBroadHistoneHuvecH3k4me1StdPk.broadPeak.gz
wgEncodeHaibTfbsA549Sin3ak20V0422111Etoh02PkRep1.broadPeak.gz.merged.hg18.bed.gz	Peaks	A549	ChipSeq	Sin3Ak-20	NA	ftp://hgdownload.cse.ucsc.edu/goldenPath/hg19/encodeDCC/wgEncodeHaibTfbs/	wgEncodeHaibTfbsA549Sin3ak20V0422111Etoh02PkRep1.broadPeak.gz,wgEncodeHaibTfbsA549Sin3ak20V0422111Etoh02PkRep2.broadPeak.gz
wgEncodeHaibTfbsK562Egr1V0416101PkRep1.broadPeak.gz.merged.hg18.bed.gz	Peaks	K562	ChipSeq	Egr-1	NA	ftp://hgdownload.cse.ucsc.edu/goldenPath/hg19/encodeDCC/wgEncodeHaibTfbs/	wgEncodeHaibTfbsK562Egr1V0416101PkRep1.broadPeak.gz,wgEncodeHaibTfbsK562Egr1V0416101PkRep2.broadPeak.gz
wgEncodeBroadHistoneMonocd14ro1746H3k09acPk.broadPeak.gz.merged.hg18.bed.gz	Peaks	Monocytes-CD14+_RO01746	ChipSeq	H3K9ac	std	ftp://hgdownload.cse.ucsc.edu/goldenPath/hg19/encodeDCC/wgEncodeBroadHistone/	wgEncodeBroadHistoneMonocd14ro1746H3k09acPk.broadPeak.gz
wgEncodeSydhTfbsK562CjunIfng30StdPk.narrowPeak.gz.merged.hg18.bed.gz	Peaks	K562	ChipSeq	c-Jun	std	ftp://hgdownload.cse.ucsc.edu/goldenPath/hg19/encodeDCC/wgEncodeSydhTfbs/	wgEncodeSydhTfbsK562CjunIfng30StdPk.narrowPeak.gz
wgEncodeHaibMethylRrbsBcstomach0111002BiochainSitesRep1.bed.gz.merged.hg18.bed.gz	Sites	BC_Stomach_01-11002	MethylRrbs	NA	NA	ftp://hgdownload.cse.ucsc.edu/goldenPath/hg19/encodeDCC/wgEncodeHaibMethylRrbs/	wgEncodeHaibMethylRrbsBcstomach0111002BiochainSitesRep1.bed.gz,wgEncodeHaibMethylRrbsBcstomach0111002BiochainSitesRep2.bed.gz
wgEncodeSydhTfbsHepg2CjunIggrabPk.narrowPeak.gz.merged.hg18.bed.gz	Peaks	HepG2	ChipSeq	c-Jun	IgG-rab	ftp://hgdownload.cse.ucsc.edu/goldenPath/hg19/encodeDCC/wgEncodeSydhTfbs/	wgEncodeSydhTfbsHepg2CjunIggrabPk.narrowPeak.gz
wgEncodeHaibMethylRrbsHelas3HaibSitesRep1.bed.gz.merged.hg18.bed.gz	Sites	HeLa-S3	MethylRrbs	NA	NA	ftp://hgdownload.cse.ucsc.edu/goldenPath/hg19/encodeDCC/wgEncodeHaibMethylRrbs/	wgEncodeHaibMethylRrbsHelas3HaibSitesRep1.bed.gz,wgEncodeHaibMethylRrbsHelas3HaibSitesRep2.bed.gz
wgEncodeBroadHistoneK562Chd7a301223a1Pk.broadPeak.gz.merged.hg18.bed.gz	Peaks	K562	ChipSeq	CHD7_(A301-223A-1)	std	ftp://hgdownload.cse.ucsc.edu/goldenPath/hg19/encodeDCC/wgEncodeBroadHistone/	wgEncodeBroadHistoneK562Chd7a301223a1Pk.broadPeak.gz
wgEncodeSydhTfbsK562Pol2Ifna30StdPk.narrowPeak.gz.merged.hg18.bed.gz	Peaks	K562	ChipSeq	Pol2	std	ftp://hgdownload.cse.ucsc.edu/goldenPath/hg19/encodeDCC/wgEncodeSydhTfbs/	wgEncodeSydhTfbsK562Pol2Ifna30StdPk.narrowPeak.gz
wgEncodeSydhTfbsHepg2Pol2PravastStdPk.narrowPeak.gz.merged.hg18.bed.gz	Peaks	HepG2	ChipSeq	Pol2	std	ftp://hgdownload.cse.ucsc.edu/goldenPath/hg19/encodeDCC/wgEncodeSydhTfbs/	wgEncodeSydhTfbsHepg2Pol2PravastStdPk.narrowPeak.gz
wgEncodeBroadHistoneHsmmtH4k20me1StdPk.broadPeak.gz.merged.hg18.bed.gz	Peaks	HSMMtube	ChipSeq	H4K20me1	std	ftp://hgdownload.cse.ucsc.edu/goldenPath/hg19/encodeDCC/wgEncodeBroadHistone/	wgEncodeBroadHistoneHsmmtH4k20me1StdPk.broadPeak.gz
wgEncodeUwDnaseHl60PkRep1.narrowPeak.gz.merged.hg18.bed.gz	Peaks	HL-60	DnaseSeq	NA	NA	ftp://hgdownload.cse.ucsc.edu/goldenPath/hg19/encodeDCC/wgEncodeUwDnase/	wgEncodeUwDnaseHl60PkRep1.narrowPeak.gz,wgEncodeUwDnaseHl60PkRep2.narrowPeak.gz
wgEncodeSydhTfbsK562Tf3c110StdPk.narrowPeak.gz.merged.hg18.bed.gz	Peaks	K562	ChipSeq	TFIIIC-110	std	ftp://hgdownload.cse.ucsc.edu/goldenPath/hg19/encodeDCC/wgEncodeSydhTfbs/	wgEncodeSydhTfbsK562Tf3c110StdPk.narrowPeak.gz
wgEncodeSydhTfbsK562Mxi1af4185IggrabPk.narrowPeak.gz.merged.hg18.bed.gz	Peaks	K562	ChipSeq	Mxi1_(AF4185)	IgG-rab	ftp://hgdownload.cse.ucsc.edu/goldenPath/hg19/encodeDCC/wgEncodeSydhTfbs/	wgEncodeSydhTfbsK562Mxi1af4185IggrabPk.narrowPeak.gz
wgEncodeBroadHistoneH1hescH4k20me1StdPk.broadPeak.gz.merged.hg18.bed.gz	Peaks	H1-hESC	ChipSeq	H4K20me1	std	ftp://hgdownload.cse.ucsc.edu/goldenPath/hg19/encodeDCC/wgEncodeBroadHistone/	wgEncodeBroadHistoneH1hescH4k20me1StdPk.broadPeak.gz
wgEncodeHaibTfbsA549Pol2Pcr2xEtoh02PkRep1.broadPeak.gz.merged.hg18.bed.gz	Peaks	A549	ChipSeq	Pol2	NA	ftp://hgdownload.cse.ucsc.edu/goldenPath/hg19/encodeDCC/wgEncodeHaibTfbs/	wgEncodeHaibTfbsA549Pol2Pcr2xEtoh02PkRep1.broadPeak.gz,wgEncodeHaibTfbsA549Pol2Pcr2xEtoh02PkRep2.broadPeak.gz
wgEncodeUwHistoneWi38H3k04me3OhtamStdPkRep1.narrowPeak.gz.merged.hg18.bed.gz	Peaks	WI-38	ChipSeq	H3K4me3	std	ftp://hgdownload.cse.ucsc.edu/goldenPath/hg19/encodeDCC/wgEncodeUwHistone/	wgEncodeUwHistoneWi38H3k04me3OhtamStdPkRep1.narrowPeak.gz,wgEncodeUwHistoneWi38H3k04me3OhtamStdPkRep2.narrowPeak.gz
wgEncodeUwDnaseHuvecHotspotsRep1.broadPeak.gz.merged.hg18.bed.gz	Hotspots	HUVEC	DnaseSeq	NA	NA	ftp://hgdownload.cse.ucsc.edu/goldenPath/hg19/encodeDCC/wgEncodeUwDnase/	wgEncodeUwDnaseHuvecHotspotsRep1.broadPeak.gz,wgEncodeUwDnaseHuvecHotspotsRep2.broadPeak.gz
wgEncodeHaibMethylRrbsNt2d1YalegrowprotSitesRep1.bed9.gz.merged.hg18.bed.gz	Sites	NT2-D1	MethylRrbs	NA	NA	ftp://hgdownload.cse.ucsc.edu/goldenPath/hg19/encodeDCC/wgEncodeHaibMethylRrbs/	wgEncodeHaibMethylRrbsNt2d1YalegrowprotSitesRep1.bed9.gz,wgEncodeHaibMethylRrbsNt2d1YalegrowprotSitesRep2.bed9.gz
wgEncodeUwDgfHgfHotspots.broadPeak.gz.merged.hg18.bed.gz	Hotspots	HGF	DnaseDgf	NA	NA	ftp://hgdownload.cse.ucsc.edu/goldenPath/hg19/encodeDCC/wgEncodeUwDgf/	wgEncodeUwDgfHgfHotspots.broadPeak.gz
wgEncodeHaibMethylRrbsBcleftventriclen41BiochainSitesRep1.bed.gz.merged.hg18.bed.gz	Sites	BC_Left_Ventricle_N41	MethylRrbs	NA	NA	ftp://hgdownload.cse.ucsc.edu/goldenPath/hg19/encodeDCC/wgEncodeHaibMethylRrbs/	wgEncodeHaibMethylRrbsBcleftventriclen41BiochainSitesRep1.bed.gz,wgEncodeHaibMethylRrbsBcleftventriclen41BiochainSitesRep2.bed.gz
wgEncodeUwHistoneHeeH3k4me3StdPkRep1.narrowPeak.gz.merged.hg18.bed.gz	Peaks	HEEpiC	ChipSeq	H3K4me3	std	ftp://hgdownload.cse.ucsc.edu/goldenPath/hg19/encodeDCC/wgEncodeUwHistone/	wgEncodeUwHistoneHeeH3k4me3StdPkRep1.narrowPeak.gz,wgEncodeUwHistoneHeeH3k4me3StdPkRep2.narrowPeak.gz
wgEncodeUwDnaseHgfHotspotsRep1.broadPeak.gz.merged.hg18.bed.gz	Hotspots	HGF	DnaseSeq	NA	NA	ftp://hgdownload.cse.ucsc.edu/goldenPath/hg19/encodeDCC/wgEncodeUwDnase/	wgEncodeUwDnaseHgfHotspotsRep1.broadPeak.gz,wgEncodeUwDnaseHgfHotspotsRep2.broadPeak.gz
wgEncodeUwDnasePanc1PkRep1.narrowPeak.gz.merged.hg18.bed.gz	Peaks	PANC-1	DnaseSeq	NA	NA	ftp://hgdownload.cse.ucsc.edu/goldenPath/hg19/encodeDCC/wgEncodeUwDnase/	wgEncodeUwDnasePanc1PkRep1.narrowPeak.gz,wgEncodeUwDnasePanc1PkRep2.narrowPeak.gz
wgEncodeSydhTfbsK562CtcfbIggrabPk.narrowPeak.gz.merged.hg18.bed.gz	Peaks	K562	ChipSeq	CTCF_(SC-15914)	IgG-rab	ftp://hgdownload.cse.ucsc.edu/goldenPath/hg19/encodeDCC/wgEncodeSydhTfbs/	wgEncodeSydhTfbsK562CtcfbIggrabPk.narrowPeak.gz
wgEncodeUwDnaseK562Znf4c50c4PkRep1.narrowPeak.gz.merged.hg18.bed.gz	Peaks	K562	DnaseSeq	NA	NA	ftp://hgdownload.cse.ucsc.edu/goldenPath/hg19/encodeDCC/wgEncodeUwDnase/	wgEncodeUwDnaseK562Znf4c50c4PkRep1.narrowPeak.gz,wgEncodeUwDnaseK562Znf4c50c4PkRep2.narrowPeak.gz
wgEncodeUwDnaseK562Znfa41c6HotspotsRep1.broadPeak.gz.merged.hg18.bed.gz	Hotspots	K562	DnaseSeq	NA	NA	ftp://hgdownload.cse.ucsc.edu/goldenPath/hg19/encodeDCC/wgEncodeUwDnase/	wgEncodeUwDnaseK562Znfa41c6HotspotsRep1.broadPeak.gz,wgEncodeUwDnaseK562Znfa41c6HotspotsRep2.broadPeak.gz
wgEncodeBroadHistoneNhekH3k36me3StdPk.broadPeak.gz.merged.hg18.bed.gz	Peaks	NHEK	ChipSeq	H3K36me3	std	ftp://hgdownload.cse.ucsc.edu/goldenPath/hg19/encodeDCC/wgEncodeBroadHistone/	wgEncodeBroadHistoneNhekH3k36me3StdPk.broadPeak.gz
wgEncodeHaibTfbsHepg2Cebpbsc150V0416101PkRep1.broadPeak.gz.merged.hg18.bed.gz	Peaks	HepG2	ChipSeq	CEBPB_(SC-150)	NA	ftp://hgdownload.cse.ucsc.edu/goldenPath/hg19/encodeDCC/wgEncodeHaibTfbs/	wgEncodeHaibTfbsHepg2Cebpbsc150V0416101PkRep1.broadPeak.gz,wgEncodeHaibTfbsHepg2Cebpbsc150V0416101PkRep2.broadPeak.gz
wgEncodeUwHistoneK562H3k4me3StdPkRep1.narrowPeak.gz.merged.hg18.bed.gz	Peaks	K562	ChipSeq	H3K4me3	std	ftp://hgdownload.cse.ucsc.edu/goldenPath/hg19/encodeDCC/wgEncodeUwHistone/	wgEncodeUwHistoneK562H3k4me3StdPkRep1.narrowPeak.gz,wgEncodeUwHistoneK562H3k4me3StdPkRep2.narrowPeak.gz
wgEncodeUwHistoneHreH3k4me3StdHotspotsRep1.broadPeak.gz.merged.hg18.bed.gz	Hotspots	HRE	ChipSeq	H3K4me3	std	ftp://hgdownload.cse.ucsc.edu/goldenPath/hg19/encodeDCC/wgEncodeUwHistone/	wgEncodeUwHistoneHreH3k4me3StdHotspotsRep1.broadPeak.gz,wgEncodeUwHistoneHreH3k4me3StdHotspotsRep2.broadPeak.gz
wgEncodeBroadHistoneK562Cbx8Pk.broadPeak.gz.merged.hg18.bed.gz	Peaks	K562	ChipSeq	CBX8	std	ftp://hgdownload.cse.ucsc.edu/goldenPath/hg19/encodeDCC/wgEncodeBroadHistone/	wgEncodeBroadHistoneK562Cbx8Pk.broadPeak.gz
wgEncodeSydhTfbsA549Rad21IggrabPk.narrowPeak.gz.merged.hg18.bed.gz	Peaks	A549	ChipSeq	Rad21	IgG-rab	ftp://hgdownload.cse.ucsc.edu/goldenPath/hg19/encodeDCC/wgEncodeSydhTfbs/	wgEncodeSydhTfbsA549Rad21IggrabPk.narrowPeak.gz
wgEncodeBroadHistoneHuvecH2azPk.broadPeak.gz.merged.hg18.bed.gz	Peaks	HUVEC	ChipSeq	H2A.Z	std	ftp://hgdownload.cse.ucsc.edu/goldenPath/hg19/encodeDCC/wgEncodeBroadHistone/	wgEncodeBroadHistoneHuvecH2azPk.broadPeak.gz
wgEncodeSydhTfbsMcf10aesStat3Tam112hHvdPk.narrowPeak.gz.merged.hg18.bed.gz	Peaks	MCF10A-Er-Src	ChipSeq	STAT3	Harvard_Control	ftp://hgdownload.cse.ucsc.edu/goldenPath/hg19/encodeDCC/wgEncodeSydhTfbs/	wgEncodeSydhTfbsMcf10aesStat3Tam112hHvdPk.narrowPeak.gz
wgEncodeSydhTfbsH1hescSuz12UcdPk.narrowPeak.gz.merged.hg18.bed.gz	Peaks	H1-hESC	ChipSeq	SUZ12	UCDavis	ftp://hgdownload.cse.ucsc.edu/goldenPath/hg19/encodeDCC/wgEncodeSydhTfbs/	wgEncodeSydhTfbsH1hescSuz12UcdPk.narrowPeak.gz
wgEncodeHaibMethylRrbsAg09309UwSitesRep1.bed.gz.merged.hg18.bed.gz	Sites	AG09309	MethylRrbs	NA	NA	ftp://hgdownload.cse.ucsc.edu/goldenPath/hg19/encodeDCC/wgEncodeHaibMethylRrbs/	wgEncodeHaibMethylRrbsAg09309UwSitesRep1.bed.gz,wgEncodeHaibMethylRrbsAg09309UwSitesRep2.bed.gz
wgEncodeBroadHistoneHepg2H3k4me3StdPk.broadPeak.gz.merged.hg18.bed.gz	Peaks	HepG2	ChipSeq	H3K4me3	std	ftp://hgdownload.cse.ucsc.edu/goldenPath/hg19/encodeDCC/wgEncodeBroadHistone/	wgEncodeBroadHistoneHepg2H3k4me3StdPk.broadPeak.gz
wgEncodeHaibMethylRrbsLncapAndroOpenchromgrowprotSitesRep1.bed9.gz.merged.hg18.bed.gz	Sites	LNCaP	MethylRrbs	NA	NA	ftp://hgdownload.cse.ucsc.edu/goldenPath/hg19/encodeDCC/wgEncodeHaibMethylRrbs/	wgEncodeHaibMethylRrbsLncapAndroOpenchromgrowprotSitesRep1.bed9.gz,wgEncodeHaibMethylRrbsLncapAndroOpenchromgrowprotSitesRep2.bed9.gz
wgEncodeBroadHistoneH1hescJmjd2aa300861a1Pk.broadPeak.gz.merged.hg18.bed.gz	Peaks	H1-hESC	ChipSeq	JMJD2A_(A300-861A-1)	std	ftp://hgdownload.cse.ucsc.edu/goldenPath/hg19/encodeDCC/wgEncodeBroadHistone/	wgEncodeBroadHistoneH1hescJmjd2aa300861a1Pk.broadPeak.gz
wgEncodeUwDnaseHgfPkRep1.narrowPeak.gz.merged.hg18.bed.gz	Peaks	HGF	DnaseSeq	NA	NA	ftp://hgdownload.cse.ucsc.edu/goldenPath/hg19/encodeDCC/wgEncodeUwDnase/	wgEncodeUwDnaseHgfPkRep1.narrowPeak.gz,wgEncodeUwDnaseHgfPkRep2.narrowPeak.gz
wgEncodeSydhTfbsK562Corestab24166IggrabPk.narrowPeak.gz.merged.hg18.bed.gz	Peaks	K562	ChipSeq	COREST_(ab24166)	IgG-rab	ftp://hgdownload.cse.ucsc.edu/goldenPath/hg19/encodeDCC/wgEncodeSydhTfbs/	wgEncodeSydhTfbsK562Corestab24166IggrabPk.narrowPeak.gz
wgEncodeBroadHistoneNhekCtcfStdPk.broadPeak.gz.merged.hg18.bed.gz	Peaks	NHEK	ChipSeq	CTCF	std	ftp://hgdownload.cse.ucsc.edu/goldenPath/hg19/encodeDCC/wgEncodeBroadHistone/	wgEncodeBroadHistoneNhekCtcfStdPk.broadPeak.gz
wgEncodeUwDnaseM059jHotspotsRep1.broadPeak.gz.merged.hg18.bed.gz	Hotspots	M059J	DnaseSeq	NA	NA	ftp://hgdownload.cse.ucsc.edu/goldenPath/hg19/encodeDCC/wgEncodeUwDnase/	wgEncodeUwDnaseM059jHotspotsRep1.broadPeak.gz,wgEncodeUwDnaseM059jHotspotsRep2.broadPeak.gz
wgEncodeSydhTfbsHelas3Brf2StdPk.narrowPeak.gz.merged.hg18.bed.gz	Peaks	HeLa-S3	ChipSeq	BRF2	std	ftp://hgdownload.cse.ucsc.edu/goldenPath/hg19/encodeDCC/wgEncodeSydhTfbs/	wgEncodeSydhTfbsHelas3Brf2StdPk.narrowPeak.gz
wgEncodeSydhTfbsHepg2Hnf4aForsklnStdPk.narrowPeak.gz.merged.hg18.bed.gz	Peaks	HepG2	ChipSeq	HNF4A	std	ftp://hgdownload.cse.ucsc.edu/goldenPath/hg19/encodeDCC/wgEncodeSydhTfbs/	wgEncodeSydhTfbsHepg2Hnf4aForsklnStdPk.narrowPeak.gz
wgEncodeUwHistoneJurkatH3k4me3StdPkRep1.narrowPeak.gz.merged.hg18.bed.gz	Peaks	Jurkat	ChipSeq	H3K4me3	std	ftp://hgdownload.cse.ucsc.edu/goldenPath/hg19/encodeDCC/wgEncodeUwHistone/	wgEncodeUwHistoneJurkatH3k4me3StdPkRep1.narrowPeak.gz,wgEncodeUwHistoneJurkatH3k4me3StdPkRep2.narrowPeak.gz
wgEncodeHaibTfbsH1hescP300V0416102PkRep1.broadPeak.gz.merged.hg18.bed.gz	Peaks	H1-hESC	ChipSeq	p300	NA	ftp://hgdownload.cse.ucsc.edu/goldenPath/hg19/encodeDCC/wgEncodeHaibTfbs/	wgEncodeHaibTfbsH1hescP300V0416102PkRep1.broadPeak.gz,wgEncodeHaibTfbsH1hescP300V0416102PkRep2.broadPeak.gz
wgEncodeSydhTfbsGm12878E2f4IggmusPk.narrowPeak.gz.merged.hg18.bed.gz	Peaks	GM12878	ChipSeq	E2F4	IgG-mus	ftp://hgdownload.cse.ucsc.edu/goldenPath/hg19/encodeDCC/wgEncodeSydhTfbs/	wgEncodeSydhTfbsGm12878E2f4IggmusPk.narrowPeak.gz
wgEncodeOpenChromDnaseFibropPk.narrowPeak.gz.merged.hg18.bed.gz	Peaks	FibroP	DnaseSeq	NA	NA	ftp://hgdownload.cse.ucsc.edu/goldenPath/hg19/encodeDCC/wgEncodeOpenChromDnase/	wgEncodeOpenChromDnaseFibropPk.narrowPeak.gz
wgEncodeBroadHistoneK562Cbx3sc101004Pk.broadPeak.gz.merged.hg18.bed.gz	Peaks	K562	ChipSeq	CBX3_(SC-101004)	std	ftp://hgdownload.cse.ucsc.edu/goldenPath/hg19/encodeDCC/wgEncodeBroadHistone/	wgEncodeBroadHistoneK562Cbx3sc101004Pk.broadPeak.gz
wgEncodeSydhTfbsHepg2TbpIggrabPk.narrowPeak.gz.merged.hg18.bed.gz	Peaks	HepG2	ChipSeq	TBP	IgG-rab	ftp://hgdownload.cse.ucsc.edu/goldenPath/hg19/encodeDCC/wgEncodeSydhTfbs/	wgEncodeSydhTfbsHepg2TbpIggrabPk.narrowPeak.gz
wgEncodeBroadHistoneNhdfadH3k9acStdPk.broadPeak.gz.merged.hg18.bed.gz	Peaks	NHDF-Ad	ChipSeq	H3K9ac	std	ftp://hgdownload.cse.ucsc.edu/goldenPath/hg19/encodeDCC/wgEncodeBroadHistone/	wgEncodeBroadHistoneNhdfadH3k9acStdPk.broadPeak.gz
wgEncodeUwTfbsGm06990CtcfStdHotspotsRep1.broadPeak.gz.merged.hg18.bed.gz	Hotspots	GM06990	ChipSeq	CTCF	std	ftp://hgdownload.cse.ucsc.edu/goldenPath/hg19/encodeDCC/wgEncodeUwTfbs/	wgEncodeUwTfbsGm06990CtcfStdHotspotsRep1.broadPeak.gz,wgEncodeUwTfbsGm06990CtcfStdHotspotsRep2.broadPeak.gz
wgEncodeBroadHistoneH1hescRbbp5a300109aStdPk.broadPeak.gz.merged.hg18.bed.gz	Peaks	H1-hESC	ChipSeq	RBBP5_(A300-109A)	std	ftp://hgdownload.cse.ucsc.edu/goldenPath/hg19/encodeDCC/wgEncodeBroadHistone/	wgEncodeBroadHistoneH1hescRbbp5a300109aStdPk.broadPeak.gz
wgEncodeSydhTfbsK562Tal1sc12984IggmusPk.narrowPeak.gz.merged.hg18.bed.gz	Peaks	K562	ChipSeq	TAL1_(SC-12984)	IgG-mus	ftp://hgdownload.cse.ucsc.edu/goldenPath/hg19/encodeDCC/wgEncodeSydhTfbs/	wgEncodeSydhTfbsK562Tal1sc12984IggmusPk.narrowPeak.gz
wgEncodeHaibTfbsGm12878Nfatc1sc17834V0422111PkRep1.broadPeak.gz.merged.hg18.bed.gz	Peaks	GM12878	ChipSeq	NFATC1_(SC-17834)	NA	ftp://hgdownload.cse.ucsc.edu/goldenPath/hg19/encodeDCC/wgEncodeHaibTfbs/	wgEncodeHaibTfbsGm12878Nfatc1sc17834V0422111PkRep1.broadPeak.gz,wgEncodeHaibTfbsGm12878Nfatc1sc17834V0422111PkRep2.broadPeak.gz
wgEncodeUwDgfHcfHotspots.broadPeak.gz.merged.hg18.bed.gz	Hotspots	HCF	DnaseDgf	NA	NA	ftp://hgdownload.cse.ucsc.edu/goldenPath/hg19/encodeDCC/wgEncodeUwDgf/	wgEncodeUwDgfHcfHotspots.broadPeak.gz
wgEncodeSydhTfbsK562NelfeStdPk.narrowPeak.gz.merged.hg18.bed.gz	Peaks	K562	ChipSeq	NELFe	std	ftp://hgdownload.cse.ucsc.edu/goldenPath/hg19/encodeDCC/wgEncodeSydhTfbs/	wgEncodeSydhTfbsK562NelfeStdPk.narrowPeak.gz
wgEncodeUwDnaseH7esDiffa5dPkRep1.narrowPeak.gz.merged.hg18.bed.gz	Peaks	H7-hESC	DnaseSeq	NA	NA	ftp://hgdownload.cse.ucsc.edu/goldenPath/hg19/encodeDCC/wgEncodeUwDnase/	wgEncodeUwDnaseH7esDiffa5dPkRep1.narrowPeak.gz,wgEncodeUwDnaseH7esDiffa5dPkRep2.narrowPeak.gz
wgEncodeSydhTfbsK562Pol2s2StdPk.narrowPeak.gz.merged.hg18.bed.gz	Peaks	K562	ChipSeq	Pol2(phosphoS2)	std	ftp://hgdownload.cse.ucsc.edu/goldenPath/hg19/encodeDCC/wgEncodeSydhTfbs/	wgEncodeSydhTfbsK562Pol2s2StdPk.narrowPeak.gz
wgEncodeHaibTfbsA549Fosl2V0422111Etoh02PkRep1.broadPeak.gz.merged.hg18.bed.gz	Peaks	A549	ChipSeq	FOSL2	NA	ftp://hgdownload.cse.ucsc.edu/goldenPath/hg19/encodeDCC/wgEncodeHaibTfbs/	wgEncodeHaibTfbsA549Fosl2V0422111Etoh02PkRep1.broadPeak.gz,wgEncodeHaibTfbsA549Fosl2V0422111Etoh02PkRep2.broadPeak.gz
wgEncodeHaibTfbsSknshraUsf1sc8983V0416102PkRep1.broadPeak.gz.merged.hg18.bed.gz	Peaks	SK-N-SH_RA	ChipSeq	USF1_(SC-8983)	NA	ftp://hgdownload.cse.ucsc.edu/goldenPath/hg19/encodeDCC/wgEncodeHaibTfbs/	wgEncodeHaibTfbsSknshraUsf1sc8983V0416102PkRep1.broadPeak.gz,wgEncodeHaibTfbsSknshraUsf1sc8983V0416102PkRep2.broadPeak.gz
wgEncodeHaibMethylRrbsPanc1UwSitesRep1.bed.gz.merged.hg18.bed.gz	Sites	PANC-1	MethylRrbs	NA	NA	ftp://hgdownload.cse.ucsc.edu/goldenPath/hg19/encodeDCC/wgEncodeHaibMethylRrbs/	wgEncodeHaibMethylRrbsPanc1UwSitesRep1.bed.gz,wgEncodeHaibMethylRrbsPanc1UwSitesRep2.bed.gz
wgEncodeBroadHistoneCd20H3k04me2Pk.broadPeak.gz.merged.hg18.bed.gz	Peaks	CD20+	ChipSeq	H3K4me2	std	ftp://hgdownload.cse.ucsc.edu/goldenPath/hg19/encodeDCC/wgEncodeBroadHistone/	wgEncodeBroadHistoneCd20H3k04me2Pk.broadPeak.gz
wgEncodeBroadHistoneH1hescHdac6a301341aPk.broadPeak.gz.merged.hg18.bed.gz	Peaks	H1-hESC	ChipSeq	HDAC6_(A301-341A)	std	ftp://hgdownload.cse.ucsc.edu/goldenPath/hg19/encodeDCC/wgEncodeBroadHistone/	wgEncodeBroadHistoneH1hescHdac6a301341aPk.broadPeak.gz
wgEncodeUwDnaseA549HotspotsRep1.broadPeak.gz.merged.hg18.bed.gz	Hotspots	A549	DnaseSeq	NA	NA	ftp://hgdownload.cse.ucsc.edu/goldenPath/hg19/encodeDCC/wgEncodeUwDnase/	wgEncodeUwDnaseA549HotspotsRep1.broadPeak.gz,wgEncodeUwDnaseA549HotspotsRep2.broadPeak.gz
wgEncodeBroadHistoneA549H3k09acEtoh02Pk.broadPeak.gz.merged.hg18.bed.gz	Peaks	A549	ChipSeq	H3K9ac	std	ftp://hgdownload.cse.ucsc.edu/goldenPath/hg19/encodeDCC/wgEncodeBroadHistone/	wgEncodeBroadHistoneA549H3k09acEtoh02Pk.broadPeak.gz
wgEncodeSydhTfbsGm18526Pol2IggmusPk.narrowPeak.gz.merged.hg18.bed.gz	Peaks	GM18526	ChipSeq	Pol2	IgG-mus	ftp://hgdownload.cse.ucsc.edu/goldenPath/hg19/encodeDCC/wgEncodeSydhTfbs/	wgEncodeSydhTfbsGm18526Pol2IggmusPk.narrowPeak.gz
wgEncodeHaibMethylRrbsAg09309UwstamgrowprotSitesRep1.bed9.gz.merged.hg18.bed.gz	Sites	AG09309	MethylRrbs	NA	NA	ftp://hgdownload.cse.ucsc.edu/goldenPath/hg19/encodeDCC/wgEncodeHaibMethylRrbs/	wgEncodeHaibMethylRrbsAg09309UwstamgrowprotSitesRep1.bed9.gz,wgEncodeHaibMethylRrbsAg09309UwstamgrowprotSitesRep2.bed9.gz
wgEncodeUwHistoneH7esH3k04me3StdDiffa2dHotspotsRep1.broadPeak.gz.merged.hg18.bed.gz	Hotspots	H7-hESC	ChipSeq	H3K4me3	std	ftp://hgdownload.cse.ucsc.edu/goldenPath/hg19/encodeDCC/wgEncodeUwHistone/	wgEncodeUwHistoneH7esH3k04me3StdDiffa2dHotspotsRep1.broadPeak.gz,wgEncodeUwHistoneH7esH3k04me3StdDiffa2dHotspotsRep2.broadPeak.gz
wgEncodeUwHistoneH7esH3k04me3StdPkRep1.narrowPeak.gz.merged.hg18.bed.gz	Peaks	H7-hESC	ChipSeq	H3K4me3	std	ftp://hgdownload.cse.ucsc.edu/goldenPath/hg19/encodeDCC/wgEncodeUwHistone/	wgEncodeUwHistoneH7esH3k04me3StdPkRep1.narrowPeak.gz,wgEncodeUwHistoneH7esH3k04me3StdPkRep2.narrowPeak.gz
wgEncodeUwDgfNhdfadHotspots.broadPeak.gz.merged.hg18.bed.gz	Hotspots	NHDF-Ad	DnaseDgf	NA	NA	ftp://hgdownload.cse.ucsc.edu/goldenPath/hg19/encodeDCC/wgEncodeUwDgf/	wgEncodeUwDgfNhdfadHotspots.broadPeak.gz
wgEncodeUwDgfK562Znfa41c6Pk.narrowPeak.gz.merged.hg18.bed.gz	Peaks	K562	DnaseDgf	NA	NA	ftp://hgdownload.cse.ucsc.edu/goldenPath/hg19/encodeDCC/wgEncodeUwDgf/	wgEncodeUwDgfK562Znfa41c6Pk.narrowPeak.gz
wgEncodeBroadHistoneGm12878H3k79me2StdPk.broadPeak.gz.merged.hg18.bed.gz	Peaks	GM12878	ChipSeq	H3K79me2	std	ftp://hgdownload.cse.ucsc.edu/goldenPath/hg19/encodeDCC/wgEncodeBroadHistone/	wgEncodeBroadHistoneGm12878H3k79me2StdPk.broadPeak.gz
wgEncodeUwDgfAoafHotspots.broadPeak.gz.merged.hg18.bed.gz	Hotspots	AoAF	DnaseDgf	NA	NA	ftp://hgdownload.cse.ucsc.edu/goldenPath/hg19/encodeDCC/wgEncodeUwDgf/	wgEncodeUwDgfAoafHotspots.broadPeak.gz
wgEncodeSydhTfbsK562Znf274m01UcdPk.narrowPeak.gz.merged.hg18.bed.gz	Peaks	K562	ChipSeq	ZNF274_(M01)	UCDavis	ftp://hgdownload.cse.ucsc.edu/goldenPath/hg19/encodeDCC/wgEncodeSydhTfbs/	wgEncodeSydhTfbsK562Znf274m01UcdPk.narrowPeak.gz
wgEncodeOpenChromChipGm12892CtcfPk.narrowPeak.gz.merged.hg18.bed.gz	Peaks	GM12892	ChipSeq	CTCF	NA	ftp://hgdownload.cse.ucsc.edu/goldenPath/hg19/encodeDCC/wgEncodeOpenChromChip/	wgEncodeOpenChromChipGm12892CtcfPk.narrowPeak.gz
wgEncodeUwDgfCd20ro01778Hotspots.broadPeak.gz.merged.hg18.bed.gz	Hotspots	CD20+_RO01778	DnaseDgf	NA	NA	ftp://hgdownload.cse.ucsc.edu/goldenPath/hg19/encodeDCC/wgEncodeUwDgf/	wgEncodeUwDgfCd20ro01778Hotspots.broadPeak.gz
wgEncodeUwDnaseM059jPkRep1.narrowPeak.gz.merged.hg18.bed.gz	Peaks	M059J	DnaseSeq	NA	NA	ftp://hgdownload.cse.ucsc.edu/goldenPath/hg19/encodeDCC/wgEncodeUwDnase/	wgEncodeUwDnaseM059jPkRep1.narrowPeak.gz,wgEncodeUwDnaseM059jPkRep2.narrowPeak.gz
wgEncodeUwHistoneBe2cH3k04me3StdHotspotsRep1.broadPeak.gz.merged.hg18.bed.gz	Hotspots	BE2_C	ChipSeq	H3K4me3	std	ftp://hgdownload.cse.ucsc.edu/goldenPath/hg19/encodeDCC/wgEncodeUwHistone/	wgEncodeUwHistoneBe2cH3k04me3StdHotspotsRep1.broadPeak.gz,wgEncodeUwHistoneBe2cH3k04me3StdHotspotsRep2.broadPeak.gz
wgEncodeSydhTfbsK562Usf2IggrabPk.narrowPeak.gz.merged.hg18.bed.gz	Peaks	K562	ChipSeq	USF2	IgG-rab	ftp://hgdownload.cse.ucsc.edu/goldenPath/hg19/encodeDCC/wgEncodeSydhTfbs/	wgEncodeSydhTfbsK562Usf2IggrabPk.narrowPeak.gz
wgEncodeOpenChromFaireGm19239Pk.narrowPeak.gz.merged.hg18.bed.gz	Peaks	GM19239	FaireSeq	NA	NA	ftp://hgdownload.cse.ucsc.edu/goldenPath/hg19/encodeDCC/wgEncodeOpenChromFaire/	wgEncodeOpenChromFaireGm19239Pk.narrowPeak.gz
wgEncodeSydhTfbsGm12878Stat1StdPk.narrowPeak.gz.merged.hg18.bed.gz	Peaks	GM12878	ChipSeq	STAT1	std	ftp://hgdownload.cse.ucsc.edu/goldenPath/hg19/encodeDCC/wgEncodeSydhTfbs/	wgEncodeSydhTfbsGm12878Stat1StdPk.narrowPeak.gz
wgEncodeHaibTfbsGm12892Pax5c20V0416101PkRep1.broadPeak.gz.merged.hg18.bed.gz	Peaks	GM12892	ChipSeq	PAX5-C20	NA	ftp://hgdownload.cse.ucsc.edu/goldenPath/hg19/encodeDCC/wgEncodeHaibTfbs/	wgEncodeHaibTfbsGm12892Pax5c20V0416101PkRep1.broadPeak.gz,wgEncodeHaibTfbsGm12892Pax5c20V0416101PkRep2.broadPeak.gz
wgEncodeHaibTfbsA549Usf1Pcr1xDex100nmPkRep1.broadPeak.gz.merged.hg18.bed.gz	Peaks	A549	ChipSeq	USF-1	NA	ftp://hgdownload.cse.ucsc.edu/goldenPath/hg19/encodeDCC/wgEncodeHaibTfbs/	wgEncodeHaibTfbsA549Usf1Pcr1xDex100nmPkRep1.broadPeak.gz,wgEncodeHaibTfbsA549Usf1Pcr1xDex100nmPkRep2.broadPeak.gz
wgEncodeHaibMethylRrbsMcf7UwstamgrowprotSitesRep1.bed9.gz.merged.hg18.bed.gz	Sites	MCF-7	MethylRrbs	NA	NA	ftp://hgdownload.cse.ucsc.edu/goldenPath/hg19/encodeDCC/wgEncodeHaibMethylRrbs/	wgEncodeHaibMethylRrbsMcf7UwstamgrowprotSitesRep1.bed9.gz,wgEncodeHaibMethylRrbsMcf7UwstamgrowprotSitesRep2.bed9.gz
wgEncodeHaibTfbsA549GrPcr1xDex50nmPkRep1.broadPeak.gz.merged.hg18.bed.gz	Peaks	A549	ChipSeq	GR	NA	ftp://hgdownload.cse.ucsc.edu/goldenPath/hg19/encodeDCC/wgEncodeHaibTfbs/	wgEncodeHaibTfbsA549GrPcr1xDex50nmPkRep1.broadPeak.gz,wgEncodeHaibTfbsA549GrPcr1xDex50nmPkRep2.broadPeak.gz
wgEncodeUwDnaseHaspPkRep1.narrowPeak.gz.merged.hg18.bed.gz	Peaks	HA-sp	DnaseSeq	NA	NA	ftp://hgdownload.cse.ucsc.edu/goldenPath/hg19/encodeDCC/wgEncodeUwDnase/	wgEncodeUwDnaseHaspPkRep1.narrowPeak.gz,wgEncodeUwDnaseHaspPkRep2.narrowPeak.gz
wgEncodeBroadHistoneMonocd14ro1746H3k27acPk.broadPeak.gz.merged.hg18.bed.gz	Peaks	Monocytes-CD14+_RO01746	ChipSeq	H3K27ac	std	ftp://hgdownload.cse.ucsc.edu/goldenPath/hg19/encodeDCC/wgEncodeBroadHistone/	wgEncodeBroadHistoneMonocd14ro1746H3k27acPk.broadPeak.gz
wgEncodeSydhTfbsGm12878TbpIggmusPk.narrowPeak.gz.merged.hg18.bed.gz	Peaks	GM12878	ChipSeq	TBP	IgG-mus	ftp://hgdownload.cse.ucsc.edu/goldenPath/hg19/encodeDCC/wgEncodeSydhTfbs/	wgEncodeSydhTfbsGm12878TbpIggmusPk.narrowPeak.gz
wgEncodeBroadHistoneMonocd14ro1746H3k79me2Pk.broadPeak.gz.merged.hg18.bed.gz	Peaks	Monocytes-CD14+_RO01746	ChipSeq	H3K79me2	std	ftp://hgdownload.cse.ucsc.edu/goldenPath/hg19/encodeDCC/wgEncodeBroadHistone/	wgEncodeBroadHistoneMonocd14ro1746H3k79me2Pk.broadPeak.gz
wgEncodeHaibMethylRrbsJurkatUwstamgrowprotSitesRep1.bed9.gz.merged.hg18.bed.gz	Sites	Jurkat	MethylRrbs	NA	NA	ftp://hgdownload.cse.ucsc.edu/goldenPath/hg19/encodeDCC/wgEncodeHaibMethylRrbs/	wgEncodeHaibMethylRrbsJurkatUwstamgrowprotSitesRep1.bed9.gz,wgEncodeHaibMethylRrbsJurkatUwstamgrowprotSitesRep2.bed9.gz
wgEncodeSydhTfbsHelas3Ini1IggmusPk.narrowPeak.gz.merged.hg18.bed.gz	Peaks	HeLa-S3	ChipSeq	Ini1	IgG-mus	ftp://hgdownload.cse.ucsc.edu/goldenPath/hg19/encodeDCC/wgEncodeSydhTfbs/	wgEncodeSydhTfbsHelas3Ini1IggmusPk.narrowPeak.gz
wgEncodeUwTfbsGm12869CtcfStdPkRep1.narrowPeak.gz.merged.hg18.bed.gz	Peaks	GM12869	ChipSeq	CTCF	std	ftp://hgdownload.cse.ucsc.edu/goldenPath/hg19/encodeDCC/wgEncodeUwTfbs/	wgEncodeUwTfbsGm12869CtcfStdPkRep1.narrowPeak.gz,wgEncodeUwTfbsGm12869CtcfStdPkRep2.narrowPeak.gz
wgEncodeUwTfbsHeeCtcfStdHotspotsRep1.broadPeak.gz.merged.hg18.bed.gz	Hotspots	HEEpiC	ChipSeq	CTCF	std	ftp://hgdownload.cse.ucsc.edu/goldenPath/hg19/encodeDCC/wgEncodeUwTfbs/	wgEncodeUwTfbsHeeCtcfStdHotspotsRep1.broadPeak.gz,wgEncodeUwTfbsHeeCtcfStdHotspotsRep2.broadPeak.gz
wgEncodeHaibTfbsGm12878Mef2aPcr1xPkRep1.broadPeak.gz.merged.hg18.bed.gz	Peaks	GM12878	ChipSeq	MEF2A	NA	ftp://hgdownload.cse.ucsc.edu/goldenPath/hg19/encodeDCC/wgEncodeHaibTfbs/	wgEncodeHaibTfbsGm12878Mef2aPcr1xPkRep1.broadPeak.gz,wgEncodeHaibTfbsGm12878Mef2aPcr1xPkRep2.broadPeak.gz
wgEncodeUwHistoneK562H3k27me3StdHotspotsRep1.broadPeak.gz.merged.hg18.bed.gz	Hotspots	K562	ChipSeq	H3K27me3	std	ftp://hgdownload.cse.ucsc.edu/goldenPath/hg19/encodeDCC/wgEncodeUwHistone/	wgEncodeUwHistoneK562H3k27me3StdHotspotsRep1.broadPeak.gz,wgEncodeUwHistoneK562H3k27me3StdHotspotsRep2.broadPeak.gz
wgEncodeRegTfbsClustered.bed.gz.merged.hg18.bed.gz	NA	NA	Cluster	NA	NA	ftp://hgdownload.cse.ucsc.edu/goldenPath/hg19/encodeDCC/wgEncodeRegTfbsClustered/	wgEncodeRegTfbsClustered.bed.gz
wgEncodeHaibTfbsGm12878BatfPcr1xPkRep1.broadPeak.gz.merged.hg18.bed.gz	Peaks	GM12878	ChipSeq	BATF	NA	ftp://hgdownload.cse.ucsc.edu/goldenPath/hg19/encodeDCC/wgEncodeHaibTfbs/	wgEncodeHaibTfbsGm12878BatfPcr1xPkRep1.broadPeak.gz,wgEncodeHaibTfbsGm12878BatfPcr1xPkRep2.broadPeak.gz
wgEncodeOpenChromChipGm12891CtcfPk.narrowPeak.gz.merged.hg18.bed.gz	Peaks	GM12891	ChipSeq	CTCF	NA	ftp://hgdownload.cse.ucsc.edu/goldenPath/hg19/encodeDCC/wgEncodeOpenChromChip/	wgEncodeOpenChromChipGm12891CtcfPk.narrowPeak.gz
wgEncodeHaibMethylRrbsPrecUwSitesRep1.bed.gz.merged.hg18.bed.gz	Sites	PrEC	MethylRrbs	NA	NA	ftp://hgdownload.cse.ucsc.edu/goldenPath/hg19/encodeDCC/wgEncodeHaibMethylRrbs/	wgEncodeHaibMethylRrbsPrecUwSitesRep1.bed.gz,wgEncodeHaibMethylRrbsPrecUwSitesRep2.bed.gz
wgEncodeUwDnaseLhcnm2HotspotsRep1.broadPeak.gz.merged.hg18.bed.gz	Hotspots	LHCN-M2	DnaseSeq	NA	NA	ftp://hgdownload.cse.ucsc.edu/goldenPath/hg19/encodeDCC/wgEncodeUwDnase/	wgEncodeUwDnaseLhcnm2HotspotsRep1.broadPeak.gz,wgEncodeUwDnaseLhcnm2HotspotsRep2.broadPeak.gz
wgEncodeBroadHmmHsmmHMM.bed.gz.merged.hg18.bed.gz	HMM	HSMM	Combined	NA	NA	ftp://hgdownload.cse.ucsc.edu/goldenPath/hg19/encodeDCC/wgEncodeBroadHmm/	wgEncodeBroadHmmHsmmHMM.bed.gz
wgEncodeUwHistoneBjH3k4me3StdHotspotsRep1.broadPeak.gz.merged.hg18.bed.gz	Hotspots	BJ	ChipSeq	H3K4me3	std	ftp://hgdownload.cse.ucsc.edu/goldenPath/hg19/encodeDCC/wgEncodeUwHistone/	wgEncodeUwHistoneBjH3k4me3StdHotspotsRep1.broadPeak.gz,wgEncodeUwHistoneBjH3k4me3StdHotspotsRep2.broadPeak.gz
wgEncodeUwDnaseGm04503PkRep1.narrowPeak.gz.merged.hg18.bed.gz	Peaks	GM04503	DnaseSeq	NA	NA	ftp://hgdownload.cse.ucsc.edu/goldenPath/hg19/encodeDCC/wgEncodeUwDnase/	wgEncodeUwDnaseGm04503PkRep1.narrowPeak.gz,wgEncodeUwDnaseGm04503PkRep2.narrowPeak.gz
wgEncodeUwTfbsHvmfCtcfStdHotspotsRep1.broadPeak.gz.merged.hg18.bed.gz	Hotspots	HVMF	ChipSeq	CTCF	std	ftp://hgdownload.cse.ucsc.edu/goldenPath/hg19/encodeDCC/wgEncodeUwTfbs/	wgEncodeUwTfbsHvmfCtcfStdHotspotsRep1.broadPeak.gz,wgEncodeUwTfbsHvmfCtcfStdHotspotsRep2.broadPeak.gz
wgEncodeUwDnaseHrpeHotspotsRep1.broadPeak.gz.merged.hg18.bed.gz	Hotspots	HRPEpiC	DnaseSeq	NA	NA	ftp://hgdownload.cse.ucsc.edu/goldenPath/hg19/encodeDCC/wgEncodeUwDnase/	wgEncodeUwDnaseHrpeHotspotsRep1.broadPeak.gz,wgEncodeUwDnaseHrpeHotspotsRep2.broadPeak.gz
wgEncodeUwHistoneK562H3k04me3StdZnf2c10c5PkRep1.narrowPeak.gz.merged.hg18.bed.gz	Peaks	K562	ChipSeq	H3K4me3	std	ftp://hgdownload.cse.ucsc.edu/goldenPath/hg19/encodeDCC/wgEncodeUwHistone/	wgEncodeUwHistoneK562H3k04me3StdZnf2c10c5PkRep1.narrowPeak.gz,wgEncodeUwHistoneK562H3k04me3StdZnf2c10c5PkRep2.narrowPeak.gz
wgEncodeSydhTfbsK562CfosStdPk.narrowPeak.gz.merged.hg18.bed.gz	Peaks	K562	ChipSeq	c-Fos	std	ftp://hgdownload.cse.ucsc.edu/goldenPath/hg19/encodeDCC/wgEncodeSydhTfbs/	wgEncodeSydhTfbsK562CfosStdPk.narrowPeak.gz
wgEncodeUwHistoneHpfH3k4me3StdPkRep1.narrowPeak.gz.merged.hg18.bed.gz	Peaks	HPF	ChipSeq	H3K4me3	std	ftp://hgdownload.cse.ucsc.edu/goldenPath/hg19/encodeDCC/wgEncodeUwHistone/	wgEncodeUwHistoneHpfH3k4me3StdPkRep1.narrowPeak.gz,wgEncodeUwHistoneHpfH3k4me3StdPkRep2.narrowPeak.gz
wgEncodeBroadHistoneHuvecH3k79me2Pk.broadPeak.gz.merged.hg18.bed.gz	Peaks	HUVEC	ChipSeq	H3K79me2	std	ftp://hgdownload.cse.ucsc.edu/goldenPath/hg19/encodeDCC/wgEncodeBroadHistone/	wgEncodeBroadHistoneHuvecH3k79me2Pk.broadPeak.gz
wgEncodeUwHistoneSaecH3k27me3StdPkRep1.narrowPeak.gz.merged.hg18.bed.gz	Peaks	SAEC	ChipSeq	H3K27me3	std	ftp://hgdownload.cse.ucsc.edu/goldenPath/hg19/encodeDCC/wgEncodeUwHistone/	wgEncodeUwHistoneSaecH3k27me3StdPkRep1.narrowPeak.gz,wgEncodeUwHistoneSaecH3k27me3StdPkRep2.narrowPeak.gz
wgEncodeUwDnaseHmvecllyPkRep1.narrowPeak.gz.merged.hg18.bed.gz	Peaks	HMVEC-LLy	DnaseSeq	NA	NA	ftp://hgdownload.cse.ucsc.edu/goldenPath/hg19/encodeDCC/wgEncodeUwDnase/	wgEncodeUwDnaseHmvecllyPkRep1.narrowPeak.gz,wgEncodeUwDnaseHmvecllyPkRep2.narrowPeak.gz
wgEncodeOpenChromDnaseHsmmfshdPk.narrowPeak.gz.merged.hg18.bed.gz	Peaks	HSMM_FSHD	DnaseSeq	NA	NA	ftp://hgdownload.cse.ucsc.edu/goldenPath/hg19/encodeDCC/wgEncodeOpenChromDnase/	wgEncodeOpenChromDnaseHsmmfshdPk.narrowPeak.gz
wgEncodeSydhTfbsGm12878Znf274StdPk.narrowPeak.gz.merged.hg18.bed.gz	Peaks	GM12878	ChipSeq	ZNF274	std	ftp://hgdownload.cse.ucsc.edu/goldenPath/hg19/encodeDCC/wgEncodeSydhTfbs/	wgEncodeSydhTfbsGm12878Znf274StdPk.narrowPeak.gz
wgEncodeUwDgfHpafPk.narrowPeak.gz.merged.hg18.bed.gz	Peaks	HPAF	DnaseDgf	NA	NA	ftp://hgdownload.cse.ucsc.edu/goldenPath/hg19/encodeDCC/wgEncodeUwDgf/	wgEncodeUwDgfHpafPk.narrowPeak.gz
wgEncodeOpenChromSynthGm18507Pk.bed.gz.merged.hg18.bed.gz	Peaks	GM18507	Combined	NA	NA	ftp://hgdownload.cse.ucsc.edu/goldenPath/hg19/encodeDCC/wgEncodeOpenChromSynth/	wgEncodeOpenChromSynthGm18507Pk.bed.gz
wgEncodeBroadHistoneNhaH3k09me3Pk.broadPeak.gz.merged.hg18.bed.gz	Peaks	NH-A	ChipSeq	H3K9me3	std	ftp://hgdownload.cse.ucsc.edu/goldenPath/hg19/encodeDCC/wgEncodeBroadHistone/	wgEncodeBroadHistoneNhaH3k09me3Pk.broadPeak.gz
wgEncodeUwDnaseSkmcPkRep1.narrowPeak.gz.merged.hg18.bed.gz	Peaks	SKMC	DnaseSeq	NA	NA	ftp://hgdownload.cse.ucsc.edu/goldenPath/hg19/encodeDCC/wgEncodeUwDnase/	wgEncodeUwDnaseSkmcPkRep1.narrowPeak.gz,wgEncodeUwDnaseSkmcPkRep2.narrowPeak.gz
wgEncodeSydhTfbsU2osSetdb1UcdPk.narrowPeak.gz.merged.hg18.bed.gz	Peaks	U2OS	ChipSeq	SETDB1	UCDavis	ftp://hgdownload.cse.ucsc.edu/goldenPath/hg19/encodeDCC/wgEncodeSydhTfbs/	wgEncodeSydhTfbsU2osSetdb1UcdPk.narrowPeak.gz
wgEncodeHaibTfbsA549Ctcfsc5916Pcr1xEtoh02PkRep1.broadPeak.gz.merged.hg18.bed.gz	Peaks	A549	ChipSeq	CTCF_(SC-5916)	NA	ftp://hgdownload.cse.ucsc.edu/goldenPath/hg19/encodeDCC/wgEncodeHaibTfbs/	wgEncodeHaibTfbsA549Ctcfsc5916Pcr1xEtoh02PkRep1.broadPeak.gz,wgEncodeHaibTfbsA549Ctcfsc5916Pcr1xEtoh02PkRep2.broadPeak.gz
wgEncodeHaibTfbsGm12878Bcl3V0416101PkRep1.broadPeak.gz.merged.hg18.bed.gz	Peaks	GM12878	ChipSeq	BCL3	NA	ftp://hgdownload.cse.ucsc.edu/goldenPath/hg19/encodeDCC/wgEncodeHaibTfbs/	wgEncodeHaibTfbsGm12878Bcl3V0416101PkRep1.broadPeak.gz,wgEncodeHaibTfbsGm12878Bcl3V0416101PkRep2.broadPeak.gz
wgEncodeUwDgfHmvecbPk.narrowPeak.gz.merged.hg18.bed.gz	Peaks	HMVEC-LLy	DnaseDgf	NA	NA	ftp://hgdownload.cse.ucsc.edu/goldenPath/hg19/encodeDCC/wgEncodeUwDgf/	wgEncodeUwDgfHmvecbPk.narrowPeak.gz
wgEncodeSydhTfbsH1hescBach1sc14700IggrabPk.narrowPeak.gz.merged.hg18.bed.gz	Peaks	H1-hESC	ChipSeq	Bach1_(sc-14700)	IgG-rab	ftp://hgdownload.cse.ucsc.edu/goldenPath/hg19/encodeDCC/wgEncodeSydhTfbs/	wgEncodeSydhTfbsH1hescBach1sc14700IggrabPk.narrowPeak.gz
wgEncodeHaibTfbsPanc1NrsfV0416101PkRep1.broadPeak.gz.merged.hg18.bed.gz	Peaks	PANC-1	ChipSeq	NRSF	NA	ftp://hgdownload.cse.ucsc.edu/goldenPath/hg19/encodeDCC/wgEncodeHaibTfbs/	wgEncodeHaibTfbsPanc1NrsfV0416101PkRep1.broadPeak.gz,wgEncodeHaibTfbsPanc1NrsfV0416101PkRep2.broadPeak.gz
wgEncodeSydhTfbsK562Ccnt2StdPk.narrowPeak.gz.merged.hg18.bed.gz	Peaks	K562	ChipSeq	CCNT2	std	ftp://hgdownload.cse.ucsc.edu/goldenPath/hg19/encodeDCC/wgEncodeSydhTfbs/	wgEncodeSydhTfbsK562Ccnt2StdPk.narrowPeak.gz
wgEncodeHaibMethylRrbsHpaeUwstamgrowprotSitesRep1.bed9.gz.merged.hg18.bed.gz	Sites	HPAEpiC	MethylRrbs	NA	NA	ftp://hgdownload.cse.ucsc.edu/goldenPath/hg19/encodeDCC/wgEncodeHaibMethylRrbs/	wgEncodeHaibMethylRrbsHpaeUwstamgrowprotSitesRep1.bed9.gz,wgEncodeHaibMethylRrbsHpaeUwstamgrowprotSitesRep2.bed9.gz
wgEncodeUwTfbsHmfCtcfStdPkRep1.narrowPeak.gz.merged.hg18.bed.gz	Peaks	HMF	ChipSeq	CTCF	std	ftp://hgdownload.cse.ucsc.edu/goldenPath/hg19/encodeDCC/wgEncodeUwTfbs/	wgEncodeUwTfbsHmfCtcfStdPkRep1.narrowPeak.gz,wgEncodeUwTfbsHmfCtcfStdPkRep2.narrowPeak.gz
wgEncodeHaibTfbsEcc1CtcfcV0416102Dm002p1hPkRep1.broadPeak.gz.merged.hg18.bed.gz	Peaks	ECC-1	ChipSeq	CTCF_(SC-5916)	NA	ftp://hgdownload.cse.ucsc.edu/goldenPath/hg19/encodeDCC/wgEncodeHaibTfbs/	wgEncodeHaibTfbsEcc1CtcfcV0416102Dm002p1hPkRep1.broadPeak.gz,wgEncodeHaibTfbsEcc1CtcfcV0416102Dm002p1hPkRep2.broadPeak.gz
wgEncodeSydhTfbsHelas3Baf155IggmusPk.narrowPeak.gz.merged.hg18.bed.gz	Peaks	HeLa-S3	ChipSeq	BAF155	IgG-mus	ftp://hgdownload.cse.ucsc.edu/goldenPath/hg19/encodeDCC/wgEncodeSydhTfbs/	wgEncodeSydhTfbsHelas3Baf155IggmusPk.narrowPeak.gz
wgEncodeHaibTfbsHepg2Nficsc81335V0422111PkRep1.broadPeak.gz.merged.hg18.bed.gz	Peaks	HepG2	ChipSeq	NFIC_(SC-81335)	NA	ftp://hgdownload.cse.ucsc.edu/goldenPath/hg19/encodeDCC/wgEncodeHaibTfbs/	wgEncodeHaibTfbsHepg2Nficsc81335V0422111PkRep1.broadPeak.gz,wgEncodeHaibTfbsHepg2Nficsc81335V0422111PkRep2.broadPeak.gz
wgEncodeHaibTfbsK562Gata2sc267Pcr1xPkRep1.broadPeak.gz.merged.hg18.bed.gz	Peaks	K562	ChipSeq	GATA2_(SC-267)	NA	ftp://hgdownload.cse.ucsc.edu/goldenPath/hg19/encodeDCC/wgEncodeHaibTfbs/	wgEncodeHaibTfbsK562Gata2sc267Pcr1xPkRep1.broadPeak.gz,wgEncodeHaibTfbsK562Gata2sc267Pcr1xPkRep2.broadPeak.gz
wgEncodeHaibTfbsHepg2Zbtb7aV0416101PkRep1.broadPeak.gz.merged.hg18.bed.gz	Peaks	HepG2	ChipSeq	ZBTB7A_(SC-34508)	NA	ftp://hgdownload.cse.ucsc.edu/goldenPath/hg19/encodeDCC/wgEncodeHaibTfbs/	wgEncodeHaibTfbsHepg2Zbtb7aV0416101PkRep1.broadPeak.gz,wgEncodeHaibTfbsHepg2Zbtb7aV0416101PkRep2.broadPeak.gz
wgEncodeUwTfbsAg04450CtcfStdHotspotsRep1.broadPeak.gz.merged.hg18.bed.gz	Hotspots	AG04450	ChipSeq	CTCF	std	ftp://hgdownload.cse.ucsc.edu/goldenPath/hg19/encodeDCC/wgEncodeUwTfbs/	wgEncodeUwTfbsAg04450CtcfStdHotspotsRep1.broadPeak.gz,wgEncodeUwTfbsAg04450CtcfStdHotspotsRep2.broadPeak.gz
wgEncodeHaibMethylRrbsHepatocytesDukeSitesRep1.bed.gz.merged.hg18.bed.gz	Sites	Hepatocytes	MethylRrbs	NA	NA	ftp://hgdownload.cse.ucsc.edu/goldenPath/hg19/encodeDCC/wgEncodeHaibMethylRrbs/	wgEncodeHaibMethylRrbsHepatocytesDukeSitesRep1.bed.gz,wgEncodeHaibMethylRrbsHepatocytesDukeSitesRep2.bed.gz
wgEncodeHaibTfbsK562NrsfV0416102PkRep1.broadPeak.gz.merged.hg18.bed.gz	Peaks	K562	ChipSeq	NRSF	NA	ftp://hgdownload.cse.ucsc.edu/goldenPath/hg19/encodeDCC/wgEncodeHaibTfbs/	wgEncodeHaibTfbsK562NrsfV0416102PkRep1.broadPeak.gz,wgEncodeHaibTfbsK562NrsfV0416102PkRep2.broadPeak.gz
wgEncodeHaibTfbsHct116Zbtb33V0416101PkRep1.broadPeak.gz.merged.hg18.bed.gz	Peaks	HCT-116	ChipSeq	ZBTB33	NA	ftp://hgdownload.cse.ucsc.edu/goldenPath/hg19/encodeDCC/wgEncodeHaibTfbs/	wgEncodeHaibTfbsHct116Zbtb33V0416101PkRep1.broadPeak.gz,wgEncodeHaibTfbsHct116Zbtb33V0416101PkRep2.broadPeak.gz
wgEncodeSydhTfbsK562Pol2Ifng6hStdPk.narrowPeak.gz.merged.hg18.bed.gz	Peaks	K562	ChipSeq	Pol2	std	ftp://hgdownload.cse.ucsc.edu/goldenPath/hg19/encodeDCC/wgEncodeSydhTfbs/	wgEncodeSydhTfbsK562Pol2Ifng6hStdPk.narrowPeak.gz
wgEncodeSydhTfbsHct116Pol2UcdPk.narrowPeak.gz.merged.hg18.bed.gz	Peaks	HCT-116	ChipSeq	Pol2	UCDavis	ftp://hgdownload.cse.ucsc.edu/goldenPath/hg19/encodeDCC/wgEncodeSydhTfbs/	wgEncodeSydhTfbsHct116Pol2UcdPk.narrowPeak.gz
wgEncodeUwDnaseHeePkRep1.narrowPeak.gz.merged.hg18.bed.gz	Peaks	HEEpiC	DnaseSeq	NA	NA	ftp://hgdownload.cse.ucsc.edu/goldenPath/hg19/encodeDCC/wgEncodeUwDnase/	wgEncodeUwDnaseHeePkRep1.narrowPeak.gz,wgEncodeUwDnaseHeePkRep2.narrowPeak.gz
wgEncodeSydhTfbsK562CmycIfng30StdPk.narrowPeak.gz.merged.hg18.bed.gz	Peaks	K562	ChipSeq	c-Myc	std	ftp://hgdownload.cse.ucsc.edu/goldenPath/hg19/encodeDCC/wgEncodeSydhTfbs/	wgEncodeSydhTfbsK562CmycIfng30StdPk.narrowPeak.gz
wgEncodeSydhTfbsHepg2Irf3IggrabPk.narrowPeak.gz.merged.hg18.bed.gz	Peaks	HepG2	ChipSeq	IRF3	IgG-rab	ftp://hgdownload.cse.ucsc.edu/goldenPath/hg19/encodeDCC/wgEncodeSydhTfbs/	wgEncodeSydhTfbsHepg2Irf3IggrabPk.narrowPeak.gz
wgEncodeUwHistoneHl60H3k4me3StdHotspotsRep1.broadPeak.gz.merged.hg18.bed.gz	Hotspots	HL-60	ChipSeq	H3K4me3	std	ftp://hgdownload.cse.ucsc.edu/goldenPath/hg19/encodeDCC/wgEncodeUwHistone/	wgEncodeUwHistoneHl60H3k4me3StdHotspotsRep1.broadPeak.gz,wgEncodeUwHistoneHl60H3k4me3StdHotspotsRep2.broadPeak.gz
wgEncodeUwHistoneHcpeH3k4me3StdPkRep1.narrowPeak.gz.merged.hg18.bed.gz	Peaks	HCPEpiC	ChipSeq	H3K4me3	std	ftp://hgdownload.cse.ucsc.edu/goldenPath/hg19/encodeDCC/wgEncodeUwHistone/	wgEncodeUwHistoneHcpeH3k4me3StdPkRep1.narrowPeak.gz,wgEncodeUwHistoneHcpeH3k4me3StdPkRep2.narrowPeak.gz
wgEncodeUwDnaseHepg2HotspotsRep1.broadPeak.gz.merged.hg18.bed.gz	Hotspots	HepG2	DnaseSeq	NA	NA	ftp://hgdownload.cse.ucsc.edu/goldenPath/hg19/encodeDCC/wgEncodeUwDnase/	wgEncodeUwDnaseHepg2HotspotsRep1.broadPeak.gz,wgEncodeUwDnaseHepg2HotspotsRep2.broadPeak.gz
wgEncodeSydhTfbsHepg2Usf2IggrabPk.narrowPeak.gz.merged.hg18.bed.gz	Peaks	HepG2	ChipSeq	USF2	IgG-rab	ftp://hgdownload.cse.ucsc.edu/goldenPath/hg19/encodeDCC/wgEncodeSydhTfbs/	wgEncodeSydhTfbsHepg2Usf2IggrabPk.narrowPeak.gz
wgEncodeOpenChromFaireH1hescPk.narrowPeak.gz.merged.hg18.bed.gz	Peaks	H1-hESC	FaireSeq	NA	NA	ftp://hgdownload.cse.ucsc.edu/goldenPath/hg19/encodeDCC/wgEncodeOpenChromFaire/	wgEncodeOpenChromFaireH1hescPk.narrowPeak.gz
wgEncodeHaibTfbsK562MaxV0416102PkRep1.broadPeak.gz.merged.hg18.bed.gz	Peaks	K562	ChipSeq	Max	NA	ftp://hgdownload.cse.ucsc.edu/goldenPath/hg19/encodeDCC/wgEncodeHaibTfbs/	wgEncodeHaibTfbsK562MaxV0416102PkRep1.broadPeak.gz,wgEncodeHaibTfbsK562MaxV0416102PkRep2.broadPeak.gz
wgEncodeSydhTfbsH1hescSin3anb6001263IggrabPk.narrowPeak.gz.merged.hg18.bed.gz	Peaks	H1-hESC	ChipSeq	SIN3A_(NB600-1263)	IgG-rab	ftp://hgdownload.cse.ucsc.edu/goldenPath/hg19/encodeDCC/wgEncodeSydhTfbs/	wgEncodeSydhTfbsH1hescSin3anb6001263IggrabPk.narrowPeak.gz
wgEncodeUwHistoneH7esH3k27me3StdDiffa14dPkRep1.narrowPeak.gz.merged.hg18.bed.gz	Peaks	H7-hESC	ChipSeq	H3K27me3	std	ftp://hgdownload.cse.ucsc.edu/goldenPath/hg19/encodeDCC/wgEncodeUwHistone/	wgEncodeUwHistoneH7esH3k27me3StdDiffa14dPkRep1.narrowPeak.gz,wgEncodeUwHistoneH7esH3k27me3StdDiffa14dPkRep2.narrowPeak.gz
wgEncodeUwDgfK562Pk.narrowPeak.gz.merged.hg18.bed.gz	Peaks	K562	DnaseDgf	NA	NA	ftp://hgdownload.cse.ucsc.edu/goldenPath/hg19/encodeDCC/wgEncodeUwDgf/	wgEncodeUwDgfK562Pk.narrowPeak.gz
wgEncodeBroadHistoneHepg2H3k9acStdPk.broadPeak.gz.merged.hg18.bed.gz	Peaks	HepG2	ChipSeq	H3K9ac	std	ftp://hgdownload.cse.ucsc.edu/goldenPath/hg19/encodeDCC/wgEncodeBroadHistone/	wgEncodeBroadHistoneHepg2H3k9acStdPk.broadPeak.gz
wgEncodeSydhTfbsHuvecPol2StdPk.narrowPeak.gz.merged.hg18.bed.gz	Peaks	HUVEC	ChipSeq	Pol2	std	ftp://hgdownload.cse.ucsc.edu/goldenPath/hg19/encodeDCC/wgEncodeSydhTfbs/	wgEncodeSydhTfbsHuvecPol2StdPk.narrowPeak.gz
wgEncodeBroadHistoneDnd41H3k04me1Pk.broadPeak.gz.merged.hg18.bed.gz	Peaks	Dnd41	ChipSeq	H3K4me1	std	ftp://hgdownload.cse.ucsc.edu/goldenPath/hg19/encodeDCC/wgEncodeBroadHistone/	wgEncodeBroadHistoneDnd41H3k04me1Pk.broadPeak.gz
wgEncodeSydhTfbsHelas3Mxi1af4185IggrabPk.narrowPeak.gz.merged.hg18.bed.gz	Peaks	HeLa-S3	ChipSeq	Mxi1_(AF4185)	IgG-rab	ftp://hgdownload.cse.ucsc.edu/goldenPath/hg19/encodeDCC/wgEncodeSydhTfbs/	wgEncodeSydhTfbsHelas3Mxi1af4185IggrabPk.narrowPeak.gz
wgEncodeBroadHistoneK562Chd4mi2Pk.broadPeak.gz.merged.hg18.bed.gz	Peaks	K562	ChipSeq	CHD4_Mi2	std	ftp://hgdownload.cse.ucsc.edu/goldenPath/hg19/encodeDCC/wgEncodeBroadHistone/	wgEncodeBroadHistoneK562Chd4mi2Pk.broadPeak.gz
wgEncodeSydhTfbsGm12891Pol2IggmusPk.narrowPeak.gz.merged.hg18.bed.gz	Peaks	GM12891	ChipSeq	Pol2	IgG-mus	ftp://hgdownload.cse.ucsc.edu/goldenPath/hg19/encodeDCC/wgEncodeSydhTfbs/	wgEncodeSydhTfbsGm12891Pol2IggmusPk.narrowPeak.gz
wgEncodeHaibMethylRrbsOvcar3UwSitesRep1.bed.gz.merged.hg18.bed.gz	Sites	ovcar-3	MethylRrbs	NA	NA	ftp://hgdownload.cse.ucsc.edu/goldenPath/hg19/encodeDCC/wgEncodeHaibMethylRrbs/	wgEncodeHaibMethylRrbsOvcar3UwSitesRep1.bed.gz,wgEncodeHaibMethylRrbsOvcar3UwSitesRep2.bed.gz
wgEncodeOpenChromChipHuvecPol2Pk.narrowPeak.gz.merged.hg18.bed.gz	Peaks	HUVEC	ChipSeq	Pol2	NA	ftp://hgdownload.cse.ucsc.edu/goldenPath/hg19/encodeDCC/wgEncodeOpenChromChip/	wgEncodeOpenChromChipHuvecPol2Pk.narrowPeak.gz
wgEncodeOpenChromDnaseChorionPk.narrowPeak.gz.merged.hg18.bed.gz	Peaks	Chorion	DnaseSeq	NA	NA	ftp://hgdownload.cse.ucsc.edu/goldenPath/hg19/encodeDCC/wgEncodeOpenChromDnase/	wgEncodeOpenChromDnaseChorionPk.narrowPeak.gz
wgEncodeBroadHistoneA549H2azEtoh02Pk.broadPeak.gz.merged.hg18.bed.gz	Peaks	A549	ChipSeq	H2A.Z	std	ftp://hgdownload.cse.ucsc.edu/goldenPath/hg19/encodeDCC/wgEncodeBroadHistone/	wgEncodeBroadHistoneA549H2azEtoh02Pk.broadPeak.gz
wgEncodeHaibMethylRrbsAg04449UwSitesRep1.bed.gz.merged.hg18.bed.gz	Sites	AG04449	MethylRrbs	NA	NA	ftp://hgdownload.cse.ucsc.edu/goldenPath/hg19/encodeDCC/wgEncodeHaibMethylRrbs/	wgEncodeHaibMethylRrbsAg04449UwSitesRep1.bed.gz,wgEncodeHaibMethylRrbsAg04449UwSitesRep2.bed.gz
wgEncodeSydhHistoneK562bH3k9acbUcdPk.narrowPeak.gz.merged.hg18.bed.gz	Peaks	K562	ChipSeq	H3K9acB	UCDavis	ftp://hgdownload.cse.ucsc.edu/goldenPath/hg19/encodeDCC/wgEncodeSydhHistone/	wgEncodeSydhHistoneK562bH3k9acbUcdPk.narrowPeak.gz
wgEncodeHaibMethylRrbsAg09319UwSitesRep1.bed.gz.merged.hg18.bed.gz	Sites	AG09319	MethylRrbs	NA	NA	ftp://hgdownload.cse.ucsc.edu/goldenPath/hg19/encodeDCC/wgEncodeHaibMethylRrbs/	wgEncodeHaibMethylRrbsAg09319UwSitesRep1.bed.gz,wgEncodeHaibMethylRrbsAg09319UwSitesRep2.bed.gz
wgEncodeUwHistoneWi38H3k04me3StdHotspotsRep1.broadPeak.gz.merged.hg18.bed.gz	Hotspots	WI-38	ChipSeq	H3K4me3	std	ftp://hgdownload.cse.ucsc.edu/goldenPath/hg19/encodeDCC/wgEncodeUwHistone/	wgEncodeUwHistoneWi38H3k04me3StdHotspotsRep1.broadPeak.gz,wgEncodeUwHistoneWi38H3k04me3StdHotspotsRep2.broadPeak.gz
wgEncodeUwTfbsHbmecCtcfStdPkRep1.narrowPeak.gz.merged.hg18.bed.gz	Peaks	HBMEC	ChipSeq	CTCF	std	ftp://hgdownload.cse.ucsc.edu/goldenPath/hg19/encodeDCC/wgEncodeUwTfbs/	wgEncodeUwTfbsHbmecCtcfStdPkRep1.narrowPeak.gz,wgEncodeUwTfbsHbmecCtcfStdPkRep2.narrowPeak.gz
wgEncodeUwHistoneK562H3k04me3StdZnf2c10c5HotspotsRep1.broadPeak.gz.merged.hg18.bed.gz	Hotspots	K562	ChipSeq	H3K4me3	std	ftp://hgdownload.cse.ucsc.edu/goldenPath/hg19/encodeDCC/wgEncodeUwHistone/	wgEncodeUwHistoneK562H3k04me3StdZnf2c10c5HotspotsRep1.broadPeak.gz,wgEncodeUwHistoneK562H3k04me3StdZnf2c10c5HotspotsRep2.broadPeak.gz
wgEncodeUwDnaseGm06990HotspotsRep1.broadPeak.gz.merged.hg18.bed.gz	Hotspots	GM06990	DnaseSeq	NA	NA	ftp://hgdownload.cse.ucsc.edu/goldenPath/hg19/encodeDCC/wgEncodeUwDnase/	wgEncodeUwDnaseGm06990HotspotsRep1.broadPeak.gz,wgEncodeUwDnaseGm06990HotspotsRep2.broadPeak.gz
wgEncodeOpenChromDnaseHek293tPk.narrowPeak.gz.merged.hg18.bed.gz	Peaks	HEK293T	DnaseSeq	NA	NA	ftp://hgdownload.cse.ucsc.edu/goldenPath/hg19/encodeDCC/wgEncodeOpenChromDnase/	wgEncodeOpenChromDnaseHek293tPk.narrowPeak.gz
wgEncodeHaibTfbsGm12878Pmlsc71910V0422111PkRep1.broadPeak.gz.merged.hg18.bed.gz	Peaks	GM12878	ChipSeq	PML_(SC-71910)	NA	ftp://hgdownload.cse.ucsc.edu/goldenPath/hg19/encodeDCC/wgEncodeHaibTfbs/	wgEncodeHaibTfbsGm12878Pmlsc71910V0422111PkRep1.broadPeak.gz,wgEncodeHaibTfbsGm12878Pmlsc71910V0422111PkRep2.broadPeak.gz
wgEncodeOpenChromFaireK562Pk.narrowPeak.gz.merged.hg18.bed.gz	Peaks	K562	FaireSeq	NA	NA	ftp://hgdownload.cse.ucsc.edu/goldenPath/hg19/encodeDCC/wgEncodeOpenChromFaire/	wgEncodeOpenChromFaireK562Pk.narrowPeak.gz
wgEncodeSydhTfbsGm12878NfkbTnfaIggrabPk.narrowPeak.gz.merged.hg18.bed.gz	Peaks	GM12878	ChipSeq	NFKB	IgG-rab	ftp://hgdownload.cse.ucsc.edu/goldenPath/hg19/encodeDCC/wgEncodeSydhTfbs/	wgEncodeSydhTfbsGm12878NfkbTnfaIggrabPk.narrowPeak.gz
wgEncodeUwDgfHvmfHotspots.broadPeak.gz.merged.hg18.bed.gz	Hotspots	HVMF	DnaseDgf	NA	NA	ftp://hgdownload.cse.ucsc.edu/goldenPath/hg19/encodeDCC/wgEncodeUwDgf/	wgEncodeUwDgfHvmfHotspots.broadPeak.gz
wgEncodeOpenChromDnaseHuh75Pk.narrowPeak.gz.merged.hg18.bed.gz	Peaks	Huh-7.5	DnaseSeq	NA	NA	ftp://hgdownload.cse.ucsc.edu/goldenPath/hg19/encodeDCC/wgEncodeOpenChromDnase/	wgEncodeOpenChromDnaseHuh75Pk.narrowPeak.gz
wgEncodeUwDnaseJurkatPkRep1.narrowPeak.gz.merged.hg18.bed.gz	Peaks	Jurkat	DnaseSeq	NA	NA	ftp://hgdownload.cse.ucsc.edu/goldenPath/hg19/encodeDCC/wgEncodeUwDnase/	wgEncodeUwDnaseJurkatPkRep1.narrowPeak.gz,wgEncodeUwDnaseJurkatPkRep2.narrowPeak.gz
wgEncodeUwHistoneGm06990H3k36me3StdHotspotsRep1.broadPeak.gz.merged.hg18.bed.gz	Hotspots	GM06990	ChipSeq	H3K36me3	std	ftp://hgdownload.cse.ucsc.edu/goldenPath/hg19/encodeDCC/wgEncodeUwHistone/	wgEncodeUwHistoneGm06990H3k36me3StdHotspotsRep1.broadPeak.gz,wgEncodeUwHistoneGm06990H3k36me3StdHotspotsRep2.broadPeak.gz
wgEncodeSydhTfbsGm19193NfkbTnfaIggrabPk.narrowPeak.gz.merged.hg18.bed.gz	Peaks	GM19193	ChipSeq	NFKB	IgG-rab	ftp://hgdownload.cse.ucsc.edu/goldenPath/hg19/encodeDCC/wgEncodeSydhTfbs/	wgEncodeSydhTfbsGm19193NfkbTnfaIggrabPk.narrowPeak.gz
wgEncodeBroadHistoneHsmmtH3k36me3StdPk.broadPeak.gz.merged.hg18.bed.gz	Peaks	HSMMtube	ChipSeq	H3K36me3	std	ftp://hgdownload.cse.ucsc.edu/goldenPath/hg19/encodeDCC/wgEncodeBroadHistone/	wgEncodeBroadHistoneHsmmtH3k36me3StdPk.broadPeak.gz
wgEncodeUwDnaseH7esDiffa14dHotspotsRep1.broadPeak.gz.merged.hg18.bed.gz	Hotspots	H7-hESC	DnaseSeq	NA	NA	ftp://hgdownload.cse.ucsc.edu/goldenPath/hg19/encodeDCC/wgEncodeUwDnase/	wgEncodeUwDnaseH7esDiffa14dHotspotsRep1.broadPeak.gz,wgEncodeUwDnaseH7esDiffa14dHotspotsRep2.broadPeak.gz
wgEncodeSydhTfbsHelas3Ap2gammaStdPk.narrowPeak.gz.merged.hg18.bed.gz	Peaks	HeLa-S3	ChipSeq	AP-2gamma	std	ftp://hgdownload.cse.ucsc.edu/goldenPath/hg19/encodeDCC/wgEncodeSydhTfbs/	wgEncodeSydhTfbsHelas3Ap2gammaStdPk.narrowPeak.gz
wgEncodeUwDnaseK562HotspotsRep1.broadPeak.gz.merged.hg18.bed.gz	Hotspots	K562	DnaseSeq	NA	NA	ftp://hgdownload.cse.ucsc.edu/goldenPath/hg19/encodeDCC/wgEncodeUwDnase/	wgEncodeUwDnaseK562HotspotsRep1.broadPeak.gz,wgEncodeUwDnaseK562HotspotsRep2.broadPeak.gz
wgEncodeUwDnaseHrceHotspotsRep1.broadPeak.gz.merged.hg18.bed.gz	Hotspots	HRCEpiC	DnaseSeq	NA	NA	ftp://hgdownload.cse.ucsc.edu/goldenPath/hg19/encodeDCC/wgEncodeUwDnase/	wgEncodeUwDnaseHrceHotspotsRep1.broadPeak.gz,wgEncodeUwDnaseHrceHotspotsRep2.broadPeak.gz
wgEncodeUwDnaseGm12865HotspotsRep1.broadPeak.gz.merged.hg18.bed.gz	Hotspots	GM12865	DnaseSeq	NA	NA	ftp://hgdownload.cse.ucsc.edu/goldenPath/hg19/encodeDCC/wgEncodeUwDnase/	wgEncodeUwDnaseGm12865HotspotsRep1.broadPeak.gz,wgEncodeUwDnaseGm12865HotspotsRep2.broadPeak.gz
wgEncodeHaibTfbsHepg2Elf1sc631V0416101PkRep1.broadPeak.gz.merged.hg18.bed.gz	Peaks	HepG2	ChipSeq	ELF1_(SC-631)	NA	ftp://hgdownload.cse.ucsc.edu/goldenPath/hg19/encodeDCC/wgEncodeHaibTfbs/	wgEncodeHaibTfbsHepg2Elf1sc631V0416101PkRep1.broadPeak.gz,wgEncodeHaibTfbsHepg2Elf1sc631V0416101PkRep2.broadPeak.gz
wgEncodeHaibTfbsSknmcFoxp2Pcr2xPkRep1.broadPeak.gz.merged.hg18.bed.gz	Peaks	SK-N-MC	ChipSeq	FOXP2	NA	ftp://hgdownload.cse.ucsc.edu/goldenPath/hg19/encodeDCC/wgEncodeHaibTfbs/	wgEncodeHaibTfbsSknmcFoxp2Pcr2xPkRep1.broadPeak.gz,wgEncodeHaibTfbsSknmcFoxp2Pcr2xPkRep2.broadPeak.gz
wgEncodeOpenChromDnaseEcc1Est10nm30mPk.narrowPeak.gz.merged.hg18.bed.gz	Peaks	ECC-1	DnaseSeq	NA	NA	ftp://hgdownload.cse.ucsc.edu/goldenPath/hg19/encodeDCC/wgEncodeOpenChromDnase/	wgEncodeOpenChromDnaseEcc1Est10nm30mPk.narrowPeak.gz
wgEncodeOpenChromDnaseMedullod341Pk.narrowPeak.gz.merged.hg18.bed.gz	Peaks	Medullo_D341	DnaseSeq	NA	NA	ftp://hgdownload.cse.ucsc.edu/goldenPath/hg19/encodeDCC/wgEncodeOpenChromDnase/	wgEncodeOpenChromDnaseMedullod341Pk.narrowPeak.gz
wgEncodeSunyRipSeqK562RipinputPk.broadPeak.gz.merged.hg18.bed.gz	Peaks	K562	RipSeq	ripInput	NA	ftp://hgdownload.cse.ucsc.edu/goldenPath/hg19/encodeDCC/wgEncodeSunyRipSeq/	wgEncodeSunyRipSeqK562RipinputPk.broadPeak.gz
wgEncodeSydhTfbsK562Hmgn3StdPk.narrowPeak.gz.merged.hg18.bed.gz	Peaks	K562	ChipSeq	HMGN3	std	ftp://hgdownload.cse.ucsc.edu/goldenPath/hg19/encodeDCC/wgEncodeSydhTfbs/	wgEncodeSydhTfbsK562Hmgn3StdPk.narrowPeak.gz
wgEncodeUwDgfT47dHotspots.broadPeak.gz.merged.hg18.bed.gz	Hotspots	T-47D	DnaseDgf	NA	NA	ftp://hgdownload.cse.ucsc.edu/goldenPath/hg19/encodeDCC/wgEncodeUwDgf/	wgEncodeUwDgfT47dHotspots.broadPeak.gz
wgEncodeHaibTfbsK562Nr2f2sc271940V0422111PkRep1.broadPeak.gz.merged.hg18.bed.gz	Peaks	K562	ChipSeq	NR2F2_(SC-271940)	NA	ftp://hgdownload.cse.ucsc.edu/goldenPath/hg19/encodeDCC/wgEncodeHaibTfbs/	wgEncodeHaibTfbsK562Nr2f2sc271940V0422111PkRep1.broadPeak.gz,wgEncodeHaibTfbsK562Nr2f2sc271940V0422111PkRep2.broadPeak.gz
wgEncodeSydhHistonePbmcH3k27me3bUcdPk.narrowPeak.gz.merged.hg18.bed.gz	Peaks	PBMC	ChipSeq	H3K27me3B	UCDavis	ftp://hgdownload.cse.ucsc.edu/goldenPath/hg19/encodeDCC/wgEncodeSydhHistone/	wgEncodeSydhHistonePbmcH3k27me3bUcdPk.narrowPeak.gz
wgEncodeBroadHistoneCd20CtcfPk.broadPeak.gz.merged.hg18.bed.gz	Peaks	CD20+	ChipSeq	CTCF	std	ftp://hgdownload.cse.ucsc.edu/goldenPath/hg19/encodeDCC/wgEncodeBroadHistone/	wgEncodeBroadHistoneCd20CtcfPk.broadPeak.gz
wgEncodeBroadHistoneA549H3k09me3Etoh02Pk.broadPeak.gz.merged.hg18.bed.gz	Peaks	A549	ChipSeq	H3K9me3	std	ftp://hgdownload.cse.ucsc.edu/goldenPath/hg19/encodeDCC/wgEncodeBroadHistone/	wgEncodeBroadHistoneA549H3k09me3Etoh02Pk.broadPeak.gz
wgEncodeUwDnaseNhdfneoHotspotsRep1.broadPeak.gz.merged.hg18.bed.gz	Hotspots	NHDF-neo	DnaseSeq	NA	NA	ftp://hgdownload.cse.ucsc.edu/goldenPath/hg19/encodeDCC/wgEncodeUwDnase/	wgEncodeUwDnaseNhdfneoHotspotsRep1.broadPeak.gz,wgEncodeUwDnaseNhdfneoHotspotsRep2.broadPeak.gz
wgEncodeUwDgfK562Znfp5Hotspots.broadPeak.gz.merged.hg18.bed.gz	Hotspots	K562	DnaseDgf	NA	NA	ftp://hgdownload.cse.ucsc.edu/goldenPath/hg19/encodeDCC/wgEncodeUwDgf/	wgEncodeUwDgfK562Znfp5Hotspots.broadPeak.gz
wgEncodeHaibTfbsH1hescSp4v20V0422111PkRep1.broadPeak.gz.merged.hg18.bed.gz	Peaks	H1-hESC	ChipSeq	SP4_(V-20)	NA	ftp://hgdownload.cse.ucsc.edu/goldenPath/hg19/encodeDCC/wgEncodeHaibTfbs/	wgEncodeHaibTfbsH1hescSp4v20V0422111PkRep1.broadPeak.gz,wgEncodeHaibTfbsH1hescSp4v20V0422111PkRep2.broadPeak.gz
wgEncodeOpenChromDnaseFibropag20443Pk.narrowPeak.gz.merged.hg18.bed.gz	Peaks	FibroP_AG20443	DnaseSeq	NA	NA	ftp://hgdownload.cse.ucsc.edu/goldenPath/hg19/encodeDCC/wgEncodeOpenChromDnase/	wgEncodeOpenChromDnaseFibropag20443Pk.narrowPeak.gz
wgEncodeUwDnaseHffHotspotsRep1.broadPeak.gz.merged.hg18.bed.gz	Hotspots	HFF	DnaseSeq	NA	NA	ftp://hgdownload.cse.ucsc.edu/goldenPath/hg19/encodeDCC/wgEncodeUwDnase/	wgEncodeUwDnaseHffHotspotsRep1.broadPeak.gz,wgEncodeUwDnaseHffHotspotsRep2.broadPeak.gz
wgEncodeBroadHistoneDnd41H3k27me3Pk.broadPeak.gz.merged.hg18.bed.gz	Peaks	Dnd41	ChipSeq	H3K27me3	std	ftp://hgdownload.cse.ucsc.edu/goldenPath/hg19/encodeDCC/wgEncodeBroadHistone/	wgEncodeBroadHistoneDnd41H3k27me3Pk.broadPeak.gz
wgEncodeUwDnaseAoafHotspotsRep1.broadPeak.gz.merged.hg18.bed.gz	Hotspots	AoAF	DnaseSeq	NA	NA	ftp://hgdownload.cse.ucsc.edu/goldenPath/hg19/encodeDCC/wgEncodeUwDnase/	wgEncodeUwDnaseAoafHotspotsRep1.broadPeak.gz,wgEncodeUwDnaseAoafHotspotsRep2.broadPeak.gz
wgEncodeHaibTfbsHepg2Sp1Pcr1xPkRep1.broadPeak.gz.merged.hg18.bed.gz	Peaks	HepG2	ChipSeq	SP1	NA	ftp://hgdownload.cse.ucsc.edu/goldenPath/hg19/encodeDCC/wgEncodeHaibTfbs/	wgEncodeHaibTfbsHepg2Sp1Pcr1xPkRep1.broadPeak.gz,wgEncodeHaibTfbsHepg2Sp1Pcr1xPkRep2.broadPeak.gz
wgEncodeSydhTfbsK562Pol2IggmusPk.narrowPeak.gz.merged.hg18.bed.gz	Peaks	K562	ChipSeq	Pol2	IgG-mus	ftp://hgdownload.cse.ucsc.edu/goldenPath/hg19/encodeDCC/wgEncodeSydhTfbs/	wgEncodeSydhTfbsK562Pol2IggmusPk.narrowPeak.gz
wgEncodeSydhTfbsK562Stat2Ifna30StdPk.narrowPeak.gz.merged.hg18.bed.gz	Peaks	K562	ChipSeq	STAT2	std	ftp://hgdownload.cse.ucsc.edu/goldenPath/hg19/encodeDCC/wgEncodeSydhTfbs/	wgEncodeSydhTfbsK562Stat2Ifna30StdPk.narrowPeak.gz
wgEncodeUwTfbsGm12878CtcfStdPkRep1.narrowPeak.gz.merged.hg18.bed.gz	Peaks	GM12878	ChipSeq	CTCF	std	ftp://hgdownload.cse.ucsc.edu/goldenPath/hg19/encodeDCC/wgEncodeUwTfbs/	wgEncodeUwTfbsGm12878CtcfStdPkRep1.narrowPeak.gz,wgEncodeUwTfbsGm12878CtcfStdPkRep2.narrowPeak.gz
wgEncodeUwTfbsRptecCtcfStdHotspotsRep1.broadPeak.gz.merged.hg18.bed.gz	Hotspots	RPTEC	ChipSeq	CTCF	std	ftp://hgdownload.cse.ucsc.edu/goldenPath/hg19/encodeDCC/wgEncodeUwTfbs/	wgEncodeUwTfbsRptecCtcfStdHotspotsRep1.broadPeak.gz,wgEncodeUwTfbsRptecCtcfStdHotspotsRep2.broadPeak.gz
wgEncodeUwHistoneRptecH3k04me3StdPkRep1.narrowPeak.gz.merged.hg18.bed.gz	Peaks	RPTEC	ChipSeq	H3K4me3	std	ftp://hgdownload.cse.ucsc.edu/goldenPath/hg19/encodeDCC/wgEncodeUwHistone/	wgEncodeUwHistoneRptecH3k04me3StdPkRep1.narrowPeak.gz,wgEncodeUwHistoneRptecH3k04me3StdPkRep2.narrowPeak.gz
wgEncodeUwDnaseSknshraPkRep1.narrowPeak.gz.merged.hg18.bed.gz	Peaks	SK-N-SH_RA	DnaseSeq	NA	NA	ftp://hgdownload.cse.ucsc.edu/goldenPath/hg19/encodeDCC/wgEncodeUwDnase/	wgEncodeUwDnaseSknshraPkRep1.narrowPeak.gz,wgEncodeUwDnaseSknshraPkRep2.narrowPeak.gz
wgEncodeUwTfbsSaecCtcfStdHotspotsRep1.broadPeak.gz.merged.hg18.bed.gz	Hotspots	SAEC	ChipSeq	CTCF	std	ftp://hgdownload.cse.ucsc.edu/goldenPath/hg19/encodeDCC/wgEncodeUwTfbs/	wgEncodeUwTfbsSaecCtcfStdHotspotsRep1.broadPeak.gz,wgEncodeUwTfbsSaecCtcfStdHotspotsRep2.broadPeak.gz
wgEncodeUwHistoneSknshraH3k27me3StdPkRep1.narrowPeak.gz.merged.hg18.bed.gz	Peaks	SK-N-SH_RA	ChipSeq	H3K27me3	std	ftp://hgdownload.cse.ucsc.edu/goldenPath/hg19/encodeDCC/wgEncodeUwHistone/	wgEncodeUwHistoneSknshraH3k27me3StdPkRep1.narrowPeak.gz,wgEncodeUwHistoneSknshraH3k27me3StdPkRep2.narrowPeak.gz
wgEncodeSydhTfbsHelas3Tf3c110StdPk.narrowPeak.gz.merged.hg18.bed.gz	Peaks	HeLa-S3	ChipSeq	TFIIIC-110	std	ftp://hgdownload.cse.ucsc.edu/goldenPath/hg19/encodeDCC/wgEncodeSydhTfbs/	wgEncodeSydhTfbsHelas3Tf3c110StdPk.narrowPeak.gz
wgEncodeUwHistoneHuvecH3k27me3StdPkRep1.narrowPeak.gz.merged.hg18.bed.gz	Peaks	HUVEC	ChipSeq	H3K27me3	std	ftp://hgdownload.cse.ucsc.edu/goldenPath/hg19/encodeDCC/wgEncodeUwHistone/	wgEncodeUwHistoneHuvecH3k27me3StdPkRep1.narrowPeak.gz,wgEncodeUwHistoneHuvecH3k27me3StdPkRep2.narrowPeak.gz
wgEncodeUwHistoneGm12878H3k27me3StdHotspotsRep1.broadPeak.gz.merged.hg18.bed.gz	Hotspots	GM12878	ChipSeq	H3K27me3	std	ftp://hgdownload.cse.ucsc.edu/goldenPath/hg19/encodeDCC/wgEncodeUwHistone/	wgEncodeUwHistoneGm12878H3k27me3StdHotspotsRep1.broadPeak.gz,wgEncodeUwHistoneGm12878H3k27me3StdHotspotsRep2.broadPeak.gz
wgEncodeBroadHistoneHelas3H3k4me3StdPk.broadPeak.gz.merged.hg18.bed.gz	Peaks	HeLa-S3	ChipSeq	H3K4me3	std	ftp://hgdownload.cse.ucsc.edu/goldenPath/hg19/encodeDCC/wgEncodeBroadHistone/	wgEncodeBroadHistoneHelas3H3k4me3StdPk.broadPeak.gz
wgEncodeUwTfbsWi38CtcfStdPkRep1.narrowPeak.gz.merged.hg18.bed.gz	Peaks	WI-38	ChipSeq	CTCF	std	ftp://hgdownload.cse.ucsc.edu/goldenPath/hg19/encodeDCC/wgEncodeUwTfbs/	wgEncodeUwTfbsWi38CtcfStdPkRep1.narrowPeak.gz,wgEncodeUwTfbsWi38CtcfStdPkRep2.narrowPeak.gz
wgEncodeUwDnaseMcf7Est100nm1hHotspotsRep1.broadPeak.gz.merged.hg18.bed.gz	Hotspots	MCF-7	DnaseSeq	NA	NA	ftp://hgdownload.cse.ucsc.edu/goldenPath/hg19/encodeDCC/wgEncodeUwDnase/	wgEncodeUwDnaseMcf7Est100nm1hHotspotsRep1.broadPeak.gz,wgEncodeUwDnaseMcf7Est100nm1hHotspotsRep2.broadPeak.gz
wgEncodeUwDnaseTh1wb54553204PkRep1.narrowPeak.gz.merged.hg18.bed.gz	Peaks	Th1_Wb54553204	DnaseSeq	NA	NA	ftp://hgdownload.cse.ucsc.edu/goldenPath/hg19/encodeDCC/wgEncodeUwDnase/	wgEncodeUwDnaseTh1wb54553204PkRep1.narrowPeak.gz,wgEncodeUwDnaseTh1wb54553204PkRep2.narrowPeak.gz
wgEncodeUwHistoneCaco2H3k27me3StdPkRep1.narrowPeak.gz.merged.hg18.bed.gz	Peaks	Caco-2	ChipSeq	H3K27me3	std	ftp://hgdownload.cse.ucsc.edu/goldenPath/hg19/encodeDCC/wgEncodeUwHistone/	wgEncodeUwHistoneCaco2H3k27me3StdPkRep1.narrowPeak.gz,wgEncodeUwHistoneCaco2H3k27me3StdPkRep2.narrowPeak.gz
wgEncodeUwDnaseK562Znf4g7d3HotspotsRep1.broadPeak.gz.merged.hg18.bed.gz	Hotspots	K562	DnaseSeq	NA	NA	ftp://hgdownload.cse.ucsc.edu/goldenPath/hg19/encodeDCC/wgEncodeUwDnase/	wgEncodeUwDnaseK562Znf4g7d3HotspotsRep1.broadPeak.gz,wgEncodeUwDnaseK562Znf4g7d3HotspotsRep2.broadPeak.gz
wgEncodeSydhTfbsHepg2Pol2IggrabPk.narrowPeak.gz.merged.hg18.bed.gz	Peaks	HepG2	ChipSeq	Pol2	IgG-rab	ftp://hgdownload.cse.ucsc.edu/goldenPath/hg19/encodeDCC/wgEncodeSydhTfbs/	wgEncodeSydhTfbsHepg2Pol2IggrabPk.narrowPeak.gz
wgEncodeSydhTfbsNb4MaxStdPk.narrowPeak.gz.merged.hg18.bed.gz	Peaks	NB4	ChipSeq	Max	std	ftp://hgdownload.cse.ucsc.edu/goldenPath/hg19/encodeDCC/wgEncodeSydhTfbs/	wgEncodeSydhTfbsNb4MaxStdPk.narrowPeak.gz
wgEncodeHaibTfbsK562Pmlsc71910V0422111PkRep1.broadPeak.gz.merged.hg18.bed.gz	Peaks	K562	ChipSeq	PML_(SC-71910)	NA	ftp://hgdownload.cse.ucsc.edu/goldenPath/hg19/encodeDCC/wgEncodeHaibTfbs/	wgEncodeHaibTfbsK562Pmlsc71910V0422111PkRep1.broadPeak.gz,wgEncodeHaibTfbsK562Pmlsc71910V0422111PkRep2.broadPeak.gz
wgEncodeHaibMethylRrbsFibroblOpenchromgrowprotSitesRep1.bed9.gz.merged.hg18.bed.gz	Sites	Fibrobl	MethylRrbs	NA	NA	ftp://hgdownload.cse.ucsc.edu/goldenPath/hg19/encodeDCC/wgEncodeHaibMethylRrbs/	wgEncodeHaibMethylRrbsFibroblOpenchromgrowprotSitesRep1.bed9.gz,wgEncodeHaibMethylRrbsFibroblOpenchromgrowprotSitesRep2.bed9.gz
wgEncodeHaibMethylRrbsHsmmSitesRep1.bed9.gz.merged.hg18.bed.gz	Sites	HSMM	MethylRrbs	NA	NA	ftp://hgdownload.cse.ucsc.edu/goldenPath/hg19/encodeDCC/wgEncodeHaibMethylRrbs/	wgEncodeHaibMethylRrbsHsmmSitesRep1.bed9.gz,wgEncodeHaibMethylRrbsHsmmSitesRep2.bed9.gz
wgEncodeSydhTfbsGm12878Tblr1ab24550IggmusPk.narrowPeak.gz.merged.hg18.bed.gz	Peaks	GM12878	ChipSeq	TBLR1_(ab24550)	IgG-mus	ftp://hgdownload.cse.ucsc.edu/goldenPath/hg19/encodeDCC/wgEncodeSydhTfbs/	wgEncodeSydhTfbsGm12878Tblr1ab24550IggmusPk.narrowPeak.gz
wgEncodeBroadHistoneGm12878H3k27me3StdPk.broadPeak.gz.merged.hg18.bed.gz	Peaks	GM12878	ChipSeq	H3K27me3	std	ftp://hgdownload.cse.ucsc.edu/goldenPath/hg19/encodeDCC/wgEncodeBroadHistone/	wgEncodeBroadHistoneGm12878H3k27me3StdPk.broadPeak.gz
wgEncodeUwHistoneH7esH3k27me3StdDiffa9dHotspotsRep1.broadPeak.gz.merged.hg18.bed.gz	Hotspots	H7-hESC	ChipSeq	H3K27me3	std	ftp://hgdownload.cse.ucsc.edu/goldenPath/hg19/encodeDCC/wgEncodeUwHistone/	wgEncodeUwHistoneH7esH3k27me3StdDiffa9dHotspotsRep1.broadPeak.gz,wgEncodeUwHistoneH7esH3k27me3StdDiffa9dHotspotsRep2.broadPeak.gz
wgEncodeUwTfbsHpafCtcfStdPkRep1.narrowPeak.gz.merged.hg18.bed.gz	Peaks	HPAF	ChipSeq	CTCF	std	ftp://hgdownload.cse.ucsc.edu/goldenPath/hg19/encodeDCC/wgEncodeUwTfbs/	wgEncodeUwTfbsHpafCtcfStdPkRep1.narrowPeak.gz,wgEncodeUwTfbsHpafCtcfStdPkRep2.narrowPeak.gz
wgEncodeUwDgfGm06990Pk.narrowPeak.gz.merged.hg18.bed.gz	Peaks	GM06990	DnaseDgf	NA	NA	ftp://hgdownload.cse.ucsc.edu/goldenPath/hg19/encodeDCC/wgEncodeUwDgf/	wgEncodeUwDgfGm06990Pk.narrowPeak.gz
wgEncodeBroadHistoneH1hescH3k9acStdPk.broadPeak.gz.merged.hg18.bed.gz	Peaks	H1-hESC	ChipSeq	H3K9ac	std	ftp://hgdownload.cse.ucsc.edu/goldenPath/hg19/encodeDCC/wgEncodeBroadHistone/	wgEncodeBroadHistoneH1hescH3k9acStdPk.broadPeak.gz
wgEncodeOpenChromDnaseIshikawaEst10nm30mPk.narrowPeak.gz.merged.hg18.bed.gz	Peaks	Ishikawa	DnaseSeq	NA	NA	ftp://hgdownload.cse.ucsc.edu/goldenPath/hg19/encodeDCC/wgEncodeOpenChromDnase/	wgEncodeOpenChromDnaseIshikawaEst10nm30mPk.narrowPeak.gz
wgEncodeUwHistoneH7esH3k04me3StdDiffa14dPkRep1.narrowPeak.gz.merged.hg18.bed.gz	Peaks	H7-hESC	ChipSeq	H3K4me3	std	ftp://hgdownload.cse.ucsc.edu/goldenPath/hg19/encodeDCC/wgEncodeUwHistone/	wgEncodeUwHistoneH7esH3k04me3StdDiffa14dPkRep1.narrowPeak.gz,wgEncodeUwHistoneH7esH3k04me3StdDiffa14dPkRep2.narrowPeak.gz
wgEncodeHaibTfbsSknshraRad21V0416102PkRep1.broadPeak.gz.merged.hg18.bed.gz	Peaks	SK-N-SH_RA	ChipSeq	Rad21	NA	ftp://hgdownload.cse.ucsc.edu/goldenPath/hg19/encodeDCC/wgEncodeHaibTfbs/	wgEncodeHaibTfbsSknshraRad21V0416102PkRep1.broadPeak.gz,wgEncodeHaibTfbsSknshraRad21V0416102PkRep2.broadPeak.gz
wgEncodeUwHistoneSknshraH3k36me3StdHotspotsRep1.broadPeak.gz.merged.hg18.bed.gz	Hotspots	SK-N-SH_RA	ChipSeq	H3K36me3	std	ftp://hgdownload.cse.ucsc.edu/goldenPath/hg19/encodeDCC/wgEncodeUwHistone/	wgEncodeUwHistoneSknshraH3k36me3StdHotspotsRep1.broadPeak.gz,wgEncodeUwHistoneSknshraH3k36me3StdHotspotsRep2.broadPeak.gz
wgEncodeUwDgfT47dPk.narrowPeak.gz.merged.hg18.bed.gz	Peaks	T-47D	DnaseDgf	NA	NA	ftp://hgdownload.cse.ucsc.edu/goldenPath/hg19/encodeDCC/wgEncodeUwDgf/	wgEncodeUwDgfT47dPk.narrowPeak.gz
wgEncodeSydhTfbsImr90CebpbIggrabPk.narrowPeak.gz.merged.hg18.bed.gz	Peaks	IMR90	ChipSeq	CEBPB	IgG-rab	ftp://hgdownload.cse.ucsc.edu/goldenPath/hg19/encodeDCC/wgEncodeSydhTfbs/	wgEncodeSydhTfbsImr90CebpbIggrabPk.narrowPeak.gz
wgEncodeSydhTfbsK562E2f6UcdPk.narrowPeak.gz.merged.hg18.bed.gz	Peaks	K562	ChipSeq	E2F6	UCDavis	ftp://hgdownload.cse.ucsc.edu/goldenPath/hg19/encodeDCC/wgEncodeSydhTfbs/	wgEncodeSydhTfbsK562E2f6UcdPk.narrowPeak.gz
wgEncodeUwTfbsHek293CtcfStdPkRep1.narrowPeak.gz.merged.hg18.bed.gz	Peaks	HEK293	ChipSeq	CTCF	std	ftp://hgdownload.cse.ucsc.edu/goldenPath/hg19/encodeDCC/wgEncodeUwTfbs/	wgEncodeUwTfbsHek293CtcfStdPkRep1.narrowPeak.gz,wgEncodeUwTfbsHek293CtcfStdPkRep2.narrowPeak.gz
wgEncodeSydhHistoneHct116H3k04me1UcdPk.narrowPeak.gz.merged.hg18.bed.gz	Peaks	HCT-116	ChipSeq	H3K4me1	UCDavis	ftp://hgdownload.cse.ucsc.edu/goldenPath/hg19/encodeDCC/wgEncodeSydhHistone/	wgEncodeSydhHistoneHct116H3k04me1UcdPk.narrowPeak.gz
wgEncodeHaibTfbsHepg2Tead4sc101184V0422111PkRep1.broadPeak.gz.merged.hg18.bed.gz	Peaks	HepG2	ChipSeq	TEAD4_(SC-101184)	NA	ftp://hgdownload.cse.ucsc.edu/goldenPath/hg19/encodeDCC/wgEncodeHaibTfbs/	wgEncodeHaibTfbsHepg2Tead4sc101184V0422111PkRep1.broadPeak.gz,wgEncodeHaibTfbsHepg2Tead4sc101184V0422111PkRep2.broadPeak.gz
wgEncodeUwHistoneH7esH3k36me3StdDiffa2dHotspotsRep1.broadPeak.gz.merged.hg18.bed.gz	Hotspots	H7-hESC	ChipSeq	H3K36me3	std	ftp://hgdownload.cse.ucsc.edu/goldenPath/hg19/encodeDCC/wgEncodeUwHistone/	wgEncodeUwHistoneH7esH3k36me3StdDiffa2dHotspotsRep1.broadPeak.gz,wgEncodeUwHistoneH7esH3k36me3StdDiffa2dHotspotsRep2.broadPeak.gz
wgEncodeUwDnaseAg04449PkRep1.narrowPeak.gz.merged.hg18.bed.gz	Peaks	AG04449	DnaseSeq	NA	NA	ftp://hgdownload.cse.ucsc.edu/goldenPath/hg19/encodeDCC/wgEncodeUwDnase/	wgEncodeUwDnaseAg04449PkRep1.narrowPeak.gz,wgEncodeUwDnaseAg04449PkRep2.narrowPeak.gz
wgEncodeSydhTfbsHelas3P300sc584sc584IggrabPk.narrowPeak.gz.merged.hg18.bed.gz	Peaks	HeLa-S3	ChipSeq	p300_(SC-584)	IgG-rab	ftp://hgdownload.cse.ucsc.edu/goldenPath/hg19/encodeDCC/wgEncodeSydhTfbs/	wgEncodeSydhTfbsHelas3P300sc584sc584IggrabPk.narrowPeak.gz
wgEncodeHaibTfbsH1hescNrsfV0416102PkRep1.broadPeak.gz.merged.hg18.bed.gz	Peaks	H1-hESC	ChipSeq	NRSF	NA	ftp://hgdownload.cse.ucsc.edu/goldenPath/hg19/encodeDCC/wgEncodeHaibTfbs/	wgEncodeHaibTfbsH1hescNrsfV0416102PkRep1.broadPeak.gz,wgEncodeHaibTfbsH1hescNrsfV0416102PkRep2.broadPeak.gz
wgEncodeUwDgfTregwb78495824Hotspots.broadPeak.gz.merged.hg18.bed.gz	Hotspots	Treg_Wb78495824	DnaseDgf	NA	NA	ftp://hgdownload.cse.ucsc.edu/goldenPath/hg19/encodeDCC/wgEncodeUwDgf/	wgEncodeUwDgfTregwb78495824Hotspots.broadPeak.gz
wgEncodeSydhTfbsHelas3CmycStdPk.narrowPeak.gz.merged.hg18.bed.gz	Peaks	HeLa-S3	ChipSeq	c-Myc	std	ftp://hgdownload.cse.ucsc.edu/goldenPath/hg19/encodeDCC/wgEncodeSydhTfbs/	wgEncodeSydhTfbsHelas3CmycStdPk.narrowPeak.gz
wgEncodeUwDgfM059jHotspots.broadPeak.gz.merged.hg18.bed.gz	Hotspots	M059J	DnaseDgf	NA	NA	ftp://hgdownload.cse.ucsc.edu/goldenPath/hg19/encodeDCC/wgEncodeUwDgf/	wgEncodeUwDgfM059jHotspots.broadPeak.gz
wgEncodeUwDnaseHpfHotspotsRep1.broadPeak.gz.merged.hg18.bed.gz	Hotspots	HPF	DnaseSeq	NA	NA	ftp://hgdownload.cse.ucsc.edu/goldenPath/hg19/encodeDCC/wgEncodeUwDnase/	wgEncodeUwDnaseHpfHotspotsRep1.broadPeak.gz,wgEncodeUwDnaseHpfHotspotsRep2.broadPeak.gz
wgEncodeHaibTfbsA549Yy1cV0422111Etoh02PkRep1.broadPeak.gz.merged.hg18.bed.gz	Peaks	A549	ChipSeq	YY1_(SC-281)	NA	ftp://hgdownload.cse.ucsc.edu/goldenPath/hg19/encodeDCC/wgEncodeHaibTfbs/	wgEncodeHaibTfbsA549Yy1cV0422111Etoh02PkRep1.broadPeak.gz,wgEncodeHaibTfbsA549Yy1cV0422111Etoh02PkRep2.broadPeak.gz
wgEncodeUwHistoneCd20ro01778H3k04me3StdHotspotsRep1.broadPeak.gz.merged.hg18.bed.gz	Hotspots	CD20+_RO01778	ChipSeq	H3K4me3	std	ftp://hgdownload.cse.ucsc.edu/goldenPath/hg19/encodeDCC/wgEncodeUwHistone/	wgEncodeUwHistoneCd20ro01778H3k04me3StdHotspotsRep1.broadPeak.gz,wgEncodeUwHistoneCd20ro01778H3k04me3StdHotspotsRep2.broadPeak.gz
wgEncodeUwDnaseHepg2PkRep1.narrowPeak.gz.merged.hg18.bed.gz	Peaks	HepG2	DnaseSeq	NA	NA	ftp://hgdownload.cse.ucsc.edu/goldenPath/hg19/encodeDCC/wgEncodeUwDnase/	wgEncodeUwDnaseHepg2PkRep1.narrowPeak.gz,wgEncodeUwDnaseHepg2PkRep2.narrowPeak.gz
wgEncodeSydhHistonePanc1H3k27acUcdPk.narrowPeak.gz.merged.hg18.bed.gz	Peaks	PANC-1	ChipSeq	H3K27ac	UCDavis	ftp://hgdownload.cse.ucsc.edu/goldenPath/hg19/encodeDCC/wgEncodeSydhHistone/	wgEncodeSydhHistonePanc1H3k27acUcdPk.narrowPeak.gz
wgEncodeSydhTfbsHepg2Pol2ForsklnStdPk.narrowPeak.gz.merged.hg18.bed.gz	Peaks	HepG2	ChipSeq	Pol2	std	ftp://hgdownload.cse.ucsc.edu/goldenPath/hg19/encodeDCC/wgEncodeSydhTfbs/	wgEncodeSydhTfbsHepg2Pol2ForsklnStdPk.narrowPeak.gz
wgEncodeBroadHistoneMonocd14ro1746H3k04me1Pk.broadPeak.gz.merged.hg18.bed.gz	Peaks	Monocytes-CD14+_RO01746	ChipSeq	H3K4me1	std	ftp://hgdownload.cse.ucsc.edu/goldenPath/hg19/encodeDCC/wgEncodeBroadHistone/	wgEncodeBroadHistoneMonocd14ro1746H3k04me1Pk.broadPeak.gz
wgEncodeUwDnaseHmvecdblneoHotspotsRep1.broadPeak.gz.merged.hg18.bed.gz	Hotspots	HMVEC-dBl-Neo	DnaseSeq	NA	NA	ftp://hgdownload.cse.ucsc.edu/goldenPath/hg19/encodeDCC/wgEncodeUwDnase/	wgEncodeUwDnaseHmvecdblneoHotspotsRep1.broadPeak.gz,wgEncodeUwDnaseHmvecdblneoHotspotsRep2.broadPeak.gz
wgEncodeHaibTfbsGm12878Zeb1sc25388V0416102PkRep1.broadPeak.gz.merged.hg18.bed.gz	Peaks	GM12878	ChipSeq	ZEB1_(SC-25388)	NA	ftp://hgdownload.cse.ucsc.edu/goldenPath/hg19/encodeDCC/wgEncodeHaibTfbs/	wgEncodeHaibTfbsGm12878Zeb1sc25388V0416102PkRep1.broadPeak.gz,wgEncodeHaibTfbsGm12878Zeb1sc25388V0416102PkRep2.broadPeak.gz
wgEncodeBroadHistoneA549H3k27acDex100nmPk.broadPeak.gz.merged.hg18.bed.gz	Peaks	A549	ChipSeq	H3K27ac	std	ftp://hgdownload.cse.ucsc.edu/goldenPath/hg19/encodeDCC/wgEncodeBroadHistone/	wgEncodeBroadHistoneA549H3k27acDex100nmPk.broadPeak.gz
wgEncodeUwTfbsHepg2CtcfStdHotspotsRep1.broadPeak.gz.merged.hg18.bed.gz	Hotspots	HepG2	ChipSeq	CTCF	std	ftp://hgdownload.cse.ucsc.edu/goldenPath/hg19/encodeDCC/wgEncodeUwTfbs/	wgEncodeUwTfbsHepg2CtcfStdHotspotsRep1.broadPeak.gz,wgEncodeUwTfbsHepg2CtcfStdHotspotsRep2.broadPeak.gz
wgEncodeUwTfbsGm12871CtcfStdPkRep1.narrowPeak.gz.merged.hg18.bed.gz	Peaks	GM12871	ChipSeq	CTCF	std	ftp://hgdownload.cse.ucsc.edu/goldenPath/hg19/encodeDCC/wgEncodeUwTfbs/	wgEncodeUwTfbsGm12871CtcfStdPkRep1.narrowPeak.gz,wgEncodeUwTfbsGm12871CtcfStdPkRep2.narrowPeak.gz
wgEncodeUwDnaseHpfPkRep1.narrowPeak.gz.merged.hg18.bed.gz	Peaks	HPF	DnaseSeq	NA	NA	ftp://hgdownload.cse.ucsc.edu/goldenPath/hg19/encodeDCC/wgEncodeUwDnase/	wgEncodeUwDnaseHpfPkRep1.narrowPeak.gz,wgEncodeUwDnaseHpfPkRep2.narrowPeak.gz
wgEncodeHaibTfbsHct116Pol24h8V0416101PkRep1.broadPeak.gz.merged.hg18.bed.gz	Peaks	HCT-116	ChipSeq	Pol2-4H8	NA	ftp://hgdownload.cse.ucsc.edu/goldenPath/hg19/encodeDCC/wgEncodeHaibTfbs/	wgEncodeHaibTfbsHct116Pol24h8V0416101PkRep1.broadPeak.gz,wgEncodeHaibTfbsHct116Pol24h8V0416101PkRep2.broadPeak.gz
wgEncodeSydhTfbsK562CmycIggrabPk.narrowPeak.gz.merged.hg18.bed.gz	Peaks	K562	ChipSeq	c-Myc	IgG-rab	ftp://hgdownload.cse.ucsc.edu/goldenPath/hg19/encodeDCC/wgEncodeSydhTfbs/	wgEncodeSydhTfbsK562CmycIggrabPk.narrowPeak.gz
wgEncodeHaibTfbsH1hescYy1sc281V0416102PkRep1.broadPeak.gz.merged.hg18.bed.gz	Peaks	H1-hESC	ChipSeq	YY1_(SC-281)	NA	ftp://hgdownload.cse.ucsc.edu/goldenPath/hg19/encodeDCC/wgEncodeHaibTfbs/	wgEncodeHaibTfbsH1hescYy1sc281V0416102PkRep1.broadPeak.gz,wgEncodeHaibTfbsH1hescYy1sc281V0416102PkRep2.broadPeak.gz
wgEncodeUwDnaseHcfPkRep1.narrowPeak.gz.merged.hg18.bed.gz	Peaks	HCF	DnaseSeq	NA	NA	ftp://hgdownload.cse.ucsc.edu/goldenPath/hg19/encodeDCC/wgEncodeUwDnase/	wgEncodeUwDnaseHcfPkRep1.narrowPeak.gz,wgEncodeUwDnaseHcfPkRep2.narrowPeak.gz
wgEncodeHaibMethylRrbsU87HaibSitesRep1.bed.gz.merged.hg18.bed.gz	Sites	U87	MethylRrbs	NA	NA	ftp://hgdownload.cse.ucsc.edu/goldenPath/hg19/encodeDCC/wgEncodeHaibMethylRrbs/	wgEncodeHaibMethylRrbsU87HaibSitesRep1.bed.gz,wgEncodeHaibMethylRrbsU87HaibSitesRep2.bed.gz
wgEncodeUwHistoneK562H3k04me3StdZnf4c50c4HotspotsRep1.broadPeak.gz.merged.hg18.bed.gz	Hotspots	K562	ChipSeq	H3K4me3	std	ftp://hgdownload.cse.ucsc.edu/goldenPath/hg19/encodeDCC/wgEncodeUwHistone/	wgEncodeUwHistoneK562H3k04me3StdZnf4c50c4HotspotsRep1.broadPeak.gz,wgEncodeUwHistoneK562H3k04me3StdZnf4c50c4HotspotsRep2.broadPeak.gz
wgEncodeHaibTfbsPanc1Pol24h8V0416101PkRep1.broadPeak.gz.merged.hg18.bed.gz	Peaks	PANC-1	ChipSeq	Pol2-4H8	NA	ftp://hgdownload.cse.ucsc.edu/goldenPath/hg19/encodeDCC/wgEncodeHaibTfbs/	wgEncodeHaibTfbsPanc1Pol24h8V0416101PkRep1.broadPeak.gz,wgEncodeHaibTfbsPanc1Pol24h8V0416101PkRep2.broadPeak.gz
wgEncodeUwDnaseHacPkRep1.narrowPeak.gz.merged.hg18.bed.gz	Peaks	HAc	DnaseSeq	NA	NA	ftp://hgdownload.cse.ucsc.edu/goldenPath/hg19/encodeDCC/wgEncodeUwDnase/	wgEncodeUwDnaseHacPkRep1.narrowPeak.gz,wgEncodeUwDnaseHacPkRep2.narrowPeak.gz
wgEncodeBroadHistoneHsmmtCtcfStdPk.broadPeak.gz.merged.hg18.bed.gz	Peaks	HSMMtube	ChipSeq	CTCF	std	ftp://hgdownload.cse.ucsc.edu/goldenPath/hg19/encodeDCC/wgEncodeBroadHistone/	wgEncodeBroadHistoneHsmmtCtcfStdPk.broadPeak.gz
wgEncodeUwTfbsMcf7CtcfStdHotspotsRep1.broadPeak.gz.merged.hg18.bed.gz	Hotspots	MCF-7	ChipSeq	CTCF	std	ftp://hgdownload.cse.ucsc.edu/goldenPath/hg19/encodeDCC/wgEncodeUwTfbs/	wgEncodeUwTfbsMcf7CtcfStdHotspotsRep1.broadPeak.gz,wgEncodeUwTfbsMcf7CtcfStdHotspotsRep2.broadPeak.gz
wgEncodeUwHistoneSaecH3k4me3StdPkRep1.narrowPeak.gz.merged.hg18.bed.gz	Peaks	SAEC	ChipSeq	H3K4me3	std	ftp://hgdownload.cse.ucsc.edu/goldenPath/hg19/encodeDCC/wgEncodeUwHistone/	wgEncodeUwHistoneSaecH3k4me3StdPkRep1.narrowPeak.gz,wgEncodeUwHistoneSaecH3k4me3StdPkRep2.narrowPeak.gz
wgEncodeSydhTfbsHepg2JundIggrabPk.narrowPeak.gz.merged.hg18.bed.gz	Peaks	HepG2	ChipSeq	JunD	IgG-rab	ftp://hgdownload.cse.ucsc.edu/goldenPath/hg19/encodeDCC/wgEncodeSydhTfbs/	wgEncodeSydhTfbsHepg2JundIggrabPk.narrowPeak.gz
wgEncodeUwDgfAg10803Hotspots.broadPeak.gz.merged.hg18.bed.gz	Hotspots	AG10803	DnaseDgf	NA	NA	ftp://hgdownload.cse.ucsc.edu/goldenPath/hg19/encodeDCC/wgEncodeUwDgf/	wgEncodeUwDgfAg10803Hotspots.broadPeak.gz
wgEncodeUwDgfHmvechHotspots.broadPeak.gz.merged.hg18.bed.gz	Hotspots	HMVEC-LBl	DnaseDgf	NA	NA	ftp://hgdownload.cse.ucsc.edu/goldenPath/hg19/encodeDCC/wgEncodeUwDgf/	wgEncodeUwDgfHmvechHotspots.broadPeak.gz
wgEncodeHaibMethylRrbsHsmmfshdDukeSitesRep1.bed.gz.merged.hg18.bed.gz	Sites	HSMM_FSHD	MethylRrbs	NA	NA	ftp://hgdownload.cse.ucsc.edu/goldenPath/hg19/encodeDCC/wgEncodeHaibMethylRrbs/	wgEncodeHaibMethylRrbsHsmmfshdDukeSitesRep1.bed.gz,wgEncodeHaibMethylRrbsHsmmfshdDukeSitesRep2.bed.gz
wgEncodeHaibMethylRrbsHek293YalegrowprotSitesRep1.bed9.gz.merged.hg18.bed.gz	Sites	HEK293	MethylRrbs	NA	NA	ftp://hgdownload.cse.ucsc.edu/goldenPath/hg19/encodeDCC/wgEncodeHaibMethylRrbs/	wgEncodeHaibMethylRrbsHek293YalegrowprotSitesRep1.bed9.gz,wgEncodeHaibMethylRrbsHek293YalegrowprotSitesRep2.bed9.gz
wgEncodeHaibTfbsSknshNrsfV0416101PkRep1.broadPeak.gz.merged.hg18.bed.gz	Peaks	SK-N-SH	ChipSeq	NRSF	NA	ftp://hgdownload.cse.ucsc.edu/goldenPath/hg19/encodeDCC/wgEncodeHaibTfbs/	wgEncodeHaibTfbsSknshNrsfV0416101PkRep1.broadPeak.gz,wgEncodeHaibTfbsSknshNrsfV0416101PkRep2.broadPeak.gz
wgEncodeSydhTfbsGm18951NfkbTnfaIggrabPk.narrowPeak.gz.merged.hg18.bed.gz	Peaks	GM18951	ChipSeq	NFKB	IgG-rab	ftp://hgdownload.cse.ucsc.edu/goldenPath/hg19/encodeDCC/wgEncodeSydhTfbs/	wgEncodeSydhTfbsGm18951NfkbTnfaIggrabPk.narrowPeak.gz
wgEncodeUwHistoneGm12878H3k36me3StdHotspotsRep1.broadPeak.gz.merged.hg18.bed.gz	Hotspots	GM12878	ChipSeq	H3K36me3	std	ftp://hgdownload.cse.ucsc.edu/goldenPath/hg19/encodeDCC/wgEncodeUwHistone/	wgEncodeUwHistoneGm12878H3k36me3StdHotspotsRep1.broadPeak.gz,wgEncodeUwHistoneGm12878H3k36me3StdHotspotsRep2.broadPeak.gz
wgEncodeSydhTfbsK562CmycIfng6hStdPk.narrowPeak.gz.merged.hg18.bed.gz	Peaks	K562	ChipSeq	c-Myc	std	ftp://hgdownload.cse.ucsc.edu/goldenPath/hg19/encodeDCC/wgEncodeSydhTfbs/	wgEncodeSydhTfbsK562CmycIfng6hStdPk.narrowPeak.gz
wgEncodeHaibTfbsA549Sp1V0422111Etoh02PkRep1.broadPeak.gz.merged.hg18.bed.gz	Peaks	A549	ChipSeq	SP1	NA	ftp://hgdownload.cse.ucsc.edu/goldenPath/hg19/encodeDCC/wgEncodeHaibTfbs/	wgEncodeHaibTfbsA549Sp1V0422111Etoh02PkRep1.broadPeak.gz,wgEncodeHaibTfbsA549Sp1V0422111Etoh02PkRep2.broadPeak.gz
wgEncodeBroadHistoneA549H3k27acEtoh02Pk.broadPeak.gz.merged.hg18.bed.gz	Peaks	A549	ChipSeq	H3K27ac	std	ftp://hgdownload.cse.ucsc.edu/goldenPath/hg19/encodeDCC/wgEncodeBroadHistone/	wgEncodeBroadHistoneA549H3k27acEtoh02Pk.broadPeak.gz
wgEncodeUwHistoneK562H3k04me3StdZnfa41c6PkRep1.narrowPeak.gz.merged.hg18.bed.gz	Peaks	K562	ChipSeq	H3K4me3	std	ftp://hgdownload.cse.ucsc.edu/goldenPath/hg19/encodeDCC/wgEncodeUwHistone/	wgEncodeUwHistoneK562H3k04me3StdZnfa41c6PkRep1.narrowPeak.gz,wgEncodeUwHistoneK562H3k04me3StdZnfa41c6PkRep2.narrowPeak.gz
wgEncodeOpenChromFaireUrotsaPk.narrowPeak.gz.merged.hg18.bed.gz	Peaks	Urothelia	FaireSeq	NA	NA	ftp://hgdownload.cse.ucsc.edu/goldenPath/hg19/encodeDCC/wgEncodeOpenChromFaire/	wgEncodeOpenChromFaireUrotsaPk.narrowPeak.gz
wgEncodeSydhTfbsGm12878Brca1a300IggmusPk.narrowPeak.gz.merged.hg18.bed.gz	Peaks	GM12878	ChipSeq	BRCA1_(A300-000A)	IgG-mus	ftp://hgdownload.cse.ucsc.edu/goldenPath/hg19/encodeDCC/wgEncodeSydhTfbs/	wgEncodeSydhTfbsGm12878Brca1a300IggmusPk.narrowPeak.gz
wgEncodeBroadHistoneHsmmH3k4me1StdPk.broadPeak.gz.merged.hg18.bed.gz	Peaks	HSMM	ChipSeq	H3K4me1	std	ftp://hgdownload.cse.ucsc.edu/goldenPath/hg19/encodeDCC/wgEncodeBroadHistone/	wgEncodeBroadHistoneHsmmH3k4me1StdPk.broadPeak.gz
wgEncodeHaibTfbsA549Taf1V0422111Etoh02PkRep1.broadPeak.gz.merged.hg18.bed.gz	Peaks	A549	ChipSeq	TAF1	NA	ftp://hgdownload.cse.ucsc.edu/goldenPath/hg19/encodeDCC/wgEncodeHaibTfbs/	wgEncodeHaibTfbsA549Taf1V0422111Etoh02PkRep1.broadPeak.gz,wgEncodeHaibTfbsA549Taf1V0422111Etoh02PkRep2.broadPeak.gz
wgEncodeSydhHistoneNt2d1H3k09me3UcdPk.narrowPeak.gz.merged.hg18.bed.gz	Peaks	NT2-D1	ChipSeq	H3K9me3	UCDavis	ftp://hgdownload.cse.ucsc.edu/goldenPath/hg19/encodeDCC/wgEncodeSydhHistone/	wgEncodeSydhHistoneNt2d1H3k09me3UcdPk.narrowPeak.gz
wgEncodeSydhTfbsK562TbpIggmusPk.narrowPeak.gz.merged.hg18.bed.gz	Peaks	K562	ChipSeq	TBP	IgG-mus	ftp://hgdownload.cse.ucsc.edu/goldenPath/hg19/encodeDCC/wgEncodeSydhTfbs/	wgEncodeSydhTfbsK562TbpIggmusPk.narrowPeak.gz
wgEncodeOpenChromDnaseHtr8Pk.narrowPeak.gz.merged.hg18.bed.gz	Peaks	HTR8svn	DnaseSeq	NA	NA	ftp://hgdownload.cse.ucsc.edu/goldenPath/hg19/encodeDCC/wgEncodeOpenChromDnase/	wgEncodeOpenChromDnaseHtr8Pk.narrowPeak.gz
wgEncodeUwDgfTregwb78495824Pk.narrowPeak.gz.merged.hg18.bed.gz	Peaks	Treg_Wb78495824	DnaseDgf	NA	NA	ftp://hgdownload.cse.ucsc.edu/goldenPath/hg19/encodeDCC/wgEncodeUwDgf/	wgEncodeUwDgfTregwb78495824Pk.narrowPeak.gz
wgEncodeSydhTfbsMcf10aesCmycEtoh01HvdPk.narrowPeak.gz.merged.hg18.bed.gz	Peaks	MCF10A-Er-Src	ChipSeq	c-Myc	Harvard_Control	ftp://hgdownload.cse.ucsc.edu/goldenPath/hg19/encodeDCC/wgEncodeSydhTfbs/	wgEncodeSydhTfbsMcf10aesCmycEtoh01HvdPk.narrowPeak.gz
wgEncodeGisChiaPetMcf7EraaInteractionsRep1.bed.gz.merged.hg18.bed.gz	Interactions	MCF-7	ChiaPet	ERalpha_a	NA	ftp://hgdownload.cse.ucsc.edu/goldenPath/hg19/encodeDCC/wgEncodeGisChiaPet/	wgEncodeGisChiaPetMcf7EraaInteractionsRep1.bed.gz,wgEncodeGisChiaPetMcf7EraaInteractionsRep2.bed.gz
wgEncodeSydhTfbsHelas3Gtf2f1ab28179IggrabPk.narrowPeak.gz.merged.hg18.bed.gz	Peaks	HeLa-S3	ChipSeq	GTF2F1_(AB28179)	IgG-rab	ftp://hgdownload.cse.ucsc.edu/goldenPath/hg19/encodeDCC/wgEncodeSydhTfbs/	wgEncodeSydhTfbsHelas3Gtf2f1ab28179IggrabPk.narrowPeak.gz
wgEncodeHaibMethylRrbsK562HaibSitesRep1.bed.gz.merged.hg18.bed.gz	Sites	K562	MethylRrbs	NA	NA	ftp://hgdownload.cse.ucsc.edu/goldenPath/hg19/encodeDCC/wgEncodeHaibMethylRrbs/	wgEncodeHaibMethylRrbsK562HaibSitesRep1.bed.gz,wgEncodeHaibMethylRrbsK562HaibSitesRep2.bed.gz
wgEncodeOpenChromDnaseOsteoblPk.narrowPeak.gz.merged.hg18.bed.gz	Peaks	Osteobl	DnaseSeq	NA	NA	ftp://hgdownload.cse.ucsc.edu/goldenPath/hg19/encodeDCC/wgEncodeOpenChromDnase/	wgEncodeOpenChromDnaseOsteoblPk.narrowPeak.gz
wgEncodeBroadHistoneMonocd14ro1746H2azPk.broadPeak.gz.merged.hg18.bed.gz	Peaks	Monocytes-CD14+_RO01746	ChipSeq	H2A.Z	std	ftp://hgdownload.cse.ucsc.edu/goldenPath/hg19/encodeDCC/wgEncodeBroadHistone/	wgEncodeBroadHistoneMonocd14ro1746H2azPk.broadPeak.gz
wgEncodeOpenChromDnaseGm19239Pk.narrowPeak.gz.merged.hg18.bed.gz	Peaks	GM19239	DnaseSeq	NA	NA	ftp://hgdownload.cse.ucsc.edu/goldenPath/hg19/encodeDCC/wgEncodeOpenChromDnase/	wgEncodeOpenChromDnaseGm19239Pk.narrowPeak.gz
wgEncodeBroadHistoneA549H3k79me2Etoh02Pk.broadPeak.gz.merged.hg18.bed.gz	Peaks	A549	ChipSeq	H3K79me2	std	ftp://hgdownload.cse.ucsc.edu/goldenPath/hg19/encodeDCC/wgEncodeBroadHistone/	wgEncodeBroadHistoneA549H3k79me2Etoh02Pk.broadPeak.gz
wgEncodeBroadHistoneHmecEzh239875Pk.broadPeak.gz.merged.hg18.bed.gz	Peaks	HMEC	ChipSeq	EZH2_(39875)	std	ftp://hgdownload.cse.ucsc.edu/goldenPath/hg19/encodeDCC/wgEncodeBroadHistone/	wgEncodeBroadHistoneHmecEzh239875Pk.broadPeak.gz
wgEncodeSydhTfbsGm12878Nrf1IggmusPk.narrowPeak.gz.merged.hg18.bed.gz	Peaks	GM12878	ChipSeq	Nrf1	IgG-mus	ftp://hgdownload.cse.ucsc.edu/goldenPath/hg19/encodeDCC/wgEncodeSydhTfbs/	wgEncodeSydhTfbsGm12878Nrf1IggmusPk.narrowPeak.gz
wgEncodeBroadHistoneH1hescSirt6Pk.broadPeak.gz.merged.hg18.bed.gz	Peaks	H1-hESC	ChipSeq	SIRT6	std	ftp://hgdownload.cse.ucsc.edu/goldenPath/hg19/encodeDCC/wgEncodeBroadHistone/	wgEncodeBroadHistoneH1hescSirt6Pk.broadPeak.gz
wgEncodeSydhTfbsK562Rpc155StdPk.narrowPeak.gz.merged.hg18.bed.gz	Peaks	K562	ChipSeq	RPC155	std	ftp://hgdownload.cse.ucsc.edu/goldenPath/hg19/encodeDCC/wgEncodeSydhTfbs/	wgEncodeSydhTfbsK562Rpc155StdPk.narrowPeak.gz
wgEncodeUwHistoneWi38H3k04me3OhtamStdHotspotsRep1.broadPeak.gz.merged.hg18.bed.gz	Hotspots	WI-38	ChipSeq	H3K4me3	std	ftp://hgdownload.cse.ucsc.edu/goldenPath/hg19/encodeDCC/wgEncodeUwHistone/	wgEncodeUwHistoneWi38H3k04me3OhtamStdHotspotsRep1.broadPeak.gz,wgEncodeUwHistoneWi38H3k04me3OhtamStdHotspotsRep2.broadPeak.gz
wgEncodeUwDnaseAg09319HotspotsRep1.broadPeak.gz.merged.hg18.bed.gz	Hotspots	AG09319	DnaseSeq	NA	NA	ftp://hgdownload.cse.ucsc.edu/goldenPath/hg19/encodeDCC/wgEncodeUwDnase/	wgEncodeUwDnaseAg09319HotspotsRep1.broadPeak.gz,wgEncodeUwDnaseAg09319HotspotsRep2.broadPeak.gz
wgEncodeHaibMethylRrbsHmecUwSitesRep1.bed.gz.merged.hg18.bed.gz	Sites	HMEC	MethylRrbs	NA	NA	ftp://hgdownload.cse.ucsc.edu/goldenPath/hg19/encodeDCC/wgEncodeHaibMethylRrbs/	wgEncodeHaibMethylRrbsHmecUwSitesRep1.bed.gz,wgEncodeHaibMethylRrbsHmecUwSitesRep2.bed.gz
wgEncodeHaibTfbsA549GrPcr1xDex5nmPkRep1.broadPeak.gz.merged.hg18.bed.gz	Peaks	A549	ChipSeq	GR	NA	ftp://hgdownload.cse.ucsc.edu/goldenPath/hg19/encodeDCC/wgEncodeHaibTfbs/	wgEncodeHaibTfbsA549GrPcr1xDex5nmPkRep1.broadPeak.gz,wgEncodeHaibTfbsA549GrPcr1xDex5nmPkRep2.broadPeak.gz
wgEncodeUwDnaseTh1PkRep1.narrowPeak.gz.merged.hg18.bed.gz	Peaks	Th1	DnaseSeq	NA	NA	ftp://hgdownload.cse.ucsc.edu/goldenPath/hg19/encodeDCC/wgEncodeUwDnase/	wgEncodeUwDnaseTh1PkRep1.narrowPeak.gz,wgEncodeUwDnaseTh1PkRep2.narrowPeak.gz
wgEncodeUwTfbsHacCtcfStdPkRep1.narrowPeak.gz.merged.hg18.bed.gz	Peaks	HAc	ChipSeq	CTCF	std	ftp://hgdownload.cse.ucsc.edu/goldenPath/hg19/encodeDCC/wgEncodeUwTfbs/	wgEncodeUwTfbsHacCtcfStdPkRep1.narrowPeak.gz,wgEncodeUwTfbsHacCtcfStdPkRep2.narrowPeak.gz
wgEncodeUwHistoneK562H3k04me3StdZnff41b2PkRep1.narrowPeak.gz.merged.hg18.bed.gz	Peaks	K562	ChipSeq	H3K4me3	std	ftp://hgdownload.cse.ucsc.edu/goldenPath/hg19/encodeDCC/wgEncodeUwHistone/	wgEncodeUwHistoneK562H3k04me3StdZnff41b2PkRep1.narrowPeak.gz,wgEncodeUwHistoneK562H3k04me3StdZnff41b2PkRep2.narrowPeak.gz
wgEncodeHaibMethylRrbsHelas3HudsonalphagrowprotSitesRep1.bed9.gz.merged.hg18.bed.gz	Sites	HeLa-S3	MethylRrbs	NA	NA	ftp://hgdownload.cse.ucsc.edu/goldenPath/hg19/encodeDCC/wgEncodeHaibMethylRrbs/	wgEncodeHaibMethylRrbsHelas3HudsonalphagrowprotSitesRep1.bed9.gz,wgEncodeHaibMethylRrbsHelas3HudsonalphagrowprotSitesRep2.bed9.gz
wgEncodeBroadHistoneDnd41H3k09me3Pk.broadPeak.gz.merged.hg18.bed.gz	Peaks	Dnd41	ChipSeq	H3K9me3	std	ftp://hgdownload.cse.ucsc.edu/goldenPath/hg19/encodeDCC/wgEncodeBroadHistone/	wgEncodeBroadHistoneDnd41H3k09me3Pk.broadPeak.gz
wgEncodeUwHistoneHrpeH3k4me3StdHotspotsRep1.broadPeak.gz.merged.hg18.bed.gz	Hotspots	HRPEpiC	ChipSeq	H3K4me3	std	ftp://hgdownload.cse.ucsc.edu/goldenPath/hg19/encodeDCC/wgEncodeUwHistone/	wgEncodeUwHistoneHrpeH3k4me3StdHotspotsRep1.broadPeak.gz,wgEncodeUwHistoneHrpeH3k4me3StdHotspotsRep2.broadPeak.gz
wgEncodeGisChiaPetMcf7CtcfInteractionsRep1.bed.gz.merged.hg18.bed.gz	Interactions	MCF-7	ChiaPet	CTCF	NA	ftp://hgdownload.cse.ucsc.edu/goldenPath/hg19/encodeDCC/wgEncodeGisChiaPet/	wgEncodeGisChiaPetMcf7CtcfInteractionsRep1.bed.gz,wgEncodeGisChiaPetMcf7CtcfInteractionsRep2.bed.gz
wgEncodeUwTfbsBjCtcfStdPkRep1.narrowPeak.gz.merged.hg18.bed.gz	Peaks	BJ	ChipSeq	CTCF	std	ftp://hgdownload.cse.ucsc.edu/goldenPath/hg19/encodeDCC/wgEncodeUwTfbs/	wgEncodeUwTfbsBjCtcfStdPkRep1.narrowPeak.gz,wgEncodeUwTfbsBjCtcfStdPkRep2.narrowPeak.gz
wgEncodeUwHistoneGm12865H3k04me3StdPkRep1.narrowPeak.gz.merged.hg18.bed.gz	Peaks	GM12865	ChipSeq	H3K4me3	std	ftp://hgdownload.cse.ucsc.edu/goldenPath/hg19/encodeDCC/wgEncodeUwHistone/	wgEncodeUwHistoneGm12865H3k04me3StdPkRep1.narrowPeak.gz,wgEncodeUwHistoneGm12865H3k04me3StdPkRep2.narrowPeak.gz
wgEncodeHaibTfbsGm12878Ets1Pcr1xPkRep1V2.broadPeak.gz.merged.hg18.bed.gz	Peaks	GM12878	ChipSeq	ETS1	NA	ftp://hgdownload.cse.ucsc.edu/goldenPath/hg19/encodeDCC/wgEncodeHaibTfbs/	wgEncodeHaibTfbsGm12878Ets1Pcr1xPkRep1V2.broadPeak.gz,wgEncodeHaibTfbsGm12878Ets1Pcr1xPkRep2V2.broadPeak.gz
wgEncodeUwHistoneAg04450H3k4me3StdPkRep1.narrowPeak.gz.merged.hg18.bed.gz	Peaks	AG04450	ChipSeq	H3K4me3	std	ftp://hgdownload.cse.ucsc.edu/goldenPath/hg19/encodeDCC/wgEncodeUwHistone/	wgEncodeUwHistoneAg04450H3k4me3StdPkRep1.narrowPeak.gz,wgEncodeUwHistoneAg04450H3k4me3StdPkRep2.narrowPeak.gz
wgEncodeHaibMethylRrbsBcskeletalmuscle0111002BiochainSitesRep1.bed.gz.merged.hg18.bed.gz	Sites	BC_Skeletal_Muscle_01-11002	MethylRrbs	NA	NA	ftp://hgdownload.cse.ucsc.edu/goldenPath/hg19/encodeDCC/wgEncodeHaibMethylRrbs/	wgEncodeHaibMethylRrbsBcskeletalmuscle0111002BiochainSitesRep1.bed.gz,wgEncodeHaibMethylRrbsBcskeletalmuscle0111002BiochainSitesRep2.bed.gz
wgEncodeBroadHistoneHmecH3k36me3StdPk.broadPeak.gz.merged.hg18.bed.gz	Peaks	HMEC	ChipSeq	H3K36me3	std	ftp://hgdownload.cse.ucsc.edu/goldenPath/hg19/encodeDCC/wgEncodeBroadHistone/	wgEncodeBroadHistoneHmecH3k36me3StdPk.broadPeak.gz
wgEncodeBroadHistoneH1hescH3k79me2StdPk.broadPeak.gz.merged.hg18.bed.gz	Peaks	H1-hESC	ChipSeq	H3K79me2	std	ftp://hgdownload.cse.ucsc.edu/goldenPath/hg19/encodeDCC/wgEncodeBroadHistone/	wgEncodeBroadHistoneH1hescH3k79me2StdPk.broadPeak.gz
wgEncodeHaibMethylRrbsGm12892HudsonalphagrowprotSitesRep1.bed9.gz.merged.hg18.bed.gz	Sites	GM12892	MethylRrbs	NA	NA	ftp://hgdownload.cse.ucsc.edu/goldenPath/hg19/encodeDCC/wgEncodeHaibMethylRrbs/	wgEncodeHaibMethylRrbsGm12892HudsonalphagrowprotSitesRep1.bed9.gz,wgEncodeHaibMethylRrbsGm12892HudsonalphagrowprotSitesRep2.bed9.gz
wgEncodeHaibTfbsT47dP300V0416102Dm002p1hPkRep1.broadPeak.gz.merged.hg18.bed.gz	Peaks	T-47D	ChipSeq	p300	NA	ftp://hgdownload.cse.ucsc.edu/goldenPath/hg19/encodeDCC/wgEncodeHaibTfbs/	wgEncodeHaibTfbsT47dP300V0416102Dm002p1hPkRep1.broadPeak.gz,wgEncodeHaibTfbsT47dP300V0416102Dm002p1hPkRep2.broadPeak.gz
wgEncodeSydhTfbsHepg2Znf274UcdPk.narrowPeak.gz.merged.hg18.bed.gz	Peaks	HepG2	ChipSeq	ZNF274	UCDavis	ftp://hgdownload.cse.ucsc.edu/goldenPath/hg19/encodeDCC/wgEncodeSydhTfbs/	wgEncodeSydhTfbsHepg2Znf274UcdPk.narrowPeak.gz
wgEncodeSydhHistoneK562H3k27me3bUcdPk.narrowPeak.gz.merged.hg18.bed.gz	Peaks	K562	ChipSeq	H3K27me3B	UCDavis	ftp://hgdownload.cse.ucsc.edu/goldenPath/hg19/encodeDCC/wgEncodeSydhHistone/	wgEncodeSydhHistoneK562H3k27me3bUcdPk.narrowPeak.gz
wgEncodeUwDnaseK562Znfa41c6PkRep1.narrowPeak.gz.merged.hg18.bed.gz	Peaks	K562	DnaseSeq	NA	NA	ftp://hgdownload.cse.ucsc.edu/goldenPath/hg19/encodeDCC/wgEncodeUwDnase/	wgEncodeUwDnaseK562Znfa41c6PkRep1.narrowPeak.gz,wgEncodeUwDnaseK562Znfa41c6PkRep2.narrowPeak.gz
wgEncodeBroadHistoneHsmmH3k4me2StdPk.broadPeak.gz.merged.hg18.bed.gz	Peaks	HSMM	ChipSeq	H3K4me2	std	ftp://hgdownload.cse.ucsc.edu/goldenPath/hg19/encodeDCC/wgEncodeBroadHistone/	wgEncodeBroadHistoneHsmmH3k4me2StdPk.broadPeak.gz
wgEncodeUwDnaseHacHotspotsRep1.broadPeak.gz.merged.hg18.bed.gz	Hotspots	HAc	DnaseSeq	NA	NA	ftp://hgdownload.cse.ucsc.edu/goldenPath/hg19/encodeDCC/wgEncodeUwDnase/	wgEncodeUwDnaseHacHotspotsRep1.broadPeak.gz,wgEncodeUwDnaseHacHotspotsRep2.broadPeak.gz
wgEncodeOpenChromFaireNhekPk.narrowPeak.gz.merged.hg18.bed.gz	Peaks	NHEK	FaireSeq	NA	NA	ftp://hgdownload.cse.ucsc.edu/goldenPath/hg19/encodeDCC/wgEncodeOpenChromFaire/	wgEncodeOpenChromFaireNhekPk.narrowPeak.gz
wgEncodeSydhTfbsK562Sirt6StdPk.narrowPeak.gz.merged.hg18.bed.gz	Peaks	K562	ChipSeq	SIRT6	std	ftp://hgdownload.cse.ucsc.edu/goldenPath/hg19/encodeDCC/wgEncodeSydhTfbs/	wgEncodeSydhTfbsK562Sirt6StdPk.narrowPeak.gz
wgEncodeSydhTfbsHelas3Pol2StdPk.narrowPeak.gz.merged.hg18.bed.gz	Peaks	HeLa-S3	ChipSeq	Pol2	std	ftp://hgdownload.cse.ucsc.edu/goldenPath/hg19/encodeDCC/wgEncodeSydhTfbs/	wgEncodeSydhTfbsHelas3Pol2StdPk.narrowPeak.gz
wgEncodeUwTfbsHcmCtcfStdPkRep1.narrowPeak.gz.merged.hg18.bed.gz	Peaks	HCM	ChipSeq	CTCF	std	ftp://hgdownload.cse.ucsc.edu/goldenPath/hg19/encodeDCC/wgEncodeUwTfbs/	wgEncodeUwTfbsHcmCtcfStdPkRep1.narrowPeak.gz,wgEncodeUwTfbsHcmCtcfStdPkRep2.narrowPeak.gz
wgEncodeHaibMethylRrbsProgfibSitesRep1.bed.gz.merged.hg18.bed.gz	Sites	ProgFib	MethylRrbs	NA	NA	ftp://hgdownload.cse.ucsc.edu/goldenPath/hg19/encodeDCC/wgEncodeHaibMethylRrbs/	wgEncodeHaibMethylRrbsProgfibSitesRep1.bed.gz,wgEncodeHaibMethylRrbsProgfibSitesRep2.bed.gz
wgEncodeUwDnaseK562Znf2c10c5HotspotsRep1.broadPeak.gz.merged.hg18.bed.gz	Hotspots	K562	DnaseSeq	NA	NA	ftp://hgdownload.cse.ucsc.edu/goldenPath/hg19/encodeDCC/wgEncodeUwDnase/	wgEncodeUwDnaseK562Znf2c10c5HotspotsRep1.broadPeak.gz,wgEncodeUwDnaseK562Znf2c10c5HotspotsRep2.broadPeak.gz
wgEncodeUchicagoTfbsK562EfosControlPk.narrowPeak.gz.merged.hg18.bed.gz	Peaks	K562	ChipSeq	eGFP-FOS	Control_eGFP-FOS	ftp://hgdownload.cse.ucsc.edu/goldenPath/hg19/encodeDCC/wgEncodeUchicagoTfbs/	wgEncodeUchicagoTfbsK562EfosControlPk.narrowPeak.gz
wgEncodeBroadHistoneCd20ro01794Ezh239875Pk.broadPeak.gz.merged.hg18.bed.gz	Peaks	CD20+_RO01794	ChipSeq	EZH2_(39875)	std	ftp://hgdownload.cse.ucsc.edu/goldenPath/hg19/encodeDCC/wgEncodeBroadHistone/	wgEncodeBroadHistoneCd20ro01794Ezh239875Pk.broadPeak.gz
wgEncodeUwTfbsHcpeCtcfStdHotspotsRep1.broadPeak.gz.merged.hg18.bed.gz	Hotspots	HCPEpiC	ChipSeq	CTCF	std	ftp://hgdownload.cse.ucsc.edu/goldenPath/hg19/encodeDCC/wgEncodeUwTfbs/	wgEncodeUwTfbsHcpeCtcfStdHotspotsRep1.broadPeak.gz,wgEncodeUwTfbsHcpeCtcfStdHotspotsRep2.broadPeak.gz
wgEncodeGisChiaPetMcf7Pol2InteractionsRep1.bed.gz.merged.hg18.bed.gz	Interactions	MCF-7	ChiaPet	Pol2	NA	ftp://hgdownload.cse.ucsc.edu/goldenPath/hg19/encodeDCC/wgEncodeGisChiaPet/	wgEncodeGisChiaPetMcf7Pol2InteractionsRep1.bed.gz,wgEncodeGisChiaPetMcf7Pol2InteractionsRep2.bed.gz
wgEncodeHaibTfbsHepg2Pol2Pcr2xPkRep1.broadPeak.gz.merged.hg18.bed.gz	Peaks	HepG2	ChipSeq	Pol2	NA	ftp://hgdownload.cse.ucsc.edu/goldenPath/hg19/encodeDCC/wgEncodeHaibTfbs/	wgEncodeHaibTfbsHepg2Pol2Pcr2xPkRep1.broadPeak.gz,wgEncodeHaibTfbsHepg2Pol2Pcr2xPkRep2.broadPeak.gz
wgEncodeHaibTfbsPfsk1Foxp2Pcr2xPkRep1.broadPeak.gz.merged.hg18.bed.gz	Peaks	PFSK-1	ChipSeq	FOXP2	NA	ftp://hgdownload.cse.ucsc.edu/goldenPath/hg19/encodeDCC/wgEncodeHaibTfbs/	wgEncodeHaibTfbsPfsk1Foxp2Pcr2xPkRep1.broadPeak.gz,wgEncodeHaibTfbsPfsk1Foxp2Pcr2xPkRep2.broadPeak.gz
wgEncodeBroadHistoneHuvecH4k20me1StdPk.broadPeak.gz.merged.hg18.bed.gz	Peaks	HUVEC	ChipSeq	H4K20me1	std	ftp://hgdownload.cse.ucsc.edu/goldenPath/hg19/encodeDCC/wgEncodeBroadHistone/	wgEncodeBroadHistoneHuvecH4k20me1StdPk.broadPeak.gz
wgEncodeSydhTfbsHelas3Rad21IggrabPk.narrowPeak.gz.merged.hg18.bed.gz	Peaks	HeLa-S3	ChipSeq	Rad21	IgG-rab	ftp://hgdownload.cse.ucsc.edu/goldenPath/hg19/encodeDCC/wgEncodeSydhTfbs/	wgEncodeSydhTfbsHelas3Rad21IggrabPk.narrowPeak.gz
wgEncodeUwHistonePanc1H3k04me3StdPkRep1.narrowPeak.gz.merged.hg18.bed.gz	Peaks	PANC-1	ChipSeq	H3K4me3	std	ftp://hgdownload.cse.ucsc.edu/goldenPath/hg19/encodeDCC/wgEncodeUwHistone/	wgEncodeUwHistonePanc1H3k04me3StdPkRep1.narrowPeak.gz,wgEncodeUwHistonePanc1H3k04me3StdPkRep2.narrowPeak.gz
wgEncodeUwDnaseHrpePkRep1V2.narrowPeak.gz.merged.hg18.bed.gz	Peaks	HRPEpiC	DnaseSeq	NA	NA	ftp://hgdownload.cse.ucsc.edu/goldenPath/hg19/encodeDCC/wgEncodeUwDnase/	wgEncodeUwDnaseHrpePkRep1V2.narrowPeak.gz,wgEncodeUwDnaseHrpePkRep2V2.narrowPeak.gz
wgEncodeSydhHistoneNt2d1H3k9acbUcdPk.narrowPeak.gz.merged.hg18.bed.gz	Peaks	NT2-D1	ChipSeq	H3K9acB	UCDavis	ftp://hgdownload.cse.ucsc.edu/goldenPath/hg19/encodeDCC/wgEncodeSydhHistone/	wgEncodeSydhHistoneNt2d1H3k9acbUcdPk.narrowPeak.gz
wgEncodeUwDnaseNhekPkRep1.narrowPeak.gz.merged.hg18.bed.gz	Peaks	NHEK	DnaseSeq	NA	NA	ftp://hgdownload.cse.ucsc.edu/goldenPath/hg19/encodeDCC/wgEncodeUwDnase/	wgEncodeUwDnaseNhekPkRep1.narrowPeak.gz,wgEncodeUwDnaseNhekPkRep2.narrowPeak.gz
wgEncodeBroadHistoneA549H3k04me1Dex100nmPk.broadPeak.gz.merged.hg18.bed.gz	Peaks	A549	ChipSeq	H3K4me1	std	ftp://hgdownload.cse.ucsc.edu/goldenPath/hg19/encodeDCC/wgEncodeBroadHistone/	wgEncodeBroadHistoneA549H3k04me1Dex100nmPk.broadPeak.gz
wgEncodeSydhTfbsHelas3Chd2IggrabPk.narrowPeak.gz.merged.hg18.bed.gz	Peaks	HeLa-S3	ChipSeq	CHD2_(AB68301)	IgG-rab	ftp://hgdownload.cse.ucsc.edu/goldenPath/hg19/encodeDCC/wgEncodeSydhTfbs/	wgEncodeSydhTfbsHelas3Chd2IggrabPk.narrowPeak.gz
wgEncodeOpenChromDnaseMcf7HypoxlacPk.narrowPeak.gz.merged.hg18.bed.gz	Peaks	MCF-7	DnaseSeq	NA	NA	ftp://hgdownload.cse.ucsc.edu/goldenPath/hg19/encodeDCC/wgEncodeOpenChromDnase/	wgEncodeOpenChromDnaseMcf7HypoxlacPk.narrowPeak.gz
wgEncodeUwTfbsA549CtcfStdHotspotsRep1.broadPeak.gz.merged.hg18.bed.gz	Hotspots	A549	ChipSeq	CTCF	std	ftp://hgdownload.cse.ucsc.edu/goldenPath/hg19/encodeDCC/wgEncodeUwTfbs/	wgEncodeUwTfbsA549CtcfStdHotspotsRep1.broadPeak.gz,wgEncodeUwTfbsA549CtcfStdHotspotsRep2.broadPeak.gz
wgEncodeUwDnaseNt2d1HotspotsRep1.broadPeak.gz.merged.hg18.bed.gz	Hotspots	NT2-D1	DnaseSeq	NA	NA	ftp://hgdownload.cse.ucsc.edu/goldenPath/hg19/encodeDCC/wgEncodeUwDnase/	wgEncodeUwDnaseNt2d1HotspotsRep1.broadPeak.gz,wgEncodeUwDnaseNt2d1HotspotsRep2.broadPeak.gz
wgEncodeUwTfbsK562CtcfStdPkRep1.narrowPeak.gz.merged.hg18.bed.gz	Peaks	K562	ChipSeq	CTCF	std	ftp://hgdownload.cse.ucsc.edu/goldenPath/hg19/encodeDCC/wgEncodeUwTfbs/	wgEncodeUwTfbsK562CtcfStdPkRep1.narrowPeak.gz,wgEncodeUwTfbsK562CtcfStdPkRep2.narrowPeak.gz
wgEncodeHaibMethylRrbsSkmcUwSitesRep1.bed.gz.merged.hg18.bed.gz	Sites	SKMC	MethylRrbs	NA	NA	ftp://hgdownload.cse.ucsc.edu/goldenPath/hg19/encodeDCC/wgEncodeHaibMethylRrbs/	wgEncodeHaibMethylRrbsSkmcUwSitesRep1.bed.gz,wgEncodeHaibMethylRrbsSkmcUwSitesRep2.bed.gz
wgEncodeBroadHistoneHelas3H3k79me2StdPk.broadPeak.gz.merged.hg18.bed.gz	Peaks	HeLa-S3	ChipSeq	H3K79me2	std	ftp://hgdownload.cse.ucsc.edu/goldenPath/hg19/encodeDCC/wgEncodeBroadHistone/	wgEncodeBroadHistoneHelas3H3k79me2StdPk.broadPeak.gz
wgEncodeSydhHistonePanc1H3k04me1bUcdPk.narrowPeak.gz.merged.hg18.bed.gz	Peaks	PANC-1	ChipSeq	H3K4me1_(pAb-037-050)	UCDavis	ftp://hgdownload.cse.ucsc.edu/goldenPath/hg19/encodeDCC/wgEncodeSydhHistone/	wgEncodeSydhHistonePanc1H3k04me1bUcdPk.narrowPeak.gz
wgEncodeHaibTfbsGm12878Pol2Pcr2xPkRep1.broadPeak.gz.merged.hg18.bed.gz	Peaks	GM12878	ChipSeq	Pol2	NA	ftp://hgdownload.cse.ucsc.edu/goldenPath/hg19/encodeDCC/wgEncodeHaibTfbs/	wgEncodeHaibTfbsGm12878Pol2Pcr2xPkRep1.broadPeak.gz,wgEncodeHaibTfbsGm12878Pol2Pcr2xPkRep2.broadPeak.gz
wgEncodeUwHistoneA549H3k04me3StdPkRep1.narrowPeak.gz.merged.hg18.bed.gz	Peaks	A549	ChipSeq	H3K4me3	std	ftp://hgdownload.cse.ucsc.edu/goldenPath/hg19/encodeDCC/wgEncodeUwHistone/	wgEncodeUwHistoneA549H3k04me3StdPkRep1.narrowPeak.gz,wgEncodeUwHistoneA549H3k04me3StdPkRep2.narrowPeak.gz
wgEncodeBroadHistoneNhaH3k4me3StdPk.broadPeak.gz.merged.hg18.bed.gz	Peaks	NH-A	ChipSeq	H3K4me3	std	ftp://hgdownload.cse.ucsc.edu/goldenPath/hg19/encodeDCC/wgEncodeBroadHistone/	wgEncodeBroadHistoneNhaH3k4me3StdPk.broadPeak.gz
wgEncodeBroadHistoneDnd41H3k04me3Pk.broadPeak.gz.merged.hg18.bed.gz	Peaks	Dnd41	ChipSeq	H3K4me3	std	ftp://hgdownload.cse.ucsc.edu/goldenPath/hg19/encodeDCC/wgEncodeBroadHistone/	wgEncodeBroadHistoneDnd41H3k04me3Pk.broadPeak.gz
wgEncodeUwDnaseHahHotspotsRep1.broadPeak.gz.merged.hg18.bed.gz	Hotspots	HA-h	DnaseSeq	NA	NA	ftp://hgdownload.cse.ucsc.edu/goldenPath/hg19/encodeDCC/wgEncodeUwDnase/	wgEncodeUwDnaseHahHotspotsRep1.broadPeak.gz,wgEncodeUwDnaseHahHotspotsRep2.broadPeak.gz
wgEncodeSydhTfbsRajiPol2UcdPk.narrowPeak.gz.merged.hg18.bed.gz	Peaks	Raji	ChipSeq	Pol2	UCDavis	ftp://hgdownload.cse.ucsc.edu/goldenPath/hg19/encodeDCC/wgEncodeSydhTfbs/	wgEncodeSydhTfbsRajiPol2UcdPk.narrowPeak.gz
wgEncodeUwDnaseHffPkRep1.narrowPeak.gz.merged.hg18.bed.gz	Peaks	HFF	DnaseSeq	NA	NA	ftp://hgdownload.cse.ucsc.edu/goldenPath/hg19/encodeDCC/wgEncodeUwDnase/	wgEncodeUwDnaseHffPkRep1.narrowPeak.gz,wgEncodeUwDnaseHffPkRep2.narrowPeak.gz
wgEncodeBroadHmmGm12878HMM.bed.gz.merged.hg18.bed.gz	HMM	GM12878	Combined	NA	NA	ftp://hgdownload.cse.ucsc.edu/goldenPath/hg19/encodeDCC/wgEncodeBroadHmm/	wgEncodeBroadHmmGm12878HMM.bed.gz
wgEncodeBroadHistoneHelas3H3k4me2StdPk.broadPeak.gz.merged.hg18.bed.gz	Peaks	HeLa-S3	ChipSeq	H3K4me2	std	ftp://hgdownload.cse.ucsc.edu/goldenPath/hg19/encodeDCC/wgEncodeBroadHistone/	wgEncodeBroadHistoneHelas3H3k4me2StdPk.broadPeak.gz
wgEncodeSydhTfbsHelas3Zkscan1hpa006672IggrabPk.narrowPeak.gz.merged.hg18.bed.gz	Peaks	HeLa-S3	ChipSeq	ZKSCAN1_(HPA006672)	IgG-rab	ftp://hgdownload.cse.ucsc.edu/goldenPath/hg19/encodeDCC/wgEncodeSydhTfbs/	wgEncodeSydhTfbsHelas3Zkscan1hpa006672IggrabPk.narrowPeak.gz
wgEncodeSydhTfbsK562P300sc584sc48343IggrabPk.narrowPeak.gz.merged.hg18.bed.gz	Peaks	K562	ChipSeq	p300_(SC-48343)	IgG-rab	ftp://hgdownload.cse.ucsc.edu/goldenPath/hg19/encodeDCC/wgEncodeSydhTfbs/	wgEncodeSydhTfbsK562P300sc584sc48343IggrabPk.narrowPeak.gz
wgEncodeUwDnaseK562Znfg54a11PkRep1.narrowPeak.gz.merged.hg18.bed.gz	Peaks	K562	DnaseSeq	NA	NA	ftp://hgdownload.cse.ucsc.edu/goldenPath/hg19/encodeDCC/wgEncodeUwDnase/	wgEncodeUwDnaseK562Znfg54a11PkRep1.narrowPeak.gz,wgEncodeUwDnaseK562Znfg54a11PkRep2.narrowPeak.gz
wgEncodeHaibTfbsGm12878Pax5c20Pcr1xPkRep1.broadPeak.gz.merged.hg18.bed.gz	Peaks	GM12878	ChipSeq	PAX5-C20	NA	ftp://hgdownload.cse.ucsc.edu/goldenPath/hg19/encodeDCC/wgEncodeHaibTfbs/	wgEncodeHaibTfbsGm12878Pax5c20Pcr1xPkRep1.broadPeak.gz,wgEncodeHaibTfbsGm12878Pax5c20Pcr1xPkRep2.broadPeak.gz
wgEncodeSydhTfbsHek293Kap1UcdPk.narrowPeak.gz.merged.hg18.bed.gz	Peaks	HEK293	ChipSeq	KAP1	UCDavis	ftp://hgdownload.cse.ucsc.edu/goldenPath/hg19/encodeDCC/wgEncodeSydhTfbs/	wgEncodeSydhTfbsHek293Kap1UcdPk.narrowPeak.gz
wgEncodeUwTfbsBe2cCtcfStdHotspotsRep1.broadPeak.gz.merged.hg18.bed.gz	Hotspots	BE2_C	ChipSeq	CTCF	std	ftp://hgdownload.cse.ucsc.edu/goldenPath/hg19/encodeDCC/wgEncodeUwTfbs/	wgEncodeUwTfbsBe2cCtcfStdHotspotsRep1.broadPeak.gz,wgEncodeUwTfbsBe2cCtcfStdHotspotsRep2.broadPeak.gz
wgEncodeOpenChromChipHuvecCtcfPk.narrowPeak.gz.merged.hg18.bed.gz	Peaks	HUVEC	ChipSeq	CTCF	NA	ftp://hgdownload.cse.ucsc.edu/goldenPath/hg19/encodeDCC/wgEncodeOpenChromChip/	wgEncodeOpenChromChipHuvecCtcfPk.narrowPeak.gz
wgEncodeUwTfbsHuvecCtcfStdHotspotsRep1.broadPeak.gz.merged.hg18.bed.gz	Hotspots	HUVEC	ChipSeq	CTCF	std	ftp://hgdownload.cse.ucsc.edu/goldenPath/hg19/encodeDCC/wgEncodeUwTfbs/	wgEncodeUwTfbsHuvecCtcfStdHotspotsRep1.broadPeak.gz,wgEncodeUwTfbsHuvecCtcfStdHotspotsRep2.broadPeak.gz
wgEncodeHaibTfbsEcc1EraaV0416102Bpa1hPkRep1.broadPeak.gz.merged.hg18.bed.gz	Peaks	ECC-1	ChipSeq	ERalpha_a	NA	ftp://hgdownload.cse.ucsc.edu/goldenPath/hg19/encodeDCC/wgEncodeHaibTfbs/	wgEncodeHaibTfbsEcc1EraaV0416102Bpa1hPkRep1.broadPeak.gz,wgEncodeHaibTfbsEcc1EraaV0416102Bpa1hPkRep2.broadPeak.gz
wgEncodeOpenChromFaireGlioblaPk.narrowPeak.gz.merged.hg18.bed.gz	Peaks	Gliobla	FaireSeq	NA	NA	ftp://hgdownload.cse.ucsc.edu/goldenPath/hg19/encodeDCC/wgEncodeOpenChromFaire/	wgEncodeOpenChromFaireGlioblaPk.narrowPeak.gz
wgEncodeBroadHistoneK562Sap3039731StdPk.broadPeak.gz.merged.hg18.bed.gz	Peaks	K562	ChipSeq	SAP30_(39731)	std	ftp://hgdownload.cse.ucsc.edu/goldenPath/hg19/encodeDCC/wgEncodeBroadHistone/	wgEncodeBroadHistoneK562Sap3039731StdPk.broadPeak.gz
wgEncodeBroadHistoneNhlfH3k27me3StdPk.broadPeak.gz.merged.hg18.bed.gz	Peaks	NHLF	ChipSeq	H3K27me3	std	ftp://hgdownload.cse.ucsc.edu/goldenPath/hg19/encodeDCC/wgEncodeBroadHistone/	wgEncodeBroadHistoneNhlfH3k27me3StdPk.broadPeak.gz
wgEncodeUwHistoneAoafH3k4me3StdPkRep1.narrowPeak.gz.merged.hg18.bed.gz	Peaks	AoAF	ChipSeq	H3K4me3	std	ftp://hgdownload.cse.ucsc.edu/goldenPath/hg19/encodeDCC/wgEncodeUwHistone/	wgEncodeUwHistoneAoafH3k4me3StdPkRep1.narrowPeak.gz,wgEncodeUwHistoneAoafH3k4me3StdPkRep2.narrowPeak.gz
wgEncodeBroadHistoneNhekH3k9acStdPk.broadPeak.gz.merged.hg18.bed.gz	Peaks	NHEK	ChipSeq	H3K9ac	std	ftp://hgdownload.cse.ucsc.edu/goldenPath/hg19/encodeDCC/wgEncodeBroadHistone/	wgEncodeBroadHistoneNhekH3k9acStdPk.broadPeak.gz
wgEncodeUwDgfHsmmPk.narrowPeak.gz.merged.hg18.bed.gz	Peaks	HSMM	DnaseDgf	NA	NA	ftp://hgdownload.cse.ucsc.edu/goldenPath/hg19/encodeDCC/wgEncodeUwDgf/	wgEncodeUwDgfHsmmPk.narrowPeak.gz
wgEncodeUwTfbsHvmfCtcfStdPkRep1.narrowPeak.gz.merged.hg18.bed.gz	Peaks	HVMF	ChipSeq	CTCF	std	ftp://hgdownload.cse.ucsc.edu/goldenPath/hg19/encodeDCC/wgEncodeUwTfbs/	wgEncodeUwTfbsHvmfCtcfStdPkRep1.narrowPeak.gz,wgEncodeUwTfbsHvmfCtcfStdPkRep2.narrowPeak.gz
wgEncodeUwDgfHipePk.narrowPeak.gz.merged.hg18.bed.gz	Peaks	HIPEpiC	DnaseDgf	NA	NA	ftp://hgdownload.cse.ucsc.edu/goldenPath/hg19/encodeDCC/wgEncodeUwDgf/	wgEncodeUwDgfHipePk.narrowPeak.gz
wgEncodeUwDgfHgfPk.narrowPeak.gz.merged.hg18.bed.gz	Peaks	HGF	DnaseDgf	NA	NA	ftp://hgdownload.cse.ucsc.edu/goldenPath/hg19/encodeDCC/wgEncodeUwDgf/	wgEncodeUwDgfHgfPk.narrowPeak.gz
wgEncodeHaibTfbsSknmcPol24h8V0416101PkRep1.broadPeak.gz.merged.hg18.bed.gz	Peaks	SK-N-MC	ChipSeq	Pol2-4H8	NA	ftp://hgdownload.cse.ucsc.edu/goldenPath/hg19/encodeDCC/wgEncodeHaibTfbs/	wgEncodeHaibTfbsSknmcPol24h8V0416101PkRep1.broadPeak.gz,wgEncodeHaibTfbsSknmcPol24h8V0416101PkRep2.broadPeak.gz
wgEncodeHaibTfbsK562Pu1Pcr1xPkRep1.broadPeak.gz.merged.hg18.bed.gz	Peaks	K562	ChipSeq	PU.1	NA	ftp://hgdownload.cse.ucsc.edu/goldenPath/hg19/encodeDCC/wgEncodeHaibTfbs/	wgEncodeHaibTfbsK562Pu1Pcr1xPkRep1.broadPeak.gz,wgEncodeHaibTfbsK562Pu1Pcr1xPkRep2.broadPeak.gz
wgEncodeOpenChromSynthGlioblaPk.bed.gz.merged.hg18.bed.gz	Peaks	Gliobla	Combined	NA	NA	ftp://hgdownload.cse.ucsc.edu/goldenPath/hg19/encodeDCC/wgEncodeOpenChromSynth/	wgEncodeOpenChromSynthGlioblaPk.bed.gz
wgEncodeUwDnaseGm12878HotspotsRep1.broadPeak.gz.merged.hg18.bed.gz	Hotspots	GM12878	DnaseSeq	NA	NA	ftp://hgdownload.cse.ucsc.edu/goldenPath/hg19/encodeDCC/wgEncodeUwDnase/	wgEncodeUwDnaseGm12878HotspotsRep1.broadPeak.gz,wgEncodeUwDnaseGm12878HotspotsRep2.broadPeak.gz
wgEncodeHaibTfbsSknshTaf1V0416101PkRep1.broadPeak.gz.merged.hg18.bed.gz	Peaks	SK-N-SH	ChipSeq	TAF1	NA	ftp://hgdownload.cse.ucsc.edu/goldenPath/hg19/encodeDCC/wgEncodeHaibTfbs/	wgEncodeHaibTfbsSknshTaf1V0416101PkRep1.broadPeak.gz,wgEncodeHaibTfbsSknshTaf1V0416101PkRep2.broadPeak.gz
wgEncodeUwDgfMonocd14ro1746Pk.narrowPeak.gz.merged.hg18.bed.gz	Peaks	Monocytes-CD14+_RO01746	DnaseDgf	NA	NA	ftp://hgdownload.cse.ucsc.edu/goldenPath/hg19/encodeDCC/wgEncodeUwDgf/	wgEncodeUwDgfMonocd14ro1746Pk.narrowPeak.gz
wgEncodeHaibMethylRrbsHcfUwSitesRep1.bed.gz.merged.hg18.bed.gz	Sites	HCF	MethylRrbs	NA	NA	ftp://hgdownload.cse.ucsc.edu/goldenPath/hg19/encodeDCC/wgEncodeHaibMethylRrbs/	wgEncodeHaibMethylRrbsHcfUwSitesRep1.bed.gz,wgEncodeHaibMethylRrbsHcfUwSitesRep2.bed.gz
wgEncodeSydhTfbsImr90MafkIggrabPk.narrowPeak.gz.merged.hg18.bed.gz	Peaks	IMR90	ChipSeq	MafK_(ab50322)	IgG-rab	ftp://hgdownload.cse.ucsc.edu/goldenPath/hg19/encodeDCC/wgEncodeSydhTfbs/	wgEncodeSydhTfbsImr90MafkIggrabPk.narrowPeak.gz
wgEncodeHaibTfbsA549Creb1sc240V0416102Dex100nmPkRep1.broadPeak.gz.merged.hg18.bed.gz	Peaks	A549	ChipSeq	CREB1_(SC-240)	NA	ftp://hgdownload.cse.ucsc.edu/goldenPath/hg19/encodeDCC/wgEncodeHaibTfbs/	wgEncodeHaibTfbsA549Creb1sc240V0416102Dex100nmPkRep1.broadPeak.gz,wgEncodeHaibTfbsA549Creb1sc240V0416102Dex100nmPkRep2.broadPeak.gz
wgEncodeBroadHistoneH1hescH3k36me3StdPk.broadPeak.gz.merged.hg18.bed.gz	Peaks	H1-hESC	ChipSeq	H3K36me3	std	ftp://hgdownload.cse.ucsc.edu/goldenPath/hg19/encodeDCC/wgEncodeBroadHistone/	wgEncodeBroadHistoneH1hescH3k36me3StdPk.broadPeak.gz
wgEncodeUwHistoneSknshraH3k4me3StdPkRep1.narrowPeak.gz.merged.hg18.bed.gz	Peaks	SK-N-SH_RA	ChipSeq	H3K4me3	std	ftp://hgdownload.cse.ucsc.edu/goldenPath/hg19/encodeDCC/wgEncodeUwHistone/	wgEncodeUwHistoneSknshraH3k4me3StdPkRep1.narrowPeak.gz,wgEncodeUwHistoneSknshraH3k4me3StdPkRep2.narrowPeak.gz
wgEncodeSydhTfbsHelas3Mazab85725IggrabPk.narrowPeak.gz.merged.hg18.bed.gz	Peaks	HeLa-S3	ChipSeq	MAZ_(ab85725)	IgG-rab	ftp://hgdownload.cse.ucsc.edu/goldenPath/hg19/encodeDCC/wgEncodeSydhTfbs/	wgEncodeSydhTfbsHelas3Mazab85725IggrabPk.narrowPeak.gz
wgEncodeUwHistoneH7esH3k04me3StdDiffa14dHotspotsRep1.broadPeak.gz.merged.hg18.bed.gz	Hotspots	H7-hESC	ChipSeq	H3K4me3	std	ftp://hgdownload.cse.ucsc.edu/goldenPath/hg19/encodeDCC/wgEncodeUwHistone/	wgEncodeUwHistoneH7esH3k04me3StdDiffa14dHotspotsRep1.broadPeak.gz,wgEncodeUwHistoneH7esH3k04me3StdDiffa14dHotspotsRep2.broadPeak.gz
wgEncodeOpenChromChipMcf7CtcfPk.narrowPeak.gz.merged.hg18.bed.gz	Peaks	MCF-7	ChipSeq	CTCF	NA	ftp://hgdownload.cse.ucsc.edu/goldenPath/hg19/encodeDCC/wgEncodeOpenChromChip/	wgEncodeOpenChromChipMcf7CtcfPk.narrowPeak.gz
wgEncodeHaibMethylRrbsBcliver0111002BiochainSitesRep1.bed.gz.merged.hg18.bed.gz	Sites	BC_Liver_01-11002	MethylRrbs	NA	NA	ftp://hgdownload.cse.ucsc.edu/goldenPath/hg19/encodeDCC/wgEncodeHaibMethylRrbs/	wgEncodeHaibMethylRrbsBcliver0111002BiochainSitesRep1.bed.gz,wgEncodeHaibMethylRrbsBcliver0111002BiochainSitesRep2.bed.gz
wgEncodeUwTfbsHek293CtcfStdHotspotsRep1.broadPeak.gz.merged.hg18.bed.gz	Hotspots	HEK293	ChipSeq	CTCF	std	ftp://hgdownload.cse.ucsc.edu/goldenPath/hg19/encodeDCC/wgEncodeUwTfbs/	wgEncodeUwTfbsHek293CtcfStdHotspotsRep1.broadPeak.gz,wgEncodeUwTfbsHek293CtcfStdHotspotsRep2.broadPeak.gz
wgEncodeUwTfbsGm12868CtcfStdHotspotsRep1.broadPeak.gz.merged.hg18.bed.gz	Hotspots	GM12868	ChipSeq	CTCF	std	ftp://hgdownload.cse.ucsc.edu/goldenPath/hg19/encodeDCC/wgEncodeUwTfbs/	wgEncodeUwTfbsGm12868CtcfStdHotspotsRep1.broadPeak.gz,wgEncodeUwTfbsGm12868CtcfStdHotspotsRep2.broadPeak.gz
wgEncodeHaibTfbsK562Hdac2sc6296V0416102PkRep1.broadPeak.gz.merged.hg18.bed.gz	Peaks	K562	ChipSeq	HDAC2_(SC-6296)	NA	ftp://hgdownload.cse.ucsc.edu/goldenPath/hg19/encodeDCC/wgEncodeHaibTfbs/	wgEncodeHaibTfbsK562Hdac2sc6296V0416102PkRep1.broadPeak.gz,wgEncodeHaibTfbsK562Hdac2sc6296V0416102PkRep2.broadPeak.gz
wgEncodeHaibMethylRrbsSaecUwSitesRep1.bed.gz.merged.hg18.bed.gz	Sites	SAEC	MethylRrbs	NA	NA	ftp://hgdownload.cse.ucsc.edu/goldenPath/hg19/encodeDCC/wgEncodeHaibMethylRrbs/	wgEncodeHaibMethylRrbsSaecUwSitesRep1.bed.gz,wgEncodeHaibMethylRrbsSaecUwSitesRep2.bed.gz
wgEncodeBroadHistoneOsteoblH2azStdPk.broadPeak.gz.merged.hg18.bed.gz	Peaks	Osteobl	ChipSeq	H2A.Z	std	ftp://hgdownload.cse.ucsc.edu/goldenPath/hg19/encodeDCC/wgEncodeBroadHistone/	wgEncodeBroadHistoneOsteoblH2azStdPk.broadPeak.gz
wgEncodeHaibTfbsH1hescSix5Pcr1xPkRep1.broadPeak.gz.merged.hg18.bed.gz	Peaks	H1-hESC	ChipSeq	SIX5	NA	ftp://hgdownload.cse.ucsc.edu/goldenPath/hg19/encodeDCC/wgEncodeHaibTfbs/	wgEncodeHaibTfbsH1hescSix5Pcr1xPkRep1.broadPeak.gz,wgEncodeHaibTfbsH1hescSix5Pcr1xPkRep2.broadPeak.gz
wgEncodeHaibMethylRrbsMcf7UwSitesRep1.bed.gz.merged.hg18.bed.gz	Sites	MCF-7	MethylRrbs	NA	NA	ftp://hgdownload.cse.ucsc.edu/goldenPath/hg19/encodeDCC/wgEncodeHaibMethylRrbs/	wgEncodeHaibMethylRrbsMcf7UwSitesRep1.bed.gz,wgEncodeHaibMethylRrbsMcf7UwSitesRep2.bed.gz
wgEncodeHaibTfbsH1hescSp2V0422111PkRep1.broadPeak.gz.merged.hg18.bed.gz	Peaks	H1-hESC	ChipSeq	SP2_(SC-643)	NA	ftp://hgdownload.cse.ucsc.edu/goldenPath/hg19/encodeDCC/wgEncodeHaibTfbs/	wgEncodeHaibTfbsH1hescSp2V0422111PkRep1.broadPeak.gz,wgEncodeHaibTfbsH1hescSp2V0422111PkRep2.broadPeak.gz
wgEncodeUwHistoneHreH3k4me3StdPkRep1.narrowPeak.gz.merged.hg18.bed.gz	Peaks	HRE	ChipSeq	H3K4me3	std	ftp://hgdownload.cse.ucsc.edu/goldenPath/hg19/encodeDCC/wgEncodeUwHistone/	wgEncodeUwHistoneHreH3k4me3StdPkRep1.narrowPeak.gz,wgEncodeUwHistoneHreH3k4me3StdPkRep2.narrowPeak.gz
wgEncodeHaibTfbsH1hescPol24h8V0416102PkRep1.broadPeak.gz.merged.hg18.bed.gz	Peaks	H1-hESC	ChipSeq	Pol2-4H8	NA	ftp://hgdownload.cse.ucsc.edu/goldenPath/hg19/encodeDCC/wgEncodeHaibTfbs/	wgEncodeHaibTfbsH1hescPol24h8V0416102PkRep1.broadPeak.gz,wgEncodeHaibTfbsH1hescPol24h8V0416102PkRep2.broadPeak.gz
wgEncodeOpenChromFaireA549Pk.narrowPeak.gz.merged.hg18.bed.gz	Peaks	A549	FaireSeq	NA	NA	ftp://hgdownload.cse.ucsc.edu/goldenPath/hg19/encodeDCC/wgEncodeOpenChromFaire/	wgEncodeOpenChromFaireA549Pk.narrowPeak.gz
wgEncodeUwTfbsHpfCtcfStdHotspotsRep1.broadPeak.gz.merged.hg18.bed.gz	Hotspots	HPF	ChipSeq	CTCF	std	ftp://hgdownload.cse.ucsc.edu/goldenPath/hg19/encodeDCC/wgEncodeUwTfbs/	wgEncodeUwTfbsHpfCtcfStdHotspotsRep1.broadPeak.gz,wgEncodeUwTfbsHpfCtcfStdHotspotsRep2.broadPeak.gz
wgEncodeUwTfbsHaspCtcfStdPkRep1.narrowPeak.gz.merged.hg18.bed.gz	Peaks	HA-sp	ChipSeq	CTCF	std	ftp://hgdownload.cse.ucsc.edu/goldenPath/hg19/encodeDCC/wgEncodeUwTfbs/	wgEncodeUwTfbsHaspCtcfStdPkRep1.narrowPeak.gz,wgEncodeUwTfbsHaspCtcfStdPkRep2.narrowPeak.gz
wgEncodeHaibTfbsGm12878Bcl11aPcr1xPkRep1.broadPeak.gz.merged.hg18.bed.gz	Peaks	GM12878	ChipSeq	BCL11A	NA	ftp://hgdownload.cse.ucsc.edu/goldenPath/hg19/encodeDCC/wgEncodeHaibTfbs/	wgEncodeHaibTfbsGm12878Bcl11aPcr1xPkRep1.broadPeak.gz,wgEncodeHaibTfbsGm12878Bcl11aPcr1xPkRep2.broadPeak.gz
wgEncodeSydhTfbsGm12892Pol2IggmusPk.narrowPeak.gz.merged.hg18.bed.gz	Peaks	GM12892	ChipSeq	Pol2	IgG-mus	ftp://hgdownload.cse.ucsc.edu/goldenPath/hg19/encodeDCC/wgEncodeSydhTfbs/	wgEncodeSydhTfbsGm12892Pol2IggmusPk.narrowPeak.gz
wgEncodeUchicagoTfbsK562Egata2ControlPk.narrowPeak.gz.merged.hg18.bed.gz	Peaks	K562	ChipSeq	eGFP-GATA2	Control_eGFP-GATA2	ftp://hgdownload.cse.ucsc.edu/goldenPath/hg19/encodeDCC/wgEncodeUchicagoTfbs/	wgEncodeUchicagoTfbsK562Egata2ControlPk.narrowPeak.gz
wgEncodeBroadHistoneK562Plu1StdPk.broadPeak.gz.merged.hg18.bed.gz	Peaks	K562	ChipSeq	PLU1	std	ftp://hgdownload.cse.ucsc.edu/goldenPath/hg19/encodeDCC/wgEncodeBroadHistone/	wgEncodeBroadHistoneK562Plu1StdPk.broadPeak.gz
wgEncodeUwDgfTh17Hotspots.broadPeak.gz.merged.hg18.bed.gz	Hotspots	Th17	DnaseDgf	NA	NA	ftp://hgdownload.cse.ucsc.edu/goldenPath/hg19/encodeDCC/wgEncodeUwDgf/	wgEncodeUwDgfTh17Hotspots.broadPeak.gz
wgEncodeSydhTfbsHelas3MaxStdPk.narrowPeak.gz.merged.hg18.bed.gz	Peaks	HeLa-S3	ChipSeq	Max	std	ftp://hgdownload.cse.ucsc.edu/goldenPath/hg19/encodeDCC/wgEncodeSydhTfbs/	wgEncodeSydhTfbsHelas3MaxStdPk.narrowPeak.gz
wgEncodeHaibTfbsK562E2f6V0416102PkRep1.broadPeak.gz.merged.hg18.bed.gz	Peaks	K562	ChipSeq	E2F6	NA	ftp://hgdownload.cse.ucsc.edu/goldenPath/hg19/encodeDCC/wgEncodeHaibTfbs/	wgEncodeHaibTfbsK562E2f6V0416102PkRep1.broadPeak.gz,wgEncodeHaibTfbsK562E2f6V0416102PkRep2.broadPeak.gz
wgEncodeUwDgfHpafHotspots.broadPeak.gz.merged.hg18.bed.gz	Hotspots	HPAF	DnaseDgf	NA	NA	ftp://hgdownload.cse.ucsc.edu/goldenPath/hg19/encodeDCC/wgEncodeUwDgf/	wgEncodeUwDgfHpafHotspots.broadPeak.gz
wgEncodeUwHistoneHelas3H3k4me3StdPkRep1.narrowPeak.gz.merged.hg18.bed.gz	Peaks	HeLa-S3	ChipSeq	H3K4me3	std	ftp://hgdownload.cse.ucsc.edu/goldenPath/hg19/encodeDCC/wgEncodeUwHistone/	wgEncodeUwHistoneHelas3H3k4me3StdPkRep1.narrowPeak.gz,wgEncodeUwHistoneHelas3H3k4me3StdPkRep2.narrowPeak.gz
wgEncodeBroadHistoneOsteoblH3k9me3StdPk.broadPeak.gz.merged.hg18.bed.gz	Peaks	Osteobl	ChipSeq	H3K9me3	std	ftp://hgdownload.cse.ucsc.edu/goldenPath/hg19/encodeDCC/wgEncodeBroadHistone/	wgEncodeBroadHistoneOsteoblH3k9me3StdPk.broadPeak.gz
wgEncodeUwTfbsGm12875CtcfStdPkRep1.narrowPeak.gz.merged.hg18.bed.gz	Peaks	GM12875	ChipSeq	CTCF	std	ftp://hgdownload.cse.ucsc.edu/goldenPath/hg19/encodeDCC/wgEncodeUwTfbs/	wgEncodeUwTfbsGm12875CtcfStdPkRep1.narrowPeak.gz,wgEncodeUwTfbsGm12875CtcfStdPkRep2.narrowPeak.gz
wgEncodeUwRepliSeqBjPkRep1.bed.gz.merged.hg18.bed.gz	Peaks	BJ	RepliSeq	NA	NA	ftp://hgdownload.cse.ucsc.edu/goldenPath/hg19/encodeDCC/wgEncodeUwRepliSeq/	wgEncodeUwRepliSeqBjPkRep1.bed.gz,wgEncodeUwRepliSeqBjPkRep2.bed.gz
wgEncodeBroadHistoneNhlfH3k4me3StdPk.broadPeak.gz.merged.hg18.bed.gz	Peaks	NHLF	ChipSeq	H3K4me3	std	ftp://hgdownload.cse.ucsc.edu/goldenPath/hg19/encodeDCC/wgEncodeBroadHistone/	wgEncodeBroadHistoneNhlfH3k4me3StdPk.broadPeak.gz
wgEncodeHaibTfbsHepg2Bhlhe40V0416101PkRep1.broadPeak.gz.merged.hg18.bed.gz	Peaks	HepG2	ChipSeq	BHLHE40	NA	ftp://hgdownload.cse.ucsc.edu/goldenPath/hg19/encodeDCC/wgEncodeHaibTfbs/	wgEncodeHaibTfbsHepg2Bhlhe40V0416101PkRep1.broadPeak.gz,wgEncodeHaibTfbsHepg2Bhlhe40V0416101PkRep2.broadPeak.gz
wgEncodeSydhTfbsGm12878Corestsc30189IggmusPk.narrowPeak.gz.merged.hg18.bed.gz	Peaks	GM12878	ChipSeq	COREST_(sc-30189)	IgG-mus	ftp://hgdownload.cse.ucsc.edu/goldenPath/hg19/encodeDCC/wgEncodeSydhTfbs/	wgEncodeSydhTfbsGm12878Corestsc30189IggmusPk.narrowPeak.gz
wgEncodeUwDgfHcmPk.narrowPeak.gz.merged.hg18.bed.gz	Peaks	HCM	DnaseDgf	NA	NA	ftp://hgdownload.cse.ucsc.edu/goldenPath/hg19/encodeDCC/wgEncodeUwDgf/	wgEncodeUwDgfHcmPk.narrowPeak.gz
wgEncodeUwDnaseHbvsmcHotspotsRep1.broadPeak.gz.merged.hg18.bed.gz	Hotspots	HBVSMC	DnaseSeq	NA	NA	ftp://hgdownload.cse.ucsc.edu/goldenPath/hg19/encodeDCC/wgEncodeUwDnase/	wgEncodeUwDnaseHbvsmcHotspotsRep1.broadPeak.gz,wgEncodeUwDnaseHbvsmcHotspotsRep2.broadPeak.gz
wgEncodeUwDgfHpdlfHotspots.broadPeak.gz.merged.hg18.bed.gz	Hotspots	HPdLF	DnaseDgf	NA	NA	ftp://hgdownload.cse.ucsc.edu/goldenPath/hg19/encodeDCC/wgEncodeUwDgf/	wgEncodeUwDgfHpdlfHotspots.broadPeak.gz
wgEncodeBroadHistoneH1hescH3k09me3StdPk.broadPeak.gz.merged.hg18.bed.gz	Peaks	H1-hESC	ChipSeq	H3K9me3	std	ftp://hgdownload.cse.ucsc.edu/goldenPath/hg19/encodeDCC/wgEncodeBroadHistone/	wgEncodeBroadHistoneH1hescH3k09me3StdPk.broadPeak.gz
wgEncodeHaibMethylRrbsLncapAndroDukeSitesRep1.bed.gz.merged.hg18.bed.gz	Sites	LNCaP	MethylRrbs	NA	NA	ftp://hgdownload.cse.ucsc.edu/goldenPath/hg19/encodeDCC/wgEncodeHaibMethylRrbs/	wgEncodeHaibMethylRrbsLncapAndroDukeSitesRep1.bed.gz,wgEncodeHaibMethylRrbsLncapAndroDukeSitesRep2.bed.gz
wgEncodeHaibTfbsH1hescTaf7sc101167V0416102PkRep1.broadPeak.gz.merged.hg18.bed.gz	Peaks	H1-hESC	ChipSeq	TAF7_(SC-101167)	NA	ftp://hgdownload.cse.ucsc.edu/goldenPath/hg19/encodeDCC/wgEncodeHaibTfbs/	wgEncodeHaibTfbsH1hescTaf7sc101167V0416102PkRep1.broadPeak.gz,wgEncodeHaibTfbsH1hescTaf7sc101167V0416102PkRep2.broadPeak.gz
wgEncodeHaibMethylRrbsMyometrDukeSitesRep1.bed.gz.merged.hg18.bed.gz	Sites	Myometr	MethylRrbs	NA	NA	ftp://hgdownload.cse.ucsc.edu/goldenPath/hg19/encodeDCC/wgEncodeHaibMethylRrbs/	wgEncodeHaibMethylRrbsMyometrDukeSitesRep1.bed.gz,wgEncodeHaibMethylRrbsMyometrDukeSitesRep2.bed.gz
wgEncodeOpenChromChipH1hescPol2Pk.narrowPeak.gz.merged.hg18.bed.gz	Peaks	H1-hESC	ChipSeq	Pol2	NA	ftp://hgdownload.cse.ucsc.edu/goldenPath/hg19/encodeDCC/wgEncodeOpenChromChip/	wgEncodeOpenChromChipH1hescPol2Pk.narrowPeak.gz
wgEncodeUchicagoTfbsK562EjundControlPk.narrowPeak.gz.merged.hg18.bed.gz	Peaks	K562	ChipSeq	eGFP-JunD	Control_eGFP-JunD	ftp://hgdownload.cse.ucsc.edu/goldenPath/hg19/encodeDCC/wgEncodeUchicagoTfbs/	wgEncodeUchicagoTfbsK562EjundControlPk.narrowPeak.gz
wgEncodeUwTfbsWi38CtcfStdHotspotsRep1.broadPeak.gz.merged.hg18.bed.gz	Hotspots	WI-38	ChipSeq	CTCF	std	ftp://hgdownload.cse.ucsc.edu/goldenPath/hg19/encodeDCC/wgEncodeUwTfbs/	wgEncodeUwTfbsWi38CtcfStdHotspotsRep1.broadPeak.gz,wgEncodeUwTfbsWi38CtcfStdHotspotsRep2.broadPeak.gz
wgEncodeBroadHistoneGm12878H3k9me3StdPk.broadPeak.gz.merged.hg18.bed.gz	Peaks	GM12878	ChipSeq	H3K9me3	std	ftp://hgdownload.cse.ucsc.edu/goldenPath/hg19/encodeDCC/wgEncodeBroadHistone/	wgEncodeBroadHistoneGm12878H3k9me3StdPk.broadPeak.gz
wgEncodeUwHistoneBjH3k27me3StdHotspotsRep1.broadPeak.gz.merged.hg18.bed.gz	Hotspots	BJ	ChipSeq	H3K27me3	std	ftp://hgdownload.cse.ucsc.edu/goldenPath/hg19/encodeDCC/wgEncodeUwHistone/	wgEncodeUwHistoneBjH3k27me3StdHotspotsRep1.broadPeak.gz,wgEncodeUwHistoneBjH3k27me3StdHotspotsRep2.broadPeak.gz
wgEncodeHaibMethylRrbsHcpeUwSitesRep1.bed.gz.merged.hg18.bed.gz	Sites	HCPEpiC	MethylRrbs	NA	NA	ftp://hgdownload.cse.ucsc.edu/goldenPath/hg19/encodeDCC/wgEncodeHaibMethylRrbs/	wgEncodeHaibMethylRrbsHcpeUwSitesRep1.bed.gz,wgEncodeHaibMethylRrbsHcpeUwSitesRep2.bed.gz
wgEncodeUwHistoneSaecH3k36me3StdPkRep1.narrowPeak.gz.merged.hg18.bed.gz	Peaks	SAEC	ChipSeq	H3K36me3	std	ftp://hgdownload.cse.ucsc.edu/goldenPath/hg19/encodeDCC/wgEncodeUwHistone/	wgEncodeUwHistoneSaecH3k36me3StdPkRep1.narrowPeak.gz,wgEncodeUwHistoneSaecH3k36me3StdPkRep2.narrowPeak.gz
wgEncodeSydhTfbsHelas3MafkIggrabPk.narrowPeak.gz.merged.hg18.bed.gz	Peaks	HeLa-S3	ChipSeq	MafK_(ab50322)	IgG-rab	ftp://hgdownload.cse.ucsc.edu/goldenPath/hg19/encodeDCC/wgEncodeSydhTfbs/	wgEncodeSydhTfbsHelas3MafkIggrabPk.narrowPeak.gz
wgEncodeBroadHistoneK562NcorPk.broadPeak.gz.merged.hg18.bed.gz	Peaks	K562	ChipSeq	NCoR	std	ftp://hgdownload.cse.ucsc.edu/goldenPath/hg19/encodeDCC/wgEncodeBroadHistone/	wgEncodeBroadHistoneK562NcorPk.broadPeak.gz
wgEncodeSydhTfbsHelas3CebpbIggrabPk.narrowPeak.gz.merged.hg18.bed.gz	Peaks	HeLa-S3	ChipSeq	CEBPB	IgG-rab	ftp://hgdownload.cse.ucsc.edu/goldenPath/hg19/encodeDCC/wgEncodeSydhTfbs/	wgEncodeSydhTfbsHelas3CebpbIggrabPk.narrowPeak.gz
wgEncodeSydhTfbsGm12878Nfe2sc22827StdPk.narrowPeak.gz.merged.hg18.bed.gz	Peaks	GM12878	ChipSeq	NF-E2_(SC-22827)	std	ftp://hgdownload.cse.ucsc.edu/goldenPath/hg19/encodeDCC/wgEncodeSydhTfbs/	wgEncodeSydhTfbsGm12878Nfe2sc22827StdPk.narrowPeak.gz
wgEncodeBroadHistoneNhlfH2azPk.broadPeak.gz.merged.hg18.bed.gz	Peaks	NHLF	ChipSeq	H2A.Z	std	ftp://hgdownload.cse.ucsc.edu/goldenPath/hg19/encodeDCC/wgEncodeBroadHistone/	wgEncodeBroadHistoneNhlfH2azPk.broadPeak.gz
wgEncodeHaibMethylRrbsAg09319UwstamgrowprotSitesRep1.bed9.gz.merged.hg18.bed.gz	Sites	AG09319	MethylRrbs	NA	NA	ftp://hgdownload.cse.ucsc.edu/goldenPath/hg19/encodeDCC/wgEncodeHaibMethylRrbs/	wgEncodeHaibMethylRrbsAg09319UwstamgrowprotSitesRep1.bed9.gz,wgEncodeHaibMethylRrbsAg09319UwstamgrowprotSitesRep2.bed9.gz
wgEncodeUwHistoneHmfH3k4me3StdHotspotsRep1.broadPeak.gz.merged.hg18.bed.gz	Hotspots	HMF	ChipSeq	H3K4me3	std	ftp://hgdownload.cse.ucsc.edu/goldenPath/hg19/encodeDCC/wgEncodeUwHistone/	wgEncodeUwHistoneHmfH3k4me3StdHotspotsRep1.broadPeak.gz,wgEncodeUwHistoneHmfH3k4me3StdHotspotsRep2.broadPeak.gz
wgEncodeHaibMethylRrbsHepg2HaibSitesRep1.bed.gz.merged.hg18.bed.gz	Sites	HepG2	MethylRrbs	NA	NA	ftp://hgdownload.cse.ucsc.edu/goldenPath/hg19/encodeDCC/wgEncodeHaibMethylRrbs/	wgEncodeHaibMethylRrbsHepg2HaibSitesRep1.bed.gz,wgEncodeHaibMethylRrbsHepg2HaibSitesRep2.bed.gz
wgEncodeSydhTfbsGm15510Pol2IggmusPk.narrowPeak.gz.merged.hg18.bed.gz	Peaks	GM15510	ChipSeq	Pol2	IgG-mus	ftp://hgdownload.cse.ucsc.edu/goldenPath/hg19/encodeDCC/wgEncodeSydhTfbs/	wgEncodeSydhTfbsGm15510Pol2IggmusPk.narrowPeak.gz
wgEncodeUwDnaseAg09309PkRep1.narrowPeak.gz.merged.hg18.bed.gz	Peaks	AG09309	DnaseSeq	NA	NA	ftp://hgdownload.cse.ucsc.edu/goldenPath/hg19/encodeDCC/wgEncodeUwDnase/	wgEncodeUwDnaseAg09309PkRep1.narrowPeak.gz,wgEncodeUwDnaseAg09309PkRep2.narrowPeak.gz
wgEncodeHaibMethylRrbsOsteoblDukeSitesRep1.bed.gz.merged.hg18.bed.gz	Sites	Osteobl	MethylRrbs	NA	NA	ftp://hgdownload.cse.ucsc.edu/goldenPath/hg19/encodeDCC/wgEncodeHaibMethylRrbs/	wgEncodeHaibMethylRrbsOsteoblDukeSitesRep1.bed.gz,wgEncodeHaibMethylRrbsOsteoblDukeSitesRep2.bed.gz
wgEncodeSydhTfbsMcf7Tcf7l2UcdPk.narrowPeak.gz.merged.hg18.bed.gz	Peaks	MCF-7	ChipSeq	TCF7L2	UCDavis	ftp://hgdownload.cse.ucsc.edu/goldenPath/hg19/encodeDCC/wgEncodeSydhTfbs/	wgEncodeSydhTfbsMcf7Tcf7l2UcdPk.narrowPeak.gz
wgEncodeOpenChromDnaseT47dEst10nm30mPk.narrowPeak.gz.merged.hg18.bed.gz	Peaks	T-47D	DnaseSeq	NA	NA	ftp://hgdownload.cse.ucsc.edu/goldenPath/hg19/encodeDCC/wgEncodeOpenChromDnase/	wgEncodeOpenChromDnaseT47dEst10nm30mPk.narrowPeak.gz
wgEncodeBroadHistoneHmecH3k4me3StdPk.broadPeak.gz.merged.hg18.bed.gz	Peaks	HMEC	ChipSeq	H3K4me3	std	ftp://hgdownload.cse.ucsc.edu/goldenPath/hg19/encodeDCC/wgEncodeBroadHistone/	wgEncodeBroadHistoneHmecH3k4me3StdPk.broadPeak.gz
wgEncodeSydhTfbsK562Pol2Ifng30StdPk.narrowPeak.gz.merged.hg18.bed.gz	Peaks	K562	ChipSeq	Pol2	std	ftp://hgdownload.cse.ucsc.edu/goldenPath/hg19/encodeDCC/wgEncodeSydhTfbs/	wgEncodeSydhTfbsK562Pol2Ifng30StdPk.narrowPeak.gz
wgEncodeSydhTfbsK562Gata2UcdPk.narrowPeak.gz.merged.hg18.bed.gz	Peaks	K562	ChipSeq	GATA-2	UCDavis	ftp://hgdownload.cse.ucsc.edu/goldenPath/hg19/encodeDCC/wgEncodeSydhTfbs/	wgEncodeSydhTfbsK562Gata2UcdPk.narrowPeak.gz
wgEncodeHaibMethylRrbsCaco2UwSitesRep1.bed.gz.merged.hg18.bed.gz	Sites	Caco-2	MethylRrbs	NA	NA	ftp://hgdownload.cse.ucsc.edu/goldenPath/hg19/encodeDCC/wgEncodeHaibMethylRrbs/	wgEncodeHaibMethylRrbsCaco2UwSitesRep1.bed.gz,wgEncodeHaibMethylRrbsCaco2UwSitesRep2.bed.gz
wgEncodeUwHistoneH7esH3k36me3StdDiffa5dPkRep1.narrowPeak.gz.merged.hg18.bed.gz	Peaks	H7-hESC	ChipSeq	H3K36me3	std	ftp://hgdownload.cse.ucsc.edu/goldenPath/hg19/encodeDCC/wgEncodeUwHistone/	wgEncodeUwHistoneH7esH3k36me3StdDiffa5dPkRep1.narrowPeak.gz,wgEncodeUwHistoneH7esH3k36me3StdDiffa5dPkRep2.narrowPeak.gz
wgEncodeUwTfbsAoafCtcfStdHotspotsRep1.broadPeak.gz.merged.hg18.bed.gz	Hotspots	AoAF	ChipSeq	CTCF	std	ftp://hgdownload.cse.ucsc.edu/goldenPath/hg19/encodeDCC/wgEncodeUwTfbs/	wgEncodeUwTfbsAoafCtcfStdHotspotsRep1.broadPeak.gz,wgEncodeUwTfbsAoafCtcfStdHotspotsRep2.broadPeak.gz
wgEncodeSydhTfbsHelas3Bdp1StdPk.narrowPeak.gz.merged.hg18.bed.gz	Peaks	HeLa-S3	ChipSeq	BDP1	std	ftp://hgdownload.cse.ucsc.edu/goldenPath/hg19/encodeDCC/wgEncodeSydhTfbs/	wgEncodeSydhTfbsHelas3Bdp1StdPk.narrowPeak.gz
wgEncodeBroadHistoneHelas3CtcfStdPk.broadPeak.gz.merged.hg18.bed.gz	Peaks	HeLa-S3	ChipSeq	CTCF	std	ftp://hgdownload.cse.ucsc.edu/goldenPath/hg19/encodeDCC/wgEncodeBroadHistone/	wgEncodeBroadHistoneHelas3CtcfStdPk.broadPeak.gz
wgEncodeBroadHistoneNhdfadH2azPk.broadPeak.gz.merged.hg18.bed.gz	Peaks	NHDF-Ad	ChipSeq	H2A.Z	std	ftp://hgdownload.cse.ucsc.edu/goldenPath/hg19/encodeDCC/wgEncodeBroadHistone/	wgEncodeBroadHistoneNhdfadH2azPk.broadPeak.gz
wgEncodeBroadHmmHuvecHMM.bed.gz.merged.hg18.bed.gz	HMM	HUVEC	Combined	NA	NA	ftp://hgdownload.cse.ucsc.edu/goldenPath/hg19/encodeDCC/wgEncodeBroadHmm/	wgEncodeBroadHmmHuvecHMM.bed.gz
wgEncodeUwDgfHuvecHotspots.broadPeak.gz.merged.hg18.bed.gz	Hotspots	HUVEC	DnaseDgf	NA	NA	ftp://hgdownload.cse.ucsc.edu/goldenPath/hg19/encodeDCC/wgEncodeUwDgf/	wgEncodeUwDgfHuvecHotspots.broadPeak.gz
wgEncodeSydhTfbsHelas3NfybIggrabPk.narrowPeak.gz.merged.hg18.bed.gz	Peaks	HeLa-S3	ChipSeq	NF-YB	IgG-rab	ftp://hgdownload.cse.ucsc.edu/goldenPath/hg19/encodeDCC/wgEncodeSydhTfbs/	wgEncodeSydhTfbsHelas3NfybIggrabPk.narrowPeak.gz
wgEncodeSydhTfbsH1hescRad21IggrabPk.narrowPeak.gz.merged.hg18.bed.gz	Peaks	H1-hESC	ChipSeq	Rad21	IgG-rab	ftp://hgdownload.cse.ucsc.edu/goldenPath/hg19/encodeDCC/wgEncodeSydhTfbs/	wgEncodeSydhTfbsH1hescRad21IggrabPk.narrowPeak.gz
wgEncodeSydhTfbsK562Atf3StdPk.narrowPeak.gz.merged.hg18.bed.gz	Peaks	K562	ChipSeq	ATF3	std	ftp://hgdownload.cse.ucsc.edu/goldenPath/hg19/encodeDCC/wgEncodeSydhTfbs/	wgEncodeSydhTfbsK562Atf3StdPk.narrowPeak.gz
wgEncodeUwHistoneK562H3k04me3StdZnff41b2HotspotsRep1.broadPeak.gz.merged.hg18.bed.gz	Hotspots	K562	ChipSeq	H3K4me3	std	ftp://hgdownload.cse.ucsc.edu/goldenPath/hg19/encodeDCC/wgEncodeUwHistone/	wgEncodeUwHistoneK562H3k04me3StdZnff41b2HotspotsRep1.broadPeak.gz,wgEncodeUwHistoneK562H3k04me3StdZnff41b2HotspotsRep2.broadPeak.gz
wgEncodeUwDnaseNhaPkRep1.narrowPeak.gz.merged.hg18.bed.gz	Peaks	NH-A	DnaseSeq	NA	NA	ftp://hgdownload.cse.ucsc.edu/goldenPath/hg19/encodeDCC/wgEncodeUwDnase/	wgEncodeUwDnaseNhaPkRep1.narrowPeak.gz,wgEncodeUwDnaseNhaPkRep2.narrowPeak.gz
wgEncodeUwDgfSkmcPkV2.narrowPeak.gz.merged.hg18.bed.gz	Peaks	SKMC	DnaseDgf	NA	NA	ftp://hgdownload.cse.ucsc.edu/goldenPath/hg19/encodeDCC/wgEncodeUwDgf/	wgEncodeUwDgfSkmcPkV2.narrowPeak.gz
wgEncodeBroadHistoneHelas3H3k27acStdPk.broadPeak.gz.merged.hg18.bed.gz	Peaks	HeLa-S3	ChipSeq	H3K27ac	std	ftp://hgdownload.cse.ucsc.edu/goldenPath/hg19/encodeDCC/wgEncodeBroadHistone/	wgEncodeBroadHistoneHelas3H3k27acStdPk.broadPeak.gz
wgEncodeHaibMethylRrbsCmkUwstamgrowprotSitesRep1.bed9.gz.merged.hg18.bed.gz	Sites	CMK	MethylRrbs	NA	NA	ftp://hgdownload.cse.ucsc.edu/goldenPath/hg19/encodeDCC/wgEncodeHaibMethylRrbs/	wgEncodeHaibMethylRrbsCmkUwstamgrowprotSitesRep1.bed9.gz,wgEncodeHaibMethylRrbsCmkUwstamgrowprotSitesRep2.bed9.gz
wgEncodeUwDgfHsmmHotspots.broadPeak.gz.merged.hg18.bed.gz	Hotspots	HSMM	DnaseDgf	NA	NA	ftp://hgdownload.cse.ucsc.edu/goldenPath/hg19/encodeDCC/wgEncodeUwDgf/	wgEncodeUwDgfHsmmHotspots.broadPeak.gz
wgEncodeUwHistoneGm06990H3k27me3StdHotspotsRep1.broadPeak.gz.merged.hg18.bed.gz	Hotspots	GM06990	ChipSeq	H3K27me3	std	ftp://hgdownload.cse.ucsc.edu/goldenPath/hg19/encodeDCC/wgEncodeUwHistone/	wgEncodeUwHistoneGm06990H3k27me3StdHotspotsRep1.broadPeak.gz,wgEncodeUwHistoneGm06990H3k27me3StdHotspotsRep2.broadPeak.gz
wgEncodeSunyRipSeqGm12878Elavl1Pk.broadPeak.gz.merged.hg18.bed.gz	Peaks	GM12878	RipSeq	ELAVL1	NA	ftp://hgdownload.cse.ucsc.edu/goldenPath/hg19/encodeDCC/wgEncodeSunyRipSeq/	wgEncodeSunyRipSeqGm12878Elavl1Pk.broadPeak.gz
wgEncodeBroadHistoneNhaH3k27me3StdPk.broadPeak.gz.merged.hg18.bed.gz	Peaks	NH-A	ChipSeq	H3K27me3	std	ftp://hgdownload.cse.ucsc.edu/goldenPath/hg19/encodeDCC/wgEncodeBroadHistone/	wgEncodeBroadHistoneNhaH3k27me3StdPk.broadPeak.gz
wgEncodeBroadHistoneHsmmtH3k09me3Pk.broadPeak.gz.merged.hg18.bed.gz	Peaks	HSMMtube	ChipSeq	H3K9me3	std	ftp://hgdownload.cse.ucsc.edu/goldenPath/hg19/encodeDCC/wgEncodeBroadHistone/	wgEncodeBroadHistoneHsmmtH3k09me3Pk.broadPeak.gz
wgEncodeUwDnaseHcfaaHotspotsRep1.broadPeak.gz.merged.hg18.bed.gz	Hotspots	HCFaa	DnaseSeq	NA	NA	ftp://hgdownload.cse.ucsc.edu/goldenPath/hg19/encodeDCC/wgEncodeUwDnase/	wgEncodeUwDnaseHcfaaHotspotsRep1.broadPeak.gz,wgEncodeUwDnaseHcfaaHotspotsRep2.broadPeak.gz
wgEncodeHaibMethylRrbsBcpancreash12817nBiochainSitesRep1.bed.gz.merged.hg18.bed.gz	Sites	BC_Pancreas_H12817N	MethylRrbs	NA	NA	ftp://hgdownload.cse.ucsc.edu/goldenPath/hg19/encodeDCC/wgEncodeHaibMethylRrbs/	wgEncodeHaibMethylRrbsBcpancreash12817nBiochainSitesRep1.bed.gz,wgEncodeHaibMethylRrbsBcpancreash12817nBiochainSitesRep2.bed.gz
wgEncodeBroadHistoneNhekH3k79me2Pk.broadPeak.gz.merged.hg18.bed.gz	Peaks	NHEK	ChipSeq	H3K79me2	std	ftp://hgdownload.cse.ucsc.edu/goldenPath/hg19/encodeDCC/wgEncodeBroadHistone/	wgEncodeBroadHistoneNhekH3k79me2Pk.broadPeak.gz
wgEncodeOpenChromFaireHelas3Ifna4hPk.narrowPeak.gz.merged.hg18.bed.gz	Peaks	HeLa-S3	FaireSeq	NA	NA	ftp://hgdownload.cse.ucsc.edu/goldenPath/hg19/encodeDCC/wgEncodeOpenChromFaire/	wgEncodeOpenChromFaireHelas3Ifna4hPk.narrowPeak.gz
wgEncodeSydhTfbsH1hescCjunIggrabPk.narrowPeak.gz.merged.hg18.bed.gz	Peaks	H1-hESC	ChipSeq	c-Jun	IgG-rab	ftp://hgdownload.cse.ucsc.edu/goldenPath/hg19/encodeDCC/wgEncodeSydhTfbs/	wgEncodeSydhTfbsH1hescCjunIggrabPk.narrowPeak.gz
wgEncodeSydhTfbsK562Ubtfsab1404509IggmusPk.narrowPeak.gz.merged.hg18.bed.gz	Peaks	K562	ChipSeq	UBTF_(SAB1404509)	IgG-mus	ftp://hgdownload.cse.ucsc.edu/goldenPath/hg19/encodeDCC/wgEncodeSydhTfbs/	wgEncodeSydhTfbsK562Ubtfsab1404509IggmusPk.narrowPeak.gz
wgEncodeHaibMethylRrbsHek293UwSitesRep1.bed.gz.merged.hg18.bed.gz	Sites	HEK293	MethylRrbs	NA	NA	ftp://hgdownload.cse.ucsc.edu/goldenPath/hg19/encodeDCC/wgEncodeHaibMethylRrbs/	wgEncodeHaibMethylRrbsHek293UwSitesRep1.bed.gz,wgEncodeHaibMethylRrbsHek293UwSitesRep2.bed.gz
wgEncodeHaibMethylRrbsHrceUwSitesRep1.bed.gz.merged.hg18.bed.gz	Sites	HRCEpiC	MethylRrbs	NA	NA	ftp://hgdownload.cse.ucsc.edu/goldenPath/hg19/encodeDCC/wgEncodeHaibMethylRrbs/	wgEncodeHaibMethylRrbsHrceUwSitesRep1.bed.gz,wgEncodeHaibMethylRrbsHrceUwSitesRep2.bed.gz
wgEncodeSydhTfbsGm12878P300IggmusPk.narrowPeak.gz.merged.hg18.bed.gz	Peaks	GM12878	ChipSeq	p300	IgG-mus	ftp://hgdownload.cse.ucsc.edu/goldenPath/hg19/encodeDCC/wgEncodeSydhTfbs/	wgEncodeSydhTfbsGm12878P300IggmusPk.narrowPeak.gz
wgEncodeBroadHistoneHsmmH3k79me2StdPk.broadPeak.gz.merged.hg18.bed.gz	Peaks	HSMM	ChipSeq	H3K79me2	std	ftp://hgdownload.cse.ucsc.edu/goldenPath/hg19/encodeDCC/wgEncodeBroadHistone/	wgEncodeBroadHistoneHsmmH3k79me2StdPk.broadPeak.gz
wgEncodeHaibMethylRrbsSknshraUwstamgrowprotSitesRep1.bed9.gz.merged.hg18.bed.gz	Sites	SK-N-SH_RA	MethylRrbs	NA	NA	ftp://hgdownload.cse.ucsc.edu/goldenPath/hg19/encodeDCC/wgEncodeHaibMethylRrbs/	wgEncodeHaibMethylRrbsSknshraUwstamgrowprotSitesRep1.bed9.gz,wgEncodeHaibMethylRrbsSknshraUwstamgrowprotSitesRep2.bed9.gz
wgEncodeOpenChromChipNhekCtcfPk.narrowPeak.gz.merged.hg18.bed.gz	Peaks	NHEK	ChipSeq	CTCF	NA	ftp://hgdownload.cse.ucsc.edu/goldenPath/hg19/encodeDCC/wgEncodeOpenChromChip/	wgEncodeOpenChromChipNhekCtcfPk.narrowPeak.gz
wgEncodeOpenChromDnaseHepg2Pk.narrowPeak.gz.merged.hg18.bed.gz	Peaks	HepG2	DnaseSeq	NA	NA	ftp://hgdownload.cse.ucsc.edu/goldenPath/hg19/encodeDCC/wgEncodeOpenChromDnase/	wgEncodeOpenChromDnaseHepg2Pk.narrowPeak.gz
wgEncodeBroadHistoneHuvecH3k9acStdPk.broadPeak.gz.merged.hg18.bed.gz	Peaks	HUVEC	ChipSeq	H3K9ac	std	ftp://hgdownload.cse.ucsc.edu/goldenPath/hg19/encodeDCC/wgEncodeBroadHistone/	wgEncodeBroadHistoneHuvecH3k9acStdPk.broadPeak.gz
wgEncodeHaibTfbsGm12891Pol24h8Pcr1xPkRep1.broadPeak.gz.merged.hg18.bed.gz	Peaks	GM12891	ChipSeq	Pol2-4H8	NA	ftp://hgdownload.cse.ucsc.edu/goldenPath/hg19/encodeDCC/wgEncodeHaibTfbs/	wgEncodeHaibTfbsGm12891Pol24h8Pcr1xPkRep1.broadPeak.gz,wgEncodeHaibTfbsGm12891Pol24h8Pcr1xPkRep2.broadPeak.gz
wgEncodeUwHistoneWi38H3k04me3StdPkRep1.narrowPeak.gz.merged.hg18.bed.gz	Peaks	WI-38	ChipSeq	H3K4me3	std	ftp://hgdownload.cse.ucsc.edu/goldenPath/hg19/encodeDCC/wgEncodeUwHistone/	wgEncodeUwHistoneWi38H3k04me3StdPkRep1.narrowPeak.gz,wgEncodeUwHistoneWi38H3k04me3StdPkRep2.narrowPeak.gz
wgEncodeUwTfbsK562CtcfStdHotspotsRep1.broadPeak.gz.merged.hg18.bed.gz	Hotspots	K562	ChipSeq	CTCF	std	ftp://hgdownload.cse.ucsc.edu/goldenPath/hg19/encodeDCC/wgEncodeUwTfbs/	wgEncodeUwTfbsK562CtcfStdHotspotsRep1.broadPeak.gz,wgEncodeUwTfbsK562CtcfStdHotspotsRep2.broadPeak.gz
wgEncodeBroadHistoneHsmmH2azStdPk.broadPeak.gz.merged.hg18.bed.gz	Peaks	HSMM	ChipSeq	H2A.Z	std	ftp://hgdownload.cse.ucsc.edu/goldenPath/hg19/encodeDCC/wgEncodeBroadHistone/	wgEncodeBroadHistoneHsmmH2azStdPk.broadPeak.gz
wgEncodeUwHistoneWerirb1H3k04me3StdPkRep1.narrowPeak.gz.merged.hg18.bed.gz	Peaks	WERI-Rb-1	ChipSeq	H3K4me3	std	ftp://hgdownload.cse.ucsc.edu/goldenPath/hg19/encodeDCC/wgEncodeUwHistone/	wgEncodeUwHistoneWerirb1H3k04me3StdPkRep1.narrowPeak.gz,wgEncodeUwHistoneWerirb1H3k04me3StdPkRep2.narrowPeak.gz
wgEncodeUwTfbsHpfCtcfStdPkRep1.narrowPeak.gz.merged.hg18.bed.gz	Peaks	HPF	ChipSeq	CTCF	std	ftp://hgdownload.cse.ucsc.edu/goldenPath/hg19/encodeDCC/wgEncodeUwTfbs/	wgEncodeUwTfbsHpfCtcfStdPkRep1.narrowPeak.gz,wgEncodeUwTfbsHpfCtcfStdPkRep2.narrowPeak.gz
wgEncodeUwDnaseSknmcPkRep1.narrowPeak.gz.merged.hg18.bed.gz	Peaks	SK-N-MC	DnaseSeq	NA	NA	ftp://hgdownload.cse.ucsc.edu/goldenPath/hg19/encodeDCC/wgEncodeUwDnase/	wgEncodeUwDnaseSknmcPkRep1.narrowPeak.gz,wgEncodeUwDnaseSknmcPkRep2.narrowPeak.gz
wgEncodeUwDnaseHmvecdneoHotspotsRep1.broadPeak.gz.merged.hg18.bed.gz	Hotspots	HMVEC-dNeo	DnaseSeq	NA	NA	ftp://hgdownload.cse.ucsc.edu/goldenPath/hg19/encodeDCC/wgEncodeUwDnase/	wgEncodeUwDnaseHmvecdneoHotspotsRep1.broadPeak.gz,wgEncodeUwDnaseHmvecdneoHotspotsRep2.broadPeak.gz
wgEncodeBroadHistoneGm12878H3k4me1StdPk.broadPeak.gz.merged.hg18.bed.gz	Peaks	GM12878	ChipSeq	H3K4me1	std	ftp://hgdownload.cse.ucsc.edu/goldenPath/hg19/encodeDCC/wgEncodeBroadHistone/	wgEncodeBroadHistoneGm12878H3k4me1StdPk.broadPeak.gz
wgEncodeOpenChromFaireK562NabutPk.narrowPeak.gz.merged.hg18.bed.gz	Peaks	K562	FaireSeq	NA	NA	ftp://hgdownload.cse.ucsc.edu/goldenPath/hg19/encodeDCC/wgEncodeOpenChromFaire/	wgEncodeOpenChromFaireK562NabutPk.narrowPeak.gz
wgEncodeUwTfbsAg09309CtcfStdPkRep1.narrowPeak.gz.merged.hg18.bed.gz	Peaks	AG09309	ChipSeq	CTCF	std	ftp://hgdownload.cse.ucsc.edu/goldenPath/hg19/encodeDCC/wgEncodeUwTfbs/	wgEncodeUwTfbsAg09309CtcfStdPkRep1.narrowPeak.gz,wgEncodeUwTfbsAg09309CtcfStdPkRep2.narrowPeak.gz
wgEncodeUwHistoneGm12878H3k27me3StdPkRep1.narrowPeak.gz.merged.hg18.bed.gz	Peaks	GM12878	ChipSeq	H3K27me3	std	ftp://hgdownload.cse.ucsc.edu/goldenPath/hg19/encodeDCC/wgEncodeUwHistone/	wgEncodeUwHistoneGm12878H3k27me3StdPkRep1.narrowPeak.gz,wgEncodeUwHistoneGm12878H3k27me3StdPkRep2.narrowPeak.gz
wgEncodeHaibMethylRrbsNhdfneoUwSitesRep1.bed.gz.merged.hg18.bed.gz	Sites	NHDF-neo	MethylRrbs	NA	NA	ftp://hgdownload.cse.ucsc.edu/goldenPath/hg19/encodeDCC/wgEncodeHaibMethylRrbs/	wgEncodeHaibMethylRrbsNhdfneoUwSitesRep1.bed.gz,wgEncodeHaibMethylRrbsNhdfneoUwSitesRep2.bed.gz
wgEncodeOpenChromDnaseH9esPk.narrowPeak.gz.merged.hg18.bed.gz	Peaks	H9ES	DnaseSeq	NA	NA	ftp://hgdownload.cse.ucsc.edu/goldenPath/hg19/encodeDCC/wgEncodeOpenChromDnase/	wgEncodeOpenChromDnaseH9esPk.narrowPeak.gz
wgEncodeUwDnaseMcf7HotspotsRep1.broadPeak.gz.merged.hg18.bed.gz	Hotspots	MCF-7	DnaseSeq	NA	NA	ftp://hgdownload.cse.ucsc.edu/goldenPath/hg19/encodeDCC/wgEncodeUwDnase/	wgEncodeUwDnaseMcf7HotspotsRep1.broadPeak.gz,wgEncodeUwDnaseMcf7HotspotsRep2.broadPeak.gz
wgEncodeHaibTfbsHepg2Fosl2V0416101PkRep1.broadPeak.gz.merged.hg18.bed.gz	Peaks	HepG2	ChipSeq	FOSL2	NA	ftp://hgdownload.cse.ucsc.edu/goldenPath/hg19/encodeDCC/wgEncodeHaibTfbs/	wgEncodeHaibTfbsHepg2Fosl2V0416101PkRep1.broadPeak.gz,wgEncodeHaibTfbsHepg2Fosl2V0416101PkRep2.broadPeak.gz
wgEncodeUwDnaseHvmfPkRep1.narrowPeak.gz.merged.hg18.bed.gz	Peaks	HVMF	DnaseSeq	NA	NA	ftp://hgdownload.cse.ucsc.edu/goldenPath/hg19/encodeDCC/wgEncodeUwDnase/	wgEncodeUwDnaseHvmfPkRep1.narrowPeak.gz,wgEncodeUwDnaseHvmfPkRep2.narrowPeak.gz
wgEncodeOpenChromChipHelas3CtcfPk.narrowPeak.gz.merged.hg18.bed.gz	Peaks	HeLa-S3	ChipSeq	CTCF	NA	ftp://hgdownload.cse.ucsc.edu/goldenPath/hg19/encodeDCC/wgEncodeOpenChromChip/	wgEncodeOpenChromChipHelas3CtcfPk.narrowPeak.gz
wgEncodeBroadHistoneHelas3H3k9acStdPk.broadPeak.gz.merged.hg18.bed.gz	Peaks	HeLa-S3	ChipSeq	H3K9ac	std	ftp://hgdownload.cse.ucsc.edu/goldenPath/hg19/encodeDCC/wgEncodeBroadHistone/	wgEncodeBroadHistoneHelas3H3k9acStdPk.broadPeak.gz
wgEncodeUwDnaseWerirb1HotspotsRep1.broadPeak.gz.merged.hg18.bed.gz	Hotspots	WERI-Rb-1	DnaseSeq	NA	NA	ftp://hgdownload.cse.ucsc.edu/goldenPath/hg19/encodeDCC/wgEncodeUwDnase/	wgEncodeUwDnaseWerirb1HotspotsRep1.broadPeak.gz,wgEncodeUwDnaseWerirb1HotspotsRep2.broadPeak.gz
wgEncodeUwDnaseTh2HotspotsRep1.broadPeak.gz.merged.hg18.bed.gz	Hotspots	Th2	DnaseSeq	NA	NA	ftp://hgdownload.cse.ucsc.edu/goldenPath/hg19/encodeDCC/wgEncodeUwDnase/	wgEncodeUwDnaseTh2HotspotsRep1.broadPeak.gz,wgEncodeUwDnaseTh2HotspotsRep2.broadPeak.gz
wgEncodeUwDgfHepg2Hotspots.broadPeak.gz.merged.hg18.bed.gz	Hotspots	HepG2	DnaseDgf	NA	NA	ftp://hgdownload.cse.ucsc.edu/goldenPath/hg19/encodeDCC/wgEncodeUwDgf/	wgEncodeUwDgfHepg2Hotspots.broadPeak.gz
wgEncodeUwHistoneSknmcH3k04me3StdHotspotsRep1.broadPeak.gz.merged.hg18.bed.gz	Hotspots	SK-N-MC	ChipSeq	H3K4me3	std	ftp://hgdownload.cse.ucsc.edu/goldenPath/hg19/encodeDCC/wgEncodeUwHistone/	wgEncodeUwHistoneSknmcH3k04me3StdHotspotsRep1.broadPeak.gz,wgEncodeUwHistoneSknmcH3k04me3StdHotspotsRep2.broadPeak.gz
wgEncodeBroadHistoneHuvecH3k4me3StdPk.broadPeak.gz.merged.hg18.bed.gz	Peaks	HUVEC	ChipSeq	H3K4me3	std	ftp://hgdownload.cse.ucsc.edu/goldenPath/hg19/encodeDCC/wgEncodeBroadHistone/	wgEncodeBroadHistoneHuvecH3k4me3StdPk.broadPeak.gz
wgEncodeUwDnaseLhcnm2PkRep1.narrowPeak.gz.merged.hg18.bed.gz	Peaks	LHCN-M2	DnaseSeq	NA	NA	ftp://hgdownload.cse.ucsc.edu/goldenPath/hg19/encodeDCC/wgEncodeUwDnase/	wgEncodeUwDnaseLhcnm2PkRep1.narrowPeak.gz,wgEncodeUwDnaseLhcnm2PkRep2.narrowPeak.gz
wgEncodeUwDnaseK562Znf4c50c4HotspotsRep1.broadPeak.gz.merged.hg18.bed.gz	Hotspots	K562	DnaseSeq	NA	NA	ftp://hgdownload.cse.ucsc.edu/goldenPath/hg19/encodeDCC/wgEncodeUwDnase/	wgEncodeUwDnaseK562Znf4c50c4HotspotsRep1.broadPeak.gz,wgEncodeUwDnaseK562Znf4c50c4HotspotsRep2.broadPeak.gz
wgEncodeUwDgfTh2Hotspots.broadPeak.gz.merged.hg18.bed.gz	Hotspots	Th2	DnaseDgf	NA	NA	ftp://hgdownload.cse.ucsc.edu/goldenPath/hg19/encodeDCC/wgEncodeUwDgf/	wgEncodeUwDgfTh2Hotspots.broadPeak.gz
wgEncodeHaibMethylRrbsMcf10aesTamYalestruhlgrowprotSitesRep1.bed9.gz.merged.hg18.bed.gz	Sites	MCF10A-Er-Src	MethylRrbs	NA	NA	ftp://hgdownload.cse.ucsc.edu/goldenPath/hg19/encodeDCC/wgEncodeHaibMethylRrbs/	wgEncodeHaibMethylRrbsMcf10aesTamYalestruhlgrowprotSitesRep1.bed9.gz,wgEncodeHaibMethylRrbsMcf10aesTamYalestruhlgrowprotSitesRep2.bed9.gz
wgEncodeHaibMethylRrbsMelanoSitesRep1.bed.gz.merged.hg18.bed.gz	Sites	Melano	MethylRrbs	NA	NA	ftp://hgdownload.cse.ucsc.edu/goldenPath/hg19/encodeDCC/wgEncodeHaibMethylRrbs/	wgEncodeHaibMethylRrbsMelanoSitesRep1.bed.gz,wgEncodeHaibMethylRrbsMelanoSitesRep2.bed.gz
wgEncodeHaibTfbsEcc1EralphaaV0416102Est10nm1hPkRep1.broadPeak.gz.merged.hg18.bed.gz	Peaks	ECC-1	ChipSeq	ERalpha_a	NA	ftp://hgdownload.cse.ucsc.edu/goldenPath/hg19/encodeDCC/wgEncodeHaibTfbs/	wgEncodeHaibTfbsEcc1EralphaaV0416102Est10nm1hPkRep1.broadPeak.gz,wgEncodeHaibTfbsEcc1EralphaaV0416102Est10nm1hPkRep2.broadPeak.gz
wgEncodeUwHistoneHpafH3k4me3StdPkRep1.narrowPeak.gz.merged.hg18.bed.gz	Peaks	HPAF	ChipSeq	H3K4me3	std	ftp://hgdownload.cse.ucsc.edu/goldenPath/hg19/encodeDCC/wgEncodeUwHistone/	wgEncodeUwHistoneHpafH3k4me3StdPkRep1.narrowPeak.gz,wgEncodeUwHistoneHpafH3k4me3StdPkRep2.narrowPeak.gz
wgEncodeSydhTfbsHepg2Mafkab50322IggrabPk.narrowPeak.gz.merged.hg18.bed.gz	Peaks	HepG2	ChipSeq	MafK_(ab50322)	IgG-rab	ftp://hgdownload.cse.ucsc.edu/goldenPath/hg19/encodeDCC/wgEncodeSydhTfbs/	wgEncodeSydhTfbsHepg2Mafkab50322IggrabPk.narrowPeak.gz
wgEncodeUwDnaseHmvecllyHotspotsRep1.broadPeak.gz.merged.hg18.bed.gz	Hotspots	HMVEC-LLy	DnaseSeq	NA	NA	ftp://hgdownload.cse.ucsc.edu/goldenPath/hg19/encodeDCC/wgEncodeUwDnase/	wgEncodeUwDnaseHmvecllyHotspotsRep1.broadPeak.gz,wgEncodeUwDnaseHmvecllyHotspotsRep2.broadPeak.gz
wgEncodeOpenChromDnaseGm19238Pk.narrowPeak.gz.merged.hg18.bed.gz	Peaks	GM19238	DnaseSeq	NA	NA	ftp://hgdownload.cse.ucsc.edu/goldenPath/hg19/encodeDCC/wgEncodeOpenChromDnase/	wgEncodeOpenChromDnaseGm19238Pk.narrowPeak.gz
wgEncodeOpenChromFairePanisletsPk.narrowPeak.gz.merged.hg18.bed.gz	Peaks	PanIslets	FaireSeq	NA	NA	ftp://hgdownload.cse.ucsc.edu/goldenPath/hg19/encodeDCC/wgEncodeOpenChromFaire/	wgEncodeOpenChromFairePanisletsPk.narrowPeak.gz
wgEncodeUwDnaseHahPkRep1.narrowPeak.gz.merged.hg18.bed.gz	Peaks	HA-h	DnaseSeq	NA	NA	ftp://hgdownload.cse.ucsc.edu/goldenPath/hg19/encodeDCC/wgEncodeUwDnase/	wgEncodeUwDnaseHahPkRep1.narrowPeak.gz,wgEncodeUwDnaseHahPkRep2.narrowPeak.gz
wgEncodeSydhTfbsGm12878Rfx5200401194IggmusPk.narrowPeak.gz.merged.hg18.bed.gz	Peaks	GM12878	ChipSeq	RFX5_(200-401-194)	IgG-mus	ftp://hgdownload.cse.ucsc.edu/goldenPath/hg19/encodeDCC/wgEncodeSydhTfbs/	wgEncodeSydhTfbsGm12878Rfx5200401194IggmusPk.narrowPeak.gz
wgEncodeHaibMethylRrbsHcmUwSitesRep1.bed.gz.merged.hg18.bed.gz	Sites	HCM	MethylRrbs	NA	NA	ftp://hgdownload.cse.ucsc.edu/goldenPath/hg19/encodeDCC/wgEncodeHaibMethylRrbs/	wgEncodeHaibMethylRrbsHcmUwSitesRep1.bed.gz,wgEncodeHaibMethylRrbsHcmUwSitesRep2.bed.gz
wgEncodeUwHistoneH7esH3k27me3StdDiffa5dHotspotsRep1.broadPeak.gz.merged.hg18.bed.gz	Hotspots	H7-hESC	ChipSeq	H3K27me3	std	ftp://hgdownload.cse.ucsc.edu/goldenPath/hg19/encodeDCC/wgEncodeUwHistone/	wgEncodeUwHistoneH7esH3k27me3StdDiffa5dHotspotsRep1.broadPeak.gz,wgEncodeUwHistoneH7esH3k27me3StdDiffa5dHotspotsRep2.broadPeak.gz
wgEncodeUwHistoneAg09319H3k4me3StdPkRep1.narrowPeak.gz.merged.hg18.bed.gz	Peaks	AG09319	ChipSeq	H3K4me3	std	ftp://hgdownload.cse.ucsc.edu/goldenPath/hg19/encodeDCC/wgEncodeUwHistone/	wgEncodeUwHistoneAg09319H3k4me3StdPkRep1.narrowPeak.gz,wgEncodeUwHistoneAg09319H3k4me3StdPkRep2.narrowPeak.gz
wgEncodeUwDnaseHrePkRep1V2.narrowPeak.gz.merged.hg18.bed.gz	Peaks	HRE	DnaseSeq	NA	NA	ftp://hgdownload.cse.ucsc.edu/goldenPath/hg19/encodeDCC/wgEncodeUwDnase/	wgEncodeUwDnaseHrePkRep1V2.narrowPeak.gz,wgEncodeUwDnaseHrePkRep2V2.narrowPeak.gz
wgEncodeBroadHistoneHepg2H3k27acStdPk.broadPeak.gz.merged.hg18.bed.gz	Peaks	HepG2	ChipSeq	H3K27ac	std	ftp://hgdownload.cse.ucsc.edu/goldenPath/hg19/encodeDCC/wgEncodeBroadHistone/	wgEncodeBroadHistoneHepg2H3k27acStdPk.broadPeak.gz
wgEncodeOpenChromFaireGm18507Pk.narrowPeak.gz.merged.hg18.bed.gz	Peaks	GM18507	FaireSeq	NA	NA	ftp://hgdownload.cse.ucsc.edu/goldenPath/hg19/encodeDCC/wgEncodeOpenChromFaire/	wgEncodeOpenChromFaireGm18507Pk.narrowPeak.gz
wgEncodeSydhTfbsMcf10aesCmycTam14hHvdPk.narrowPeak.gz.merged.hg18.bed.gz	Peaks	MCF10A-Er-Src	ChipSeq	c-Myc	Harvard_Control	ftp://hgdownload.cse.ucsc.edu/goldenPath/hg19/encodeDCC/wgEncodeSydhTfbs/	wgEncodeSydhTfbsMcf10aesCmycTam14hHvdPk.narrowPeak.gz
wgEncodeBroadHistoneNhdfadH3k04me1Pk.broadPeak.gz.merged.hg18.bed.gz	Peaks	NHDF-Ad	ChipSeq	H3K4me1	std	ftp://hgdownload.cse.ucsc.edu/goldenPath/hg19/encodeDCC/wgEncodeBroadHistone/	wgEncodeBroadHistoneNhdfadH3k04me1Pk.broadPeak.gz
wgEncodeUwHistoneHcfH3k4me3StdPkRep1.narrowPeak.gz.merged.hg18.bed.gz	Peaks	HCF	ChipSeq	H3K4me3	std	ftp://hgdownload.cse.ucsc.edu/goldenPath/hg19/encodeDCC/wgEncodeUwHistone/	wgEncodeUwHistoneHcfH3k4me3StdPkRep1.narrowPeak.gz,wgEncodeUwHistoneHcfH3k4me3StdPkRep2.narrowPeak.gz
wgEncodeOpenChromDnaseHsmmPk.narrowPeak.gz.merged.hg18.bed.gz	Peaks	HSMM	DnaseSeq	NA	NA	ftp://hgdownload.cse.ucsc.edu/goldenPath/hg19/encodeDCC/wgEncodeOpenChromDnase/	wgEncodeOpenChromDnaseHsmmPk.narrowPeak.gz
wgEncodeHaibTfbsGm12891Pax5c20V0416101PkRep1.broadPeak.gz.merged.hg18.bed.gz	Peaks	GM12891	ChipSeq	PAX5-C20	NA	ftp://hgdownload.cse.ucsc.edu/goldenPath/hg19/encodeDCC/wgEncodeHaibTfbs/	wgEncodeHaibTfbsGm12891Pax5c20V0416101PkRep1.broadPeak.gz,wgEncodeHaibTfbsGm12891Pax5c20V0416101PkRep2.broadPeak.gz
wgEncodeBroadHistoneHelas3H3k36me3StdPk.broadPeak.gz.merged.hg18.bed.gz	Peaks	HeLa-S3	ChipSeq	H3K36me3	std	ftp://hgdownload.cse.ucsc.edu/goldenPath/hg19/encodeDCC/wgEncodeBroadHistone/	wgEncodeBroadHistoneHelas3H3k36me3StdPk.broadPeak.gz
wgEncodeBroadHistoneNhlfH3k4me2StdPk.broadPeak.gz.merged.hg18.bed.gz	Peaks	NHLF	ChipSeq	H3K4me2	std	ftp://hgdownload.cse.ucsc.edu/goldenPath/hg19/encodeDCC/wgEncodeBroadHistone/	wgEncodeBroadHistoneNhlfH3k4me2StdPk.broadPeak.gz
wgEncodeOpenChromDnaseRwpe1Pk.narrowPeak.gz.merged.hg18.bed.gz	Peaks	RWPE1	DnaseSeq	NA	NA	ftp://hgdownload.cse.ucsc.edu/goldenPath/hg19/encodeDCC/wgEncodeOpenChromDnase/	wgEncodeOpenChromDnaseRwpe1Pk.narrowPeak.gz
wgEncodeUwTfbsA549CtcfStdPkRep1.narrowPeak.gz.merged.hg18.bed.gz	Peaks	A549	ChipSeq	CTCF	std	ftp://hgdownload.cse.ucsc.edu/goldenPath/hg19/encodeDCC/wgEncodeUwTfbs/	wgEncodeUwTfbsA549CtcfStdPkRep1.narrowPeak.gz,wgEncodeUwTfbsA549CtcfStdPkRep2.narrowPeak.gz
wgEncodeBroadHistoneOsteoblH3k27acStdPk.broadPeak.gz.merged.hg18.bed.gz	Peaks	Osteobl	ChipSeq	H3K27ac	std	ftp://hgdownload.cse.ucsc.edu/goldenPath/hg19/encodeDCC/wgEncodeBroadHistone/	wgEncodeBroadHistoneOsteoblH3k27acStdPk.broadPeak.gz
wgEncodeHaibMethylRrbsSaecUwstamgrowprotSitesRep1.bed9.gz.merged.hg18.bed.gz	Sites	SAEC	MethylRrbs	NA	NA	ftp://hgdownload.cse.ucsc.edu/goldenPath/hg19/encodeDCC/wgEncodeHaibMethylRrbs/	wgEncodeHaibMethylRrbsSaecUwstamgrowprotSitesRep1.bed9.gz,wgEncodeHaibMethylRrbsSaecUwstamgrowprotSitesRep2.bed9.gz
wgEncodeHaibTfbsA549Pol2Pcr2xDex100nmPkRep1.broadPeak.gz.merged.hg18.bed.gz	Peaks	A549	ChipSeq	Pol2	NA	ftp://hgdownload.cse.ucsc.edu/goldenPath/hg19/encodeDCC/wgEncodeHaibTfbs/	wgEncodeHaibTfbsA549Pol2Pcr2xDex100nmPkRep1.broadPeak.gz,wgEncodeHaibTfbsA549Pol2Pcr2xDex100nmPkRep2.broadPeak.gz
wgEncodeUwDnaseT47dHotspotsRep1.broadPeak.gz.merged.hg18.bed.gz	Hotspots	T-47D	DnaseSeq	NA	NA	ftp://hgdownload.cse.ucsc.edu/goldenPath/hg19/encodeDCC/wgEncodeUwDnase/	wgEncodeUwDnaseT47dHotspotsRep1.broadPeak.gz,wgEncodeUwDnaseT47dHotspotsRep2.broadPeak.gz
wgEncodeUwDgfHcfaaPk.narrowPeak.gz.merged.hg18.bed.gz	Peaks	HCFaa	DnaseDgf	NA	NA	ftp://hgdownload.cse.ucsc.edu/goldenPath/hg19/encodeDCC/wgEncodeUwDgf/	wgEncodeUwDgfHcfaaPk.narrowPeak.gz
wgEncodeSydhTfbsMcf10aesStat3Etoh01StdPk.narrowPeak.gz.merged.hg18.bed.gz	Peaks	MCF10A-Er-Src	ChipSeq	STAT3	std	ftp://hgdownload.cse.ucsc.edu/goldenPath/hg19/encodeDCC/wgEncodeSydhTfbs/	wgEncodeSydhTfbsMcf10aesStat3Etoh01StdPk.narrowPeak.gz
wgEncodeUwDnaseK562Znfe103c6HotspotsRep1.broadPeak.gz.merged.hg18.bed.gz	Hotspots	K562	DnaseSeq	NA	NA	ftp://hgdownload.cse.ucsc.edu/goldenPath/hg19/encodeDCC/wgEncodeUwDnase/	wgEncodeUwDnaseK562Znfe103c6HotspotsRep1.broadPeak.gz,wgEncodeUwDnaseK562Znfe103c6HotspotsRep2.broadPeak.gz
wgEncodeBroadHistoneK562Rnf2Pk.broadPeak.gz.merged.hg18.bed.gz	Peaks	K562	ChipSeq	RNF2	std	ftp://hgdownload.cse.ucsc.edu/goldenPath/hg19/encodeDCC/wgEncodeBroadHistone/	wgEncodeBroadHistoneK562Rnf2Pk.broadPeak.gz
wgEncodeSydhTfbsK562Stat1Ifng6hStdPk.narrowPeak.gz.merged.hg18.bed.gz	Peaks	K562	ChipSeq	STAT1	std	ftp://hgdownload.cse.ucsc.edu/goldenPath/hg19/encodeDCC/wgEncodeSydhTfbs/	wgEncodeSydhTfbsK562Stat1Ifng6hStdPk.narrowPeak.gz
wgEncodeUwDnaseHsmmPkRep1.narrowPeak.gz.merged.hg18.bed.gz	Peaks	HSMM	DnaseSeq	NA	NA	ftp://hgdownload.cse.ucsc.edu/goldenPath/hg19/encodeDCC/wgEncodeUwDnase/	wgEncodeUwDnaseHsmmPkRep1.narrowPeak.gz,wgEncodeUwDnaseHsmmPkRep2.narrowPeak.gz
wgEncodeUwHistoneHeeH3k4me3StdHotspotsRep1.broadPeak.gz.merged.hg18.bed.gz	Hotspots	HEEpiC	ChipSeq	H3K4me3	std	ftp://hgdownload.cse.ucsc.edu/goldenPath/hg19/encodeDCC/wgEncodeUwHistone/	wgEncodeUwHistoneHeeH3k4me3StdHotspotsRep1.broadPeak.gz,wgEncodeUwHistoneHeeH3k4me3StdHotspotsRep2.broadPeak.gz
wgEncodeUwDnaseHcmHotspotsRep1.broadPeak.gz.merged.hg18.bed.gz	Hotspots	HCM	DnaseSeq	NA	NA	ftp://hgdownload.cse.ucsc.edu/goldenPath/hg19/encodeDCC/wgEncodeUwDnase/	wgEncodeUwDnaseHcmHotspotsRep1.broadPeak.gz,wgEncodeUwDnaseHcmHotspotsRep2.broadPeak.gz
wgEncodeUwDnaseJurkatHotspotsRep1.broadPeak.gz.merged.hg18.bed.gz	Hotspots	Jurkat	DnaseSeq	NA	NA	ftp://hgdownload.cse.ucsc.edu/goldenPath/hg19/encodeDCC/wgEncodeUwDnase/	wgEncodeUwDnaseJurkatHotspotsRep1.broadPeak.gz,wgEncodeUwDnaseJurkatHotspotsRep2.broadPeak.gz
wgEncodeUwHistoneH7esH3k36me3StdDiffa5dHotspotsRep1.broadPeak.gz.merged.hg18.bed.gz	Hotspots	H7-hESC	ChipSeq	H3K36me3	std	ftp://hgdownload.cse.ucsc.edu/goldenPath/hg19/encodeDCC/wgEncodeUwHistone/	wgEncodeUwHistoneH7esH3k36me3StdDiffa5dHotspotsRep1.broadPeak.gz,wgEncodeUwHistoneH7esH3k36me3StdDiffa5dHotspotsRep2.broadPeak.gz
wgEncodeBroadHistoneNhekH3k27acStdPk.broadPeak.gz.merged.hg18.bed.gz	Peaks	NHEK	ChipSeq	H3K27ac	std	ftp://hgdownload.cse.ucsc.edu/goldenPath/hg19/encodeDCC/wgEncodeBroadHistone/	wgEncodeBroadHistoneNhekH3k27acStdPk.broadPeak.gz
wgEncodeBroadHistoneHsmmtH3k27me3Pk.broadPeak.gz.merged.hg18.bed.gz	Peaks	HSMMtube	ChipSeq	H3K27me3	std	ftp://hgdownload.cse.ucsc.edu/goldenPath/hg19/encodeDCC/wgEncodeBroadHistone/	wgEncodeBroadHistoneHsmmtH3k27me3Pk.broadPeak.gz
wgEncodeUwHistoneGm06990H3k4me3StdPkRep1.narrowPeak.gz.merged.hg18.bed.gz	Peaks	GM06990	ChipSeq	H3K4me3	std	ftp://hgdownload.cse.ucsc.edu/goldenPath/hg19/encodeDCC/wgEncodeUwHistone/	wgEncodeUwHistoneGm06990H3k4me3StdPkRep1.narrowPeak.gz,wgEncodeUwHistoneGm06990H3k4me3StdPkRep2.narrowPeak.gz
wgEncodeUwDgfHrceHotspots.broadPeak.gz.merged.hg18.bed.gz	Hotspots	HRCEpiC	DnaseDgf	NA	NA	ftp://hgdownload.cse.ucsc.edu/goldenPath/hg19/encodeDCC/wgEncodeUwDgf/	wgEncodeUwDgfHrceHotspots.broadPeak.gz
wgEncodeUwTfbsHmecCtcfStdPkRep1.narrowPeak.gz.merged.hg18.bed.gz	Peaks	HMEC	ChipSeq	CTCF	std	ftp://hgdownload.cse.ucsc.edu/goldenPath/hg19/encodeDCC/wgEncodeUwTfbs/	wgEncodeUwTfbsHmecCtcfStdPkRep1.narrowPeak.gz,wgEncodeUwTfbsHmecCtcfStdPkRep2.narrowPeak.gz
wgEncodeHaibMethylRrbsLncapDukeSitesRep1.bed.gz.merged.hg18.bed.gz	Sites	LNCaP	MethylRrbs	NA	NA	ftp://hgdownload.cse.ucsc.edu/goldenPath/hg19/encodeDCC/wgEncodeHaibMethylRrbs/	wgEncodeHaibMethylRrbsLncapDukeSitesRep1.bed.gz,wgEncodeHaibMethylRrbsLncapDukeSitesRep2.bed.gz
wgEncodeSydhTfbsK562Pol2s2IggrabPk.narrowPeak.gz.merged.hg18.bed.gz	Peaks	K562	ChipSeq	Pol2(phosphoS2)	IgG-rab	ftp://hgdownload.cse.ucsc.edu/goldenPath/hg19/encodeDCC/wgEncodeSydhTfbs/	wgEncodeSydhTfbsK562Pol2s2IggrabPk.narrowPeak.gz
wgEncodeBroadHistoneNhaH3k27acStdPk.broadPeak.gz.merged.hg18.bed.gz	Peaks	NH-A	ChipSeq	H3K27ac	std	ftp://hgdownload.cse.ucsc.edu/goldenPath/hg19/encodeDCC/wgEncodeBroadHistone/	wgEncodeBroadHistoneNhaH3k27acStdPk.broadPeak.gz
wgEncodeUwDnaseHmveclblPkRep1.narrowPeak.gz.merged.hg18.bed.gz	Peaks	HMVEC-LBl	DnaseSeq	NA	NA	ftp://hgdownload.cse.ucsc.edu/goldenPath/hg19/encodeDCC/wgEncodeUwDnase/	wgEncodeUwDnaseHmveclblPkRep1.narrowPeak.gz,wgEncodeUwDnaseHmveclblPkRep2.narrowPeak.gz
wgEncodeUwHistoneHacH3k04me3StdHotspotsRep1.broadPeak.gz.merged.hg18.bed.gz	Hotspots	HAc	ChipSeq	H3K4me3	std	ftp://hgdownload.cse.ucsc.edu/goldenPath/hg19/encodeDCC/wgEncodeUwHistone/	wgEncodeUwHistoneHacH3k04me3StdHotspotsRep1.broadPeak.gz,wgEncodeUwHistoneHacH3k04me3StdHotspotsRep2.broadPeak.gz
wgEncodeUwHistoneH7esH3k4me3StdPkRep1.narrowPeak.gz.merged.hg18.bed.gz	Peaks	H7-hESC	ChipSeq	H3K4me3	std	ftp://hgdownload.cse.ucsc.edu/goldenPath/hg19/encodeDCC/wgEncodeUwHistone/	wgEncodeUwHistoneH7esH3k4me3StdPkRep1.narrowPeak.gz,wgEncodeUwHistoneH7esH3k4me3StdPkRep2.narrowPeak.gz
wgEncodeSydhTfbsGm12878WhipIggmusPk.narrowPeak.gz.merged.hg18.bed.gz	Peaks	GM12878	ChipSeq	WHIP	IgG-mus	ftp://hgdownload.cse.ucsc.edu/goldenPath/hg19/encodeDCC/wgEncodeSydhTfbs/	wgEncodeSydhTfbsGm12878WhipIggmusPk.narrowPeak.gz
wgEncodeSydhHistonePanc1H3k04me3bUcdPk.narrowPeak.gz.merged.hg18.bed.gz	Peaks	PANC-1	ChipSeq	H3K4me3B	UCDavis	ftp://hgdownload.cse.ucsc.edu/goldenPath/hg19/encodeDCC/wgEncodeSydhHistone/	wgEncodeSydhHistonePanc1H3k04me3bUcdPk.narrowPeak.gz
wgEncodeUwTfbsCaco2CtcfStdHotspotsRep1.broadPeak.gz.merged.hg18.bed.gz	Hotspots	Caco-2	ChipSeq	CTCF	std	ftp://hgdownload.cse.ucsc.edu/goldenPath/hg19/encodeDCC/wgEncodeUwTfbs/	wgEncodeUwTfbsCaco2CtcfStdHotspotsRep1.broadPeak.gz,wgEncodeUwTfbsCaco2CtcfStdHotspotsRep2.broadPeak.gz
wgEncodeUwDnaseHaspHotspotsRep1.broadPeak.gz.merged.hg18.bed.gz	Hotspots	HA-sp	DnaseSeq	NA	NA	ftp://hgdownload.cse.ucsc.edu/goldenPath/hg19/encodeDCC/wgEncodeUwDnase/	wgEncodeUwDnaseHaspHotspotsRep1.broadPeak.gz,wgEncodeUwDnaseHaspHotspotsRep2.broadPeak.gz
wgEncodeUwDnaseWi38OhtamPkRep1.narrowPeak.gz.merged.hg18.bed.gz	Peaks	WI-38	DnaseSeq	NA	NA	ftp://hgdownload.cse.ucsc.edu/goldenPath/hg19/encodeDCC/wgEncodeUwDnase/	wgEncodeUwDnaseWi38OhtamPkRep1.narrowPeak.gz,wgEncodeUwDnaseWi38OhtamPkRep2.narrowPeak.gz
wgEncodeSydhTfbsHelas3E2f6StdPk.narrowPeak.gz.merged.hg18.bed.gz	Peaks	HeLa-S3	ChipSeq	E2F6	std	ftp://hgdownload.cse.ucsc.edu/goldenPath/hg19/encodeDCC/wgEncodeSydhTfbs/	wgEncodeSydhTfbsHelas3E2f6StdPk.narrowPeak.gz
wgEncodeSydhTfbsK562Rfx5IggrabPk.narrowPeak.gz.merged.hg18.bed.gz	Peaks	K562	ChipSeq	RFX5_(200-401-194)	IgG-rab	ftp://hgdownload.cse.ucsc.edu/goldenPath/hg19/encodeDCC/wgEncodeSydhTfbs/	wgEncodeSydhTfbsK562Rfx5IggrabPk.narrowPeak.gz
wgEncodeHaibMethylRrbsGm12878ximatHaibSitesRep1.bed.gz.merged.hg18.bed.gz	Sites	GM12878-XiMat	MethylRrbs	NA	NA	ftp://hgdownload.cse.ucsc.edu/goldenPath/hg19/encodeDCC/wgEncodeHaibMethylRrbs/	wgEncodeHaibMethylRrbsGm12878ximatHaibSitesRep1.bed.gz,wgEncodeHaibMethylRrbsGm12878ximatHaibSitesRep2.bed.gz
wgEncodeOpenChromChipHepg2CtcfPk.narrowPeak.gz.merged.hg18.bed.gz	Peaks	HepG2	ChipSeq	CTCF	NA	ftp://hgdownload.cse.ucsc.edu/goldenPath/hg19/encodeDCC/wgEncodeOpenChromChip/	wgEncodeOpenChromChipHepg2CtcfPk.narrowPeak.gz
wgEncodeUwTfbsHepg2CtcfStdPkRep1.narrowPeak.gz.merged.hg18.bed.gz	Peaks	HepG2	ChipSeq	CTCF	std	ftp://hgdownload.cse.ucsc.edu/goldenPath/hg19/encodeDCC/wgEncodeUwTfbs/	wgEncodeUwTfbsHepg2CtcfStdPkRep1.narrowPeak.gz,wgEncodeUwTfbsHepg2CtcfStdPkRep2.narrowPeak.gz
wgEncodeSydhTfbsHelas3JundIggrabPk.narrowPeak.gz.merged.hg18.bed.gz	Peaks	HeLa-S3	ChipSeq	JunD	IgG-rab	ftp://hgdownload.cse.ucsc.edu/goldenPath/hg19/encodeDCC/wgEncodeSydhTfbs/	wgEncodeSydhTfbsHelas3JundIggrabPk.narrowPeak.gz
wgEncodeUwHistoneAg04449H3k4me3StdHotspotsRep1.broadPeak.gz.merged.hg18.bed.gz	Hotspots	AG04449	ChipSeq	H3K4me3	std	ftp://hgdownload.cse.ucsc.edu/goldenPath/hg19/encodeDCC/wgEncodeUwHistone/	wgEncodeUwHistoneAg04449H3k4me3StdHotspotsRep1.broadPeak.gz,wgEncodeUwHistoneAg04449H3k4me3StdHotspotsRep2.broadPeak.gz
wgEncodeSydhTfbsK562Bhlhe40nb100IggrabPk.narrowPeak.gz.merged.hg18.bed.gz	Peaks	K562	ChipSeq	BHLHE40_(NB100-1800)	IgG-rab	ftp://hgdownload.cse.ucsc.edu/goldenPath/hg19/encodeDCC/wgEncodeSydhTfbs/	wgEncodeSydhTfbsK562Bhlhe40nb100IggrabPk.narrowPeak.gz
wgEncodeUwDnaseK562Znfg54a11HotspotsRep1.broadPeak.gz.merged.hg18.bed.gz	Hotspots	K562	DnaseSeq	NA	NA	ftp://hgdownload.cse.ucsc.edu/goldenPath/hg19/encodeDCC/wgEncodeUwDnase/	wgEncodeUwDnaseK562Znfg54a11HotspotsRep1.broadPeak.gz,wgEncodeUwDnaseK562Znfg54a11HotspotsRep2.broadPeak.gz
wgEncodeUwDnaseHmvecdneoPkRep1.narrowPeak.gz.merged.hg18.bed.gz	Peaks	HMVEC-dNeo	DnaseSeq	NA	NA	ftp://hgdownload.cse.ucsc.edu/goldenPath/hg19/encodeDCC/wgEncodeUwDnase/	wgEncodeUwDnaseHmvecdneoPkRep1.narrowPeak.gz,wgEncodeUwDnaseHmvecdneoPkRep2.narrowPeak.gz
wgEncodeUwHistoneHpafH3k4me3StdHotspotsRep1.broadPeak.gz.merged.hg18.bed.gz	Hotspots	HPAF	ChipSeq	H3K4me3	std	ftp://hgdownload.cse.ucsc.edu/goldenPath/hg19/encodeDCC/wgEncodeUwHistone/	wgEncodeUwHistoneHpafH3k4me3StdHotspotsRep1.broadPeak.gz,wgEncodeUwHistoneHpafH3k4me3StdHotspotsRep2.broadPeak.gz
wgEncodeUwHistoneH7esH3k36me3StdHotspotsRep1.broadPeak.gz.merged.hg18.bed.gz	Hotspots	H7-hESC	ChipSeq	H3K36me3	std	ftp://hgdownload.cse.ucsc.edu/goldenPath/hg19/encodeDCC/wgEncodeUwHistone/	wgEncodeUwHistoneH7esH3k36me3StdHotspotsRep1.broadPeak.gz,wgEncodeUwHistoneH7esH3k36me3StdHotspotsRep2.broadPeak.gz
wgEncodeUwDgfTh2Pk.narrowPeak.gz.merged.hg18.bed.gz	Peaks	Th2	DnaseDgf	NA	NA	ftp://hgdownload.cse.ucsc.edu/goldenPath/hg19/encodeDCC/wgEncodeUwDgf/	wgEncodeUwDgfTh2Pk.narrowPeak.gz
wgEncodeSunyRipSeqGm12878Pabpc1Pk.broadPeak.gz.merged.hg18.bed.gz	Peaks	GM12878	RipSeq	PABPC1	NA	ftp://hgdownload.cse.ucsc.edu/goldenPath/hg19/encodeDCC/wgEncodeSunyRipSeq/	wgEncodeSunyRipSeqGm12878Pabpc1Pk.broadPeak.gz
wgEncodeUwDnaseSaecPkRep1.narrowPeak.gz.merged.hg18.bed.gz	Peaks	SAEC	DnaseSeq	NA	NA	ftp://hgdownload.cse.ucsc.edu/goldenPath/hg19/encodeDCC/wgEncodeUwDnase/	wgEncodeUwDnaseSaecPkRep1.narrowPeak.gz,wgEncodeUwDnaseSaecPkRep2.narrowPeak.gz
wgEncodeUwHistoneBjH3k27me3StdPkRep1.narrowPeak.gz.merged.hg18.bed.gz	Peaks	BJ	ChipSeq	H3K27me3	std	ftp://hgdownload.cse.ucsc.edu/goldenPath/hg19/encodeDCC/wgEncodeUwHistone/	wgEncodeUwHistoneBjH3k27me3StdPkRep1.narrowPeak.gz,wgEncodeUwHistoneBjH3k27me3StdPkRep2.narrowPeak.gz
wgEncodeUwTfbsAg04449CtcfStdHotspotsRep1.broadPeak.gz.merged.hg18.bed.gz	Hotspots	AG04449	ChipSeq	CTCF	std	ftp://hgdownload.cse.ucsc.edu/goldenPath/hg19/encodeDCC/wgEncodeUwTfbs/	wgEncodeUwTfbsAg04449CtcfStdHotspotsRep1.broadPeak.gz,wgEncodeUwTfbsAg04449CtcfStdHotspotsRep2.broadPeak.gz
wgEncodeHaibTfbsHepg2RxraPcr1xPkRep1.broadPeak.gz.merged.hg18.bed.gz	Peaks	HepG2	ChipSeq	RXRA	NA	ftp://hgdownload.cse.ucsc.edu/goldenPath/hg19/encodeDCC/wgEncodeHaibTfbs/	wgEncodeHaibTfbsHepg2RxraPcr1xPkRep1.broadPeak.gz,wgEncodeHaibTfbsHepg2RxraPcr1xPkRep2.broadPeak.gz
wgEncodeHaibMethylRrbsHnpceUwSitesRep1.bed.gz.merged.hg18.bed.gz	Sites	HNPCEpiC	MethylRrbs	NA	NA	ftp://hgdownload.cse.ucsc.edu/goldenPath/hg19/encodeDCC/wgEncodeHaibMethylRrbs/	wgEncodeHaibMethylRrbsHnpceUwSitesRep1.bed.gz,wgEncodeHaibMethylRrbsHnpceUwSitesRep2.bed.gz
wgEncodeUwHistoneAg04450H3k09me3StdPkRep1.narrowPeak.gz.merged.hg18.bed.gz	Peaks	AG04450	ChipSeq	H3K9me3	std	ftp://hgdownload.cse.ucsc.edu/goldenPath/hg19/encodeDCC/wgEncodeUwHistone/	wgEncodeUwHistoneAg04450H3k09me3StdPkRep1.narrowPeak.gz,wgEncodeUwHistoneAg04450H3k09me3StdPkRep2.narrowPeak.gz
wgEncodeBroadHistoneK562Hdac6a301341aPk.broadPeak.gz.merged.hg18.bed.gz	Peaks	K562	ChipSeq	HDAC6_(A301-341A)	std	ftp://hgdownload.cse.ucsc.edu/goldenPath/hg19/encodeDCC/wgEncodeBroadHistone/	wgEncodeBroadHistoneK562Hdac6a301341aPk.broadPeak.gz
wgEncodeSydhHistoneHct116H3k27acUcdPk.narrowPeak.gz.merged.hg18.bed.gz	Peaks	HCT-116	ChipSeq	H3K27ac	UCDavis	ftp://hgdownload.cse.ucsc.edu/goldenPath/hg19/encodeDCC/wgEncodeSydhHistone/	wgEncodeSydhHistoneHct116H3k27acUcdPk.narrowPeak.gz
wgEncodeUwHistoneSaecH3k36me3StdHotspotsRep1.broadPeak.gz.merged.hg18.bed.gz	Hotspots	SAEC	ChipSeq	H3K36me3	std	ftp://hgdownload.cse.ucsc.edu/goldenPath/hg19/encodeDCC/wgEncodeUwHistone/	wgEncodeUwHistoneSaecH3k36me3StdHotspotsRep1.broadPeak.gz,wgEncodeUwHistoneSaecH3k36me3StdHotspotsRep2.broadPeak.gz
wgEncodeUwHistoneNhekH3k27me3StdPkRep1.narrowPeak.gz.merged.hg18.bed.gz	Peaks	NHEK	ChipSeq	H3K27me3	std	ftp://hgdownload.cse.ucsc.edu/goldenPath/hg19/encodeDCC/wgEncodeUwHistone/	wgEncodeUwHistoneNhekH3k27me3StdPkRep1.narrowPeak.gz,wgEncodeUwHistoneNhekH3k27me3StdPkRep2.narrowPeak.gz
wgEncodeBroadHistoneA549CtcfDex100nmPk.broadPeak.gz.merged.hg18.bed.gz	Peaks	A549	ChipSeq	CTCF	std	ftp://hgdownload.cse.ucsc.edu/goldenPath/hg19/encodeDCC/wgEncodeBroadHistone/	wgEncodeBroadHistoneA549CtcfDex100nmPk.broadPeak.gz
wgEncodeHaibTfbsGm12878Six5Pcr1xPkRep1.broadPeak.gz.merged.hg18.bed.gz	Peaks	GM12878	ChipSeq	SIX5	NA	ftp://hgdownload.cse.ucsc.edu/goldenPath/hg19/encodeDCC/wgEncodeHaibTfbs/	wgEncodeHaibTfbsGm12878Six5Pcr1xPkRep1.broadPeak.gz,wgEncodeHaibTfbsGm12878Six5Pcr1xPkRep2.broadPeak.gz
wgEncodeHaibTfbsA549GrPcr1xDex500pmPkRep1.broadPeak.gz.merged.hg18.bed.gz	Peaks	A549	ChipSeq	GR	NA	ftp://hgdownload.cse.ucsc.edu/goldenPath/hg19/encodeDCC/wgEncodeHaibTfbs/	wgEncodeHaibTfbsA549GrPcr1xDex500pmPkRep1.broadPeak.gz,wgEncodeHaibTfbsA549GrPcr1xDex500pmPkRep2.broadPeak.gz
wgEncodeUwDnaseA549PkRep1.narrowPeak.gz.merged.hg18.bed.gz	Peaks	A549	DnaseSeq	NA	NA	ftp://hgdownload.cse.ucsc.edu/goldenPath/hg19/encodeDCC/wgEncodeUwDnase/	wgEncodeUwDnaseA549PkRep1.narrowPeak.gz,wgEncodeUwDnaseA549PkRep2.narrowPeak.gz
wgEncodeBroadHistoneH1hescJarid1aab26049StdPk.broadPeak.gz.merged.hg18.bed.gz	Peaks	H1-hESC	ChipSeq	JARID1A_(ab26049)	std	ftp://hgdownload.cse.ucsc.edu/goldenPath/hg19/encodeDCC/wgEncodeBroadHistone/	wgEncodeBroadHistoneH1hescJarid1aab26049StdPk.broadPeak.gz
wgEncodeUwTfbsWerirb1CtcfStdPkRep1.narrowPeak.gz.merged.hg18.bed.gz	Peaks	WERI-Rb-1	ChipSeq	CTCF	std	ftp://hgdownload.cse.ucsc.edu/goldenPath/hg19/encodeDCC/wgEncodeUwTfbs/	wgEncodeUwTfbsWerirb1CtcfStdPkRep1.narrowPeak.gz,wgEncodeUwTfbsWerirb1CtcfStdPkRep2.narrowPeak.gz
wgEncodeUwDnaseHpafHotspotsRep1.broadPeak.gz.merged.hg18.bed.gz	Hotspots	HPAF	DnaseSeq	NA	NA	ftp://hgdownload.cse.ucsc.edu/goldenPath/hg19/encodeDCC/wgEncodeUwDnase/	wgEncodeUwDnaseHpafHotspotsRep1.broadPeak.gz,wgEncodeUwDnaseHpafHotspotsRep2.broadPeak.gz
wgEncodeUwDgfTh2wb54553204Hotspots.broadPeak.gz.merged.hg18.bed.gz	Hotspots	Th2_Wb54553204	DnaseDgf	NA	NA	ftp://hgdownload.cse.ucsc.edu/goldenPath/hg19/encodeDCC/wgEncodeUwDgf/	wgEncodeUwDgfTh2wb54553204Hotspots.broadPeak.gz
wgEncodeBroadHistoneA549H3k27me3Etoh02Pk.broadPeak.gz.merged.hg18.bed.gz	Peaks	A549	ChipSeq	H3K27me3	std	ftp://hgdownload.cse.ucsc.edu/goldenPath/hg19/encodeDCC/wgEncodeBroadHistone/	wgEncodeBroadHistoneA549H3k27me3Etoh02Pk.broadPeak.gz
wgEncodeUwHistoneNhekH3k4me3StdPkRep1.narrowPeak.gz.merged.hg18.bed.gz	Peaks	NHEK	ChipSeq	H3K4me3	std	ftp://hgdownload.cse.ucsc.edu/goldenPath/hg19/encodeDCC/wgEncodeUwHistone/	wgEncodeUwHistoneNhekH3k4me3StdPkRep1.narrowPeak.gz,wgEncodeUwHistoneNhekH3k4me3StdPkRep2.narrowPeak.gz
wgEncodeUwDnaseHrgecPkRep1.narrowPeak.gz.merged.hg18.bed.gz	Peaks	HRGEC	DnaseSeq	NA	NA	ftp://hgdownload.cse.ucsc.edu/goldenPath/hg19/encodeDCC/wgEncodeUwDnase/	wgEncodeUwDnaseHrgecPkRep1.narrowPeak.gz,wgEncodeUwDnaseHrgecPkRep2.narrowPeak.gz
wgEncodeUwDnaseH7esHotspotsRep1.broadPeak.gz.merged.hg18.bed.gz	Hotspots	H7-hESC	DnaseSeq	NA	NA	ftp://hgdownload.cse.ucsc.edu/goldenPath/hg19/encodeDCC/wgEncodeUwDnase/	wgEncodeUwDnaseH7esHotspotsRep1.broadPeak.gz,wgEncodeUwDnaseH7esHotspotsRep2.broadPeak.gz
wgEncodeSydhTfbsHuvecMaxStdPk.narrowPeak.gz.merged.hg18.bed.gz	Peaks	HUVEC	ChipSeq	Max	std	ftp://hgdownload.cse.ucsc.edu/goldenPath/hg19/encodeDCC/wgEncodeSydhTfbs/	wgEncodeSydhTfbsHuvecMaxStdPk.narrowPeak.gz
wgEncodeHaibMethylRrbsBcpericardiumh12529nBiochainSitesRep1.bed.gz.merged.hg18.bed.gz	Sites	BC_Pericardium_H12529N	MethylRrbs	NA	NA	ftp://hgdownload.cse.ucsc.edu/goldenPath/hg19/encodeDCC/wgEncodeHaibMethylRrbs/	wgEncodeHaibMethylRrbsBcpericardiumh12529nBiochainSitesRep1.bed.gz,wgEncodeHaibMethylRrbsBcpericardiumh12529nBiochainSitesRep2.bed.gz
wgEncodeBroadHistoneNhdfadH4k20me1Pk.broadPeak.gz.merged.hg18.bed.gz	Peaks	NHDF-Ad	ChipSeq	H4K20me1	std	ftp://hgdownload.cse.ucsc.edu/goldenPath/hg19/encodeDCC/wgEncodeBroadHistone/	wgEncodeBroadHistoneNhdfadH4k20me1Pk.broadPeak.gz
wgEncodeBroadHistoneHuvecEzh239875Pk.broadPeak.gz.merged.hg18.bed.gz	Peaks	HUVEC	ChipSeq	EZH2_(39875)	std	ftp://hgdownload.cse.ucsc.edu/goldenPath/hg19/encodeDCC/wgEncodeBroadHistone/	wgEncodeBroadHistoneHuvecEzh239875Pk.broadPeak.gz
wgEncodeBroadHistoneHmecH3k4me1StdPk.broadPeak.gz.merged.hg18.bed.gz	Peaks	HMEC	ChipSeq	H3K4me1	std	ftp://hgdownload.cse.ucsc.edu/goldenPath/hg19/encodeDCC/wgEncodeBroadHistone/	wgEncodeBroadHistoneHmecH3k4me1StdPk.broadPeak.gz
wgEncodeHaibTfbsK562Cbx3sc101004V0422111PkRep1.broadPeak.gz.merged.hg18.bed.gz	Peaks	K562	ChipSeq	CBX3_(SC-101004)	NA	ftp://hgdownload.cse.ucsc.edu/goldenPath/hg19/encodeDCC/wgEncodeHaibTfbs/	wgEncodeHaibTfbsK562Cbx3sc101004V0422111PkRep1.broadPeak.gz,wgEncodeHaibTfbsK562Cbx3sc101004V0422111PkRep2.broadPeak.gz
wgEncodeOpenChromChipHelas3Pol2Pk.narrowPeak.gz.merged.hg18.bed.gz	Peaks	HeLa-S3	ChipSeq	Pol2	NA	ftp://hgdownload.cse.ucsc.edu/goldenPath/hg19/encodeDCC/wgEncodeOpenChromChip/	wgEncodeOpenChromChipHelas3Pol2Pk.narrowPeak.gz
wgEncodeSydhTfbsMcf7Znf217UcdPk.narrowPeak.gz.merged.hg18.bed.gz	Peaks	MCF-7	ChipSeq	ZNF217	UCDavis	ftp://hgdownload.cse.ucsc.edu/goldenPath/hg19/encodeDCC/wgEncodeSydhTfbs/	wgEncodeSydhTfbsMcf7Znf217UcdPk.narrowPeak.gz
wgEncodeUwHistoneSknmcH3k04me3StdPkRep1.narrowPeak.gz.merged.hg18.bed.gz	Peaks	SK-N-MC	ChipSeq	H3K4me3	std	ftp://hgdownload.cse.ucsc.edu/goldenPath/hg19/encodeDCC/wgEncodeUwHistone/	wgEncodeUwHistoneSknmcH3k04me3StdPkRep1.narrowPeak.gz,wgEncodeUwHistoneSknmcH3k04me3StdPkRep2.narrowPeak.gz
wgEncodeSydhTfbsGm12878MaxStdPk.narrowPeak.gz.merged.hg18.bed.gz	Peaks	GM12878	ChipSeq	Max	std	ftp://hgdownload.cse.ucsc.edu/goldenPath/hg19/encodeDCC/wgEncodeSydhTfbs/	wgEncodeSydhTfbsGm12878MaxStdPk.narrowPeak.gz
wgEncodeSydhTfbsH1hescCmycIggrabPk.narrowPeak.gz.merged.hg18.bed.gz	Peaks	H1-hESC	ChipSeq	c-Myc	IgG-rab	ftp://hgdownload.cse.ucsc.edu/goldenPath/hg19/encodeDCC/wgEncodeSydhTfbs/	wgEncodeSydhTfbsH1hescCmycIggrabPk.narrowPeak.gz
wgEncodeHaibTfbsHuvecPol2Pcr1xPkRep1.broadPeak.gz.merged.hg18.bed.gz	Peaks	HUVEC	ChipSeq	Pol2	NA	ftp://hgdownload.cse.ucsc.edu/goldenPath/hg19/encodeDCC/wgEncodeHaibTfbs/	wgEncodeHaibTfbsHuvecPol2Pcr1xPkRep1.broadPeak.gz,wgEncodeHaibTfbsHuvecPol2Pcr1xPkRep2.broadPeak.gz
wgEncodeUwTfbsGm12874CtcfStdPkRep1.narrowPeak.gz.merged.hg18.bed.gz	Peaks	GM12874	ChipSeq	CTCF	std	ftp://hgdownload.cse.ucsc.edu/goldenPath/hg19/encodeDCC/wgEncodeUwTfbs/	wgEncodeUwTfbsGm12874CtcfStdPkRep1.narrowPeak.gz,wgEncodeUwTfbsGm12874CtcfStdPkRep2.narrowPeak.gz
wgEncodeHaibMethylRrbsBcbrainh11058nBiochainSitesRep1.bed.gz.merged.hg18.bed.gz	Sites	BC_Brain_H11058N	MethylRrbs	NA	NA	ftp://hgdownload.cse.ucsc.edu/goldenPath/hg19/encodeDCC/wgEncodeHaibMethylRrbs/	wgEncodeHaibMethylRrbsBcbrainh11058nBiochainSitesRep1.bed.gz,wgEncodeHaibMethylRrbsBcbrainh11058nBiochainSitesRep2.bed.gz
wgEncodeUwDgfHpdlfPk.narrowPeak.gz.merged.hg18.bed.gz	Peaks	HPdLF	DnaseDgf	NA	NA	ftp://hgdownload.cse.ucsc.edu/goldenPath/hg19/encodeDCC/wgEncodeUwDgf/	wgEncodeUwDgfHpdlfPk.narrowPeak.gz
wgEncodeOpenChromFaireHuvecPk.narrowPeak.gz.merged.hg18.bed.gz	Peaks	HUVEC	FaireSeq	NA	NA	ftp://hgdownload.cse.ucsc.edu/goldenPath/hg19/encodeDCC/wgEncodeOpenChromFaire/	wgEncodeOpenChromFaireHuvecPk.narrowPeak.gz
wgEncodeUwHistoneWerirb1H3k04me3StdHotspotsRep1.broadPeak.gz.merged.hg18.bed.gz	Hotspots	WERI-Rb-1	ChipSeq	H3K4me3	std	ftp://hgdownload.cse.ucsc.edu/goldenPath/hg19/encodeDCC/wgEncodeUwHistone/	wgEncodeUwHistoneWerirb1H3k04me3StdHotspotsRep1.broadPeak.gz,wgEncodeUwHistoneWerirb1H3k04me3StdHotspotsRep2.broadPeak.gz
wgEncodeHaibMethylRrbsBcbreast0203015BiochainSitesRep1.bed.gz.merged.hg18.bed.gz	Sites	BC_Breast_02-03015	MethylRrbs	NA	NA	ftp://hgdownload.cse.ucsc.edu/goldenPath/hg19/encodeDCC/wgEncodeHaibMethylRrbs/	wgEncodeHaibMethylRrbsBcbreast0203015BiochainSitesRep1.bed.gz,wgEncodeHaibMethylRrbsBcbreast0203015BiochainSitesRep2.bed.gz
wgEncodeOpenChromDnaseIpscwru1Pk.narrowPeak.gz.merged.hg18.bed.gz	Peaks	iPS_CWRU1	DnaseSeq	NA	NA	ftp://hgdownload.cse.ucsc.edu/goldenPath/hg19/encodeDCC/wgEncodeOpenChromDnase/	wgEncodeOpenChromDnaseIpscwru1Pk.narrowPeak.gz
wgEncodeUwHistoneGm12878H3k4me3StdHotspotsRep1.broadPeak.gz.merged.hg18.bed.gz	Hotspots	GM12878	ChipSeq	H3K4me3	std	ftp://hgdownload.cse.ucsc.edu/goldenPath/hg19/encodeDCC/wgEncodeUwHistone/	wgEncodeUwHistoneGm12878H3k4me3StdHotspotsRep1.broadPeak.gz,wgEncodeUwHistoneGm12878H3k4me3StdHotspotsRep2.broadPeak.gz
wgEncodeBroadHistoneGm12878Ezh239875Pk.broadPeak.gz.merged.hg18.bed.gz	Peaks	GM12878	ChipSeq	EZH2_(39875)	std	ftp://hgdownload.cse.ucsc.edu/goldenPath/hg19/encodeDCC/wgEncodeBroadHistone/	wgEncodeBroadHistoneGm12878Ezh239875Pk.broadPeak.gz
wgEncodeUwDnaseH7esDiffa14dPkRep1.narrowPeak.gz.merged.hg18.bed.gz	Peaks	H7-hESC	DnaseSeq	NA	NA	ftp://hgdownload.cse.ucsc.edu/goldenPath/hg19/encodeDCC/wgEncodeUwDnase/	wgEncodeUwDnaseH7esDiffa14dPkRep1.narrowPeak.gz,wgEncodeUwDnaseH7esDiffa14dPkRep2.narrowPeak.gz
wgEncodeHaibMethylRrbsGm06990UwSitesRep1.bed.gz.merged.hg18.bed.gz	Sites	GM06990	MethylRrbs	NA	NA	ftp://hgdownload.cse.ucsc.edu/goldenPath/hg19/encodeDCC/wgEncodeHaibMethylRrbs/	wgEncodeHaibMethylRrbsGm06990UwSitesRep1.bed.gz,wgEncodeHaibMethylRrbsGm06990UwSitesRep2.bed.gz
wgEncodeSydhTfbsGm12878Zzz3StdPk.narrowPeak.gz.merged.hg18.bed.gz	Peaks	GM12878	ChipSeq	ZZZ3	std	ftp://hgdownload.cse.ucsc.edu/goldenPath/hg19/encodeDCC/wgEncodeSydhTfbs/	wgEncodeSydhTfbsGm12878Zzz3StdPk.narrowPeak.gz
wgEncodeUwHistoneNhekH3k4me3StdHotspotsRep1.broadPeak.gz.merged.hg18.bed.gz	Hotspots	NHEK	ChipSeq	H3K4me3	std	ftp://hgdownload.cse.ucsc.edu/goldenPath/hg19/encodeDCC/wgEncodeUwHistone/	wgEncodeUwHistoneNhekH3k4me3StdHotspotsRep1.broadPeak.gz,wgEncodeUwHistoneNhekH3k4me3StdHotspotsRep2.broadPeak.gz
wgEncodeHaibMethylRrbsBe2cHaibSitesRep1.bed.gz.merged.hg18.bed.gz	Sites	BE2_C	MethylRrbs	NA	NA	ftp://hgdownload.cse.ucsc.edu/goldenPath/hg19/encodeDCC/wgEncodeHaibMethylRrbs/	wgEncodeHaibMethylRrbsBe2cHaibSitesRep1.bed.gz,wgEncodeHaibMethylRrbsBe2cHaibSitesRep2.bed.gz
wgEncodeUwDnaseHffmycHotspotsRep1.broadPeak.gz.merged.hg18.bed.gz	Hotspots	HFF-Myc	DnaseSeq	NA	NA	ftp://hgdownload.cse.ucsc.edu/goldenPath/hg19/encodeDCC/wgEncodeUwDnase/	wgEncodeUwDnaseHffmycHotspotsRep1.broadPeak.gz,wgEncodeUwDnaseHffmycHotspotsRep2.broadPeak.gz
wgEncodeUwDnaseHconfPkRep1.narrowPeak.gz.merged.hg18.bed.gz	Peaks	HConF	DnaseSeq	NA	NA	ftp://hgdownload.cse.ucsc.edu/goldenPath/hg19/encodeDCC/wgEncodeUwDnase/	wgEncodeUwDnaseHconfPkRep1.narrowPeak.gz,wgEncodeUwDnaseHconfPkRep2.narrowPeak.gz
wgEncodeUwHistoneA549H3k04me3StdHotspotsRep1.broadPeak.gz.merged.hg18.bed.gz	Hotspots	A549	ChipSeq	H3K4me3	std	ftp://hgdownload.cse.ucsc.edu/goldenPath/hg19/encodeDCC/wgEncodeUwHistone/	wgEncodeUwHistoneA549H3k04me3StdHotspotsRep1.broadPeak.gz,wgEncodeUwHistoneA549H3k04me3StdHotspotsRep2.broadPeak.gz
wgEncodeUwDnaseLhcnm2Diff4dPkRep1.narrowPeak.gz.merged.hg18.bed.gz	Peaks	LHCN-M2	DnaseSeq	NA	NA	ftp://hgdownload.cse.ucsc.edu/goldenPath/hg19/encodeDCC/wgEncodeUwDnase/	wgEncodeUwDnaseLhcnm2Diff4dPkRep1.narrowPeak.gz,wgEncodeUwDnaseLhcnm2Diff4dPkRep2.narrowPeak.gz
wgEncodeUwDnaseGm12878PkRep1.narrowPeak.gz.merged.hg18.bed.gz	Peaks	GM12878	DnaseSeq	NA	NA	ftp://hgdownload.cse.ucsc.edu/goldenPath/hg19/encodeDCC/wgEncodeUwDnase/	wgEncodeUwDnaseGm12878PkRep1.narrowPeak.gz,wgEncodeUwDnaseGm12878PkRep2.narrowPeak.gz
wgEncodeOpenChromDnaseAosmcSerumfreePk.narrowPeak.gz.merged.hg18.bed.gz	Peaks	AoSMC	DnaseSeq	NA	NA	ftp://hgdownload.cse.ucsc.edu/goldenPath/hg19/encodeDCC/wgEncodeOpenChromDnase/	wgEncodeOpenChromDnaseAosmcSerumfreePk.narrowPeak.gz
wgEncodeUwDnaseHreHotspotsRep1.broadPeak.gz.merged.hg18.bed.gz	Hotspots	HRE	DnaseSeq	NA	NA	ftp://hgdownload.cse.ucsc.edu/goldenPath/hg19/encodeDCC/wgEncodeUwDnase/	wgEncodeUwDnaseHreHotspotsRep1.broadPeak.gz,wgEncodeUwDnaseHreHotspotsRep2.broadPeak.gz
wgEncodeUwDnaseHct116HotspotsRep1.broadPeak.gz.merged.hg18.bed.gz	Hotspots	HCT-116	DnaseSeq	NA	NA	ftp://hgdownload.cse.ucsc.edu/goldenPath/hg19/encodeDCC/wgEncodeUwDnase/	wgEncodeUwDnaseHct116HotspotsRep1.broadPeak.gz,wgEncodeUwDnaseHct116HotspotsRep2.broadPeak.gz
wgEncodeHaibTfbsHuvecPol24h8V0416101PkRep1.broadPeak.gz.merged.hg18.bed.gz	Peaks	HUVEC	ChipSeq	Pol2-4H8	NA	ftp://hgdownload.cse.ucsc.edu/goldenPath/hg19/encodeDCC/wgEncodeHaibTfbs/	wgEncodeHaibTfbsHuvecPol24h8V0416101PkRep1.broadPeak.gz,wgEncodeHaibTfbsHuvecPol24h8V0416101PkRep2.broadPeak.gz
wgEncodeHaibTfbsT47dFoxa1sc6553V0416102Dm002p1hPkRep1.broadPeak.gz.merged.hg18.bed.gz	Peaks	T-47D	ChipSeq	FOXA1_(SC-6553)	NA	ftp://hgdownload.cse.ucsc.edu/goldenPath/hg19/encodeDCC/wgEncodeHaibTfbs/	wgEncodeHaibTfbsT47dFoxa1sc6553V0416102Dm002p1hPkRep1.broadPeak.gz,wgEncodeHaibTfbsT47dFoxa1sc6553V0416102Dm002p1hPkRep2.broadPeak.gz
wgEncodeHaibTfbsK562Elf1sc631V0416102PkRep1.broadPeak.gz.merged.hg18.bed.gz	Peaks	K562	ChipSeq	ELF1_(SC-631)	NA	ftp://hgdownload.cse.ucsc.edu/goldenPath/hg19/encodeDCC/wgEncodeHaibTfbs/	wgEncodeHaibTfbsK562Elf1sc631V0416102PkRep1.broadPeak.gz,wgEncodeHaibTfbsK562Elf1sc631V0416102PkRep2.broadPeak.gz
wgEncodeBroadHistoneNhekH3k4me1StdPk.broadPeak.gz.merged.hg18.bed.gz	Peaks	NHEK	ChipSeq	H3K4me1	std	ftp://hgdownload.cse.ucsc.edu/goldenPath/hg19/encodeDCC/wgEncodeBroadHistone/	wgEncodeBroadHistoneNhekH3k4me1StdPk.broadPeak.gz
wgEncodeSydhTfbsHek293Elk4UcdPk.narrowPeak.gz.merged.hg18.bed.gz	Peaks	HEK293	ChipSeq	ELK4	UCDavis	ftp://hgdownload.cse.ucsc.edu/goldenPath/hg19/encodeDCC/wgEncodeSydhTfbs/	wgEncodeSydhTfbsHek293Elk4UcdPk.narrowPeak.gz
wgEncodeOpenChromSynthPanisletsPk.bed.gz.merged.hg18.bed.gz	Peaks	PanIslets	Combined	NA	NA	ftp://hgdownload.cse.ucsc.edu/goldenPath/hg19/encodeDCC/wgEncodeOpenChromSynth/	wgEncodeOpenChromSynthPanisletsPk.bed.gz
wgEncodeUwTfbsHreCtcfStdHotspotsRep1.broadPeak.gz.merged.hg18.bed.gz	Hotspots	HRE	ChipSeq	CTCF	std	ftp://hgdownload.cse.ucsc.edu/goldenPath/hg19/encodeDCC/wgEncodeUwTfbs/	wgEncodeUwTfbsHreCtcfStdHotspotsRep1.broadPeak.gz,wgEncodeUwTfbsHreCtcfStdHotspotsRep2.broadPeak.gz
wgEncodeUwTfbsAg10803CtcfStdHotspotsRep1.broadPeak.gz.merged.hg18.bed.gz	Hotspots	AG10803	ChipSeq	CTCF	std	ftp://hgdownload.cse.ucsc.edu/goldenPath/hg19/encodeDCC/wgEncodeUwTfbs/	wgEncodeUwTfbsAg10803CtcfStdHotspotsRep1.broadPeak.gz,wgEncodeUwTfbsAg10803CtcfStdHotspotsRep2.broadPeak.gz
wgEncodeUwHistoneH7esH3k27me3StdDiffa2dPkRep1.narrowPeak.gz.merged.hg18.bed.gz	Peaks	H7-hESC	ChipSeq	H3K27me3	std	ftp://hgdownload.cse.ucsc.edu/goldenPath/hg19/encodeDCC/wgEncodeUwHistone/	wgEncodeUwHistoneH7esH3k27me3StdDiffa2dPkRep1.narrowPeak.gz,wgEncodeUwHistoneH7esH3k27me3StdDiffa2dPkRep2.narrowPeak.gz
wgEncodeHaibTfbsA549Usf1V0422111Etoh02PkRep1.broadPeak.gz.merged.hg18.bed.gz	Peaks	A549	ChipSeq	USF-1	NA	ftp://hgdownload.cse.ucsc.edu/goldenPath/hg19/encodeDCC/wgEncodeHaibTfbs/	wgEncodeHaibTfbsA549Usf1V0422111Etoh02PkRep1.broadPeak.gz,wgEncodeHaibTfbsA549Usf1V0422111Etoh02PkRep2.broadPeak.gz
wgEncodeSydhTfbsGm18505NfkbTnfaIggrabPk.narrowPeak.gz.merged.hg18.bed.gz	Peaks	GM18505	ChipSeq	NFKB	IgG-rab	ftp://hgdownload.cse.ucsc.edu/goldenPath/hg19/encodeDCC/wgEncodeSydhTfbs/	wgEncodeSydhTfbsGm18505NfkbTnfaIggrabPk.narrowPeak.gz
wgEncodeBroadHistoneK562RestPk.broadPeak.gz.merged.hg18.bed.gz	Peaks	K562	ChipSeq	REST	std	ftp://hgdownload.cse.ucsc.edu/goldenPath/hg19/encodeDCC/wgEncodeBroadHistone/	wgEncodeBroadHistoneK562RestPk.broadPeak.gz
wgEncodeHaibTfbsK562Six5Pcr1xPkRep1.broadPeak.gz.merged.hg18.bed.gz	Peaks	K562	ChipSeq	SIX5	NA	ftp://hgdownload.cse.ucsc.edu/goldenPath/hg19/encodeDCC/wgEncodeHaibTfbs/	wgEncodeHaibTfbsK562Six5Pcr1xPkRep1.broadPeak.gz,wgEncodeHaibTfbsK562Six5Pcr1xPkRep2.broadPeak.gz
wgEncodeSydhTfbsHelas3Elk112771IggrabPk.narrowPeak.gz.merged.hg18.bed.gz	Peaks	HeLa-S3	ChipSeq	ELK1_(1277-1)	IgG-rab	ftp://hgdownload.cse.ucsc.edu/goldenPath/hg19/encodeDCC/wgEncodeSydhTfbs/	wgEncodeSydhTfbsHelas3Elk112771IggrabPk.narrowPeak.gz
wgEncodeHaibMethylRrbsHpaeUwSitesRep1.bed.gz.merged.hg18.bed.gz	Sites	HPAEpiC	MethylRrbs	NA	NA	ftp://hgdownload.cse.ucsc.edu/goldenPath/hg19/encodeDCC/wgEncodeHaibMethylRrbs/	wgEncodeHaibMethylRrbsHpaeUwSitesRep1.bed.gz,wgEncodeHaibMethylRrbsHpaeUwSitesRep2.bed.gz
wgEncodeUwTfbsGm12865CtcfStdHotspotsRep1.broadPeak.gz.merged.hg18.bed.gz	Hotspots	GM12865	ChipSeq	CTCF	std	ftp://hgdownload.cse.ucsc.edu/goldenPath/hg19/encodeDCC/wgEncodeUwTfbs/	wgEncodeUwTfbsGm12865CtcfStdHotspotsRep1.broadPeak.gz,wgEncodeUwTfbsGm12865CtcfStdHotspotsRep2.broadPeak.gz
wgEncodeSydhTfbsK562Brf2StdPk.narrowPeak.gz.merged.hg18.bed.gz	Peaks	K562	ChipSeq	BRF2	std	ftp://hgdownload.cse.ucsc.edu/goldenPath/hg19/encodeDCC/wgEncodeSydhTfbs/	wgEncodeSydhTfbsK562Brf2StdPk.narrowPeak.gz
wgEncodeUwHistoneH7esH3k36me3StdDiffa2dPkRep1.narrowPeak.gz.merged.hg18.bed.gz	Peaks	H7-hESC	ChipSeq	H3K36me3	std	ftp://hgdownload.cse.ucsc.edu/goldenPath/hg19/encodeDCC/wgEncodeUwHistone/	wgEncodeUwHistoneH7esH3k36me3StdDiffa2dPkRep1.narrowPeak.gz,wgEncodeUwHistoneH7esH3k36me3StdDiffa2dPkRep2.narrowPeak.gz
wgEncodeBroadHistoneHepg2H2azStdPk.broadPeak.gz.merged.hg18.bed.gz	Peaks	HepG2	ChipSeq	H2A.Z	std	ftp://hgdownload.cse.ucsc.edu/goldenPath/hg19/encodeDCC/wgEncodeBroadHistone/	wgEncodeBroadHistoneHepg2H2azStdPk.broadPeak.gz
wgEncodeHaibMethylRrbsH1hescHaibSitesRep1.bed.gz.merged.hg18.bed.gz	Sites	H1-hESC	MethylRrbs	NA	NA	ftp://hgdownload.cse.ucsc.edu/goldenPath/hg19/encodeDCC/wgEncodeHaibMethylRrbs/	wgEncodeHaibMethylRrbsH1hescHaibSitesRep1.bed.gz,wgEncodeHaibMethylRrbsH1hescHaibSitesRep2.bed.gz
wgEncodeHaibTfbsGm12891Taf1Pcr1xPkRep1.broadPeak.gz.merged.hg18.bed.gz	Peaks	GM12891	ChipSeq	TAF1	NA	ftp://hgdownload.cse.ucsc.edu/goldenPath/hg19/encodeDCC/wgEncodeHaibTfbs/	wgEncodeHaibTfbsGm12891Taf1Pcr1xPkRep1.broadPeak.gz,wgEncodeHaibTfbsGm12891Taf1Pcr1xPkRep2.broadPeak.gz
wgEncodeUwDnaseMcf7Estctrl0hPkRep1.narrowPeak.gz.merged.hg18.bed.gz	Peaks	MCF-7	DnaseSeq	NA	NA	ftp://hgdownload.cse.ucsc.edu/goldenPath/hg19/encodeDCC/wgEncodeUwDnase/	wgEncodeUwDnaseMcf7Estctrl0hPkRep1.narrowPeak.gz,wgEncodeUwDnaseMcf7Estctrl0hPkRep2.narrowPeak.gz
wgEncodeHaibTfbsA549Bcl3V0422111Etoh02PkRep1.broadPeak.gz.merged.hg18.bed.gz	Peaks	A549	ChipSeq	BCL3	NA	ftp://hgdownload.cse.ucsc.edu/goldenPath/hg19/encodeDCC/wgEncodeHaibTfbs/	wgEncodeHaibTfbsA549Bcl3V0422111Etoh02PkRep1.broadPeak.gz,wgEncodeHaibTfbsA549Bcl3V0422111Etoh02PkRep2.broadPeak.gz
wgEncodeSydhTfbsK562Kap1UcdPk.narrowPeak.gz.merged.hg18.bed.gz	Peaks	K562	ChipSeq	KAP1	UCDavis	ftp://hgdownload.cse.ucsc.edu/goldenPath/hg19/encodeDCC/wgEncodeSydhTfbs/	wgEncodeSydhTfbsK562Kap1UcdPk.narrowPeak.gz
wgEncodeBroadHistoneHuvecH3k36me3StdPk.broadPeak.gz.merged.hg18.bed.gz	Peaks	HUVEC	ChipSeq	H3K36me3	std	ftp://hgdownload.cse.ucsc.edu/goldenPath/hg19/encodeDCC/wgEncodeBroadHistone/	wgEncodeBroadHistoneHuvecH3k36me3StdPk.broadPeak.gz
wgEncodeSydhTfbsHepg2Nrf1IggrabPk.narrowPeak.gz.merged.hg18.bed.gz	Peaks	HepG2	ChipSeq	Nrf1	IgG-rab	ftp://hgdownload.cse.ucsc.edu/goldenPath/hg19/encodeDCC/wgEncodeSydhTfbs/	wgEncodeSydhTfbsHepg2Nrf1IggrabPk.narrowPeak.gz
wgEncodeBroadHistoneA549H3k04me1Etoh02Pk.broadPeak.gz.merged.hg18.bed.gz	Peaks	A549	ChipSeq	H3K4me1	std	ftp://hgdownload.cse.ucsc.edu/goldenPath/hg19/encodeDCC/wgEncodeBroadHistone/	wgEncodeBroadHistoneA549H3k04me1Etoh02Pk.broadPeak.gz
wgEncodeHaibTfbsHelas3NrsfPcr1xPkRep1.broadPeak.gz.merged.hg18.bed.gz	Peaks	HeLa-S3	ChipSeq	NRSF	NA	ftp://hgdownload.cse.ucsc.edu/goldenPath/hg19/encodeDCC/wgEncodeHaibTfbs/	wgEncodeHaibTfbsHelas3NrsfPcr1xPkRep1.broadPeak.gz,wgEncodeHaibTfbsHelas3NrsfPcr1xPkRep2.broadPeak.gz
wgEncodeSydhTfbsHelas3E2f4StdPk.narrowPeak.gz.merged.hg18.bed.gz	Peaks	HeLa-S3	ChipSeq	E2F4	std	ftp://hgdownload.cse.ucsc.edu/goldenPath/hg19/encodeDCC/wgEncodeSydhTfbs/	wgEncodeSydhTfbsHelas3E2f4StdPk.narrowPeak.gz
wgEncodeUwDnaseHipePkRep1.narrowPeak.gz.merged.hg18.bed.gz	Peaks	HIPEpiC	DnaseSeq	NA	NA	ftp://hgdownload.cse.ucsc.edu/goldenPath/hg19/encodeDCC/wgEncodeUwDnase/	wgEncodeUwDnaseHipePkRep1.narrowPeak.gz,wgEncodeUwDnaseHipePkRep2.narrowPeak.gz
wgEncodeSydhTfbsK562Tr4UcdPk.narrowPeak.gz.merged.hg18.bed.gz	Peaks	K562	ChipSeq	TR4	UCDavis	ftp://hgdownload.cse.ucsc.edu/goldenPath/hg19/encodeDCC/wgEncodeSydhTfbs/	wgEncodeSydhTfbsK562Tr4UcdPk.narrowPeak.gz
wgEncodeHaibTfbsK562Atf3V0416101PkRep1.broadPeak.gz.merged.hg18.bed.gz	Peaks	K562	ChipSeq	ATF3	NA	ftp://hgdownload.cse.ucsc.edu/goldenPath/hg19/encodeDCC/wgEncodeHaibTfbs/	wgEncodeHaibTfbsK562Atf3V0416101PkRep1.broadPeak.gz,wgEncodeHaibTfbsK562Atf3V0416101PkRep2.broadPeak.gz
wgEncodeSydhTfbsGm12878MaxIggmusPk.narrowPeak.gz.merged.hg18.bed.gz	Peaks	GM12878	ChipSeq	Max	IgG-mus	ftp://hgdownload.cse.ucsc.edu/goldenPath/hg19/encodeDCC/wgEncodeSydhTfbs/	wgEncodeSydhTfbsGm12878MaxIggmusPk.narrowPeak.gz
wgEncodeHaibMethylRrbsHeeUwstamgrowprotSitesRep1.bed9.gz.merged.hg18.bed.gz	Sites	HEEpiC	MethylRrbs	NA	NA	ftp://hgdownload.cse.ucsc.edu/goldenPath/hg19/encodeDCC/wgEncodeHaibMethylRrbs/	wgEncodeHaibMethylRrbsHeeUwstamgrowprotSitesRep1.bed9.gz,wgEncodeHaibMethylRrbsHeeUwstamgrowprotSitesRep2.bed9.gz
wgEncodeOpenChromFaireNhbePk.narrowPeak.gz.merged.hg18.bed.gz	Peaks	NHBE	FaireSeq	NA	NA	ftp://hgdownload.cse.ucsc.edu/goldenPath/hg19/encodeDCC/wgEncodeOpenChromFaire/	wgEncodeOpenChromFaireNhbePk.narrowPeak.gz
wgEncodeUwTfbsAg04449CtcfStdPkRep1.narrowPeak.gz.merged.hg18.bed.gz	Peaks	AG04449	ChipSeq	CTCF	std	ftp://hgdownload.cse.ucsc.edu/goldenPath/hg19/encodeDCC/wgEncodeUwTfbs/	wgEncodeUwTfbsAg04449CtcfStdPkRep1.narrowPeak.gz,wgEncodeUwTfbsAg04449CtcfStdPkRep2.narrowPeak.gz
wgEncodeUwDgfNhaPk.narrowPeak.gz.merged.hg18.bed.gz	Peaks	NH-A	DnaseDgf	NA	NA	ftp://hgdownload.cse.ucsc.edu/goldenPath/hg19/encodeDCC/wgEncodeUwDgf/	wgEncodeUwDgfNhaPk.narrowPeak.gz
wgEncodeHaibTfbsHepg2Foxa1sc101058V0416101PkRep1.broadPeak.gz.merged.hg18.bed.gz	Peaks	HepG2	ChipSeq	FOXA1_(SC-101058)	NA	ftp://hgdownload.cse.ucsc.edu/goldenPath/hg19/encodeDCC/wgEncodeHaibTfbs/	wgEncodeHaibTfbsHepg2Foxa1sc101058V0416101PkRep1.broadPeak.gz,wgEncodeHaibTfbsHepg2Foxa1sc101058V0416101PkRep2.broadPeak.gz
wgEncodeUwDgfLhcnm2Diff4dHotspots.broadPeak.gz.merged.hg18.bed.gz	Hotspots	LHCN-M2	DnaseDgf	NA	NA	ftp://hgdownload.cse.ucsc.edu/goldenPath/hg19/encodeDCC/wgEncodeUwDgf/	wgEncodeUwDgfLhcnm2Diff4dHotspots.broadPeak.gz
wgEncodeSydhTfbsK562Irf1Ifna6hStdPk.narrowPeak.gz.merged.hg18.bed.gz	Peaks	K562	ChipSeq	IRF1	std	ftp://hgdownload.cse.ucsc.edu/goldenPath/hg19/encodeDCC/wgEncodeSydhTfbs/	wgEncodeSydhTfbsK562Irf1Ifna6hStdPk.narrowPeak.gz
wgEncodeHaibTfbsA549Atf3V0422111Etoh02PkRep1.broadPeak.gz.merged.hg18.bed.gz	Peaks	A549	ChipSeq	ATF3	NA	ftp://hgdownload.cse.ucsc.edu/goldenPath/hg19/encodeDCC/wgEncodeHaibTfbs/	wgEncodeHaibTfbsA549Atf3V0422111Etoh02PkRep1.broadPeak.gz,wgEncodeHaibTfbsA549Atf3V0422111Etoh02PkRep2.broadPeak.gz
wgEncodeBroadHistoneNhaH2azPk.broadPeak.gz.merged.hg18.bed.gz	Peaks	NH-A	ChipSeq	H2A.Z	std	ftp://hgdownload.cse.ucsc.edu/goldenPath/hg19/encodeDCC/wgEncodeBroadHistone/	wgEncodeBroadHistoneNhaH2azPk.broadPeak.gz
wgEncodeSydhHistoneMcf7H3k09me3UcdPk.narrowPeak.gz.merged.hg18.bed.gz	Peaks	MCF-7	ChipSeq	H3K9me3	UCDavis	ftp://hgdownload.cse.ucsc.edu/goldenPath/hg19/encodeDCC/wgEncodeSydhHistone/	wgEncodeSydhHistoneMcf7H3k09me3UcdPk.narrowPeak.gz
wgEncodeHaibTfbsHepg2Hdac2sc6296V0416101PkRep1.broadPeak.gz.merged.hg18.bed.gz	Peaks	HepG2	ChipSeq	HDAC2_(SC-6296)	NA	ftp://hgdownload.cse.ucsc.edu/goldenPath/hg19/encodeDCC/wgEncodeHaibTfbs/	wgEncodeHaibTfbsHepg2Hdac2sc6296V0416101PkRep1.broadPeak.gz,wgEncodeHaibTfbsHepg2Hdac2sc6296V0416101PkRep2.broadPeak.gz
wgEncodeUwTfbsHmfCtcfStdHotspotsRep1.broadPeak.gz.merged.hg18.bed.gz	Hotspots	HMF	ChipSeq	CTCF	std	ftp://hgdownload.cse.ucsc.edu/goldenPath/hg19/encodeDCC/wgEncodeUwTfbs/	wgEncodeUwTfbsHmfCtcfStdHotspotsRep1.broadPeak.gz,wgEncodeUwTfbsHmfCtcfStdHotspotsRep2.broadPeak.gz
wgEncodeUwDnaseK562Znff41b2PkRep1.narrowPeak.gz.merged.hg18.bed.gz	Peaks	K562	DnaseSeq	NA	NA	ftp://hgdownload.cse.ucsc.edu/goldenPath/hg19/encodeDCC/wgEncodeUwDnase/	wgEncodeUwDnaseK562Znff41b2PkRep1.narrowPeak.gz,wgEncodeUwDnaseK562Znff41b2PkRep2.narrowPeak.gz
wgEncodeHaibTfbsGm12892Pol2V0416102PkRep1.broadPeak.gz.merged.hg18.bed.gz	Peaks	GM12892	ChipSeq	Pol2	NA	ftp://hgdownload.cse.ucsc.edu/goldenPath/hg19/encodeDCC/wgEncodeHaibTfbs/	wgEncodeHaibTfbsGm12892Pol2V0416102PkRep1.broadPeak.gz,wgEncodeHaibTfbsGm12892Pol2V0416102PkRep2.broadPeak.gz
wgEncodeBroadHistoneNhlfH4k20me1StdPk.broadPeak.gz.merged.hg18.bed.gz	Peaks	NHLF	ChipSeq	H4K20me1	std	ftp://hgdownload.cse.ucsc.edu/goldenPath/hg19/encodeDCC/wgEncodeBroadHistone/	wgEncodeBroadHistoneNhlfH4k20me1StdPk.broadPeak.gz
wgEncodeUwDnaseNt2d1PkRep1.narrowPeak.gz.merged.hg18.bed.gz	Peaks	NT2-D1	DnaseSeq	NA	NA	ftp://hgdownload.cse.ucsc.edu/goldenPath/hg19/encodeDCC/wgEncodeUwDnase/	wgEncodeUwDnaseNt2d1PkRep1.narrowPeak.gz,wgEncodeUwDnaseNt2d1PkRep2.narrowPeak.gz
wgEncodeHaibTfbsGm12878Atf3Pcr1xPkRep1.broadPeak.gz.merged.hg18.bed.gz	Peaks	GM12878	ChipSeq	ATF3	NA	ftp://hgdownload.cse.ucsc.edu/goldenPath/hg19/encodeDCC/wgEncodeHaibTfbs/	wgEncodeHaibTfbsGm12878Atf3Pcr1xPkRep1.broadPeak.gz,wgEncodeHaibTfbsGm12878Atf3Pcr1xPkRep2.broadPeak.gz
wgEncodeOpenChromChipK562Pol2Pk.narrowPeak.gz.merged.hg18.bed.gz	Peaks	K562	ChipSeq	Pol2	NA	ftp://hgdownload.cse.ucsc.edu/goldenPath/hg19/encodeDCC/wgEncodeOpenChromChip/	wgEncodeOpenChromChipK562Pol2Pk.narrowPeak.gz
wgEncodeHaibTfbsK562Six5V0416101PkRep1.broadPeak.gz.merged.hg18.bed.gz	Peaks	K562	ChipSeq	SIX5	NA	ftp://hgdownload.cse.ucsc.edu/goldenPath/hg19/encodeDCC/wgEncodeHaibTfbs/	wgEncodeHaibTfbsK562Six5V0416101PkRep1.broadPeak.gz,wgEncodeHaibTfbsK562Six5V0416101PkRep2.broadPeak.gz
wgEncodeUwTfbsSknshraCtcfStdHotspotsRep1.broadPeak.gz.merged.hg18.bed.gz	Hotspots	SK-N-SH_RA	ChipSeq	CTCF	std	ftp://hgdownload.cse.ucsc.edu/goldenPath/hg19/encodeDCC/wgEncodeUwTfbs/	wgEncodeUwTfbsSknshraCtcfStdHotspotsRep1.broadPeak.gz,wgEncodeUwTfbsSknshraCtcfStdHotspotsRep2.broadPeak.gz
wgEncodeSydhTfbsHek293tZnf263UcdPk.narrowPeak.gz.merged.hg18.bed.gz	Peaks	HEK293-T-REx	ChipSeq	ZNF263	UCDavis	ftp://hgdownload.cse.ucsc.edu/goldenPath/hg19/encodeDCC/wgEncodeSydhTfbs/	wgEncodeSydhTfbsHek293tZnf263UcdPk.narrowPeak.gz
wgEncodeUwDgfHcpePkV2.narrowPeak.gz.merged.hg18.bed.gz	Peaks	HCPEpiC	DnaseDgf	NA	NA	ftp://hgdownload.cse.ucsc.edu/goldenPath/hg19/encodeDCC/wgEncodeUwDgf/	wgEncodeUwDgfHcpePkV2.narrowPeak.gz
wgEncodeUwDnaseSkmcHotspotsRep1.broadPeak.gz.merged.hg18.bed.gz	Hotspots	SKMC	DnaseSeq	NA	NA	ftp://hgdownload.cse.ucsc.edu/goldenPath/hg19/encodeDCC/wgEncodeUwDnase/	wgEncodeUwDnaseSkmcHotspotsRep1.broadPeak.gz,wgEncodeUwDnaseSkmcHotspotsRep2.broadPeak.gz
wgEncodeUwHistoneAoafH3k4me3StdHotspotsRep1.broadPeak.gz.merged.hg18.bed.gz	Hotspots	AoAF	ChipSeq	H3K4me3	std	ftp://hgdownload.cse.ucsc.edu/goldenPath/hg19/encodeDCC/wgEncodeUwHistone/	wgEncodeUwHistoneAoafH3k4me3StdHotspotsRep1.broadPeak.gz,wgEncodeUwHistoneAoafH3k4me3StdHotspotsRep2.broadPeak.gz
wgEncodeUwDnaseHmvecdlyneoHotspotsRep1.broadPeak.gz.merged.hg18.bed.gz	Hotspots	HMVEC-dLy-Neo	DnaseSeq	NA	NA	ftp://hgdownload.cse.ucsc.edu/goldenPath/hg19/encodeDCC/wgEncodeUwDnase/	wgEncodeUwDnaseHmvecdlyneoHotspotsRep1.broadPeak.gz,wgEncodeUwDnaseHmvecdlyneoHotspotsRep2.broadPeak.gz
wgEncodeSydhTfbsMcf10aesE2f4TamHvdPk.narrowPeak.gz.merged.hg18.bed.gz	Peaks	MCF10A-Er-Src	ChipSeq	E2F4	Harvard_Control	ftp://hgdownload.cse.ucsc.edu/goldenPath/hg19/encodeDCC/wgEncodeSydhTfbs/	wgEncodeSydhTfbsMcf10aesE2f4TamHvdPk.narrowPeak.gz
wgEncodeHaibMethylRrbsGm19239OpenchromgrowprotSitesRep1.bed9.gz.merged.hg18.bed.gz	Sites	GM19239	MethylRrbs	NA	NA	ftp://hgdownload.cse.ucsc.edu/goldenPath/hg19/encodeDCC/wgEncodeHaibMethylRrbs/	wgEncodeHaibMethylRrbsGm19239OpenchromgrowprotSitesRep1.bed9.gz,wgEncodeHaibMethylRrbsGm19239OpenchromgrowprotSitesRep2.bed9.gz
wgEncodeBroadHistoneH1hescHdac2a300705aPk.broadPeak.gz.merged.hg18.bed.gz	Peaks	H1-hESC	ChipSeq	HDAC2_(A300-705A)	std	ftp://hgdownload.cse.ucsc.edu/goldenPath/hg19/encodeDCC/wgEncodeBroadHistone/	wgEncodeBroadHistoneH1hescHdac2a300705aPk.broadPeak.gz
wgEncodeSydhTfbsGm12878Yy1StdPk.narrowPeak.gz.merged.hg18.bed.gz	Peaks	GM12878	ChipSeq	YY1	std	ftp://hgdownload.cse.ucsc.edu/goldenPath/hg19/encodeDCC/wgEncodeSydhTfbs/	wgEncodeSydhTfbsGm12878Yy1StdPk.narrowPeak.gz
wgEncodeOpenChromDnaseHepatocytesPk.narrowPeak.gz.merged.hg18.bed.gz	Peaks	Hepatocytes	DnaseSeq	NA	NA	ftp://hgdownload.cse.ucsc.edu/goldenPath/hg19/encodeDCC/wgEncodeOpenChromDnase/	wgEncodeOpenChromDnaseHepatocytesPk.narrowPeak.gz
wgEncodeUwDnaseHmfHotspotsRep1.broadPeak.gz.merged.hg18.bed.gz	Hotspots	HMF	DnaseSeq	NA	NA	ftp://hgdownload.cse.ucsc.edu/goldenPath/hg19/encodeDCC/wgEncodeUwDnase/	wgEncodeUwDnaseHmfHotspotsRep1.broadPeak.gz,wgEncodeUwDnaseHmfHotspotsRep2.broadPeak.gz
wgEncodeOpenChromFaireMcf7HypoxlacPk.narrowPeak.gz.merged.hg18.bed.gz	Peaks	MCF-7	FaireSeq	NA	NA	ftp://hgdownload.cse.ucsc.edu/goldenPath/hg19/encodeDCC/wgEncodeOpenChromFaire/	wgEncodeOpenChromFaireMcf7HypoxlacPk.narrowPeak.gz
wgEncodeUwHistoneHepg2H3k4me3StdPkRep1.narrowPeak.gz.merged.hg18.bed.gz	Peaks	HepG2	ChipSeq	H3K4me3	std	ftp://hgdownload.cse.ucsc.edu/goldenPath/hg19/encodeDCC/wgEncodeUwHistone/	wgEncodeUwHistoneHepg2H3k4me3StdPkRep1.narrowPeak.gz,wgEncodeUwHistoneHepg2H3k4me3StdPkRep2.narrowPeak.gz
wgEncodeUwDgfHvmfPk.narrowPeak.gz.merged.hg18.bed.gz	Peaks	HVMF	DnaseDgf	NA	NA	ftp://hgdownload.cse.ucsc.edu/goldenPath/hg19/encodeDCC/wgEncodeUwDgf/	wgEncodeUwDgfHvmfPk.narrowPeak.gz
wgEncodeHaibMethylRrbsAg04450UwSitesRep1.bed.gz.merged.hg18.bed.gz	Sites	AG04450	MethylRrbs	NA	NA	ftp://hgdownload.cse.ucsc.edu/goldenPath/hg19/encodeDCC/wgEncodeHaibMethylRrbs/	wgEncodeHaibMethylRrbsAg04450UwSitesRep1.bed.gz,wgEncodeHaibMethylRrbsAg04450UwSitesRep2.bed.gz
wgEncodeBroadHistoneDnd41H2azPk.broadPeak.gz.merged.hg18.bed.gz	Peaks	Dnd41	ChipSeq	H2A.Z	std	ftp://hgdownload.cse.ucsc.edu/goldenPath/hg19/encodeDCC/wgEncodeBroadHistone/	wgEncodeBroadHistoneDnd41H2azPk.broadPeak.gz
wgEncodeSydhTfbsK562Setdb1MnasedUcdPk.narrowPeak.gz.merged.hg18.bed.gz	Peaks	K562	ChipSeq	SETDB1	UCDavis	ftp://hgdownload.cse.ucsc.edu/goldenPath/hg19/encodeDCC/wgEncodeSydhTfbs/	wgEncodeSydhTfbsK562Setdb1MnasedUcdPk.narrowPeak.gz
wgEncodeHaibTfbsK562Yy1V0416101PkRep1.broadPeak.gz.merged.hg18.bed.gz	Peaks	K562	ChipSeq	YY1	NA	ftp://hgdownload.cse.ucsc.edu/goldenPath/hg19/encodeDCC/wgEncodeHaibTfbs/	wgEncodeHaibTfbsK562Yy1V0416101PkRep1.broadPeak.gz,wgEncodeHaibTfbsK562Yy1V0416101PkRep2.broadPeak.gz
wgEncodeSydhTfbsHelas3Zzz3StdPk.narrowPeak.gz.merged.hg18.bed.gz	Peaks	HeLa-S3	ChipSeq	ZZZ3	std	ftp://hgdownload.cse.ucsc.edu/goldenPath/hg19/encodeDCC/wgEncodeSydhTfbs/	wgEncodeSydhTfbsHelas3Zzz3StdPk.narrowPeak.gz
wgEncodeSydhTfbsK562Gtf2bStdPk.narrowPeak.gz.merged.hg18.bed.gz	Peaks	K562	ChipSeq	GTF2B	std	ftp://hgdownload.cse.ucsc.edu/goldenPath/hg19/encodeDCC/wgEncodeSydhTfbs/	wgEncodeSydhTfbsK562Gtf2bStdPk.narrowPeak.gz
wgEncodeHaibMethylRrbsEcc1HaibSitesRep1.bed.gz.merged.hg18.bed.gz	Sites	ECC-1	MethylRrbs	NA	NA	ftp://hgdownload.cse.ucsc.edu/goldenPath/hg19/encodeDCC/wgEncodeHaibMethylRrbs/	wgEncodeHaibMethylRrbsEcc1HaibSitesRep1.bed.gz,wgEncodeHaibMethylRrbsEcc1HaibSitesRep2.bed.gz
wgEncodeUwHistoneH7esH3k27me3StdDiffa14dHotspotsRep1.broadPeak.gz.merged.hg18.bed.gz	Hotspots	H7-hESC	ChipSeq	H3K27me3	std	ftp://hgdownload.cse.ucsc.edu/goldenPath/hg19/encodeDCC/wgEncodeUwHistone/	wgEncodeUwHistoneH7esH3k27me3StdDiffa14dHotspotsRep1.broadPeak.gz,wgEncodeUwHistoneH7esH3k27me3StdDiffa14dHotspotsRep2.broadPeak.gz
wgEncodeHaibTfbsA549NrsfV0422111Etoh02PkRep1.broadPeak.gz.merged.hg18.bed.gz	Peaks	A549	ChipSeq	NRSF	NA	ftp://hgdownload.cse.ucsc.edu/goldenPath/hg19/encodeDCC/wgEncodeHaibTfbs/	wgEncodeHaibTfbsA549NrsfV0422111Etoh02PkRep1.broadPeak.gz,wgEncodeHaibTfbsA549NrsfV0422111Etoh02PkRep2.broadPeak.gz
wgEncodeBroadHistoneNhekH3k27me3StdPk.broadPeak.gz.merged.hg18.bed.gz	Peaks	NHEK	ChipSeq	H3K27me3	std	ftp://hgdownload.cse.ucsc.edu/goldenPath/hg19/encodeDCC/wgEncodeBroadHistone/	wgEncodeBroadHistoneNhekH3k27me3StdPk.broadPeak.gz
wgEncodeSydhTfbsHepg2CebpbForsklnStdPk.narrowPeak.gz.merged.hg18.bed.gz	Peaks	HepG2	ChipSeq	CEBPB	std	ftp://hgdownload.cse.ucsc.edu/goldenPath/hg19/encodeDCC/wgEncodeSydhTfbs/	wgEncodeSydhTfbsHepg2CebpbForsklnStdPk.narrowPeak.gz
wgEncodeUwHistoneH7esH3k36me3StdDiffa14dPkRep1.narrowPeak.gz.merged.hg18.bed.gz	Peaks	H7-hESC	ChipSeq	H3K36me3	std	ftp://hgdownload.cse.ucsc.edu/goldenPath/hg19/encodeDCC/wgEncodeUwHistone/	wgEncodeUwHistoneH7esH3k36me3StdDiffa14dPkRep1.narrowPeak.gz,wgEncodeUwHistoneH7esH3k36me3StdDiffa14dPkRep2.narrowPeak.gz
wgEncodeUwDgfH7esHotspots.broadPeak.gz.merged.hg18.bed.gz	Hotspots	H7-hESC	DnaseDgf	NA	NA	ftp://hgdownload.cse.ucsc.edu/goldenPath/hg19/encodeDCC/wgEncodeUwDgf/	wgEncodeUwDgfH7esHotspots.broadPeak.gz
wgEncodeHaibTfbsHelas3GabpPcr1xPkRep1.broadPeak.gz.merged.hg18.bed.gz	Peaks	HeLa-S3	ChipSeq	GABP	NA	ftp://hgdownload.cse.ucsc.edu/goldenPath/hg19/encodeDCC/wgEncodeHaibTfbs/	wgEncodeHaibTfbsHelas3GabpPcr1xPkRep1.broadPeak.gz,wgEncodeHaibTfbsHelas3GabpPcr1xPkRep2.broadPeak.gz
wgEncodeHaibMethylRrbsHcpeUwstamgrowprotSitesRep1.bed9.gz.merged.hg18.bed.gz	Sites	HCPEpiC	MethylRrbs	NA	NA	ftp://hgdownload.cse.ucsc.edu/goldenPath/hg19/encodeDCC/wgEncodeHaibMethylRrbs/	wgEncodeHaibMethylRrbsHcpeUwstamgrowprotSitesRep1.bed9.gz,wgEncodeHaibMethylRrbsHcpeUwstamgrowprotSitesRep2.bed9.gz
wgEncodeOpenChromChipHepg2CmycPk.narrowPeak.gz.merged.hg18.bed.gz	Peaks	HepG2	ChipSeq	c-Myc	NA	ftp://hgdownload.cse.ucsc.edu/goldenPath/hg19/encodeDCC/wgEncodeOpenChromChip/	wgEncodeOpenChromChipHepg2CmycPk.narrowPeak.gz
wgEncodeUwDnaseHsmmtPkRep1.narrowPeak.gz.merged.hg18.bed.gz	Peaks	HSMMtube	DnaseSeq	NA	NA	ftp://hgdownload.cse.ucsc.edu/goldenPath/hg19/encodeDCC/wgEncodeUwDnase/	wgEncodeUwDnaseHsmmtPkRep1.narrowPeak.gz,wgEncodeUwDnaseHsmmtPkRep2.narrowPeak.gz
wgEncodeUwHistoneHcmH3k4me3StdPkRep1.narrowPeak.gz.merged.hg18.bed.gz	Peaks	HCM	ChipSeq	H3K4me3	std	ftp://hgdownload.cse.ucsc.edu/goldenPath/hg19/encodeDCC/wgEncodeUwHistone/	wgEncodeUwHistoneHcmH3k4me3StdPkRep1.narrowPeak.gz,wgEncodeUwHistoneHcmH3k4me3StdPkRep2.narrowPeak.gz
wgEncodeUwHistoneHek293H3k4me3StdHotspotsRep1.broadPeak.gz.merged.hg18.bed.gz	Hotspots	HEK293	ChipSeq	H3K4me3	std	ftp://hgdownload.cse.ucsc.edu/goldenPath/hg19/encodeDCC/wgEncodeUwHistone/	wgEncodeUwHistoneHek293H3k4me3StdHotspotsRep1.broadPeak.gz,wgEncodeUwHistoneHek293H3k4me3StdHotspotsRep2.broadPeak.gz
wgEncodeUwDgfSknshraHotspots.broadPeak.gz.merged.hg18.bed.gz	Hotspots	SK-N-SH_RA	DnaseDgf	NA	NA	ftp://hgdownload.cse.ucsc.edu/goldenPath/hg19/encodeDCC/wgEncodeUwDgf/	wgEncodeUwDgfSknshraHotspots.broadPeak.gz
wgEncodeUwDgfNhdfadPkV2.narrowPeak.gz.merged.hg18.bed.gz	Peaks	NHDF-Ad	DnaseDgf	NA	NA	ftp://hgdownload.cse.ucsc.edu/goldenPath/hg19/encodeDCC/wgEncodeUwDgf/	wgEncodeUwDgfNhdfadPkV2.narrowPeak.gz
wgEncodeHaibTfbsGm12878Stat5asc74442V0422111PkRep1.broadPeak.gz.merged.hg18.bed.gz	Peaks	GM12878	ChipSeq	STAT5A_(SC-74442)	NA	ftp://hgdownload.cse.ucsc.edu/goldenPath/hg19/encodeDCC/wgEncodeHaibTfbs/	wgEncodeHaibTfbsGm12878Stat5asc74442V0422111PkRep1.broadPeak.gz,wgEncodeHaibTfbsGm12878Stat5asc74442V0422111PkRep2.broadPeak.gz
wgEncodeHaibTfbsU87NrsfPcr2xPkRep1V2.broadPeak.gz.merged.hg18.bed.gz	Peaks	U87	ChipSeq	NRSF	NA	ftp://hgdownload.cse.ucsc.edu/goldenPath/hg19/encodeDCC/wgEncodeHaibTfbs/	wgEncodeHaibTfbsU87NrsfPcr2xPkRep1V2.broadPeak.gz,wgEncodeHaibTfbsU87NrsfPcr2xPkRep2V2.broadPeak.gz
wgEncodeUwDgfMonocd14ro1746Hotspots.broadPeak.gz.merged.hg18.bed.gz	Hotspots	Monocytes-CD14+_RO01746	DnaseDgf	NA	NA	ftp://hgdownload.cse.ucsc.edu/goldenPath/hg19/encodeDCC/wgEncodeUwDgf/	wgEncodeUwDgfMonocd14ro1746Hotspots.broadPeak.gz
wgEncodeBroadHistoneNhaCtcfStdPk.broadPeak.gz.merged.hg18.bed.gz	Peaks	NH-A	ChipSeq	CTCF	std	ftp://hgdownload.cse.ucsc.edu/goldenPath/hg19/encodeDCC/wgEncodeBroadHistone/	wgEncodeBroadHistoneNhaCtcfStdPk.broadPeak.gz
wgEncodeBroadHistoneH1hescChd7a301223a1Pk.broadPeak.gz.merged.hg18.bed.gz	Peaks	H1-hESC	ChipSeq	CHD7_(A301-223A-1)	std	ftp://hgdownload.cse.ucsc.edu/goldenPath/hg19/encodeDCC/wgEncodeBroadHistone/	wgEncodeBroadHistoneH1hescChd7a301223a1Pk.broadPeak.gz
wgEncodeUwHistoneGm12878H3k36me3StdPkRep1.narrowPeak.gz.merged.hg18.bed.gz	Peaks	GM12878	ChipSeq	H3K36me3	std	ftp://hgdownload.cse.ucsc.edu/goldenPath/hg19/encodeDCC/wgEncodeUwHistone/	wgEncodeUwHistoneGm12878H3k36me3StdPkRep1.narrowPeak.gz,wgEncodeUwHistoneGm12878H3k36me3StdPkRep2.narrowPeak.gz
wgEncodeUwDnaseAg04449HotspotsRep1.broadPeak.gz.merged.hg18.bed.gz	Hotspots	AG04449	DnaseSeq	NA	NA	ftp://hgdownload.cse.ucsc.edu/goldenPath/hg19/encodeDCC/wgEncodeUwDnase/	wgEncodeUwDnaseAg04449HotspotsRep1.broadPeak.gz,wgEncodeUwDnaseAg04449HotspotsRep2.broadPeak.gz
wgEncodeSydhTfbsMcf10aesStat3TamStdPk.narrowPeak.gz.merged.hg18.bed.gz	Peaks	MCF10A-Er-Src	ChipSeq	STAT3	std	ftp://hgdownload.cse.ucsc.edu/goldenPath/hg19/encodeDCC/wgEncodeSydhTfbs/	wgEncodeSydhTfbsMcf10aesStat3TamStdPk.narrowPeak.gz
wgEncodeBroadHistoneK562Ezh239875StdPk.broadPeak.gz.merged.hg18.bed.gz	Peaks	K562	ChipSeq	EZH2_(39875)	std	ftp://hgdownload.cse.ucsc.edu/goldenPath/hg19/encodeDCC/wgEncodeBroadHistone/	wgEncodeBroadHistoneK562Ezh239875StdPk.broadPeak.gz
wgEncodeUwDgfGm12865Pk.narrowPeak.gz.merged.hg18.bed.gz	Peaks	GM12865	DnaseDgf	NA	NA	ftp://hgdownload.cse.ucsc.edu/goldenPath/hg19/encodeDCC/wgEncodeUwDgf/	wgEncodeUwDgfGm12865Pk.narrowPeak.gz
wgEncodeUwDnaseWi38HotspotsRep1.broadPeak.gz.merged.hg18.bed.gz	Hotspots	WI-38	DnaseSeq	NA	NA	ftp://hgdownload.cse.ucsc.edu/goldenPath/hg19/encodeDCC/wgEncodeUwDnase/	wgEncodeUwDnaseWi38HotspotsRep1.broadPeak.gz,wgEncodeUwDnaseWi38HotspotsRep2.broadPeak.gz
wgEncodeHaibTfbsGm12878Sp1Pcr1xPkRep1.broadPeak.gz.merged.hg18.bed.gz	Peaks	GM12878	ChipSeq	SP1	NA	ftp://hgdownload.cse.ucsc.edu/goldenPath/hg19/encodeDCC/wgEncodeHaibTfbs/	wgEncodeHaibTfbsGm12878Sp1Pcr1xPkRep1.broadPeak.gz,wgEncodeHaibTfbsGm12878Sp1Pcr1xPkRep2.broadPeak.gz
wgEncodeOpenChromDnaseUrotsaUt189Pk.narrowPeak.gz.merged.hg18.bed.gz	Peaks	Urothelia	DnaseSeq	NA	NA	ftp://hgdownload.cse.ucsc.edu/goldenPath/hg19/encodeDCC/wgEncodeOpenChromDnase/	wgEncodeOpenChromDnaseUrotsaUt189Pk.narrowPeak.gz
wgEncodeUwTfbsNhekCtcfStdPkRep1.narrowPeak.gz.merged.hg18.bed.gz	Peaks	NHEK	ChipSeq	CTCF	std	ftp://hgdownload.cse.ucsc.edu/goldenPath/hg19/encodeDCC/wgEncodeUwTfbs/	wgEncodeUwTfbsNhekCtcfStdPkRep1.narrowPeak.gz,wgEncodeUwTfbsNhekCtcfStdPkRep2.narrowPeak.gz
wgEncodeUwTfbsGm12866CtcfStdPkRep1.narrowPeak.gz.merged.hg18.bed.gz	Peaks	GM12866	ChipSeq	CTCF	std	ftp://hgdownload.cse.ucsc.edu/goldenPath/hg19/encodeDCC/wgEncodeUwTfbs/	wgEncodeUwTfbsGm12866CtcfStdPkRep1.narrowPeak.gz,wgEncodeUwTfbsGm12866CtcfStdPkRep2.narrowPeak.gz
wgEncodeHaibMethylRrbsHmecUwstamgrowprotSitesRep1.bed9.gz.merged.hg18.bed.gz	Sites	HMEC	MethylRrbs	NA	NA	ftp://hgdownload.cse.ucsc.edu/goldenPath/hg19/encodeDCC/wgEncodeHaibMethylRrbs/	wgEncodeHaibMethylRrbsHmecUwstamgrowprotSitesRep1.bed9.gz,wgEncodeHaibMethylRrbsHmecUwstamgrowprotSitesRep2.bed9.gz
wgEncodeOpenChromSynthGm19239Pk.bed.gz.merged.hg18.bed.gz	Peaks	GM19239	Combined	NA	NA	ftp://hgdownload.cse.ucsc.edu/goldenPath/hg19/encodeDCC/wgEncodeOpenChromSynth/	wgEncodeOpenChromSynthGm19239Pk.bed.gz
wgEncodeUwDnaseBe2cPkRep1.narrowPeak.gz.merged.hg18.bed.gz	Peaks	BE2_C	DnaseSeq	NA	NA	ftp://hgdownload.cse.ucsc.edu/goldenPath/hg19/encodeDCC/wgEncodeUwDnase/	wgEncodeUwDnaseBe2cPkRep1.narrowPeak.gz,wgEncodeUwDnaseBe2cPkRep2.narrowPeak.gz
wgEncodeUwDnaseGm12865PkRep1.narrowPeak.gz.merged.hg18.bed.gz	Peaks	GM12865	DnaseSeq	NA	NA	ftp://hgdownload.cse.ucsc.edu/goldenPath/hg19/encodeDCC/wgEncodeUwDnase/	wgEncodeUwDnaseGm12865PkRep1.narrowPeak.gz,wgEncodeUwDnaseGm12865PkRep2.narrowPeak.gz
wgEncodeSydhTfbsHepg2Tcf7l2UcdPk.narrowPeak.gz.merged.hg18.bed.gz	Peaks	HepG2	ChipSeq	TCF7L2	UCDavis	ftp://hgdownload.cse.ucsc.edu/goldenPath/hg19/encodeDCC/wgEncodeSydhTfbs/	wgEncodeSydhTfbsHepg2Tcf7l2UcdPk.narrowPeak.gz
wgEncodeUwTfbsHcmCtcfStdHotspotsRep1.broadPeak.gz.merged.hg18.bed.gz	Hotspots	HCM	ChipSeq	CTCF	std	ftp://hgdownload.cse.ucsc.edu/goldenPath/hg19/encodeDCC/wgEncodeUwTfbs/	wgEncodeUwTfbsHcmCtcfStdHotspotsRep1.broadPeak.gz,wgEncodeUwTfbsHcmCtcfStdHotspotsRep2.broadPeak.gz
wgEncodeBroadHistoneK562Cbpsc369Pk.broadPeak.gz.merged.hg18.bed.gz	Peaks	K562	ChipSeq	CBP_(sc-369)	std	ftp://hgdownload.cse.ucsc.edu/goldenPath/hg19/encodeDCC/wgEncodeBroadHistone/	wgEncodeBroadHistoneK562Cbpsc369Pk.broadPeak.gz
wgEncodeUchicagoTfbsK562Enr4a1ControlPk.narrowPeak.gz.merged.hg18.bed.gz	Peaks	K562	ChipSeq	eGFP-NR4A1	Control_eGFP-NR4A1	ftp://hgdownload.cse.ucsc.edu/goldenPath/hg19/encodeDCC/wgEncodeUchicagoTfbs/	wgEncodeUchicagoTfbsK562Enr4a1ControlPk.narrowPeak.gz
wgEncodeBroadHistoneNhlfH3k79me2Pk.broadPeak.gz.merged.hg18.bed.gz	Peaks	NHLF	ChipSeq	H3K79me2	std	ftp://hgdownload.cse.ucsc.edu/goldenPath/hg19/encodeDCC/wgEncodeBroadHistone/	wgEncodeBroadHistoneNhlfH3k79me2Pk.broadPeak.gz
wgEncodeSydhTfbsPbdefetalGata1UcdPk.narrowPeak.gz.merged.hg18.bed.gz	Peaks	PBDEFetal	ChipSeq	GATA-1	UCDavis	ftp://hgdownload.cse.ucsc.edu/goldenPath/hg19/encodeDCC/wgEncodeSydhTfbs/	wgEncodeSydhTfbsPbdefetalGata1UcdPk.narrowPeak.gz
wgEncodeHaibMethylRrbsH1hescHudsonalphagrowprotSitesRep1.bed9.gz.merged.hg18.bed.gz	Sites	H1-hESC	MethylRrbs	NA	NA	ftp://hgdownload.cse.ucsc.edu/goldenPath/hg19/encodeDCC/wgEncodeHaibMethylRrbs/	wgEncodeHaibMethylRrbsH1hescHudsonalphagrowprotSitesRep1.bed9.gz,wgEncodeHaibMethylRrbsH1hescHudsonalphagrowprotSitesRep2.bed9.gz
wgEncodeSydhTfbsHelas3Stat1Ifng30StdPk.narrowPeak.gz.merged.hg18.bed.gz	Peaks	HeLa-S3	ChipSeq	STAT1	std	ftp://hgdownload.cse.ucsc.edu/goldenPath/hg19/encodeDCC/wgEncodeSydhTfbs/	wgEncodeSydhTfbsHelas3Stat1Ifng30StdPk.narrowPeak.gz
wgEncodeSydhTfbsK562CjunIfng6hStdPk.narrowPeak.gz.merged.hg18.bed.gz	Peaks	K562	ChipSeq	c-Jun	std	ftp://hgdownload.cse.ucsc.edu/goldenPath/hg19/encodeDCC/wgEncodeSydhTfbs/	wgEncodeSydhTfbsK562CjunIfng6hStdPk.narrowPeak.gz
wgEncodeHaibMethylRrbsBctestisn30BiochainSitesRep1.bed.gz.merged.hg18.bed.gz	Sites	BC_Testis_N30	MethylRrbs	NA	NA	ftp://hgdownload.cse.ucsc.edu/goldenPath/hg19/encodeDCC/wgEncodeHaibMethylRrbs/	wgEncodeHaibMethylRrbsBctestisn30BiochainSitesRep1.bed.gz,wgEncodeHaibMethylRrbsBctestisn30BiochainSitesRep2.bed.gz
wgEncodeBroadHistoneGm12878H3k27acStdPk.broadPeak.gz.merged.hg18.bed.gz	Peaks	GM12878	ChipSeq	H3K27ac	std	ftp://hgdownload.cse.ucsc.edu/goldenPath/hg19/encodeDCC/wgEncodeBroadHistone/	wgEncodeBroadHistoneGm12878H3k27acStdPk.broadPeak.gz
wgEncodeBroadHistoneDnd41H3k09acPk.broadPeak.gz.merged.hg18.bed.gz	Peaks	Dnd41	ChipSeq	H3K9ac	std	ftp://hgdownload.cse.ucsc.edu/goldenPath/hg19/encodeDCC/wgEncodeBroadHistone/	wgEncodeBroadHistoneDnd41H3k09acPk.broadPeak.gz
wgEncodeUwHistoneGm06990H3k36me3StdPkRep1.narrowPeak.gz.merged.hg18.bed.gz	Peaks	GM06990	ChipSeq	H3K36me3	std	ftp://hgdownload.cse.ucsc.edu/goldenPath/hg19/encodeDCC/wgEncodeUwHistone/	wgEncodeUwHistoneGm06990H3k36me3StdPkRep1.narrowPeak.gz,wgEncodeUwHistoneGm06990H3k36me3StdPkRep2.narrowPeak.gz
wgEncodeSydhTfbsK562Nfe2StdPk.narrowPeak.gz.merged.hg18.bed.gz	Peaks	K562	ChipSeq	NF-E2	std	ftp://hgdownload.cse.ucsc.edu/goldenPath/hg19/encodeDCC/wgEncodeSydhTfbs/	wgEncodeSydhTfbsK562Nfe2StdPk.narrowPeak.gz
wgEncodeUwHistoneNhdfneoH3k4me3StdHotspotsRep1.broadPeak.gz.merged.hg18.bed.gz	Hotspots	NHDF-neo	ChipSeq	H3K4me3	std	ftp://hgdownload.cse.ucsc.edu/goldenPath/hg19/encodeDCC/wgEncodeUwHistone/	wgEncodeUwHistoneNhdfneoH3k4me3StdHotspotsRep1.broadPeak.gz,wgEncodeUwHistoneNhdfneoH3k4me3StdHotspotsRep2.broadPeak.gz
wgEncodeOpenChromDnaseHuvecPk.narrowPeak.gz.merged.hg18.bed.gz	Peaks	HUVEC	DnaseSeq	NA	NA	ftp://hgdownload.cse.ucsc.edu/goldenPath/hg19/encodeDCC/wgEncodeOpenChromDnase/	wgEncodeOpenChromDnaseHuvecPk.narrowPeak.gz
wgEncodeUwDnaseHelas3HotspotsRep1.broadPeak.gz.merged.hg18.bed.gz	Hotspots	HeLa-S3	DnaseSeq	NA	NA	ftp://hgdownload.cse.ucsc.edu/goldenPath/hg19/encodeDCC/wgEncodeUwDnase/	wgEncodeUwDnaseHelas3HotspotsRep1.broadPeak.gz,wgEncodeUwDnaseHelas3HotspotsRep2.broadPeak.gz
wgEncodeBroadHistoneNhdfadH3k27me3StdPk.broadPeak.gz.merged.hg18.bed.gz	Peaks	NHDF-Ad	ChipSeq	H3K27me3	std	ftp://hgdownload.cse.ucsc.edu/goldenPath/hg19/encodeDCC/wgEncodeBroadHistone/	wgEncodeBroadHistoneNhdfadH3k27me3StdPk.broadPeak.gz
wgEncodeHaibTfbsPanc1Sin3ak20V0416101PkRep1.broadPeak.gz.merged.hg18.bed.gz	Peaks	PANC-1	ChipSeq	Sin3Ak-20	NA	ftp://hgdownload.cse.ucsc.edu/goldenPath/hg19/encodeDCC/wgEncodeHaibTfbs/	wgEncodeHaibTfbsPanc1Sin3ak20V0416101PkRep1.broadPeak.gz,wgEncodeHaibTfbsPanc1Sin3ak20V0416101PkRep2.broadPeak.gz
wgEncodeSydhTfbsK562Atf106325StdPk.narrowPeak.gz.merged.hg18.bed.gz	Peaks	K562	ChipSeq	ATF1_(06-325)	std	ftp://hgdownload.cse.ucsc.edu/goldenPath/hg19/encodeDCC/wgEncodeSydhTfbs/	wgEncodeSydhTfbsK562Atf106325StdPk.narrowPeak.gz
wgEncodeBroadHistoneK562H3k27acStdPk.broadPeak.gz.merged.hg18.bed.gz	Peaks	K562	ChipSeq	H3K27ac	std	ftp://hgdownload.cse.ucsc.edu/goldenPath/hg19/encodeDCC/wgEncodeBroadHistone/	wgEncodeBroadHistoneK562H3k27acStdPk.broadPeak.gz
wgEncodeHaibTfbsH1hescSrfPcr1xPkRep1.broadPeak.gz.merged.hg18.bed.gz	Peaks	H1-hESC	ChipSeq	SRF	NA	ftp://hgdownload.cse.ucsc.edu/goldenPath/hg19/encodeDCC/wgEncodeHaibTfbs/	wgEncodeHaibTfbsH1hescSrfPcr1xPkRep1.broadPeak.gz,wgEncodeHaibTfbsH1hescSrfPcr1xPkRep2.broadPeak.gz
wgEncodeSydhHistoneNt2d1H3k36me3bUcdPk.narrowPeak.gz.merged.hg18.bed.gz	Peaks	NT2-D1	ChipSeq	H3K36me3B	UCDavis	ftp://hgdownload.cse.ucsc.edu/goldenPath/hg19/encodeDCC/wgEncodeSydhHistone/	wgEncodeSydhHistoneNt2d1H3k36me3bUcdPk.narrowPeak.gz
wgEncodeBroadHistoneH1hescH3k27me3StdPk.broadPeak.gz.merged.hg18.bed.gz	Peaks	H1-hESC	ChipSeq	H3K27me3	std	ftp://hgdownload.cse.ucsc.edu/goldenPath/hg19/encodeDCC/wgEncodeBroadHistone/	wgEncodeBroadHistoneH1hescH3k27me3StdPk.broadPeak.gz
wgEncodeOpenChromChipGm19239CtcfPk.narrowPeak.gz.merged.hg18.bed.gz	Peaks	GM19239	ChipSeq	CTCF	NA	ftp://hgdownload.cse.ucsc.edu/goldenPath/hg19/encodeDCC/wgEncodeOpenChromChip/	wgEncodeOpenChromChipGm19239CtcfPk.narrowPeak.gz
wgEncodeSydhTfbsH1hescMxi1IggrabPk.narrowPeak.gz.merged.hg18.bed.gz	Peaks	H1-hESC	ChipSeq	Mxi1_(AF4185)	IgG-rab	ftp://hgdownload.cse.ucsc.edu/goldenPath/hg19/encodeDCC/wgEncodeSydhTfbs/	wgEncodeSydhTfbsH1hescMxi1IggrabPk.narrowPeak.gz
wgEncodeUwHistoneSaecH3k27me3StdHotspotsRep1.broadPeak.gz.merged.hg18.bed.gz	Hotspots	SAEC	ChipSeq	H3K27me3	std	ftp://hgdownload.cse.ucsc.edu/goldenPath/hg19/encodeDCC/wgEncodeUwHistone/	wgEncodeUwHistoneSaecH3k27me3StdHotspotsRep1.broadPeak.gz,wgEncodeUwHistoneSaecH3k27me3StdHotspotsRep2.broadPeak.gz
wgEncodeSydhTfbsGm12878Chd2ab68301IggmusPk.narrowPeak.gz.merged.hg18.bed.gz	Peaks	GM12878	ChipSeq	CHD2_(AB68301)	IgG-mus	ftp://hgdownload.cse.ucsc.edu/goldenPath/hg19/encodeDCC/wgEncodeSydhTfbs/	wgEncodeSydhTfbsGm12878Chd2ab68301IggmusPk.narrowPeak.gz
wgEncodeUwDnaseHbmecPkRep1.narrowPeak.gz.merged.hg18.bed.gz	Peaks	HBMEC	DnaseSeq	NA	NA	ftp://hgdownload.cse.ucsc.edu/goldenPath/hg19/encodeDCC/wgEncodeUwDnase/	wgEncodeUwDnaseHbmecPkRep1.narrowPeak.gz,wgEncodeUwDnaseHbmecPkRep2.narrowPeak.gz
wgEncodeSydhTfbsHelas3NfyaIggrabPk.narrowPeak.gz.merged.hg18.bed.gz	Peaks	HeLa-S3	ChipSeq	NF-YA	IgG-rab	ftp://hgdownload.cse.ucsc.edu/goldenPath/hg19/encodeDCC/wgEncodeSydhTfbs/	wgEncodeSydhTfbsHelas3NfyaIggrabPk.narrowPeak.gz
wgEncodeUwTfbsAg09319CtcfStdPkRep1.narrowPeak.gz.merged.hg18.bed.gz	Peaks	AG09319	ChipSeq	CTCF	std	ftp://hgdownload.cse.ucsc.edu/goldenPath/hg19/encodeDCC/wgEncodeUwTfbs/	wgEncodeUwTfbsAg09319CtcfStdPkRep1.narrowPeak.gz,wgEncodeUwTfbsAg09319CtcfStdPkRep2.narrowPeak.gz
[truncated: 258 more rows]
