# Supplementary material for: Integrative Modeling of eQTLs and Cis-Regulatory Elements Suggests Mechanisms Underlying Cell Type Specificity of eQTLs
Source: PLoS Genet. 2013 Aug 1;9(8):e1003649. doi: 10.1371/journal.pgen.1003649 (PMC3731231; doi:10.1371/journal.pgen.1003649)
Supplement: Table S4 — CAP_LCL eQTL SNP enrichment/depletion within CREs: (a) relative to background, (b) replicating versus non-replicating, (c) same versus different cell types. For Tables S4, S5, and S6, eQTL SNPs () were tested for overlap with CRE data sets, each listed in a separate row. Columns are labeled in the first row and denote the following: CRE type. Name of the tested CRE, including the cell type of origin, as applicable.Cell A Overlap. Fraction of eQTL SNPs that overlap a CRE of this class, where the CRE was derived from cell type A (the cell type indicated in column 1).Cell B Overlap. Fraction of eQTL SNPs that overlap a CRE of this class, where the CRE was derived from cell type B (LCLs for liver and cerebellum eQTLs, HepG2 cells for LCL eQTLs).AB Overlap Test McNemar PV. McNemar's test p-value run on the table where denotes the number of SNPs overlapping a CRE from cell type A, denotes the number of SNPs not overlapping a CRE from cell type A, denotes the number of SNPs overlapping a CRE from cell type B, denotes the number of SNPs not overlapping a CRE from cell type B.A Overlap Test Beta. from Eqn. (2), for CREs derived from cell type A.A Overlap Test SE. Standard error of the estimate of from Eqn. (2).A Overlap Test Z. Z-score of the significance of from Eqn. (2).A Overlap Test PV. P-value of the significance of from Eqn. (2).A Overlap Test AIC. Akaike information criterion of Eqn. (2).B Overlap Test Beta. from Eqn. (2), for CREs derived from cell type B.B Overlap Test SE. Standard error of the estimate of from Eqn. (2).B Overlap Test Z. Z-score of the significance of from Eqn. (2).B Overlap Test PV. P-value of the significance of from Eqn. (2).B Overlap Test AIC. Akaike information criterion of Eqn. (2).A Overlap Rep OR. Odds ratio derived from a Fisher's exact test performed on the table where denotes the number of within cell type replicating SNPs overlapping a CRE from cell type A, denotes the number of within cell type replicating SNPs Eqn. not overlapping a CR [file pgen.1003649.s023.txt]

CRE_type	Cell_A_Overlap	Cell_B_Overlap	AB_Overlap_Test_McNemar_PV	A_Overlap_Test_Beta	A_Overlap_Test_SE	A_Overlap_Test_Z	A_Overlap_Test_PV	A_Overlap_Test_AIC	B_Overlap_Test_Beta	B_Overlap_Test_SE	B_Overlap_Test_Z	B_Overlap_Test_PV	B_Overlap_Test_AIC	A_Overlap_Rep_OR	A_Overlap_Rep_PV	A_Overlap_Rep_Beta	A_Overlap_Rep_SE	A_Overlap_Rep_Z	A_Overlap_Rep_PV	A_Overlap_Rep_AIC	B_Overlap_Rep_OR	B_Overlap_Rep_PV	B_Overlap_Rep_Beta	B_Overlap_Rep_SE	B_Overlap_Rep_Z	B_Overlap_Rep_PV	B_Overlap_Rep_AIC	AB_Overlap_Rep_pos_OR	AB_Overlap_Rep_pos_PV	AB_Overlap_Rep_neg_OR	AB_Overlap_Rep_neg_PV
ATF3_GM12878_CRE	0.010653161	0.009605309	0.029122954	0.404292804	0.284208921	1.422519753	0.154875421	1121.30817	0.25161849	0.291990765	0.861734412	0.388833684	1067.893082	2.833402777	3.95E-06	-0.676960088	0.319178505	-2.120945108	0.033926422	5143.863819	3.720060692	8.07E-08	-0.552329215	0.341959988	-1.615186672	0.106270276	5145.824468	3.254977215	0.248063484	2.190526152	0.670626225
BHLHE40_.NB100.1800._GM12878_CRE	0.118407265	0.042961928	3.84E-204	0.493553595	0.080499136	6.131166393	8.72E-10	9688.793499	-0.682824887	0.107543976	-6.349262072	2.16E-10	7653.07792	1.962861277	6.19E-29	0.067296178	0.107116584	0.628251718	0.529839055	5148.071516	1.658738463	7.58E-08	-0.10009354	0.178854949	-0.559635283	0.575728233	5148.151177	1.942303915	0.008540975	1.167593974	0.708979527
BRCA1_.A300.000A._GM12878_CRE	0.036674817	0.040167656	0.000134143	0.097178492	0.150460948	0.645871859	0.518362345	3259.259114	0.201705926	0.147147258	1.370775978	0.170444802	3361.730208	2.580823173	3.64E-18	-0.139481119	0.184663084	-0.75532757	0.45005246	5147.893718	2.025156333	2.54E-11	-0.098654471	0.180344219	-0.547034289	0.584355175	5148.165473	3.023724461	0.008976866	1.747224809	0.180081033
c.Myc_GM12878_CRE	0.032308767	0.057282571	6.32E-62	0.3926921	0.156593684	2.50771354	0.012151513	3144.315599	0.829458953	0.135787846	6.10849186	1.01E-09	3872.965863	2.150215025	2.06E-11	-0.273602991	0.196264333	-1.394053554	0.163301433	5146.508283	1.847381266	2.11E-12	-0.194364158	0.153716276	-1.264434474	0.206074126	5146.855461	1.386764494	0.534972515	1.176201753	0.733056386
CHD2_.AB68301._GM12878_CRE	0.10740482	0.061997904	4.59E-66	0.469541863	0.088520272	5.304342748	1.13E-07	8011.66782	-0.187253976	0.102952226	-1.818843391	0.068935326	6858.767735	2.178014799	1.30E-33	-0.119309324	0.114296903	-1.043854389	0.296552764	5147.370434	1.804655622	3.89E-13	-0.167417032	0.147732471	-1.13324465	0.257111529	5147.173248	2.294208436	0.000798718	1.332329065	0.419356053
COREST_.sc.30189._GM12878_CRE	0.099371289	0.08801956	0.00323535	0.476143413	0.088909104	5.355395496	8.54E-08	8134.273494	0.264180979	0.092107144	2.868192073	0.004128248	7815.446053	2.031371183	2.83E-26	-0.058807932	0.116946916	-0.502860052	0.615062669	5148.211928	1.59316293	6.04E-12	-0.093097045	0.124609848	-0.74710825	0.454998221	5147.905053	2.649399439	0.00021084	1.631204107	0.072623827
CTCF_BROAD_GM12878_CRE	0.163988823	0.100069857	1.21E-136	0.187372637	0.0621454	3.015068466	0.002569213	16658.95234	-0.291050226	0.071099455	-4.09356481	4.25E-05	15368.16213	1.535504176	6.77E-18	0.166743068	0.090825319	1.835865485	0.066377554	5145.112623	1.139844165	0.036872009	-0.094706428	0.112981334	-0.838248452	0.40189118	5147.759223	1.110828781	0.624180462	1.031176975	1
CTCF_BROAD_GM12878_INS	0.690010479	0.656828502	3.58E-13	-0.011627306	0.067560165	-0.172102987	0.863356565	10598.90546	-0.11295429	0.065922609	-1.713437803	0.086632027	10711.53823	0.277455715	1.12E-218	-0.223687428	0.081220269	-2.754083801	0.00588567	5140.907514	0.257020842	2.51E-255	-0.137726034	0.080500572	-1.71087025	0.087105068	5145.545652	1.054873746	0.773313524	0.702565937	0.037714427
CTCF_UW_GM12878_CRE	0.072301781	0.101466993	2.30E-153	0.367593315	0.093442651	3.933892187	8.36E-05	8255.731651	0.807276649	0.084787395	9.52118707	1.71E-21	9045.791302	1.351860345	3.53E-05	-0.030153014	0.131853008	-0.228686588	0.81911252	5148.412995	1.226725621	0.000717433	-0.03811383	0.11241241	-0.339053581	0.734569366	5148.350198	0.905515956	0.847976491	0.807884404	0.395014044
CTCF_UW_GM12878_INS	0.699441146	0.756025148	1.30E-104	-0.081568153	0.06903101	-1.181616106	0.23735806	10055.56048	0.349473866	0.073491863	4.755272894	1.98E-06	9560.405796	0.282728314	9.22E-209	-0.180157249	0.080892856	-2.227109515	0.025939955	5143.521928	0.333903982	1.48E-138	0.00274246	0.086959325	0.031537269	0.97484107	5148.464364	0.730241673	0.121129764	0.850457911	0.205255857
CTCF_UW_HS_GM12878_CRE	0.21306322	0.274362557	4.87E-217	0.267525733	0.054125629	4.942681275	7.71E-07	21464.6763	0.637321997	0.05095434	12.50770786	6.78E-36	22268.39556	1.318214766	4.83E-10	0.047366832	0.083059367	0.570276827	0.568489955	5148.140691	1.168841445	9.42E-05	0.026889266	0.076469775	0.351632601	0.725113813	5148.341816	0.902457135	0.546724193	0.87515796	0.381638795
CTCF_UW_HS_GM12878_INS	0.885434859	0.898533007	1.75E-10	-0.495933874	0.120637924	-4.110928453	3.94E-05	4150.190544	-0.285792432	0.124116845	-2.302607924	0.021300913	3912.696799	0.458920304	3.52E-48	0.000501789	0.11576101	0.004334699	0.996541421	5148.46534	0.512739703	4.36E-33	0.230812439	0.123802513	1.864359882	0.062271183	5144.96778	1.44008011	0.188230225	0.908854066	0.581939457
DHS_OCS_GM12878_CRE	0.190359762	0.158924205	3.37E-11	0.376868511	0.062631624	6.017223997	1.77E-09	15095.5165	0.212776354	0.065507233	3.248135258	0.00116164	14626.23106	1.427050596	7.30E-14	-0.05639732	0.090302795	-0.624535714	0.532275823	5148.074359	1.230876029	3.61E-05	-0.238002774	0.098434354	-2.417883241	0.015611085	5142.545097	1.46161976	0.045074897	1.147579532	0.531814255
DHS_UW_GM12878_CRE	0.20066364	0.122598673	1.13E-119	0.483381766	0.062310345	7.757648724	8.65E-15	14889.76424	-0.146920077	0.071215937	-2.063022464	0.039110494	13475.82218	1.851770698	9.14E-38	0.085011606	0.086527571	0.982479984	0.325863439	5147.502941	1.426944332	2.45E-09	-0.211199084	0.108237604	-1.951254248	0.051026809	5144.615757	2.217945572	2.52E-05	0.985793878	1
DHS_UW_HS_GM12878_CRE	0.426825009	0.259168704	3.20E-283	0.479443774	0.044446988	10.78686766	3.97E-27	28055.49158	-0.296045188	0.049362155	-5.997412183	2.00E-09	26847.73943	1.666092862	1.67E-43	-0.034037596	0.070366152	-0.483721153	0.628583779	5148.231195	1.280118169	4.57E-09	-0.073844243	0.07946701	-0.929244009	0.352762645	5147.599373	1.495058424	0.001325865	0.996948814	1
ELF1_.SC.631._GM12878_CRE	0.103038771	0.049249039	5.96E-186	0.428311158	0.094359401	4.53914665	5.65E-06	7030.903014	-0.329514182	0.114869433	-2.868597619	0.004122959	5699.85373	2.052713326	1.73E-28	-0.119591944	0.118194902	-1.011819814	0.311624214	5147.437562	2.108211918	4.78E-16	-0.160605652	0.16618439	-0.966430432	0.333828843	5147.52741	2.027478473	0.003600204	1.283853131	0.660560196
EZH2_.39875._GM12878_CRE	0.428920713	0.299860286	0.001808313	-0.019341779	0.04169369	-0.463901822	0.642718087	35441.91037	-0.645304833	0.044442063	-14.52013673	9.03E-48	34592.65412	1.208580072	1.61E-07	0.092266883	0.068330968	1.350293806	0.176921759	5146.642873	0.592694054	4.54E-44	-0.160764652	0.075376446	-2.132823449	0.032939212	5143.890986	0.720931237	0.008708764	1.031047319	0.879316701
FAIRE_GM12878_CRE	0.123646525	0.097275585	1.90E-09	0.2745378	0.072958635	3.762924007	0.000167938	12301.25069	0.078512825	0.077887769	1.00802508	0.313442422	11733.61922	1.796946505	1.31E-24	0.171487878	0.103511229	1.656707974	0.09757853	5145.733851	1.305313687	3.36E-05	-0.156867252	0.117218513	-1.338246387	0.180816132	5146.659129	1.331118208	0.208096016	1.009382723	1
GABP_GM12878_CRE	0.016940272	0.021480964	1.76E-13	0.219141509	0.228040639	0.960975683	0.336564395	1596.300159	0.426277919	0.215058904	1.98214494	0.047463021	1765.512559	4.212391727	3.02E-19	0.182867697	0.264169444	0.692236372	0.488788901	5147.984982	3.629619183	3.87E-20	0.110487514	0.242650205	0.455336577	0.648867115	5148.257706	2.225025602	0.337709756	1.061774804	1
H2A.Z_GM12878_CRE	0.257596926	0.234718826	7.20E-91	0.197345727	0.052505401	3.758579539	0.000170881	21532.81534	0.321076985	0.053159652	6.039862475	1.54E-09	21480.95122	1.608500388	1.94E-29	0.080371328	0.079630229	1.009306746	0.312827546	5147.449454	0.923405434	0.060076717	-0.073992169	0.08137963	-0.909222229	0.363232833	5147.63606	1.758824743	0.000636389	0.908219337	0.580182695
H3K27ac_GM12878_CRE	0.239084876	0.162591687	2.00E-113	0.444799254	0.058569743	7.5943522	3.09E-14	16291.5107	-0.081203684	0.064862318	-1.251939284	0.210591989	15149.09542	1.956050952	1.10E-49	-0.026709426	0.08184395	-0.326345754	0.744162774	5148.358747	1.947617407	3.97E-36	0.004463818	0.095792962	0.046598596	0.962833151	5148.463188	2.159643731	4.58E-06	1.450363966	0.059388484
H3K27me3_BROAD_GM12878_CRE	0.200488998	0.313482361	5.96E-87	-0.580545285	0.048014709	-12.09098825	1.18E-33	32274.52566	-0.225814179	0.043984516	-5.133947078	2.84E-07	33622.8164	0.442038084	4.60E-89	-0.130347141	0.086196032	-1.512217423	0.13047856	5146.164492	0.640227838	8.84E-33	-0.12126279	0.074271094	-1.632705047	0.102531046	5145.78903	1.010021647	1	0.873350961	0.41104957
H3K27me3_UW_GM12878_CRE	0.017813482	0.013622075	3.66E-07	-0.210185745	0.157653398	-1.333214173	0.18246153	4463.49012	-0.327497699	0.171404069	-1.910676335	0.056046188	4270.20008	0.717469566	0.010292166	-0.148723097	0.267325665	-0.55633677	0.577980655	5148.152875	0.650909986	0.004695983	-0.258164751	0.298059708	-0.866151123	0.386407293	5147.697046	0.467723156	0.662154163	0.497902617	1
H3K27me3_UW_HS_GM12878_CRE	0.166084527	0.200838282	0.083747926	-0.468566692	0.051665013	-9.069323072	1.20E-19	29018.14621	-0.316689304	0.049397839	-6.410995092	1.45E-10	29614.78756	0.466456074	1.77E-71	-0.087889678	0.092202666	-0.953222736	0.340477229	5147.552497	0.595112334	4.12E-36	-0.047009725	0.085718488	-0.548419904	0.583403612	5148.163993	0.781900889	0.232743348	0.902014282	0.634303716
H3K36me3_BROAD_GM12878_CRE	0.530911631	0.461054838	5.22E-74	0.93903534	0.04372847	21.47423291	2.71E-102	27269.84323	0.747013888	0.04426731	16.87506843	6.86E-64	27444.32799	3.203718822	3.21E-222	0.278019497	0.068689844	4.047461468	5.18E-05	5132.077696	2.833744418	6.91E-170	0.215922324	0.068177587	3.167057298	0.0015399	5138.45195	1.681280211	8.90E-06	1.301936027	0.098924023
H3K36me3_GM12878_CRE	0.457387356	0.43660496	1.30E-82	0.866535097	0.043850381	19.76117592	6.43E-87	28654.10002	0.749221779	0.044061077	17.00416383	7.65E-65	28584.42702	1.850366218	1.11E-63	0.131756802	0.067895855	1.940572085	0.052310203	5144.702843	2.157932129	2.82E-94	0.121191504	0.068213495	1.776649979	0.075625847	5145.313527	2.388394578	1.14E-11	1.502334229	0.001694189
H3K36me3_UW_GM12878_CRE	0.149144254	0.119804401	4.00E-42	1.123450104	0.07304605	15.38002533	2.23E-53	11169.79314	0.764912571	0.077557229	9.862556777	6.05E-23	10546.61539	2.364525884	6.91E-53	0.19658382	0.093001575	2.113768722	0.034535026	5144.022512	2.415052791	1.26E-44	-0.006968232	0.101070582	-0.068944213	0.945034025	5148.460604	1.8056551	0.002398922	0.945601938	0.827991401
H3K4me1_GM12878_CRE	0.358365351	0.380370241	2.41E-114	0.48414049	0.047814036	10.12548882	4.26E-24	23976.91379	0.608681242	0.047188188	12.89901709	4.56E-38	24146.85094	1.759514983	1.27E-48	0.08253265	0.071664935	1.151646207	0.249466486	5147.141564	1.369348259	4.58E-17	0.081706442	0.071378105	1.144698955	0.252333884	5147.157109	1.211596173	0.169773393	0.711113656	0.006862326
H3K4me2_GM12878_CRE	0.287286064	0.239958086	0.000188738	0.327512215	0.054303348	6.031160596	1.63E-09	18638.25541	0.102975548	0.056693161	1.816366298	0.069314201	18183.75155	1.986215507	5.82E-60	-0.089351411	0.079603428	-1.122456819	0.261668258	5147.200964	1.610798388	3.37E-27	-0.063007924	0.084579206	-0.744957621	0.45629734	5147.908903	1.887107259	3.59E-05	1.174399013	0.362883149
H3K4me3_BROAD_GM12878_CRE	0.256374432	0.171323786	3.74E-76	0.386097004	0.057452291	6.7203065	1.81E-11	16732.04716	-0.241578366	0.064218935	-3.761793382	0.000168699	15471.0932	2.037042635	2.94E-57	-0.052964026	0.08206825	-0.645365604	0.518690288	5148.047972	1.742122841	3.52E-27	-0.18042583	0.098313087	-1.835216813	0.066473571	5145.067262	2.385438953	1.45E-07	1.569923523	0.040163453
H3K4me3_GM12878_CRE	0.202584701	0.169752008	0.002770554	0.404675851	0.066913824	6.047716682	1.47E-09	12490.78142	0.274089678	0.069687192	3.933142841	8.38E-05	12112.96477	2.250414574	4.94E-62	-0.052716142	0.09113194	-0.578459562	0.562953891	5148.130046	1.763635562	5.84E-28	-0.079180442	0.096690366	-0.818907247	0.412839335	5147.792384	2.175305189	1.73E-05	1.214822856	0.372262594
H3K4me3_UW_GM12878_CRE	0.124519735	0.092560251	1.51E-17	0.278924192	0.085805381	3.250660852	0.001151371	8216.163631	0.026462771	0.092427434	0.286308618	0.774641758	7618.421872	2.531021251	2.52E-53	-0.073464414	0.110542857	-0.664578574	0.506320077	5148.022562	1.981015419	1.94E-23	-0.303756138	0.126906018	-2.393551883	0.016686121	5142.650533	1.953262259	0.002675673	1.640167008	0.117073905
H3K79me2_GM12878_CRE	0.304226336	0.27733147	2.62E-10	0.359889342	0.052675895	6.83214485	8.37E-12	19717.69923	0.338467603	0.053475213	6.329429695	2.46E-10	19655.75388	2.438374569	4.89E-100	0.073083103	0.075861285	0.963378123	0.335357801	5147.539255	2.13571723	4.88E-67	-0.007398047	0.077295053	-0.09571178	0.923749485	5148.456196	1.9680023	4.93E-06	1.10826497	0.528199867
H3K9ac_GM12878_CRE	0.21830248	0.199091862	0.003629674	0.484928022	0.063564502	7.628912444	2.37E-14	13723.88607	0.414602266	0.064906222	6.387712176	1.68E-10	13522.2816	2.245314218	1.86E-65	-0.062268469	0.086443578	-0.720336555	0.471317803	5147.945134	1.781428039	4.90E-33	-0.091847417	0.089322735	-1.028264725	0.30382532	5147.403772	2.652104542	6.67E-08	1.103618484	0.606965273
H3K9me3_GM12878_CRE	0.201711491	0.047677262	0	0.045725278	0.050723738	0.901457192	0.367345285	26994.62877	-1.547894658	0.076888317	-20.13172776	3.89E-90	23431.44431	1.051892749	0.252629183	0.038902538	0.083687641	0.464854043	0.642035984	5148.249573	0.618873422	6.48E-09	-0.184049254	0.167701632	-1.097480397	0.272431445	5147.242251	0.969392055	1	1.637272246	0.375254885
H4K20me1_GM12878_CRE	0.409011526	0.316625917	0	0.170889201	0.042636592	4.0080408	6.12E-05	33152.31378	-0.240671329	0.044561467	-5.400884379	6.63E-08	32560.63954	1.029279847	0.432553013	-0.034176742	0.069134762	-0.494349607	0.621059296	5148.220856	1.221607346	4.11E-07	0.085679547	0.072497442	1.18182856	0.237273733	5147.071221	1.076963384	0.577519133	0.907717472	0.51271115
IRF3_GM12878_CRE	0.023052742	0.001921062	1.31E-105	0.12554305	0.168907102	0.74326685	0.457320138	2957.131314	-2.056952033	0.369165361	-5.571898808	2.52E-08	1935.82802	1.83654382	2.80E-06	-0.105696447	0.216902522	-0.4872993	0.626046244	5148.227118	2.468052651	0.047877614	-0.455852014	0.667132032	-0.683301045	0.494416634	5147.988755	5.253101535	0.032638458	0	1
JunD_GM12878_CRE	0.002968914	0.074746769	0	1.804226566	0.542425664	3.32621903	0.000880327	397.3044916	4.623577493	0.34700557	13.32421696	1.67E-40	3134.398808	1.800707048	0.111236879	-0.04183124	0.636227465	-0.065748874	0.947577761	5148.461023	1.150140961	0.05341637	-0.189855558	0.130111911	-1.459171236	0.144517983	5146.314044	0	1	0	1
Max_GM12878_CRE	0.002444988	0.072301781	0	1.527545668	0.661679995	2.308586749	0.020966524	293.4300518	4.292907132	0.459051016	9.351699436	8.63E-21	2709.235251	4.590668813	7.75E-05	0.956774025	0.699088554	1.368602047	0.171123704	5146.357514	1.64332364	6.16E-11	-0.248638857	0.139475931	-1.78266497	0.074640857	5145.25091	4.091144508	0.51048951	1.385386523	0.662214454
MAZ_.ab85725._GM12878_CRE	0.116486203	0.08539993	2.80E-20	0.49401409	0.085103022	5.80489478	6.44E-09	8550.312826	0.128954259	0.092509801	1.393952399	0.163331979	7835.881812	2.213605586	8.12E-39	0.092211084	0.109936907	0.838763669	0.401601942	5147.763775	1.728625276	5.87E-15	-0.145506562	0.128152135	-1.135420512	0.25619917	5147.168609	1.751154982	0.016830104	1.109228313	0.783165739
mRRBS_GM12878_CRE	0.186168355	0.159273489	1.68E-105	0.304286324	0.061046624	4.984490629	6.21E-07	16357.61892	0.115747913	0.063626512	1.819177419	0.068884367	15898.162	1.159444742	0.001863001	-0.144656401	0.090002483	-1.607249007	0.107999756	5145.864665	1.194346788	0.00050025	-0.194445943	0.096625839	-2.012359687	0.044182035	5144.376658	1.786132504	0.013430301	1.579423514	0.239758572
mRRBS.1_GM12878_CRE	0.186168355	0.1514146	1.09E-185	0.304286324	0.061046624	4.984490629	6.21E-07	16357.61892	0.064995317	0.064477759	1.00802692	0.313441539	15760.32325	1.159444742	0.001863001	-0.144656401	0.090002483	-1.607249007	0.107999756	5145.864665	1.216962557	0.000164724	-0.143684865	0.098360724	-1.460795117	0.144071676	5146.317129	1.585702777	0.03723569	1.25446328	0.715058823
NFIC_.SC.81335._GM12878_CRE	0.114215857	0.060950052	6.71E-89	0.47122956	0.081317685	5.794921003	6.84E-09	9578.726419	-0.414069222	0.097507777	-4.24652511	2.17E-05	8134.441431	1.868644309	1.04E-23	-0.004180835	0.108601101	-0.03849717	0.969291288	5148.463877	1.817283279	1.88E-13	-0.120919842	0.148130998	-0.816303433	0.414326612	5147.796252	2.765402954	0.000106323	1.413326966	0.294947457
Nrf1_GM12878_CRE	0.058155781	0.008033531	1.65E-226	0.248292362	0.120574409	2.05924594	0.039470684	4752.830061	-1.580836167	0.212769795	-7.429795961	1.09E-13	3016.521307	2.346366621	1.48E-22	0.036724647	0.149815792	0.245132017	0.806354213	5148.40531	3.929017267	9.01E-08	0.278753731	0.419167105	0.665018144	0.506038888	5148.018873	1.66489841	0.26280008	0	1
NRSF_GM12878_CRE	0.005413902	0.00349284	0.000203498	-0.040427233	0.294341517	-0.137348049	0.890755693	1486.61548	-0.379316588	0.337804131	-1.122889131	0.261484584	1369.11575	1.070752942	0.725160331	-0.856215089	0.573919033	-1.491874358	0.135732086	5146.108701	0.820961489	0.600235193	0.134695972	0.663038909	0.203149424	0.839018243	5148.424384	1.404558053	1	Inf	1
NRSF.1_GM12878_CRE	0.015193853	0.035626965	1.70E-58	0.509298157	0.206826218	2.462444852	0.013799339	2168.160942	0.651431342	0.163596644	3.981935844	6.84E-05	2850.062078	1.862894349	6.08E-05	-0.010496706	0.284092252	-0.036948229	0.970526285	5148.463993	2.026025945	3.13E-11	-0.170212727	0.195628764	-0.870080267	0.384256541	5147.705592	2.782887944	0.143080758	1.110152141	0.838692301
OpenChrom_OCS_GM12878_CRE_CRE	0.033007335	0.031610199	0.978843717	0.518853181	0.143173731	3.623941191	0.000290148	3915.762804	0.102970437	0.145243681	0.708949516	0.478355806	3787.831307	1.33106081	0.010211963	-0.283125782	0.203928406	-1.388358726	0.165027838	5146.503881	1.538898558	8.05E-05	-0.290374066	0.215479601	-1.347571022	0.177796396	5146.625702	1.754181345	0.243085816	1.332490102	0.65112371
p300_.SC.584._GM12878_CRE	0.075969263	0.064442892	0.711966428	0.416675492	0.102636945	4.059702805	4.91E-05	6356.665185	0.187303126	0.107495704	1.742424283	0.08143423	6018.240461	2.356101504	1.77E-29	0.128584927	0.130103478	0.988328128	0.322991974	5147.491635	1.772560848	1.45E-12	-0.250473743	0.147263723	-1.700851624	0.088970852	5145.539593	2.378416896	0.002666843	1.207337552	0.556282175
p300_GM12878_CRE	0.015543137	0.039294446	4.71E-123	1.239869681	0.218887406	5.664417623	1.48E-08	1881.048831	1.893523961	0.171402158	11.04725858	2.26E-28	2832.61152	1.753050958	0.000526454	-0.046089721	0.266534671	-0.172922047	0.862712701	5148.435401	1.143012617	0.165244429	-0.233392246	0.179035383	-1.303609611	0.192366722	5146.740773	2.28491069	0.449644473	1.106234028	1
Pol2_GM12878_CRE	0.027418791	0.054139015	3.13E-52	0.1106934	0.178072534	0.621619727	0.534191946	2403.189386	0.668083326	0.152721687	4.374515101	1.22E-05	3146.024158	2.967999406	6.07E-18	-0.087649709	0.221623552	-0.395489142	0.692481933	5148.308814	2.597893599	2.58E-24	-0.383077309	0.16283507	-2.352547937	0.018645286	5142.859999	8.361062297	0.000215629	1.74746196	0.102910249
Pol2_HAIB_GM12878_CRE	0.169402724	0.08976598	1.50E-218	0.92065259	0.076572779	12.02323599	2.68E-33	9732.261463	-0.02209536	0.090983012	-0.242851484	0.808120451	8015.295592	2.351913536	1.88E-56	-0.100969326	0.09368578	-1.077744414	0.281147832	5147.299277	2.49163162	1.29E-36	-0.14698904	0.125385382	-1.172298063	0.241077409	5147.083845	2.198695885	5.61E-05	1.281853799	0.403134812
Pol2_OCS_GM12878_CRE	0.157701711	0.276283619	1.52E-166	0.44687866	0.070989574	6.294990065	3.07E-10	11815.62415	1.228498928	0.061785415	19.88331596	5.68E-88	13478.89173	2.093031464	4.69E-43	-0.065724854	0.09664542	-0.680061756	0.496465359	5148.001675	2.441628193	1.47E-89	-0.058714836	0.078782066	-0.745281748	0.456101413	5147.908715	1.807457684	0.005111895	0.846273143	0.27770119
Pol2_SYDH_GM12878_CRE	0.100244499	0.118756549	8.21E-21	0.487015324	0.098622128	4.938195239	7.88E-07	6442.053977	0.765055236	0.094406911	8.103805415	5.33E-16	6889.111554	2.644233829	1.96E-46	-0.131128085	0.118715189	-1.104560302	0.269350161	5147.239576	2.303280112	4.99E-40	-0.232822963	0.111684925	-2.08464089	0.03710191	5144.076401	2.36785634	0.000975697	1.004112585	1
Pol2.4H8_GM12878_CRE	0.195075096	0.116136919	4.67E-201	0.775665926	0.068863566	11.26380707	1.98E-29	11735.58943	0.064797094	0.079095171	0.819229462	0.412655508	10290.07837	2.245776805	2.03E-57	-0.122354496	0.088754441	-1.378573237	0.168026373	5146.55548	2.445701623	2.61E-43	-0.132016485	0.110855347	-1.190889649	0.233696909	5147.039897	2.176234968	2.22E-05	1.299304534	0.294514278
Pol2.phosphoS2._GM12878_CRE	0.186866923	0.15316102	5.17E-34	0.743046855	0.06924084	10.7313379	7.25E-27	11752.10865	0.669631233	0.072409719	9.247808774	2.29E-20	11334.78548	2.438963629	1.18E-66	-0.098913209	0.089427618	-1.106070041	0.268696205	5147.237037	2.34667904	2.56E-50	-0.040183357	0.094965902	-0.423134577	0.672197076	5148.286044	1.374771881	0.068054094	1.121959807	0.563252964
Rad21_HAIB_GM12878_CRE	0.0457562	0.067237164	8.91E-100	0.427229452	0.110340475	3.871919653	0.000107982	6757.13972	0.627943551	0.098597078	6.368784587	1.91E-10	7408.132111	1.294059021	0.002647674	0.064545795	0.160527914	0.402084558	0.687621797	5148.304131	1.142320672	0.070329202	-0.01334917	0.137665879	-0.096967891	0.922751894	5148.45595	7.018664912	0.001957416	1.146284247	0.758489376
Rad21_HAIB_GM12878_INS	0.555012225	0.634299686	9.62E-129	-0.167475134	0.06150142	-2.723110033	0.006467051	11506.11911	0.243305535	0.064088438	3.796402938	0.000146811	11689.65209	0.211922545	0	-0.291686009	0.079010009	-3.691760228	0.000222707	5134.866866	0.23989639	3.86E-291	-0.169252859	0.079472773	-2.12969615	0.033196707	5143.943626	1.71066104	0.029294837	0.695105744	0.004780308
Rad21_SYDH_GM12878_CRE	0.028466643	0.067935732	6.87E-230	0.391395063	0.139911292	2.79745156	0.005150749	4544.711981	1.117376717	0.10851009	10.29744531	7.24E-25	5859.266594	1.275349886	0.018215071	0.166731985	0.195490463	0.852890632	0.393719957	5147.741111	1.198924715	0.013071584	-0.103330876	0.138557536	-0.745761499	0.455811502	5147.906301	1.344511562	1	1.224352893	0.532076943
Rad21_SYDH_GM12878_INS	0.426650367	0.655955292	0	-0.192340454	0.053938954	-3.565891461	0.000362621	15983.75691	1.104874258	0.061830089	17.86952392	2.04E-71	16190.19601	0.185012352	0	-0.272253347	0.079667819	-3.417356612	0.000632324	5136.784376	0.254015273	1.09E-262	-0.175126578	0.079575147	-2.200769763	0.027752327	5143.637297	1.455442467	0.447187258	0.766277324	0.010667731
RFX5_.200.401.194._GM12878_CRE	0.056234719	0.065665386	2.04E-20	0.237370958	0.118204316	2.008141207	0.044628288	5027.81103	0.467689407	0.113291772	4.128185107	3.66E-05	5319.190706	2.256940636	3.50E-22	0.025492458	0.149962241	0.169992512	0.865016026	5148.43648	1.675819984	4.54E-11	-0.20905537	0.142766734	-1.464314298	0.143108092	5146.30313	3.532146634	0.000108554	1.718755981	0.083235986
RXRA_GM12878_CRE	0.006112469	0.022354174	4.73E-85	0.208976106	0.334144919	0.625405606	0.531704884	914.2561151	2.18249499	0.237349743	9.195270064	3.74E-20	1722.790966	3.014717214	2.61E-06	-0.07089628	0.415006518	-0.170831728	0.864356081	5148.43613	1.138941103	0.330826879	-0.14367708	0.237936555	-0.603846181	0.545945913	5148.097862	0.815469887	1	1.971996463	0.487526531
SMC3_.ab9263._GM12878_CRE	0.098672721	0.070730003	7.10E-17	0.507807032	0.082494484	6.155648332	7.48E-10	9849.620822	0.267375538	0.090625962	2.950319457	0.003174455	9144.088068	1.669254349	4.38E-16	0.142589214	0.111393561	1.280048973	0.200527913	5146.834918	1.282380708	0.000530827	0.121838191	0.132908308	0.916708616	0.35929535	5147.628825	1.548366267	0.096598931	0.915152022	0.773069331
SMC3_.ab9263._GM12878_INS	0.71568285	0.628012574	5.95E-74	-0.076994013	0.069481074	-1.108129286	0.267805985	10146.35295	-0.460357727	0.065413793	-7.03762472	1.96E-12	10367.07512	0.307393121	5.02E-178	-0.087258751	0.082140471	-1.062311308	0.288094383	5147.339155	0.250952805	2.76E-273	-0.063228687	0.079529411	-0.795035271	0.426592986	5147.834103	1.078167101	0.530749049	0.669392181	0.006851273
SP1_GM12878_CRE	0.079986029	0.04051694	1.76E-27	0.558165302	0.10499643	5.316040781	1.06E-07	5975.671261	0.118474652	0.125884289	0.941139304	0.346633476	4935.907515	2.376250719	1.74E-30	-0.148727308	0.129965605	-1.144358986	0.25247479	5147.149046	1.550397195	7.63E-06	-0.0976481	0.178163912	-0.548080133	0.583636881	5148.163911	1.707329024	0.097563207	1.475223034	0.342704001
SRF_GM12878_CRE	0.024100594	0.012050297	3.25E-24	0.552527282	0.177778795	3.10794817	0.001883911	2599.487734	0.013828176	0.218300639	0.063344642	0.949492068	2087.210034	2.107879047	5.05E-08	-0.250623637	0.242912571	-1.031744202	0.302191964	5147.389866	1.442833636	0.080626239	-1.009247602	0.36137813	-2.792774434	0.005225812	5139.925877	1.112682504	1	0.96133099	1
TAF1_GM12878_CRE	0.058330423	0.040866224	2.83E-28	0.249703414	0.12690791	1.967595347	0.049114616	4242.666881	-0.322432467	0.14019991	-2.299805097	0.021459265	3655.462135	2.860075698	1.18E-32	-0.144222152	0.151511911	-0.951886565	0.341154514	5147.555824	2.817873524	6.92E-22	-0.262967057	0.184831363	-1.422740455	0.154811408	5146.428839	2.270581403	0.012805083	1.317360837	0.674135046
TBP_GM12878_CRE	0.080335313	0.056234719	1.95E-23	0.25760862	0.101138679	2.547083109	0.010862756	6441.34452	-0.313166568	0.112265068	-2.789528156	0.005278491	5695.514758	2.635566612	5.08E-40	0.083379046	0.128327049	0.64973867	0.515861041	5148.043947	2.057890035	2.87E-16	-0.287677598	0.159175009	-1.807303793	0.070714925	5145.167147	2.905443573	0.000118851	1.044408362	1
TCF12_GM12878_CRE	0.077017115	0.009954593	5.52E-224	0.61192592	0.10386371	5.891623963	3.82E-09	6185.059937	-1.23446949	0.189524942	-6.513493549	7.34E-11	3909.861712	2.095763966	1.68E-22	-0.043481474	0.128677431	-0.337910647	0.735430524	5148.351008	1.295719747	0.1704026	0.091807923	0.356907447	0.257231739	0.796999884	5148.399433	1.966045455	0.31924382	Inf	0.013095238
TR4_GM12878_CRE	0.002968914	0.005763185	0.031823127	0.043472364	0.442543857	0.098232895	0.921747362	617.7477622	0.096276176	0.360684779	0.266926086	0.789526071	753.3943696	1.513834688	0.283698413	0.851340722	0.672561362	1.265818661	0.205578012	5146.821464	3.718519741	2.16E-07	0.246058875	0.45536113	0.540359857	0.588948886	5148.170385	Inf	1	0.622549443	1
USF.1_GM12878_CRE	0.018861334	0.032658051	1.68E-90	0.468334111	0.206186045	2.271415176	0.023121857	1977.116966	1.155090488	0.17875787	6.461760185	1.03E-10	2528.87381	2.236350436	5.44E-08	0.33153932	0.24377278	1.360034209	0.173819099	5146.605675	1.225163094	0.063638847	-0.130502736	0.19740531	-0.661090302	0.508554404	5148.025883	3.234318968	0.136934426	1.091670973	1
USF2_GM12878_CRE	0.063918966	0.035801607	5.78E-31	0.319268536	0.108945823	2.930525719	0.00338389	5855.959146	-0.108628496	0.12807508	-0.84816262	0.396347412	5027.914451	2.083802167	7.26E-20	-0.030046361	0.141275806	-0.212678746	0.831577545	5148.420094	1.485727172	0.000162753	-0.133648231	0.188644886	-0.708464639	0.478656764	5147.960761	1.428192886	0.264114995	1.00288106	1
Valid_OCS_GM12878_CRE_CRE	0.112818722	0.089242054	3.63E-05	0.364547393	0.082634197	4.411580252	1.03E-05	9272.241762	0.26355958	0.087648598	3.007002813	0.002638373	8822.937772	1.834410088	1.75E-23	0.019393085	0.110084516	0.176165421	0.860163986	5148.434345	1.460429371	8.83E-09	-0.051913524	0.12133089	-0.427867327	0.668747716	5148.2819	1.234930972	0.419741626	0.850111369	0.527136345
X1_Active_Promoter_CHROMHMM_GM12878_CRE_CRE	0.074397485	0.06164862	7.50E-13	0.136902041	0.11455613	1.19506517	0.232061569	4969.588641	0.001527442	0.119839782	0.012745704	0.989830675	4698.587607	3.134531627	2.13E-46	-0.207729683	0.140667974	-1.476737574	0.139745996	5146.272693	2.997936365	1.06E-35	-0.111694801	0.151202236	-0.738711302	0.460082321	5147.918237	2.00729091	0.02450259	1.687656443	0.198746337
X1_Active_Promoter_CHROMHMM_GM12878_INS_INS	0.651763884	0.625567586	1.39E-16	0.699416751	0.049539421	14.11838774	2.93E-45	28940.52583	0.571425136	0.04852338	11.77628457	5.17E-32	29305.02294	0.564681122	4.30E-52	0.012635579	0.073190976	0.172638481	0.862935602	5148.435545	0.51038348	5.26E-74	-0.040551479	0.072180906	-0.561803414	0.574249966	5148.150018	1.28566943	0.045476203	1.018605523	0.94224104
X10_Txn_Elongation_CHROMHMM_GM12878_CRE_CRE	0.218127838	0.196821516	5.95E-09	1.106060205	0.060046205	18.42015182	9.05E-76	15670.93543	0.975338102	0.061503545	15.85824194	1.23E-56	15391.57162	2.820833795	7.93E-104	0.261145335	0.079618266	3.279967617	0.00103819	5137.770805	2.679151336	6.74E-86	0.212247029	0.083122401	2.553427562	0.010666846	5141.98339	1.308053686	0.097987078	1.152447843	0.468655293
X10_Txn_Elongation_CHROMHMM_GM12878_INS_INS	0.508557457	0.488473629	4.65E-11	0.781174384	0.048302944	16.17239688	7.90E-59	30911.97301	0.673380413	0.047577591	14.1533105	1.78E-45	31211.74001	0.480696579	6.32E-92	0.071275816	0.076345821	0.933591582	0.350514609	5147.592578	0.450903213	1.36E-108	0.032902738	0.076019851	0.432817715	0.665147203	5148.27793	1.741598396	0.000244602	1.113296211	0.566871186
X11_Weak_Txn_CHROMHMM_GM12878_CRE_CRE	0.280998952	0.289032483	0.444318156	0.807546927	0.050908288	15.86277913	1.15E-56	22099.88655	0.846262772	0.050620205	16.71788513	9.71E-63	22175.35218	1.619715907	2.55E-31	0.08039069	0.074993782	1.071964741	0.283735869	5147.318672	1.689966632	4.94E-37	0.191512878	0.074206471	2.580811009	0.009856853	5141.829943	1.393186639	0.022418663	1.2184902	0.162260943
X11_Weak_Txn_CHROMHMM_GM12878_INS_INS	0.701362207	0.659622773	1.51E-48	0.88639465	0.058479383	15.15738717	6.77E-52	20005.92185	0.460215886	0.055257942	8.328502153	8.19E-17	20653.23797	0.37707705	2.94E-129	0.242582485	0.088052152	2.754986452	0.005869457	5140.810174	0.366761886	3.23E-147	0.020044444	0.081207735	0.246829248	0.805040374	5148.404399	1.438140658	0.004063158	0.943656225	0.718258045
X12_Repressed_CHROMHMM_GM12878_CRE_CRE	0.034404471	0.064617534	3.34E-140	-0.340035812	0.105586213	-3.220456569	0.001279866	9838.845502	0.402484241	0.087094789	4.621220711	3.81E-06	10865.06733	0.456343195	1.12E-20	-0.380474085	0.198107499	-1.920543578	0.054789274	5144.618669	0.53650798	2.10E-23	-0.351330902	0.148887553	-2.35970633	0.018289407	5142.698795	1.682593298	0.314167904	1.75289376	0.230111507
X12_Repressed_CHROMHMM_GM12878_INS_INS	0.214285714	0.252008383	6.59E-78	-0.740945408	0.046928671	-15.7887577	3.72E-56	25936.62609	-0.524456146	0.046259656	-11.33722549	8.58E-30	26519.15603	0.134251619	0	-0.261530494	0.095147958	-2.748671639	0.00598373	5140.808844	0.139365095	0	-0.390111188	0.088924687	-4.386984121	1.15E-05	5128.881018	0.735776699	0.250458831	0.690693923	0.100175581
X13_Heterochrom.lo_CHROMHMM_GM12878_CRE_CRE	0.325183374	0.364128537	1.27E-05	-1.052100656	0.042759865	-24.60486405	1.12E-133	29900.37642	-0.9456777	0.042441113	-22.2821137	5.51E-110	30361.07508	0.353203056	2.22E-177	-0.195418535	0.074773733	-2.613465028	0.008962926	5141.607138	0.442405608	7.17E-112	-0.154557473	0.071633591	-2.157611677	0.030958036	5143.801286	0.802415728	0.152373894	1.317793247	0.070265681
X13_Heterochrom.lo_CHROMHMM_GM12878_INS_INS	0.43835138	0.454418442	0.001518041	-1.130206197	0.061569856	-18.35648597	2.93E-75	8944.295288	-1.095797473	0.06159213	-17.7911929	8.27E-71	9218.475104	0.155030518	0	-0.310970312	0.079603943	-3.906468707	9.37E-05	5133.204189	0.160875729	0	-0.268181582	0.079097378	-3.390524323	0.000697591	5136.981397	0.74043024	0.068249396	0.933264891	0.645011263
X14_Repetitive.CNV_CHROMHMM_GM12878_CRE_CRE	0.00261963	0.00087321	0.064973103	-0.173910927	0.406139784	-0.428204608	0.668502162	919.2088416	-0.752600377	0.57711687	-1.304069272	0.192209965	791.2587747	1.399774705	0.357248571	0.012011718	0.636340367	0.018876248	0.984939828	5148.465003	0	0.012027044	-13.04241116	228.3630981	-0.057112604	0.954455496	5143.880037	0	1	0	1
X14_Repetitive.CNV_CHROMHMM_GM12878_INS_INS	0.151938526	0.068808942	0	0.199526126	0.055626474	3.586891514	0.000334643	26603.73935	-1.071294266	0.064603789	-16.58253003	9.32E-62	25355.79051	0.155211201	0	-0.579264195	0.119508985	-4.847034686	1.25E-06	5123.742025	0.147178875	1.36E-189	-0.598326542	0.176819607	-3.383824643	0.000714836	5136.001275	0.424844961	0.05147897	0.488640068	0.176978918
X15_Repetitive.CNV_CHROMHMM_GM12878_CRE_CRE	0.001571778	0.001571778	1	-0.152278226	0.492387034	-0.309265305	0.757119721	748.4315926	-0.420860702	0.493362558	-0.853045484	0.393634082	748.2666067	0.633537364	0.617431657	-1.418568847	0.991922805	-1.430120207	0.152682522	5146.176432	0.583455833	0.474337436	-0.743364618	0.875262286	-0.84930498	0.39571161	5147.711278	0	1	0	1
X15_Repetitive.CNV_CHROMHMM_GM12878_INS_INS	0.121376179	0.099895215	5.03E-150	0.19470876	0.057940391	3.360501327	0.000778012	27438.72233	-0.13089506	0.059640114	-2.19474866	0.028181632	27166.58996	0.15971215	8.22E-272	-0.484184988	0.129616116	-3.735530747	0.00018732	5133.81996	0.168053264	3.21E-227	-0.467567304	0.139419041	-3.353683259	0.000797436	5136.5967	0.733020063	0.382067646	0.830354388	0.675144968
X2_Weak_Promoter_CHROMHMM_GM12878_CRE_CRE	0.070730003	0.084002794	1.25E-49	0.20286776	0.107604885	1.885302511	0.059389007	5809.358258	0.511467093	0.102506226	4.989619754	6.05E-07	6208.223162	2.320132951	7.29E-27	-0.227592984	0.141248981	-1.611289384	0.107116664	5145.851326	1.665364193	5.43E-13	-0.259214519	0.131142832	-1.976581685	0.048088934	5144.507121	0.903257315	0.78186274	0.987982219	1
X2_Weak_Promoter_CHROMHMM_GM12878_INS_INS	0.78082431	0.769123297	3.77E-08	0.804732268	0.059196836	13.59417712	4.34E-42	21004.91109	0.64903834	0.057639166	11.26037011	2.06E-29	21414.66688	0.563934066	4.25E-41	0.089277827	0.087085526	1.025174108	0.305281043	5147.410913	0.488660609	3.62E-64	-0.000729036	0.083837092	-0.00869586	0.993061795	5148.465283	1.004607372	1	1.263242472	0.107334831
X3_Poised_Promoter_CHROMHMM_GM12878_CRE_CRE	0.005064618	0.011002445	5.29E-28	-0.263012497	0.331226894	-0.794055381	0.427163191	988.0135439	0.892451563	0.264673824	3.371892044	0.000746537	1351.176453	1.151169247	0.535235176	-0.265448099	0.447754628	-0.592842781	0.553286374	5148.111214	0.723031398	0.094922279	-0.130938388	0.351680326	-0.372322188	0.709652981	5148.325199	0	1	0	1
X3_Poised_Promoter_CHROMHMM_GM12878_INS_INS	0.137967167	0.15228781	1.18E-60	-0.186573475	0.051739383	-3.606024344	0.000310924	30920.87419	-0.062527273	0.050883312	-1.228836527	0.219133103	31166.54853	0.152974195	0	-0.28775812	0.113116532	-2.543908607	0.010961976	5141.834892	0.142673902	0	-0.453649089	0.111571582	-4.065991382	4.78E-05	5131.259908	0.889945178	0.740828043	0.884934139	0.749474417
X4_Strong_Enhancer_CHROMHMM_GM12878_CRE_CRE	0.081557806	0.041914076	2.89E-52	1.023530772	0.099290543	10.30844168	6.45E-25	6760.360545	0.266331892	0.120318313	2.213560713	0.026859012	5544.094228	1.785154497	5.96E-16	0.136579327	0.122570531	1.114291711	0.265154062	5147.22964	1.438541562	0.000138388	-0.087814477	0.170302551	-0.515638063	0.606107221	5148.198466	1.827008228	0.202858926	0.522874027	0.21026855
X4_Strong_Enhancer_CHROMHMM_GM12878_INS_INS	0.472406567	0.383339155	3.81E-174	0.611445986	0.047372034	12.90731958	4.09E-38	30793.5708	0.116200117	0.045824605	2.535758165	0.011220419	30832.67082	0.352781191	9.29E-183	-0.063647572	0.073744239	-0.863085352	0.388090541	5147.721046	0.323825338	1.32E-206	-0.151141901	0.074485052	-2.029157491	0.042442252	5144.344261	0.847715355	0.204198061	0.689992875	0.012339994
X5_Strong_Enhancer_CHROMHMM_GM12878_CRE_CRE	0.067237164	0.029165211	2.07E-73	0.927989962	0.098419216	9.428950983	4.14E-21	7428.922216	-0.013574553	0.126989006	-0.106895495	0.914871887	6110.886309	1.40456367	1.13E-05	0.140380756	0.132330525	1.060834266	0.288765227	5147.347804	1.128546629	0.284268692	0.070653031	0.202612889	0.348709461	0.727307441	5148.34424	0	0.373472985	0	0.030859129
X5_Strong_Enhancer_CHROMHMM_GM12878_INS_INS	0.457911282	0.333391547	0	0.691928659	0.049681328	13.92733827	4.32E-44	27914.22907	-0.085861563	0.047288301	-1.815704117	0.069415772	27784.49847	0.30667268	3.36E-233	-0.06948409	0.078069643	-0.890027001	0.373451388	5147.673847	0.29451534	1.25E-233	-0.040765636	0.080114683	-0.508841015	0.610863667	5148.20637	0.962877558	0.791439185	0.614004865	0.001881128
X6_Weak_Enhancer_CHROMHMM_GM12878_CRE_CRE	0.08889277	0.095354523	1.07E-30	0.220805035	0.086400017	2.555613311	0.010600084	9189.813537	0.529486508	0.084308888	6.280316593	3.38E-10	9454.936213	1.572283669	1.01E-11	-0.032582927	0.122947958	-0.265013972	0.790998698	5148.395044	1.086747043	0.192901471	-0.128205645	0.118589954	-1.081083523	0.279659962	5147.28856	1.041453306	0.889646741	1.024809085	1
X6_Weak_Enhancer_CHROMHMM_GM12878_INS_INS	0.777156829	0.74380021	0.057442997	0.708278307	0.066310733	10.68120167	1.25E-26	14346.61501	0.39131929	0.062940304	6.217308524	5.06E-10	14934.82471	0.402546594	1.34E-97	0.111557922	0.088520213	1.260253659	0.207577871	5146.871707	0.361704211	5.97E-127	0.043374113	0.083846239	0.517305409	0.604942979	5148.197399	1.08966586	0.503161668	1.000299253	1
X7_Weak_Enhancer_CHROMHMM_GM12878_CRE_CRE	0.117010129	0.074048201	2.36E-102	0.425381645	0.070390004	6.043210978	1.51E-09	14001.814	-0.131159651	0.080409686	-1.631142428	0.10286027	12879.51434	1.024304188	0.670972225	-0.014900718	0.105597517	-0.141108602	0.887784148	5148.445431	1.041336051	0.568730781	-0.012160112	0.128939026	-0.094309014	0.92486369	5148.456458	1.363575556	0.409938493	0.924180161	1
X7_Weak_Enhancer_CHROMHMM_GM12878_INS_INS	0.664163465	0.548725114	3.62E-257	0.468418234	0.058219789	8.045687605	8.58E-16	17342.07806	-0.304379003	0.053189973	-5.722488418	1.05E-08	18039.78272	0.275082594	9.41E-233	-0.056485728	0.083685056	-0.674979874	0.499688552	5148.010312	0.269738095	1.15E-272	0.012290027	0.07776358	0.158043486	0.874422533	5148.440374	0.826812786	0.081733168	0.653694622	0.003058145
X8_Insulator_CHROMHMM_GM12878_CRE_CRE	0.030911631	0.022354174	2.37E-06	0.52129208	0.128637759	4.052403306	5.07E-05	5487.577888	0.202497556	0.142223827	1.423794875	0.15450586	5134.89732	0.930139308	0.536864904	0.062045063	0.191781688	0.323519225	0.74630205	5148.361132	0.777757338	0.03706632	-0.20486969	0.239027769	-0.857095769	0.391391959	5147.716757	0.708313081	0.493872325	2.075893599	0.366777953
X8_Insulator_CHROMHMM_GM12878_INS_INS	0.387530562	0.374607056	1.17E-13	-0.419547851	0.056029283	-7.488010287	6.99E-14	12716.60769	-0.563043314	0.055506123	-10.14380547	3.53E-24	12780.67099	0.15816636	0	-0.365388487	0.083081322	-4.397961876	1.09E-05	5129.050401	0.161372886	0	-0.340924456	0.083825139	-4.067090853	4.76E-05	5131.8636	0.859894644	0.354918948	0.948346255	0.789206311
X9_Txn_Transition_CHROMHMM_GM12878_CRE_CRE	0.046454768	0.057457213	5.59E-11	0.770119446	0.122990571	6.261613704	3.81E-10	4985.012405	0.966329606	0.115680714	8.353420169	6.63E-17	5339.773747	2.117431079	1.30E-14	0.121800363	0.158204988	0.769889525	0.441365428	5147.875512	1.853366884	4.38E-12	0.018397379	0.145464354	0.126473451	0.899357163	5148.449375	1.637987466	0.289191461	0.739577064	0.466433477
X9_Txn_Transition_CHROMHMM_GM12878_INS_INS	0.418966119	0.383688439	8.44E-36	0.620887519	0.046494015	13.35413863	1.12E-40	32812.17048	0.433322899	0.045904223	9.43971755	3.74E-21	32992.6045	0.441170466	2.46E-113	-0.071854214	0.074217651	-0.96815533	0.3329668	5147.528077	0.400077712	1.91E-137	-0.165926883	0.07494105	-2.214098723	0.026821988	5143.553957	1.161326237	0.272211716	1.095836317	0.596932445
YY1_.SC.281._GM12878_CRE	0.103038771	0.061997904	4.29E-99	0.475087198	0.089322528	5.318783633	1.04E-07	7950.424471	-0.325087393	0.103516947	-3.140426781	0.001687019	6778.56434	2.093326238	1.27E-29	-0.025169955	0.115230328	-0.218431684	0.827092781	5148.417604	2.05740661	2.84E-18	-0.100840976	0.147738033	-0.682566118	0.49488105	5147.998028	1.274456805	0.340648638	1.036860229	1
ZBTB33_GM12878_CRE	0.010129235	0.005763185	6.67E-14	0.621251368	0.287900691	2.15786689	0.030938182	1129.91236	0.318815828	0.339118374	0.940131387	0.347150171	914.7589431	2.067225575	0.000748742	-0.841727384	0.363559233	-2.315241391	0.020599725	5142.844529	1.728268676	0.07109674	-0.650523052	0.465807985	-1.396547662	0.162549638	5146.420999	1.716706312	0.677945643	0.527029945	1
ZNF274_GM12878_CRE	0.00087321	0.000698568	0.72367361	0.89545827	0.849879958	1.053629117	0.292052753	198.2528768	1.303477693	0.885457788	1.472094673	0.140995314	183.5407124	3.170768231	0.1067956	0.638852762	1.275973078	0.500678872	0.616597144	5148.201808	3.699407262	0.081755951	1.052473255	1.274051099	0.826084022	0.408756431	5147.742606	0	1	0	1
ARID3A_.NB100.279._HepG2_CRE	NA	NA	NA	0.039973083	0.088276963	0.452814432	0.650682371	9236.5284	NA	NA	NA	NA	NA	1.558515276	4.75E-10	-0.131903359	0.129431184	-1.019100306	0.308155349	5147.420444	NA	NA	NA	NA	NA	NA	NA	NA	NA	NA	NA
ARID3A_.sc.8821._K562_CRE	NA	NA	NA	0.080921552	0.100801485	0.802781348	0.422101125	7108.002526	NA	NA	NA	NA	NA	1.738329484	3.58E-12	-0.139542483	0.143266717	-0.974004887	0.330054113	5147.511146	NA	NA	NA	NA	NA	NA	NA	NA	NA	NA	NA
ATF1_.06.325._K562_CRE	NA	NA	NA	0.134730366	0.104356344	1.291060621	0.196682658	7029.686712	NA	NA	NA	NA	NA	1.713937265	5.47E-11	0.001505632	0.14785428	0.010183213	0.991875112	5148.465255	NA	NA	NA	NA	NA	NA	NA	NA	NA	NA	NA
ATF2_.SC.81188._GM12878_CRE	NA	NA	NA	0.586776666	0.088261499	6.648161146	2.97E-11	8218.23421	NA	NA	NA	NA	NA	1.976722009	5.80E-25	-0.016151137	0.113124567	-0.142773032	0.886469437	5148.444962	NA	NA	NA	NA	NA	NA	NA	NA	NA	NA	NA
ATF3_K562_CRE	NA	NA	NA	0.148044073	0.130478263	1.134626339	0.256531912	4474.29046	NA	NA	NA	NA	NA	1.743370515	1.39E-07	-0.485573388	0.17962248	-2.703299659	0.006865482	5140.942509	NA	NA	NA	NA	NA	NA	NA	NA	NA	NA	NA
ATF3.1_K562_CRE	NA	NA	NA	0.086968129	0.587783637	0.147959425	0.88237479	310.9976797	NA	NA	NA	NA	NA	8.898726428	1.63E-06	-0.259097226	0.62354663	-0.415521813	0.677759951	5148.294915	NA	NA	NA	NA	NA	NA	NA	NA	NA	NA	NA
Bach1_.sc.14700._K562_CRE	NA	NA	NA	0.211746556	0.142488236	1.486063423	0.137262346	3923.452904	NA	NA	NA	NA	NA	1.579139517	3.87E-05	-0.258380806	0.192358981	-1.343221956	0.179200114	5146.642752	NA	NA	NA	NA	NA	NA	NA	NA	NA	NA	NA
BATF_GM12878_CRE	NA	NA	NA	0.612516493	0.097190869	6.302202069	2.93E-10	7700.029398	NA	NA	NA	NA	NA	1.621996062	2.85E-10	0.111626231	0.132105545	0.844977638	0.398123325	5147.754168	NA	NA	NA	NA	NA	NA	NA	NA	NA	NA	NA
BCL11A_GM12878_CRE	NA	NA	NA	1.007625839	0.123048552	8.188847559	2.64E-16	5012.076391	NA	NA	NA	NA	NA	1.701375124	2.02E-08	0.133058438	0.158967777	0.837015155	0.402584049	5147.767939	NA	NA	NA	NA	NA	NA	NA	NA	NA	NA	NA
BCL3_GM12878_CRE	NA	NA	NA	0.924514924	0.118726316	7.786941877	6.87E-15	5251.161343	NA	NA	NA	NA	NA	1.56677248	1.59E-06	0.011246423	0.152408161	0.073791478	0.941176308	5148.459916	NA	NA	NA	NA	NA	NA	NA	NA	NA	NA	NA
BCL3_K562_CRE	NA	NA	NA	1.196416593	0.324957624	3.681761878	0.000231628	952.9942945	NA	NA	NA	NA	NA	2.410695641	0.000344872	-0.347039769	0.38435005	-0.9029263	0.366565011	5147.63464	NA	NA	NA	NA	NA	NA	NA	NA	NA	NA	NA
BCLAF1_.SC.101388._GM12878_CRE	NA	NA	NA	0.571934004	0.091560755	6.246497257	4.20E-10	7617.943793	NA	NA	NA	NA	NA	2.139648229	9.85E-30	0.082760193	0.115761014	0.714922846	0.474656719	5147.955529	NA	NA	NA	NA	NA	NA	NA	NA	NA	NA	NA
BCLAF1_.SC.101388._K562_CRE	NA	NA	NA	0.58465687	0.267059507	2.189238184	0.028579533	1284.874985	NA	NA	NA	NA	NA	2.587545366	1.57E-06	-0.197644267	0.328408981	-0.601823576	0.54729158	5148.102572	NA	NA	NA	NA	NA	NA	NA	NA	NA	NA	NA
BDP1_K562_CRE	NA	NA	NA	-0.403585857	1.164020914	-0.346717015	0.728803926	136.2768572	NA	NA	NA	NA	NA	1.849098658	0.338317316	-11.2165359	196.9676853	-0.056946072	0.954588154	5147.398636	NA	NA	NA	NA	NA	NA	NA	NA	NA	NA	NA
BHLHE40_.NB100.1800._K562_CRE	NA	NA	NA	0.208138244	0.078425171	2.653972469	0.007955032	10575.0168	NA	NA	NA	NA	NA	1.515065064	1.64E-12	-0.004025162	0.110173679	-0.0365347	0.970856011	5148.464024	NA	NA	NA	NA	NA	NA	NA	NA	NA	NA	NA
BHLHE40_HepG2_CRE	NA	NA	NA	0.841830538	0.433027156	1.944059455	0.051888282	587.5855421	NA	NA	NA	NA	NA	1.037954581	0.848580292	-0.189089577	0.585426654	-0.322994479	0.746699423	5148.359988	NA	NA	NA	NA	NA	NA	NA	NA	NA	NA	NA
BRF1_K562_CRE	NA	NA	NA	-13.40521038	1693.733729	-0.007914591	0.993685136	16.1429464	NA	NA	NA	NA	NA	NA	NA	NA	NA	NA	NA	NA	NA	NA	NA	NA	NA	NA	NA	NA	NA	NA	NA
BRF2_K562_CRE	NA	NA	NA	1.08E-12	7251.900583	1.49E-16	1	8.000000156	NA	NA	NA	NA	NA	NA	NA	NA	NA	NA	NA	NA	NA	NA	NA	NA	NA	NA	NA	NA	NA	NA	NA
Brg1_K562_CRE	NA	NA	NA	0.738136765	0.559604374	1.31903323	0.187158004	393.9373259	NA	NA	NA	NA	NA	3.528458304	0.002352261	0.810742821	0.680146567	1.192011928	0.233256568	5147.015792	NA	NA	NA	NA	NA	NA	NA	NA	NA	NA	NA
c.Fos_GM12878_CRE	NA	NA	NA	0.701745591	0.505466138	1.388313753	0.165041526	434.9233957	NA	NA	NA	NA	NA	3.709311721	8.38E-05	0.02322717	0.535210319	0.043398211	0.965384104	5148.463475	NA	NA	NA	NA	NA	NA	NA	NA	NA	NA	NA
c.Fos_K562_CRE	NA	NA	NA	0.156320825	0.269394032	0.58026833	0.561733681	1264.020519	NA	NA	NA	NA	NA	2.634659518	1.68E-07	-0.012906754	0.307552717	-0.041965989	0.966525811	5148.463598	NA	NA	NA	NA	NA	NA	NA	NA	NA	NA	NA
c.Jun_HepG2_CRE	NA	NA	NA	-0.025050612	0.12733234	-0.196734094	0.844035629	5945.20038	NA	NA	NA	NA	NA	0.850604549	0.199005344	-0.490254802	0.209995333	-2.334598555	0.019564402	5142.803621	NA	NA	NA	NA	NA	NA	NA	NA	NA	NA	NA
c.Jun_K562_CRE	NA	NA	NA	0.136067226	0.114002416	1.193546863	0.23265527	6324.077728	NA	NA	NA	NA	NA	1.5683605	1.39E-06	0.000287876	0.167250139	0.001721229	0.998626658	5148.465356	NA	NA	NA	NA	NA	NA	NA	NA	NA	NA	NA
c.Jun.1_K562_CRE	NA	NA	NA	0.238724759	0.498187583	0.47918649	0.631805965	594.3111373	NA	NA	NA	NA	NA	1.075796059	0.844911786	1.045212593	0.79226898	1.31926482	0.187080595	5146.710598	NA	NA	NA	NA	NA	NA	NA	NA	NA	NA	NA
c.Jun.2_K562_CRE	NA	NA	NA	0.710948013	0.348962459	2.037319475	0.041618037	956.9003891	NA	NA	NA	NA	NA	1.397451394	0.168112052	0.504039385	0.480188141	1.049670623	0.293869575	5147.380783	NA	NA	NA	NA	NA	NA	NA	NA	NA	NA	NA
c.Jun.3_K562_CRE	NA	NA	NA	0.146427049	0.498057555	0.29399624	0.768760776	593.3774568	NA	NA	NA	NA	NA	0.892247311	1	0.076867469	0.773739732	0.099345382	0.920864047	5148.455542	NA	NA	NA	NA	NA	NA	NA	NA	NA	NA	NA
c.Jun.4_K562_CRE	NA	NA	NA	0.137738672	0.233977561	0.588683256	0.556073772	1786.469747	NA	NA	NA	NA	NA	1.880068245	0.000327677	-0.068223321	0.319320225	-0.213651739	0.830818649	5148.419614	NA	NA	NA	NA	NA	NA	NA	NA	NA	NA	NA
c.Myc_K562_CRE	NA	NA	NA	0.202620624	0.125299169	1.617094706	0.105857839	4518.712358	NA	NA	NA	NA	NA	1.846529619	3.97E-11	-0.30474158	0.163538236	-1.863427094	0.062402201	5144.952407	NA	NA	NA	NA	NA	NA	NA	NA	NA	NA	NA
c.Myc.1_K562_CRE	NA	NA	NA	0.160768799	0.314393645	0.511361477	0.609097964	917.624838	NA	NA	NA	NA	NA	2.974405781	4.85E-06	-0.268903456	0.361938924	-0.742952576	0.457510393	5147.91102	NA	NA	NA	NA	NA	NA	NA	NA	NA	NA	NA
c.Myc.2_K562_CRE	NA	NA	NA	0.226792599	0.242820189	0.933994	0.350306988	1430.561401	NA	NA	NA	NA	NA	2.976071774	8.30E-10	-0.284382743	0.286071713	-0.99409599	0.320176137	5147.472484	NA	NA	NA	NA	NA	NA	NA	NA	NA	NA	NA
c.Myc.3_K562_CRE	NA	NA	NA	0.270424698	0.094736017	2.854507768	0.004310358	7313.075034	NA	NA	NA	NA	NA	1.930536203	4.18E-21	-0.110007341	0.124528448	-0.883391247	0.377024919	5147.681701	NA	NA	NA	NA	NA	NA	NA	NA	NA	NA	NA
c.Myc.4_K562_CRE	NA	NA	NA	0.089033197	0.171729673	0.518449695	0.604144549	2575.62143	NA	NA	NA	NA	NA	2.871183897	6.18E-16	-0.35277441	0.217943244	-1.618652653	0.105522019	5145.818093	NA	NA	NA	NA	NA	NA	NA	NA	NA	NA	NA
c.Myc.5_K562_CRE	NA	NA	NA	0.152859329	0.081617918	1.872864829	0.061087053	9670.753431	NA	NA	NA	NA	NA	1.747981405	6.07E-20	0.054928475	0.111957292	0.490619894	0.623695313	5148.225072	NA	NA	NA	NA	NA	NA	NA	NA	NA	NA	NA
c.Myc.6_K562_CRE	NA	NA	NA	0.264179888	0.24509242	1.077878656	0.281087912	1401.531116	NA	NA	NA	NA	NA	3.15208369	1.03E-10	-0.25569858	0.300806825	-0.850042483	0.395301468	5147.738159	NA	NA	NA	NA	NA	NA	NA	NA	NA	NA	NA
C0_SEGWAY_K562_CRE_CRE	NA	NA	NA	0.687962855	0.1251345	5.497787205	3.85E-08	5234.835855	NA	NA	NA	NA	NA	1.119050003	0.224662997	0.046241244	0.17087179	0.27061953	0.786683673	5148.392309	NA	NA	NA	NA	NA	NA	NA	NA	NA	NA	NA
C0_SEGWAY_K562_INS_INS	NA	NA	NA	-0.071879547	0.049858132	-1.441681494	0.149392247	21641.36522	NA	NA	NA	NA	NA	0.204713574	0	-0.292569048	0.077290821	-3.785301359	0.000153522	5134.149958	NA	NA	NA	NA	NA	NA	NA	NA	NA	NA	NA
C1_SEGWAY_K562_CRE_CRE	NA	NA	NA	0.235063031	0.089952517	2.613190143	0.008970138	10465.2664	NA	NA	NA	NA	NA	0.824521168	0.008568775	0.028878562	0.14037008	0.205731608	0.837000567	5148.423108	NA	NA	NA	NA	NA	NA	NA	NA	NA	NA	NA
C1_SEGWAY_K562_INS_INS	NA	NA	NA	-0.163518816	0.066679835	-2.452297856	0.014194711	9548.086688	NA	NA	NA	NA	NA	0.225408555	4.53354636623928e-320	-0.063436833	0.084375578	-0.751838788	0.452148013	5147.900719	NA	NA	NA	NA	NA	NA	NA	NA	NA	NA	NA
CBP_.sc.369._K562_CRE	NA	NA	NA	0.126709749	0.042848932	2.957127341	0.003105198	33526.41019	NA	NA	NA	NA	NA	1.067943868	0.074153365	0.070716607	0.069507381	1.017397087	0.308964567	5147.43124	NA	NA	NA	NA	NA	NA	NA	NA	NA	NA	NA
CBX2_K562_CRE	NA	NA	NA	-0.019221336	0.054914374	-0.350023767	0.726320861	23197.12958	NA	NA	NA	NA	NA	0.63395196	3.82E-24	-0.230844203	0.090539078	-2.54966372	0.010782687	5141.877213	NA	NA	NA	NA	NA	NA	NA	NA	NA	NA	NA
CBX3_.SC.101004._K562_CRE	NA	NA	NA	0.032547165	0.044218129	0.736059296	0.461694613	32292.61813	NA	NA	NA	NA	NA	0.90006332	0.006142438	-0.134624206	0.072992244	-1.844363158	0.065130233	5145.049934	NA	NA	NA	NA	NA	NA	NA	NA	NA	NA	NA
CBX3_.SC.101004..1_K562_CRE	NA	NA	NA	0.278031076	0.090510367	3.071814691	0.002127618	8057.114712	NA	NA	NA	NA	NA	1.702080893	7.29E-15	-0.123299996	0.123025403	-1.002232006	0.316231553	5147.455834	NA	NA	NA	NA	NA	NA	NA	NA	NA	NA	NA
CBX8_K562_CRE	NA	NA	NA	-0.066993489	0.059018227	-1.135132173	0.256319943	21132.73259	NA	NA	NA	NA	NA	0.702133426	6.12E-14	-0.038796628	0.097098828	-0.399558149	0.689481987	5148.305379	NA	NA	NA	NA	NA	NA	NA	NA	NA	NA	NA
CCNT2_K562_CRE	NA	NA	NA	0.283809381	0.093141038	3.047092745	0.002310664	7519.18515	NA	NA	NA	NA	NA	2.146893025	6.63E-28	0.134314884	0.123805409	1.084887042	0.277971688	5147.292231	NA	NA	NA	NA	NA	NA	NA	NA	NA	NA	NA
CEBPB_.SC.150._HepG2_CRE	NA	NA	NA	0.191156541	0.140305693	1.36242897	0.173062546	4402.132163	NA	NA	NA	NA	NA	1.220022731	0.083884477	-0.461231492	0.213971058	-2.155578876	0.031116563	5143.650879	NA	NA	NA	NA	NA	NA	NA	NA	NA	NA	NA
CEBPB_.SC.150._K562_CRE	NA	NA	NA	0.235309348	0.124237032	1.894035498	0.058220298	5081.529767	NA	NA	NA	NA	NA	1.64304389	1.39E-07	0.048989864	0.169090523	0.289725663	0.772026122	5148.381542	NA	NA	NA	NA	NA	NA	NA	NA	NA	NA	NA
CEBPB_HepG2_CRE	NA	NA	NA	0.299532131	0.175789403	1.703925983	0.088394916	2899.197075	NA	NA	NA	NA	NA	1.358565095	0.025794628	-0.297635427	0.247529543	-1.202423853	0.229199352	5146.992748	NA	NA	NA	NA	NA	NA	NA	NA	NA	NA	NA
CEBPB_K562_CRE	NA	NA	NA	0.173928668	0.077438824	2.246013806	0.024703124	11833.1649	NA	NA	NA	NA	NA	1.34718848	1.75E-06	-0.115565824	0.115406759	-1.001378299	0.316643952	5147.457111	NA	NA	NA	NA	NA	NA	NA	NA	NA	NA	NA
CEBPB.1_HepG2_CRE	NA	NA	NA	0.064347214	0.068748959	0.935973653	0.349286753	15861.75606	NA	NA	NA	NA	NA	1.028245056	0.637211342	-0.142589949	0.112014844	-1.272955835	0.203033714	5146.831935	NA	NA	NA	NA	NA	NA	NA	NA	NA	NA	NA
CEBPD_.SC.636._HepG2_CRE	NA	NA	NA	-0.025029893	0.12719672	-0.196780963	0.843998949	4367.272222	NA	NA	NA	NA	NA	2.340576002	1.11E-19	-0.125821377	0.164903091	-0.763001931	0.445462244	5147.881357	NA	NA	NA	NA	NA	NA	NA	NA	NA	NA	NA
CEBPZ_HepG2_CRE	NA	NA	NA	0.360601987	0.402509464	0.895884493	0.370314457	734.1972413	NA	NA	NA	NA	NA	1.976331882	0.020095399	0.169383625	0.495636043	0.341750016	0.732539029	5148.349392	NA	NA	NA	NA	NA	NA	NA	NA	NA	NA	NA
CHD1_.A301.218A._GM12878_CRE	NA	NA	NA	0.462483321	0.103866148	4.452685765	8.48E-06	6027.836234	NA	NA	NA	NA	NA	2.614321322	1.23E-40	-0.011929637	0.125682901	-0.094918535	0.924379534	5148.456346	NA	NA	NA	NA	NA	NA	NA	NA	NA	NA	NA
CHD1_.A301.218A._K562_CRE	NA	NA	NA	0.205421085	0.046821856	4.387290526	1.15E-05	27062.09944	NA	NA	NA	NA	NA	1.31511656	4.47E-12	-0.026693321	0.073315429	-0.36408872	0.71579176	5148.332692	NA	NA	NA	NA	NA	NA	NA	NA	NA	NA	NA
CHD2_.AB68301._K562_CRE	NA	NA	NA	0.152552917	0.109403224	1.3944097	0.163193921	5610.336889	NA	NA	NA	NA	NA	2.162388446	4.58E-22	-0.273325896	0.143830313	-1.900335821	0.057389063	5144.815252	NA	NA	NA	NA	NA	NA	NA	NA	NA	NA	NA
CHD4_Mi2_K562_CRE	NA	NA	NA	0.314427397	0.048646013	6.463579974	1.02E-10	25029.38683	NA	NA	NA	NA	NA	1.293563972	2.43E-10	-0.001360882	0.074592842	-0.018244131	0.985444097	5148.465026	NA	NA	NA	NA	NA	NA	NA	NA	NA	NA	NA
CHD7_.A301.223A.1._K562_CRE	NA	NA	NA	0.363579995	0.04317125	8.42180834	3.71E-17	31115.31594	NA	NA	NA	NA	NA	1.218808448	6.07E-08	-0.000299625	0.068694127	-0.004361721	0.996519862	5148.46534	NA	NA	NA	NA	NA	NA	NA	NA	NA	NA	NA
COREST_.ab24166._K562_CRE	NA	NA	NA	0.212022748	0.08999605	2.355911698	0.018477309	8211.912614	NA	NA	NA	NA	NA	1.695861995	3.27E-15	-0.024047833	0.121505965	-0.197914833	0.843111699	5148.426154	NA	NA	NA	NA	NA	NA	NA	NA	NA	NA	NA
COREST_.sc.30189._K562_CRE	NA	NA	NA	0.211852482	0.067511447	3.138023122	0.001700915	13743.2246	NA	NA	NA	NA	NA	1.415323713	1.46E-11	-0.012372549	0.097283702	-0.127180083	0.898797869	5148.449176	NA	NA	NA	NA	NA	NA	NA	NA	NA	NA	NA
CpG_MIXED_CRE	NA	NA	NA	0.097312539	0.115976036	0.839074542	0.401427481	5056.807609	NA	NA	NA	NA	NA	2.097353848	2.44E-18	-0.468663506	0.155303536	-3.017725912	0.002546791	5139.174119	NA	NA	NA	NA	NA	NA	NA	NA	NA	NA	NA
CTCF_.SC.15914._GM12878_CRE	NA	NA	NA	0.194753227	0.079555867	2.448005845	0.014364933	10821.22015	NA	NA	NA	NA	NA	1.58716136	1.13E-13	0.046739788	0.11397216	0.410098288	0.681733848	5148.297489	NA	NA	NA	NA	NA	NA	NA	NA	NA	NA	NA
CTCF_.SC.15914._GM12878_INS	NA	NA	NA	-0.351595257	0.079681759	-4.412493669	1.02E-05	7852.417353	NA	NA	NA	NA	NA	0.327836679	1.80E-141	-0.162938854	0.08725893	-1.867302902	0.0618593	5144.989616	NA	NA	NA	NA	NA	NA	NA	NA	NA	NA	NA
CTCF_.SC.15914._K562_CRE	NA	NA	NA	0.178786469	0.077497724	2.306989936	0.021055381	11432.27104	NA	NA	NA	NA	NA	1.439716979	2.05E-09	0.023349069	0.112137412	0.208218366	0.835058469	5148.422044	NA	NA	NA	NA	NA	NA	NA	NA	NA	NA	NA
CTCF_.SC.15914._K562_INS	NA	NA	NA	-0.002944706	0.07235343	-0.04069891	0.96753593	9795.721923	NA	NA	NA	NA	NA	0.321737832	4.00E-151	-0.155272231	0.085884587	-1.807917301	0.070619373	5145.20688	NA	NA	NA	NA	NA	NA	NA	NA	NA	NA	NA
CTCF_.SC.5916._HepG2_CRE	NA	NA	NA	0.345470936	0.093259175	3.704417685	0.000211877	8718.991789	NA	NA	NA	NA	NA	1.131310167	0.1029833	-0.001104585	0.137378267	-0.008040461	0.99358471	5148.465294	NA	NA	NA	NA	NA	NA	NA	NA	NA	NA	NA
CTCF_.SC.5916._HepG2_INS	NA	NA	NA	-0.232341221	0.065451802	-3.549806311	0.000385515	10438.79783	NA	NA	NA	NA	NA	0.246636682	7.37E-280	-0.122911659	0.079616942	-1.543787729	0.122639765	5146.087615	NA	NA	NA	NA	NA	NA	NA	NA	NA	NA	NA
CTCF_.SC.5916._K562_CRE	NA	NA	NA	0.444561368	0.101174212	4.394018572	1.11E-05	7251.543695	NA	NA	NA	NA	NA	1.247165122	0.004540902	-0.014377808	0.141375519	-0.101699416	0.918995266	5148.45501	NA	NA	NA	NA	NA	NA	NA	NA	NA	NA	NA
CTCF_.SC.5916._K562_INS	NA	NA	NA	0.046384584	0.055706326	0.832662774	0.405034945	16772.65767	NA	NA	NA	NA	NA	0.257104151	1.91E-277	-0.218124743	0.076267313	-2.860002975	0.00423637	5140.315517	NA	NA	NA	NA	NA	NA	NA	NA	NA	NA	NA
CTCF_HepG2_CRE	NA	NA	NA	0.292309963	0.094987553	3.077350175	0.002088498	8626.167945	NA	NA	NA	NA	NA	1.134036713	0.09829283	-0.034269244	0.140772552	-0.243436973	0.807666905	5148.405988	NA	NA	NA	NA	NA	NA	NA	NA	NA	NA	NA
CTCF_HepG2_INS	NA	NA	NA	-0.363275712	0.069427675	-5.232433758	1.67E-07	9010.544552	NA	NA	NA	NA	NA	0.238601115	1.08E-289	-0.18226353	0.080312605	-2.269426203	0.02324242	5143.330116	NA	NA	NA	NA	NA	NA	NA	NA	NA	NA	NA
CTCF_K562_CRE	NA	NA	NA	0.147278843	0.063382887	2.323637337	0.02014494	16034.1999	NA	NA	NA	NA	NA	1.252500769	6.28E-06	-0.046290087	0.093165261	-0.496859954	0.619287813	5148.218014	NA	NA	NA	NA	NA	NA	NA	NA	NA	NA	NA
CTCF_K562_INS	NA	NA	NA	0.093114053	0.066453236	1.401196682	0.161155266	11792.46828	NA	NA	NA	NA	NA	0.31327717	8.59E-170	-0.119583127	0.083276821	-1.435971323	0.151010502	5146.408686	NA	NA	NA	NA	NA	NA	NA	NA	NA	NA	NA
CTCF.1_K562_CRE	NA	NA	NA	0.228520782	0.090333004	2.529759585	0.011414071	9332.644307	NA	NA	NA	NA	NA	1.179929925	0.018150141	0.014784828	0.131842585	0.112140001	0.910712401	5148.452792	NA	NA	NA	NA	NA	NA	NA	NA	NA	NA	NA
CTCF.1_K562_INS	NA	NA	NA	-0.060164568	0.066900533	-0.899313728	0.368485577	10605.92202	NA	NA	NA	NA	NA	0.259663318	6.31E-246	-0.156620461	0.08188145	-1.912770968	0.055777379	5144.817387	NA	NA	NA	NA	NA	NA	NA	NA	NA	NA	NA
CTCF.2_K562_CRE	NA	NA	NA	0.350387437	0.091362024	3.835154044	0.000125486	8804.681825	NA	NA	NA	NA	NA	1.299056786	0.000220295	0.034503845	0.130181795	0.265043549	0.790975914	5148.395206	NA	NA	NA	NA	NA	NA	NA	NA	NA	NA	NA
CTCF.2_K562_INS	NA	NA	NA	-0.013423283	0.064177135	-0.209159899	0.834323416	12063.89011	NA	NA	NA	NA	NA	0.280442728	9.60E-218	-0.135265119	0.080484204	-1.680641826	0.092832506	5145.64878	NA	NA	NA	NA	NA	NA	NA	NA	NA	NA	NA
CTCFL_.SC.98982._K562_CRE	NA	NA	NA	0.625116227	0.167199109	3.738753335	0.000184935	2958.46211	NA	NA	NA	NA	NA	1.774188783	8.09E-06	0.065157749	0.212614698	0.306459286	0.759254975	5148.37161	NA	NA	NA	NA	NA	NA	NA	NA	NA	NA	NA
CTCFL_.SC.98982._K562_INS	NA	NA	NA	0.059629861	0.045447746	1.312053203	0.189502184	30117.25482	NA	NA	NA	NA	NA	0.229851228	0	-0.413995448	0.07526638	-5.500403354	3.79E-08	5117.972741	NA	NA	NA	NA	NA	NA	NA	NA	NA	NA	NA
D_SEGWAY_K562_CRE_CRE	NA	NA	NA	-0.569733697	0.049264991	-11.56467688	6.22E-31	32500.27994	NA	NA	NA	NA	NA	0.741401728	1.13E-10	-0.098770205	0.093917604	-1.051668709	0.292951572	5147.353549	NA	NA	NA	NA	NA	NA	NA	NA	NA	NA	NA
D_SEGWAY_K562_INS_INS	NA	NA	NA	-0.86907402	0.110438345	-7.869314048	3.57E-15	4634.240202	NA	NA	NA	NA	NA	0.300038284	3.76E-162	0.120103849	0.097171734	1.235995735	0.216460149	5146.933425	NA	NA	NA	NA	NA	NA	NA	NA	NA	NA	NA
DGF_HepG2_CRE	NA	NA	NA	0.376176303	0.051382338	7.321120779	2.46E-13	21645.8646	NA	NA	NA	NA	NA	1.306307844	4.80E-11	-0.142220997	0.077677066	-1.830926487	0.067111516	5145.093476	NA	NA	NA	NA	NA	NA	NA	NA	NA	NA	NA
DGF_K562_CRE	NA	NA	NA	0.314091694	0.059434654	5.284655888	1.26E-07	17284.65201	NA	NA	NA	NA	NA	1.36033284	1.66E-10	0.044624725	0.086986519	0.513007368	0.607946167	5148.20262	NA	NA	NA	NA	NA	NA	NA	NA	NA	NA	NA
DGF.1_HepG2_CRE	NA	NA	NA	0.245610265	0.065360321	3.757788537	0.000171422	14504.70655	NA	NA	NA	NA	NA	1.346571531	5.13E-09	-0.180911829	0.09554625	-1.893447716	0.058298355	5144.847269	NA	NA	NA	NA	NA	NA	NA	NA	NA	NA	NA
DGF.1_K562_CRE	NA	NA	NA	0.282814025	0.053209273	5.315126616	1.07E-07	21080.6932	NA	NA	NA	NA	NA	1.215236773	5.15E-06	0.006329567	0.080218581	0.078904	0.937108982	5148.459134	NA	NA	NA	NA	NA	NA	NA	NA	NA	NA	NA
DGF.2_K562_CRE	NA	NA	NA	0.377014099	0.053723148	7.017721704	2.26E-12	20133.57994	NA	NA	NA	NA	NA	1.344351243	3.33E-12	0.029558196	0.079304021	0.372720012	0.70935684	5148.326582	NA	NA	NA	NA	NA	NA	NA	NA	NA	NA	NA
DHS_clusters_MIXED_CRE	NA	NA	NA	0.267221848	0.041029419	6.512932746	7.37E-11	35964.19259	NA	NA	NA	NA	NA	1.126179781	0.00089332	0.062880094	0.068374082	0.919648089	0.357756688	5147.619356	NA	NA	NA	NA	NA	NA	NA	NA	NA	NA	NA
DHS_K562_CRE	NA	NA	NA	0.503165083	0.064469835	7.804659068	5.97E-15	14300.37028	NA	NA	NA	NA	NA	1.184863581	0.000455839	-0.148281659	0.092184305	-1.608534752	0.107718111	5145.858509	NA	NA	NA	NA	NA	NA	NA	NA	NA	NA	NA
DHS_OCS_Cerebellum_CRE	NA	NA	NA	0.296099264	0.066555826	4.448885689	8.63E-06	13966.75992	NA	NA	NA	NA	NA	1.419872745	1.12E-11	-0.181002156	0.098404255	-1.839373264	0.065860304	5145.051785	NA	NA	NA	NA	NA	NA	NA	NA	NA	NA	NA
DHS.1_K562_CRE	NA	NA	NA	0.459940458	0.06369335	7.221169228	5.15E-13	14740.91009	NA	NA	NA	NA	NA	1.239429695	7.49E-06	0.018920872	0.091516707	0.20674774	0.836206872	5148.422647	NA	NA	NA	NA	NA	NA	NA	NA	NA	NA	NA
DHS.10_K562_CRE	NA	NA	NA	0.230143833	0.06249546	3.682568854	0.000230895	15726.91411	NA	NA	NA	NA	NA	1.50371792	5.10E-17	0.059336396	0.090278112	0.657262258	0.5110123	5148.034335	NA	NA	NA	NA	NA	NA	NA	NA	NA	NA	NA
DHS.11_K562_CRE	NA	NA	NA	0.272698394	0.064933371	4.199664832	2.67E-05	14649.24224	NA	NA	NA	NA	NA	1.51541832	2.15E-16	0.067280057	0.09331172	0.721024727	0.470894302	5147.946826	NA	NA	NA	NA	NA	NA	NA	NA	NA	NA	NA
DHS.12_K562_CRE	NA	NA	NA	0.338957479	0.063441962	5.342796322	9.15E-08	14964.44756	NA	NA	NA	NA	NA	1.541393315	7.13E-19	0.047727392	0.09005321	0.529991015	0.59611816	5148.184988	NA	NA	NA	NA	NA	NA	NA	NA	NA	NA	NA
DHS.2_K562_CRE	NA	NA	NA	0.374657802	0.066026518	5.67435351	1.39E-08	13919.17104	NA	NA	NA	NA	NA	1.321301018	2.69E-08	-0.082353972	0.094676375	-0.86984712	0.384383957	5147.705878	NA	NA	NA	NA	NA	NA	NA	NA	NA	NA	NA
DHS.3_K562_CRE	NA	NA	NA	0.282027099	0.063764465	4.422950932	9.74E-06	14956.16835	NA	NA	NA	NA	NA	1.534600421	1.77E-17	0.027648155	0.091212952	0.303116549	0.761801043	5148.373578	NA	NA	NA	NA	NA	NA	NA	NA	NA	NA	NA
DHS.4_K562_CRE	NA	NA	NA	0.320182499	0.063720597	5.024788139	5.04E-07	15055.75556	NA	NA	NA	NA	NA	1.449895892	1.18E-13	0.023266635	0.092007689	0.252877076	0.800363205	5148.401472	NA	NA	NA	NA	NA	NA	NA	NA	NA	NA	NA
DHS.5_K562_CRE	NA	NA	NA	0.323472957	0.062367579	5.186556282	2.14E-07	15371.186	NA	NA	NA	NA	NA	1.595264325	1.78E-21	0.117767776	0.088733099	1.327213605	0.184438033	5146.710772	NA	NA	NA	NA	NA	NA	NA	NA	NA	NA	NA
DHS.6_K562_CRE	NA	NA	NA	0.28499419	0.064735278	4.402455628	1.07E-05	14540.42296	NA	NA	NA	NA	NA	1.620533346	1.03E-21	0.094262637	0.092004518	1.024543564	0.305578605	5147.419134	NA	NA	NA	NA	NA	NA	NA	NA	NA	NA	NA
DHS.7_K562_CRE	NA	NA	NA	0.257705856	0.062061206	4.152446775	3.29E-05	16018.00313	NA	NA	NA	NA	NA	1.371026846	9.83E-11	0.023927396	0.090343346	0.264849564	0.791125353	5148.395281	NA	NA	NA	NA	NA	NA	NA	NA	NA	NA	NA
DHS.8_K562_CRE	NA	NA	NA	0.188341516	0.063109971	2.984338489	0.002841922	15682.73323	NA	NA	NA	NA	NA	1.394855977	3.18E-11	0.030749667	0.09224418	0.333350753	0.738869533	5148.35437	NA	NA	NA	NA	NA	NA	NA	NA	NA	NA	NA
DHS.9_K562_CRE	NA	NA	NA	0.300784084	0.061370663	4.901105318	9.53E-07	16027.12154	NA	NA	NA	NA	NA	1.471619314	9.56E-16	0.063168875	0.088763148	0.711656541	0.476677485	5147.960114	NA	NA	NA	NA	NA	NA	NA	NA	NA	NA	NA
E.GM_SEGWAY_K562_CRE_CRE	NA	NA	NA	0.188482235	0.086490491	2.179224937	0.029314962	8658.055462	NA	NA	NA	NA	NA	2.200128096	1.59E-33	0.008363931	0.117457406	0.071208205	0.943232051	5148.46029	NA	NA	NA	NA	NA	NA	NA	NA	NA	NA	NA
E.GM_SEGWAY_K562_INS_INS	NA	NA	NA	0.561396979	0.056463464	9.942659209	2.71E-23	22271.82717	NA	NA	NA	NA	NA	0.604323681	3.32E-33	0.092730764	0.083379037	1.112159212	0.266069702	5147.22407	NA	NA	NA	NA	NA	NA	NA	NA	NA	NA	NA
E2F4_GM12878_CRE	NA	NA	NA	0.122539631	0.206626317	0.593049485	0.553148036	1877.634635	NA	NA	NA	NA	NA	3.425683492	2.88E-16	0.054581504	0.249407222	0.218844923	0.826770852	5148.417468	NA	NA	NA	NA	NA	NA	NA	NA	NA	NA	NA
E2F4_K562_CRE	NA	NA	NA	-0.005850734	0.192626795	-0.030373418	0.975769244	2079.280285	NA	NA	NA	NA	NA	3.627183514	3.91E-18	-0.092813029	0.246359593	-0.376738036	0.706368293	5148.323347	NA	NA	NA	NA	NA	NA	NA	NA	NA	NA	NA
E2F6_K562_CRE	NA	NA	NA	0.182206818	0.106515378	1.710615128	0.087152185	5934.911184	NA	NA	NA	NA	NA	1.828605561	8.99E-15	-0.089512881	0.140010824	-0.639328296	0.522609385	5148.055396	NA	NA	NA	NA	NA	NA	NA	NA	NA	NA	NA
E2F6.1_K562_CRE	NA	NA	NA	0.182206818	0.106515378	1.710615128	0.087152185	5934.911184	NA	NA	NA	NA	NA	1.828605561	8.99E-15	-0.089512881	0.140010824	-0.639328296	0.522609385	5148.055396	NA	NA	NA	NA	NA	NA	NA	NA	NA	NA	NA
E2F6.2_K562_CRE	NA	NA	NA	0.042056541	0.146405741	0.287260187	0.773913105	3350.245236	NA	NA	NA	NA	NA	2.451482825	1.54E-17	-0.310029595	0.186807187	-1.659623488	0.09699022	5145.682251	NA	NA	NA	NA	NA	NA	NA	NA	NA	NA	NA
EBF1_.SC.137065._GM12878_CRE	NA	NA	NA	0.646635662	0.086735679	7.455244101	8.97E-14	8658.443104	NA	NA	NA	NA	NA	1.716083222	3.48E-17	0.057361422	0.115581985	0.496283418	0.619694464	5148.219547	NA	NA	NA	NA	NA	NA	NA	NA	NA	NA	NA
EBF1_.SC.137065..1_GM12878_CRE	NA	NA	NA	0.431391492	0.068314806	6.314758308	2.71E-10	13220.36227	NA	NA	NA	NA	NA	1.762706929	3.21E-27	0.15413161	0.094943631	1.623401255	0.104503657	5145.842892	NA	NA	NA	NA	NA	NA	NA	NA	NA	NA	NA
eGFP.FOS_K562_CRE	NA	NA	NA	0.270903994	0.122894077	2.204369819	0.027498346	5564.285237	NA	NA	NA	NA	NA	1.05279235	0.56566185	-0.112938605	0.174594192	-0.64686347	0.51772031	5148.043816	NA	NA	NA	NA	NA	NA	NA	NA	NA	NA	NA
eGFP.GATA2_K562_CRE	NA	NA	NA	0.238993756	0.08382768	2.851012423	0.004358027	10088.78849	NA	NA	NA	NA	NA	1.43349805	1.75E-08	0.009930866	0.117190646	0.084741112	0.93246721	5148.458181	NA	NA	NA	NA	NA	NA	NA	NA	NA	NA	NA
eGFP.HDAC8_K562_CRE	NA	NA	NA	0.320357643	0.144770902	2.212859341	0.026907345	3603.521989	NA	NA	NA	NA	NA	1.63477004	5.39E-06	-0.237487687	0.177977901	-1.334366152	0.182083887	5146.665596	NA	NA	NA	NA	NA	NA	NA	NA	NA	NA	NA
eGFP.JunB_K562_CRE	NA	NA	NA	0.330301026	0.091402228	3.613708697	0.000301848	8215.094038	NA	NA	NA	NA	NA	1.669945121	3.43E-13	0.020608663	0.125576439	0.164112495	0.869642586	5148.438447	NA	NA	NA	NA	NA	NA	NA	NA	NA	NA	NA
eGFP.JunD_K562_CRE	NA	NA	NA	0.258215318	0.067394425	3.831404738	0.000127414	13892.98867	NA	NA	NA	NA	NA	1.296642803	1.07E-06	-0.18413469	0.098162535	-1.875814332	0.060680779	5144.913507	NA	NA	NA	NA	NA	NA	NA	NA	NA	NA	NA
eGFP.NR4A1_K562_CRE	NA	NA	NA	0.385735737	0.214812941	1.795682023	0.072545103	2043.233216	NA	NA	NA	NA	NA	1.043710374	0.806884491	-0.356222146	0.305247148	-1.166995819	0.243212058	5147.06758	NA	NA	NA	NA	NA	NA	NA	NA	NA	NA	NA
Egr.1_GM12878_CRE	NA	NA	NA	0.403133708	0.147015822	2.74211104	0.00610457	3414.752868	NA	NA	NA	NA	NA	2.403324855	5.63E-17	0.054478516	0.180289672	0.302172142	0.76252084	5148.37416	NA	NA	NA	NA	NA	NA	NA	NA	NA	NA	NA
Egr.1_K562_CRE	NA	NA	NA	0.327077467	0.101719172	3.215494786	0.001302199	6499.800725	NA	NA	NA	NA	NA	1.809054726	1.39E-15	-0.019576399	0.134055683	-0.146031844	0.88389625	5148.44402	NA	NA	NA	NA	NA	NA	NA	NA	NA	NA	NA
ELAVL1_GM12878_CRE	NA	NA	NA	0.952566416	0.165785213	5.74578636	9.15E-09	3142.57663	NA	NA	NA	NA	NA	2.846014943	5.18E-14	0.405268088	0.21044738	1.925745468	0.054136164	5144.802668	NA	NA	NA	NA	NA	NA	NA	NA	NA	NA	NA
ELAVL1_K562_CRE	NA	NA	NA	0.972587354	0.191614071	5.075761669	3.86E-07	2485.806135	NA	NA	NA	NA	NA	2.729508277	3.18E-09	0.049412327	0.250618033	0.197161899	0.843700846	5148.42658	NA	NA	NA	NA	NA	NA	NA	NA	NA	NA	NA
ELF1_.SC.631._K562_CRE	NA	NA	NA	0.284477793	0.09794675	2.904412772	0.003679427	6838.471268	NA	NA	NA	NA	NA	1.69854494	1.25E-13	-0.096779003	0.130693151	-0.740505545	0.458993298	5147.915097	NA	NA	NA	NA	NA	NA	NA	NA	NA	NA	NA
ELK1_.1277.1._GM12878_CRE	NA	NA	NA	0.314219643	0.110010152	2.856278606	0.004286388	5599.764076	NA	NA	NA	NA	NA	2.238844908	1.58E-24	0.063614612	0.137041179	0.464200708	0.642503954	5148.250221	NA	NA	NA	NA	NA	NA	NA	NA	NA	NA	NA
ERRA_HepG2_CRE	NA	NA	NA	1.040219025	1.250144339	0.832079139	0.405364276	111.4281549	NA	NA	NA	NA	NA	1.232582841	0.679327796	-1.428285144	1.284964278	-1.111536849	0.266337338	5147.259326	NA	NA	NA	NA	NA	NA	NA	NA	NA	NA	NA
ETS1_GM12878_CRE	NA	NA	NA	0.566110902	0.17575927	3.220944776	0.001277688	2551.742791	NA	NA	NA	NA	NA	2.57748816	1.93E-13	-0.293963751	0.205854672	-1.428015936	0.153287272	5146.405145	NA	NA	NA	NA	NA	NA	NA	NA	NA	NA	NA
ETS1_K562_CRE	NA	NA	NA	0.201047333	0.147024702	1.36743915	0.171487698	3304.050226	NA	NA	NA	NA	NA	2.664415284	4.27E-20	-0.287899017	0.181010534	-1.590509736	0.111719953	5145.914635	NA	NA	NA	NA	NA	NA	NA	NA	NA	NA	NA
ETS1.1_GM12878_CRE	NA	NA	NA	0.532790589	0.240387639	2.216380969	0.026665422	1505.93974	NA	NA	NA	NA	NA	3.349412754	7.47E-12	0.192273946	0.280750588	0.684856787	0.493434297	5147.995842	NA	NA	NA	NA	NA	NA	NA	NA	NA	NA	NA
EZH2_.39875._K562_CRE	NA	NA	NA	0.034487892	0.042867943	0.804514732	0.421099764	33621.98264	NA	NA	NA	NA	NA	0.798794054	6.93E-10	-0.084518541	0.069934967	-1.208530499	0.226843272	5147.002886	NA	NA	NA	NA	NA	NA	NA	NA	NA	NA	NA
F0_SEGWAY_K562_CRE_CRE	NA	NA	NA	-0.45841294	0.043185726	-10.61491803	2.54E-26	35739.64261	NA	NA	NA	NA	NA	0.891010697	0.003543076	-0.080909547	0.07647809	-1.057944129	0.290080915	5147.343443	NA	NA	NA	NA	NA	NA	NA	NA	NA	NA	NA
F0_SEGWAY_K562_INS_INS	NA	NA	NA	-1.026255332	0.11107234	-9.239522045	2.48E-20	4868.29244	NA	NA	NA	NA	NA	0.312404771	2.45E-144	0.194964447	0.0996348	1.95679067	0.050372084	5144.61695	NA	NA	NA	NA	NA	NA	NA	NA	NA	NA	NA
F1_SEGWAY_K562_CRE_CRE	NA	NA	NA	-0.77894138	0.045818537	-17.00057282	8.13E-65	34412.53404	NA	NA	NA	NA	NA	0.783929894	1.72E-08	0.05306297	0.086073479	0.616484545	0.537574769	5148.086046	NA	NA	NA	NA	NA	NA	NA	NA	NA	NA	NA
F1_SEGWAY_K562_INS_INS	NA	NA	NA	-1.040644003	0.09705208	-10.72253172	7.98E-27	5520.263975	NA	NA	NA	NA	NA	0.283646914	1.71E-195	0.135823542	0.092716425	1.464935067	0.142938634	5146.312407	NA	NA	NA	NA	NA	NA	NA	NA	NA	NA	NA
FAIRE_K562_CRE	NA	NA	NA	0.241652994	0.080326201	3.008395662	0.00262631	12116.59785	NA	NA	NA	NA	NA	1.145308798	0.050087658	0.055208118	0.125296888	0.440618431	0.659489257	5148.271753	NA	NA	NA	NA	NA	NA	NA	NA	NA	NA	NA
FAIRE.1_K562_CRE	NA	NA	NA	0.305039404	0.078158655	3.902823094	9.51E-05	12321.64747	NA	NA	NA	NA	NA	1.280591304	0.000122407	0.213521526	0.117707619	1.813999192	0.06967785	5145.201662	NA	NA	NA	NA	NA	NA	NA	NA	NA	NA	NA
FAIRE.2_K562_CRE	NA	NA	NA	0.306561466	0.064931134	4.721332418	2.34E-06	14884.19814	NA	NA	NA	NA	NA	1.525193521	1.07E-16	0.137613296	0.093363366	1.473953891	0.140494006	5146.302681	NA	NA	NA	NA	NA	NA	NA	NA	NA	NA	NA
FOSL1_.SC.183._K562_CRE	NA	NA	NA	0.662857942	0.195004219	3.399197949	0.000675838	2434.61665	NA	NA	NA	NA	NA	1.511838581	0.004692123	-0.055515828	0.269467124	-0.206020784	0.836774676	5148.422756	NA	NA	NA	NA	NA	NA	NA	NA	NA	NA	NA
FOSL2_HepG2_CRE	NA	NA	NA	0.386923749	0.107618939	3.595312788	0.000324002	6452.477273	NA	NA	NA	NA	NA	1.471920453	9.10E-06	-0.166345713	0.148312421	-1.121589895	0.26203685	5147.197416	NA	NA	NA	NA	NA	NA	NA	NA	NA	NA	NA
FOXA1_.SC.101058._HepG2_CRE	NA	NA	NA	0.206354865	0.095911792	2.151506717	0.031436226	8469.289881	NA	NA	NA	NA	NA	1.272337477	0.002198351	-0.026387658	0.143592706	-0.1837674	0.854195931	5148.431543	NA	NA	NA	NA	NA	NA	NA	NA	NA	NA	NA
FOXA1_.SC.6553._HepG2_CRE	NA	NA	NA	0.10988877	0.094428171	1.16372867	0.244533987	9014.659985	NA	NA	NA	NA	NA	1.184734798	0.034060516	0.012008719	0.144895197	0.082878652	0.933948029	5148.458494	NA	NA	NA	NA	NA	NA	NA	NA	NA	NA	NA
FOXA2_.SC.6554._HepG2_CRE	NA	NA	NA	0.202683683	0.092135816	2.199835964	0.027818535	9230.226248	NA	NA	NA	NA	NA	1.132131155	0.105215329	-0.03170728	0.139190759	-0.227797306	0.819803821	5148.413384	NA	NA	NA	NA	NA	NA	NA	NA	NA	NA	NA
FOXM1_.SC.502._GM12878_CRE	NA	NA	NA	0.580277227	0.088150517	6.582800008	4.62E-11	8223.849009	NA	NA	NA	NA	NA	2.092411441	1.36E-30	0.15798619	0.11238463	1.405763312	0.15979442	5146.498126	NA	NA	NA	NA	NA	NA	NA	NA	NA	NA	NA
GABP_K562_CRE	NA	NA	NA	0.171502472	0.128514716	1.334496761	0.182041108	4287.207662	NA	NA	NA	NA	NA	2.271848011	2.37E-19	-0.08892608	0.159308481	-0.55820054	0.576707452	5148.153119	NA	NA	NA	NA	NA	NA	NA	NA	NA	NA	NA
GATA.1_K562_CRE	NA	NA	NA	0.532974182	0.559875511	0.951951232	0.341121715	412.4894052	NA	NA	NA	NA	NA	1.041641938	0.863590935	0.266047097	0.818984704	0.324849897	0.745294679	5148.360524	NA	NA	NA	NA	NA	NA	NA	NA	NA	NA	NA
GATA.2_K562_CRE	NA	NA	NA	0.166842145	0.278938045	0.598133342	0.549750965	1423.83723	NA	NA	NA	NA	NA	1.240942102	0.260197353	0.307810798	0.384129048	0.801321326	0.422945648	5147.831288	NA	NA	NA	NA	NA	NA	NA	NA	NA	NA	NA
GATA2_.SC.267._K562_CRE	NA	NA	NA	0.440060813	0.165411946	2.660393187	0.007804948	3441.343629	NA	NA	NA	NA	NA	1.256621347	0.071406749	0.221668108	0.231913719	0.95582145	0.339162449	5147.559554	NA	NA	NA	NA	NA	NA	NA	NA	NA	NA	NA
GCN5_GM12878_CRE	NA	NA	NA	0.288621529	0.36287059	0.795384187	0.426390055	727.9786393	NA	NA	NA	NA	NA	3.349673157	9.66E-06	0.16342784	0.395955624	0.412742817	0.679795051	5148.29462	NA	NA	NA	NA	NA	NA	NA	NA	NA	NA	NA
GE0_SEGWAY_K562_CRE_CRE	NA	NA	NA	0.474669356	0.043720836	10.85682239	1.85E-27	31310.63338	NA	NA	NA	NA	NA	1.93478712	1.58E-66	0.222477096	0.069812587	3.186776262	0.00143868	5138.328155	NA	NA	NA	NA	NA	NA	NA	NA	NA	NA	NA
GE0_SEGWAY_K562_INS_INS	NA	NA	NA	-0.068422204	0.099980047	-0.684358592	0.493748757	5150.806809	NA	NA	NA	NA	NA	0.380909503	1.15E-89	0.310081962	0.110269731	2.812031545	0.004922967	5140.4873	NA	NA	NA	NA	NA	NA	NA	NA	NA	NA	NA
GE1_SEGWAY_K562_CRE_CRE	NA	NA	NA	0.886381983	0.053067334	16.70296812	1.25E-62	19834.69452	NA	NA	NA	NA	NA	2.321836974	1.90E-81	0.181868346	0.074908766	2.427864674	0.015188009	5142.595151	NA	NA	NA	NA	NA	NA	NA	NA	NA	NA	NA
GE1_SEGWAY_K562_INS_INS	NA	NA	NA	0.79660552	0.056053681	14.21147558	7.78E-46	22182.42874	NA	NA	NA	NA	NA	0.48809583	4.37E-71	0.130853906	0.085078669	1.538034252	0.12404024	5146.088007	NA	NA	NA	NA	NA	NA	NA	NA	NA	NA	NA
GE2_SEGWAY_K562_CRE_CRE	NA	NA	NA	1.255222074	0.081096684	15.47809369	4.88E-54	9224.713826	NA	NA	NA	NA	NA	2.113164952	2.85E-34	-0.040696023	0.101105446	-0.402510697	0.687308218	5148.303068	NA	NA	NA	NA	NA	NA	NA	NA	NA	NA	NA
GE2_SEGWAY_K562_INS_INS	NA	NA	NA	0.6658849	0.046710592	14.25554389	4.14E-46	31602.50225	NA	NA	NA	NA	NA	0.430279999	1.70E-120	-0.044546346	0.07176893	-0.620691241	0.534802794	5148.080371	NA	NA	NA	NA	NA	NA	NA	NA	NA	NA	NA
GM0_SEGWAY_K562_CRE_CRE	NA	NA	NA	0.420517048	0.0614315	6.845299995	7.63E-12	17014.82725	NA	NA	NA	NA	NA	1.175357519	0.001392458	0.001778855	0.09124848	0.019494624	0.984446526	5148.464979	NA	NA	NA	NA	NA	NA	NA	NA	NA	NA	NA
GM0_SEGWAY_K562_INS_INS	NA	NA	NA	0.571826882	0.057938105	9.86961656	5.64E-23	20009.47862	NA	NA	NA	NA	NA	0.386789067	2.75E-112	0.024202097	0.088411686	0.273743189	0.784281985	5148.390365	NA	NA	NA	NA	NA	NA	NA	NA	NA	NA	NA
GM1_SEGWAY_K562_CRE_CRE	NA	NA	NA	0.474355408	0.068178152	6.957586803	3.46E-12	13498.67771	NA	NA	NA	NA	NA	1.080315663	0.145903304	-0.190540332	0.097734278	-1.949575282	0.051226762	5144.625289	NA	NA	NA	NA	NA	NA	NA	NA	NA	NA	NA
GM1_SEGWAY_K562_INS_INS	NA	NA	NA	0.615263227	0.05426277	11.33858853	8.45E-30	23031.35239	NA	NA	NA	NA	NA	0.393736755	4.67E-115	-0.145115689	0.080608277	-1.800257908	0.071819924	5145.236816	NA	NA	NA	NA	NA	NA	NA	NA	NA	NA	NA
GRp20_HepG2_CRE	NA	NA	NA	16.69662864	1398.917218	0.011935394	0.990477159	75.35958819	NA	NA	NA	NA	NA	2.465580483	0.24528919	-0.67364644	1.018031605	-0.661714663	0.508154106	5148.03479	NA	NA	NA	NA	NA	NA	NA	NA	NA	NA	NA
GS_SEGWAY_K562_CRE_CRE	NA	NA	NA	0.22178526	0.090040306	2.463177529	0.013771171	7832.764795	NA	NA	NA	NA	NA	2.083309	2.97E-30	-0.081900346	0.118008776	-0.69401911	0.487670224	5147.982218	NA	NA	NA	NA	NA	NA	NA	NA	NA	NA	NA
GS_SEGWAY_K562_INS_INS	NA	NA	NA	0.700030127	0.057798516	12.11155883	9.17E-34	22794.68436	NA	NA	NA	NA	NA	0.711365674	8.09E-15	0.145196261	0.087940453	1.65107475	0.098723312	5145.721499	NA	NA	NA	NA	NA	NA	NA	NA	NA	NA	NA
GTF2B_K562_CRE	NA	NA	NA	0.011232859	0.167677967	0.06699067	0.946589131	2637.225631	NA	NA	NA	NA	NA	3.29892459	1.00E-21	-0.446154268	0.208723556	-2.137536727	0.032554362	5143.851064	NA	NA	NA	NA	NA	NA	NA	NA	NA	NA	NA
GTF2F1_.AB28179._K562_CRE	NA	NA	NA	0.076678655	0.132608413	0.578233716	0.563106339	3986.287	NA	NA	NA	NA	NA	2.667575251	2.23E-25	-0.090489867	0.16422492	-0.551011792	0.581625591	5148.161139	NA	NA	NA	NA	NA	NA	NA	NA	NA	NA	NA
H2A.Z_K562_CRE	NA	NA	NA	0.032582019	0.051256189	0.635669943	0.524991571	23279.79485	NA	NA	NA	NA	NA	1.274797954	4.30E-09	0.006495051	0.079476742	0.081722667	0.934867253	5148.458682	NA	NA	NA	NA	NA	NA	NA	NA	NA	NA	NA
H3K27ac_K562_CRE	NA	NA	NA	0.291547589	0.062308057	4.679131477	2.88E-06	15031.15868	NA	NA	NA	NA	NA	1.992427024	4.07E-45	0.018866972	0.087701955	0.215126016	0.829669071	5148.419112	NA	NA	NA	NA	NA	NA	NA	NA	NA	NA	NA
H3K27me3_GM12878_CRE	NA	NA	NA	-0.652388406	0.04459079	-14.63056384	1.79E-48	35075.29611	NA	NA	NA	NA	NA	0.468057129	6.35E-88	-0.137483254	0.078386264	-1.753920227	0.079444177	5145.374237	NA	NA	NA	NA	NA	NA	NA	NA	NA	NA	NA
H3K27me3_K562_CRE	NA	NA	NA	-0.205382597	0.048346777	-4.24811349	2.16E-05	29801.61708	NA	NA	NA	NA	NA	0.581322593	6.77E-41	-0.132122973	0.0824054	-1.603329063	0.108862023	5145.880112	NA	NA	NA	NA	NA	NA	NA	NA	NA	NA	NA
H3K27me3.1_K562_CRE	NA	NA	NA	0.474704175	0.566221408	0.838372002	0.401821809	427.9477834	NA	NA	NA	NA	NA	1.479734062	0.434002493	0.739648697	0.763967721	0.968167473	0.332960737	5147.545391	NA	NA	NA	NA	NA	NA	NA	NA	NA	NA	NA
H3K27me3B_K562_CRE	NA	NA	NA	-0.009416608	0.074299835	-0.126737934	0.899147821	15211.38887	NA	NA	NA	NA	NA	0.480920932	7.37E-39	-0.136889113	0.124829285	-1.096610566	0.272811667	5147.250215	NA	NA	NA	NA	NA	NA	NA	NA	NA	NA	NA
H3K27me3B.1_K562_CRE	NA	NA	NA	-0.009416608	0.074299835	-0.126737934	0.899147821	15211.38887	NA	NA	NA	NA	NA	0.480920932	7.37E-39	-0.136889113	0.124829285	-1.096610566	0.272811667	5147.250215	NA	NA	NA	NA	NA	NA	NA	NA	NA	NA	NA
H3K36me3_K562_CRE	NA	NA	NA	0.808911494	0.044908825	18.01230582	1.56E-72	26043.66296	NA	NA	NA	NA	NA	2.932595735	4.66E-178	0.165077742	0.068306489	2.416721232	0.015661006	5142.635304	NA	NA	NA	NA	NA	NA	NA	NA	NA	NA	NA
H3K36me3.1_K562_CRE	NA	NA	NA	1.012884299	0.09443789	10.72540162	7.74E-27	7264.493632	NA	NA	NA	NA	NA	2.429309202	1.06E-35	0.037430833	0.115155015	0.325047356	0.745145231	5148.35983	NA	NA	NA	NA	NA	NA	NA	NA	NA	NA	NA
H3K4me1_K562_CRE	NA	NA	NA	0.348870376	0.048606682	7.177416051	7.10E-13	23717.52948	NA	NA	NA	NA	NA	1.528239325	7.37E-27	-0.005466418	0.073547223	-0.074325277	0.940751564	5148.459834	NA	NA	NA	NA	NA	NA	NA	NA	NA	NA	NA
H3K4me1.1_GM12878_CRE	NA	NA	NA	0.461977477	0.046187535	10.00221123	1.49E-23	25584.71953	NA	NA	NA	NA	NA	1.780679152	1.27E-53	0.071008177	0.070881227	1.001791024	0.316444533	5147.463246	NA	NA	NA	NA	NA	NA	NA	NA	NA	NA	NA
H3K4me1.1_K562_CRE	NA	NA	NA	0.443427791	0.065343679	6.786085466	1.15E-11	13642.85205	NA	NA	NA	NA	NA	1.466137611	4.48E-15	-0.150160464	0.090656476	-1.656367752	0.097647367	5145.703141	NA	NA	NA	NA	NA	NA	NA	NA	NA	NA	NA
H3K4me1.2_K562_CRE	NA	NA	NA	0.443427791	0.065343679	6.786085466	1.15E-11	13642.85205	NA	NA	NA	NA	NA	1.466137611	4.48E-15	-0.150160464	0.090656476	-1.656367752	0.097647367	5145.703141	NA	NA	NA	NA	NA	NA	NA	NA	NA	NA	NA
H3K4me2_K562_CRE	NA	NA	NA	0.187731732	0.062694065	2.994409952	0.002749762	14913.15179	NA	NA	NA	NA	NA	1.785600756	7.74E-34	-0.036412994	0.090182623	-0.403769512	0.686382218	5148.30209	NA	NA	NA	NA	NA	NA	NA	NA	NA	NA	NA
H3K4me3_K562_CRE	NA	NA	NA	0.171261876	0.06444069	2.657666694	0.007868367	14250.11843	NA	NA	NA	NA	NA	1.901556321	1.04E-37	-0.074814035	0.092219291	-0.811262313	0.417215048	5147.805052	NA	NA	NA	NA	NA	NA	NA	NA	NA	NA	NA
H3K4me3.1_GM12878_CRE	NA	NA	NA	0.393834875	0.052431139	7.511469023	5.85E-14	19879.36504	NA	NA	NA	NA	NA	2.059037279	5.92E-69	-0.026792573	0.077037739	-0.347785042	0.728001624	5148.344288	NA	NA	NA	NA	NA	NA	NA	NA	NA	NA	NA
H3K4me3.1_K562_CRE	NA	NA	NA	0.162737194	0.09212451	1.766491821	0.077313373	7505.2727	NA	NA	NA	NA	NA	2.341035457	8.94E-38	0.033003427	0.120320976	0.27429487	0.783858026	5148.390196	NA	NA	NA	NA	NA	NA	NA	NA	NA	NA	NA
H3K4me3.2_K562_CRE	NA	NA	NA	0.102805684	0.098896463	1.039528417	0.298559049	6587.938822	NA	NA	NA	NA	NA	2.287707256	6.32E-32	-0.134781513	0.127595461	-1.056319022	0.290822488	5147.344215	NA	NA	NA	NA	NA	NA	NA	NA	NA	NA	NA
H3K4me3.3_K562_CRE	NA	NA	NA	0.138595068	0.089257197	1.552760693	0.120480316	8015.782177	NA	NA	NA	NA	NA	2.226843089	3.69E-34	0.040440285	0.119249535	0.339123207	0.734516917	5148.350489	NA	NA	NA	NA	NA	NA	NA	NA	NA	NA	NA
H3K4me3.4_K562_CRE	NA	NA	NA	0.144133607	0.097181085	1.483144662	0.13803598	6773.072315	NA	NA	NA	NA	NA	2.363062261	9.95E-36	-0.057864891	0.125365131	-0.461570861	0.644389095	5148.251918	NA	NA	NA	NA	NA	NA	NA	NA	NA	NA	NA
H3K4me3.5_K562_CRE	NA	NA	NA	0.030472332	0.094527611	0.322364347	0.747176691	7216.324026	NA	NA	NA	NA	NA	2.319210622	1.79E-35	0.03780717	0.124874681	0.302760891	0.76207209	5148.373784	NA	NA	NA	NA	NA	NA	NA	NA	NA	NA	NA
H3K4me3.6_K562_CRE	NA	NA	NA	0.061558752	0.103803268	0.59303289	0.553159141	5994.691884	NA	NA	NA	NA	NA	2.633057913	4.27E-40	0.018640522	0.132181778	0.141021874	0.887852662	5148.44548	NA	NA	NA	NA	NA	NA	NA	NA	NA	NA	NA
H3K4me3B_K562_CRE	NA	NA	NA	0.058628461	0.114420964	0.512392652	0.608376232	4965.189826	NA	NA	NA	NA	NA	3.222617773	5.57E-49	-0.118804116	0.142018271	-0.836541067	0.402850584	5147.76367	NA	NA	NA	NA	NA	NA	NA	NA	NA	NA	NA
H3K4me3B.1_K562_CRE	NA	NA	NA	0.058628461	0.114420964	0.512392652	0.608376232	4965.189826	NA	NA	NA	NA	NA	3.222617773	5.57E-49	-0.118804116	0.142018271	-0.836541067	0.402850584	5147.76367	NA	NA	NA	NA	NA	NA	NA	NA	NA	NA	NA
H3K79me2_K562_CRE	NA	NA	NA	0.395548992	0.054800399	7.217994728	5.28E-13	18540.17167	NA	NA	NA	NA	NA	2.552107403	5.98E-95	0.063941231	0.078432104	0.815243086	0.414933179	5147.802064	NA	NA	NA	NA	NA	NA	NA	NA	NA	NA	NA
H3K9ac_K562_CRE	NA	NA	NA	0.238510312	0.060033584	3.972948079	7.10E-05	16130.46178	NA	NA	NA	NA	NA	1.973312306	2.57E-47	-0.031134496	0.08631217	-0.360719654	0.718309031	5148.335079	NA	NA	NA	NA	NA	NA	NA	NA	NA	NA	NA
H3K9acB_K562_CRE	NA	NA	NA	0.237839108	0.090457066	2.629303796	0.008555989	7605.766088	NA	NA	NA	NA	NA	2.014408968	7.01E-27	-0.251991268	0.118253618	-2.130939178	0.033094153	5143.872635	NA	NA	NA	NA	NA	NA	NA	NA	NA	NA	NA
H3K9acB.1_K562_CRE	NA	NA	NA	0.237839108	0.090457066	2.629303796	0.008555989	7605.766088	NA	NA	NA	NA	NA	2.014408968	7.01E-27	-0.251991268	0.118253618	-2.130939178	0.033094153	5143.872635	NA	NA	NA	NA	NA	NA	NA	NA	NA	NA	NA
H3K9me1_K562_CRE	NA	NA	NA	0.361864526	0.042761539	8.462383054	2.62E-17	31734.639	NA	NA	NA	NA	NA	1.435118853	2.06E-23	0.112513951	0.068063882	1.653063981	0.098317843	5145.735067	NA	NA	NA	NA	NA	NA	NA	NA	NA	NA	NA
H3K9me1_SEGWAY_K562_CRE_CRE	NA	NA	NA	0.229561156	0.045648549	5.028881815	4.93E-07	30346.55993	NA	NA	NA	NA	NA	1.025501031	0.535715465	-0.08191872	0.074327485	-1.102132265	0.270404174	5147.247658	NA	NA	NA	NA	NA	NA	NA	NA	NA	NA	NA
H3K9me1_SEGWAY_K562_INS_INS	NA	NA	NA	-0.915149531	0.15494072	-5.906449459	3.50E-09	3122.547535	NA	NA	NA	NA	NA	0.384509239	8.67E-79	0.249904545	0.116944669	2.136946869	0.032602313	5143.871409	NA	NA	NA	NA	NA	NA	NA	NA	NA	NA	NA
H3K9me3_K562_CRE	NA	NA	NA	-0.168649339	0.046930098	-3.593628559	0.000326105	31704.66535	NA	NA	NA	NA	NA	0.971366637	0.509833021	-0.05950527	0.080323308	-0.740821956	0.458801401	5147.915315	NA	NA	NA	NA	NA	NA	NA	NA	NA	NA	NA
H4K20me1_K562_CRE	NA	NA	NA	0.151698785	0.043179668	3.513199399	0.000442745	32308.93913	NA	NA	NA	NA	NA	1.160671089	4.66E-05	0.059237508	0.06914837	0.856672519	0.391625895	5147.732059	NA	NA	NA	NA	NA	NA	NA	NA	NA	NA	NA
HDAC1_.SC.6298._K562_CRE	NA	NA	NA	0.157811225	0.04644148	3.398066262	0.00067864	27569.78827	NA	NA	NA	NA	NA	1.15468668	0.00020531	-0.057080928	0.073659463	-0.774930007	0.43838102	5147.863768	NA	NA	NA	NA	NA	NA	NA	NA	NA	NA	NA
HDAC2_.A300.705A._K562_CRE	NA	NA	NA	0.260651188	0.046252527	5.635393469	1.75E-08	27240.87236	NA	NA	NA	NA	NA	1.21645575	2.83E-07	-0.157716695	0.072812043	-2.166079789	0.03030509	5143.748804	NA	NA	NA	NA	NA	NA	NA	NA	NA	NA	NA
HDAC2_.SC.6296._HepG2_CRE	NA	NA	NA	0.09948769	0.108842	0.914056062	0.360687388	6069.050669	NA	NA	NA	NA	NA	1.588175692	2.96E-08	-0.126588618	0.151828955	-0.833758075	0.404417325	5147.766689	NA	NA	NA	NA	NA	NA	NA	NA	NA	NA	NA
HDAC2_.SC.6296._K562_CRE	NA	NA	NA	0.205914326	0.139958949	1.471248012	0.141224057	3770.401099	NA	NA	NA	NA	NA	1.638634982	9.52E-07	-0.245448783	0.187325627	-1.31027872	0.190101564	5146.731978	NA	NA	NA	NA	NA	NA	NA	NA	NA	NA	NA
HDAC6_.A301.341A._K562_CRE	NA	NA	NA	0.095056421	0.0446865	2.127184297	0.033404773	30372.46833	NA	NA	NA	NA	NA	1.094209282	0.017364301	-0.069374652	0.071379762	-0.971909273	0.331095686	5147.519004	NA	NA	NA	NA	NA	NA	NA	NA	NA	NA	NA
HEY1_HepG2_CRE	NA	NA	NA	0.194353306	0.102044063	1.904601802	0.056831852	6321.992353	NA	NA	NA	NA	NA	2.190543857	2.04E-26	-0.154914582	0.132460872	-1.169512013	0.242197404	5147.090421	NA	NA	NA	NA	NA	NA	NA	NA	NA	NA	NA
HEY1_K562_CRE	NA	NA	NA	0.249612846	0.110916109	2.250465218	0.024419429	5345.636441	NA	NA	NA	NA	NA	2.659752095	1.70E-35	-0.175140109	0.138384701	-1.265603117	0.20565521	5146.85616	NA	NA	NA	NA	NA	NA	NA	NA	NA	NA	NA
HMGN3_K562_CRE	NA	NA	NA	0.318324607	0.099188381	3.209293304	0.001330617	6594.049247	NA	NA	NA	NA	NA	2.05233755	1.97E-24	-0.071977203	0.129029044	-0.557837219	0.576955545	5148.153439	NA	NA	NA	NA	NA	NA	NA	NA	NA	NA	NA
HNF4A_.SC.8987._HepG2_CRE	NA	NA	NA	0.223720981	0.121078854	1.847729596	0.06464147	5683.705472	NA	NA	NA	NA	NA	1.169936603	0.100027701	-0.063829523	0.180117155	-0.35437781	0.723055762	5148.339352	NA	NA	NA	NA	NA	NA	NA	NA	NA	NA	NA
HNF4A_HepG2_CRE	NA	NA	NA	0.048630959	0.220687102	0.220361583	0.825589562	1952.821656	NA	NA	NA	NA	NA	1.547127051	0.006625214	-0.001512807	0.320623668	-0.004718326	0.996235335	5148.465337	NA	NA	NA	NA	NA	NA	NA	NA	NA	NA	NA
HNF4G_.SC.6558._HepG2_CRE	NA	NA	NA	0.220316653	0.133518226	1.650086734	0.098925198	4586.819336	NA	NA	NA	NA	NA	1.304784206	0.010027083	-0.28109304	0.193850493	-1.450050688	0.147044385	5146.325134	NA	NA	NA	NA	NA	NA	NA	NA	NA	NA	NA
HSF1_HepG2_CRE	NA	NA	NA	-0.181647972	0.750719183	-0.241965273	0.808807072	213.1172301	NA	NA	NA	NA	NA	2.775899379	0.039369942	-0.1511291	0.93923314	-0.160906907	0.872166722	5148.439271	NA	NA	NA	NA	NA	NA	NA	NA	NA	NA	NA
IKZF1_.IkN._.UCLA._GM12878_CRE	NA	NA	NA	0.75668315	0.115536623	6.549292626	5.78E-11	5697.821325	NA	NA	NA	NA	NA	1.497846188	5.26E-06	0.109100987	0.152509564	0.715371439	0.474379556	5147.956263	NA	NA	NA	NA	NA	NA	NA	NA	NA	NA	NA
Ini1_K562_CRE	NA	NA	NA	0.197529384	0.77029979	0.256431828	0.797617414	259.0581955	NA	NA	NA	NA	NA	3.288798271	0.059444811	12.75004124	159.9252492	0.079725005	0.936455972	5142.153403	NA	NA	NA	NA	NA	NA	NA	NA	NA	NA	NA
IRF1_K562_CRE	NA	NA	NA	0.040467436	0.365548094	0.110703451	0.911851509	827.183083	NA	NA	NA	NA	NA	2.355183174	0.001806015	0.330114182	0.459133281	0.718994234	0.472144472	5147.949949	NA	NA	NA	NA	NA	NA	NA	NA	NA	NA	NA
IRF1.1_K562_CRE	NA	NA	NA	0.073671168	0.105050434	0.701293322	0.48311998	6408.433393	NA	NA	NA	NA	NA	2.194624598	1.31E-22	-0.166017477	0.144113947	-1.151987578	0.249326178	5147.130123	NA	NA	NA	NA	NA	NA	NA	NA	NA	NA	NA
IRF1.2_K562_CRE	NA	NA	NA	-0.003567471	0.099956048	-0.035690397	0.971529228	6926.564305	NA	NA	NA	NA	NA	2.400484338	1.51E-30	0.107565339	0.13410854	0.802076727	0.422508576	5147.823299	NA	NA	NA	NA	NA	NA	NA	NA	NA	NA	NA
IRF1.3_K562_CRE	NA	NA	NA	0.206537566	0.154222904	1.339214606	0.180500819	3064.303845	NA	NA	NA	NA	NA	2.956414164	6.91E-24	-0.041587319	0.187817614	-0.221423958	0.82476234	5148.416326	NA	NA	NA	NA	NA	NA	NA	NA	NA	NA	NA
IRF4_.SC.6059._GM12878_CRE	NA	NA	NA	0.839146765	0.115791751	7.247034093	4.26E-13	5374.146003	NA	NA	NA	NA	NA	1.899428286	3.29E-13	0.095809899	0.144752579	0.661887337	0.508043428	5148.028459	NA	NA	NA	NA	NA	NA	NA	NA	NA	NA	NA
JunD_K562_CRE	NA	NA	NA	0.198331131	0.070855845	2.799079338	0.005124854	12730.12081	NA	NA	NA	NA	NA	1.534401588	6.13E-15	0.007236099	0.101582425	0.071233771	0.943211704	5148.460286	NA	NA	NA	NA	NA	NA	NA	NA	NA	NA	NA
JunD.1_HepG2_CRE	NA	NA	NA	0.115962052	0.135985876	0.852750708	0.393797564	4327.747464	NA	NA	NA	NA	NA	1.35971505	0.005600792	-0.351173105	0.195680398	-1.794625874	0.072713328	5145.187796	NA	NA	NA	NA	NA	NA	NA	NA	NA	NA	NA
KAP1_K562_CRE	NA	NA	NA	0.185424914	0.151136309	1.226872058	0.219870682	4021.272958	NA	NA	NA	NA	NA	1.826595777	3.34E-06	0.332333566	0.210713904	1.577179104	0.11475432	5145.988333	NA	NA	NA	NA	NA	NA	NA	NA	NA	NA	NA
L0_SEGWAY_K562_CRE_CRE	NA	NA	NA	-0.353091987	0.045398061	-7.777688807	7.39E-15	34047.14731	NA	NA	NA	NA	NA	0.770652934	1.85E-10	-0.006954322	0.080244955	-0.086663664	0.930938859	5148.457846	NA	NA	NA	NA	NA	NA	NA	NA	NA	NA	NA
L0_SEGWAY_K562_INS_INS	NA	NA	NA	-0.822555	0.126227081	-6.516470135	7.20E-11	3988.769675	NA	NA	NA	NA	NA	0.344147526	2.44E-111	0.362848331	0.105675568	3.433606631	0.000595608	5136.546059	NA	NA	NA	NA	NA	NA	NA	NA	NA	NA	NA
L1_SEGWAY_K562_CRE_CRE	NA	NA	NA	-0.550532008	0.043668225	-12.60715318	1.93E-36	35557.64486	NA	NA	NA	NA	NA	0.688018584	4.93E-22	-0.028867537	0.078121189	-0.369522495	0.711738309	5148.328696	NA	NA	NA	NA	NA	NA	NA	NA	NA	NA	NA
L1_SEGWAY_K562_INS_INS	NA	NA	NA	-0.954201291	0.101804148	-9.372911713	7.06E-21	5390.360105	NA	NA	NA	NA	NA	0.283348642	1.61E-175	0.085292182	0.095965017	0.888784108	0.374119119	5147.673849	NA	NA	NA	NA	NA	NA	NA	NA	NA	NA	NA
LSD1_K562_CRE	NA	NA	NA	0.19410816	0.052353586	3.707638308	0.000209201	22177.07617	NA	NA	NA	NA	NA	1.227616477	2.24E-06	-0.096309818	0.079758203	-1.207522408	0.227231021	5147.001685	NA	NA	NA	NA	NA	NA	NA	NA	NA	NA	NA
MafF_.M8194._HepG2_CRE	NA	NA	NA	0.067331741	0.081538564	0.825765597	0.408937073	11807.66541	NA	NA	NA	NA	NA	1.27068321	0.000762778	-0.130937798	0.128856967	-1.016148376	0.309558735	5147.425623	NA	NA	NA	NA	NA	NA	NA	NA	NA	NA	NA
MafF_.M8194._K562_CRE	NA	NA	NA	0.24974425	0.094728907	2.636410117	0.008378839	8524.183885	NA	NA	NA	NA	NA	1.490321562	2.79E-07	0.008522196	0.138702973	0.061442059	0.951007158	5148.461585	NA	NA	NA	NA	NA	NA	NA	NA	NA	NA	NA
MafK_.ab50322._HepG2_CRE	NA	NA	NA	-0.042041415	0.06882205	-0.610871297	0.541284788	16151.90911	NA	NA	NA	NA	NA	1.309388568	5.30E-06	0.004913839	0.110337483	0.044534634	0.964478245	5148.463376	NA	NA	NA	NA	NA	NA	NA	NA	NA	NA	NA
MafK_.ab50322._K562_CRE	NA	NA	NA	0.164394372	0.082153237	2.001069939	0.045384853	10192.95727	NA	NA	NA	NA	NA	1.552041053	1.21E-11	-0.058758363	0.118483326	-0.495920942	0.61995019	5148.21881	NA	NA	NA	NA	NA	NA	NA	NA	NA	NA	NA
MafK_.SC.477._HepG2_CRE	NA	NA	NA	-0.080300239	0.073978213	-1.085457957	0.277718875	13898.79294	NA	NA	NA	NA	NA	1.405109348	6.57E-08	0.017616299	0.11558865	0.152405089	0.878867443	5148.442148	NA	NA	NA	NA	NA	NA	NA	NA	NA	NA	NA
Max_K562_CRE	NA	NA	NA	0.299321864	0.077525261	3.860959123	0.000112943	10398.90484	NA	NA	NA	NA	NA	1.580897287	1.69E-15	-0.183275875	0.106709302	-1.717524821	0.085883323	5145.489657	NA	NA	NA	NA	NA	NA	NA	NA	NA	NA	NA
Max.1_GM12878_CRE	NA	NA	NA	0.502703634	0.089283738	5.630405326	1.80E-08	7845.749469	NA	NA	NA	NA	NA	2.171816728	9.46E-34	-0.035252801	0.113199429	-0.311422079	0.755479771	5148.368254	NA	NA	NA	NA	NA	NA	NA	NA	NA	NA	NA
Max.1_K562_CRE	NA	NA	NA	0.149685623	0.094211918	1.588818331	0.112101414	7473.041639	NA	NA	NA	NA	NA	1.791549991	1.72E-17	0.038022929	0.127191216	0.298943037	0.764983509	5148.376099	NA	NA	NA	NA	NA	NA	NA	NA	NA	NA	NA
Max.2_K562_CRE	NA	NA	NA	0.469010688	0.387075478	1.211677604	0.225635815	664.1359488	NA	NA	NA	NA	NA	2.597481087	0.000440457	0.028926283	0.462518532	0.062540808	0.950132166	5148.461445	NA	NA	NA	NA	NA	NA	NA	NA	NA	NA	NA
MAZ_.ab85725._K562_CRE	NA	NA	NA	0.256593764	0.077496156	3.311051504	0.000929461	10592.29811	NA	NA	NA	NA	NA	1.558074439	1.81E-14	-0.074563432	0.108575209	-0.686744541	0.492243723	5147.992197	NA	NA	NA	NA	NA	NA	NA	NA	NA	NA	NA
MBD4_.SC.271530._HepG2_CRE	NA	NA	NA	0.1655914	0.125032902	1.324382596	0.185376012	4730.171029	NA	NA	NA	NA	NA	1.830684533	1.17E-10	0.074717631	0.168183181	0.444263395	0.656852163	5148.268244	NA	NA	NA	NA	NA	NA	NA	NA	NA	NA	NA
MEF2A_GM12878_CRE	NA	NA	NA	0.875519291	0.129783115	6.746018483	1.52E-11	4719.19185	NA	NA	NA	NA	NA	1.687078878	3.36E-07	-0.040315453	0.173223872	-0.232736125	0.815966316	5148.41107	NA	NA	NA	NA	NA	NA	NA	NA	NA	NA	NA
MEF2A_K562_CRE	NA	NA	NA	0.398266924	0.315436411	1.262590209	0.206736488	1191.561245	NA	NA	NA	NA	NA	1.233567824	0.395845951	-0.193752513	0.467721644	-0.414247482	0.678692872	5148.291075	NA	NA	NA	NA	NA	NA	NA	NA	NA	NA	NA
MEF2C_.SC.13268._GM12878_CRE	NA	NA	NA	0.776414863	0.194195675	3.998105843	6.39E-05	2453.784868	NA	NA	NA	NA	NA	1.448357316	0.016592014	-0.190272722	0.263271158	-0.722725283	0.469848679	5147.936129	NA	NA	NA	NA	NA	NA	NA	NA	NA	NA	NA
mRRBS_GM12878.XiMat_CRE	NA	NA	NA	0.315856319	0.064646813	4.885876082	1.03E-06	14830.43904	NA	NA	NA	NA	NA	1.206531454	0.000178637	-0.097889727	0.094527923	-1.03556413	0.300405533	5147.388313	NA	NA	NA	NA	NA	NA	NA	NA	NA	NA	NA
mRRBS.1_GM12878.XiMat_CRE	NA	NA	NA	0.315856319	0.064646813	4.885876082	1.03E-06	14830.43904	NA	NA	NA	NA	NA	1.206531454	0.000178637	-0.097889727	0.094527923	-1.03556413	0.300405533	5147.388313	NA	NA	NA	NA	NA	NA	NA	NA	NA	NA	NA
mRRBS.2_HepG2_CRE	NA	NA	NA	0.293608723	0.067418795	4.354998089	1.33E-05	13797.30163	NA	NA	NA	NA	NA	1.216962557	0.000164724	-0.143684865	0.098360724	-1.460795117	0.144071676	5146.317129	NA	NA	NA	NA	NA	NA	NA	NA	NA	NA	NA
mRRBS.3_HepG2_CRE	NA	NA	NA	0.311934899	0.066005696	4.725878517	2.29E-06	14252.23164	NA	NA	NA	NA	NA	1.194346788	0.00050025	-0.194445943	0.096625839	-2.012359687	0.044182035	5144.376658	NA	NA	NA	NA	NA	NA	NA	NA	NA	NA	NA
MTA3_.SC.81325._GM12878_CRE	NA	NA	NA	0.571834718	0.077025874	7.423930263	1.14E-13	9995.710649	NA	NA	NA	NA	NA	1.996092897	2.32E-36	-0.048719628	0.098974708	-0.492243213	0.622547419	5148.222586	NA	NA	NA	NA	NA	NA	NA	NA	NA	NA	NA
Mxi1_.AF4185._GM12878_CRE	NA	NA	NA	0.35785804	0.08383313	4.268694727	1.97E-05	8878.620575	NA	NA	NA	NA	NA	2.179961171	1.15E-36	-0.000888014	0.109318133	-0.008123212	0.993518686	5148.465293	NA	NA	NA	NA	NA	NA	NA	NA	NA	NA	NA
Mxi1_.AF4185._K562_CRE	NA	NA	NA	0.055792391	0.116741283	0.477914836	0.632710822	5027.545164	NA	NA	NA	NA	NA	2.53415148	8.41E-28	-0.091773385	0.150784706	-0.608638555	0.542764043	5148.093957	NA	NA	NA	NA	NA	NA	NA	NA	NA	NA	NA
MYBL2_.SC.81192._HepG2_CRE	NA	NA	NA	0.125673205	0.098172521	1.280126082	0.200500797	7081.910771	NA	NA	NA	NA	NA	1.917315637	4.74E-19	-0.048314469	0.133142725	-0.362877271	0.716696566	5148.333463	NA	NA	NA	NA	NA	NA	NA	NA	NA	NA	NA
NCoR_K562_CRE	NA	NA	NA	0.273123805	0.044972831	6.073084508	1.25E-09	29490.45889	NA	NA	NA	NA	NA	1.20923743	5.39E-07	-0.019176478	0.070880308	-0.270547325	0.786739214	5148.392133	NA	NA	NA	NA	NA	NA	NA	NA	NA	NA	NA
NELFe_K562_CRE	NA	NA	NA	0.988803981	0.643880138	1.535695735	0.124613022	292.5220473	NA	NA	NA	NA	NA	2.113983959	0.260557585	-1.232618318	0.827573616	-1.48943646	0.136372473	5145.863922	NA	NA	NA	NA	NA	NA	NA	NA	NA	NA	NA
NF.E2_.SC.22827._GM12878_CRE	NA	NA	NA	0.569958379	0.18603235	3.06375949	0.002185746	2394.219664	NA	NA	NA	NA	NA	2.190851736	1.76E-09	0.013505216	0.221003357	0.061108644	0.951272685	5148.461626	NA	NA	NA	NA	NA	NA	NA	NA	NA	NA	NA
NF.E2_K562_CRE	NA	NA	NA	1.593910064	0.567912423	2.806612427	0.005006544	371.1070638	NA	NA	NA	NA	NA	1.644691059	0.237724473	0.799761273	0.930278212	0.859701176	0.389953786	5147.683738	NA	NA	NA	NA	NA	NA	NA	NA	NA	NA	NA
NF.YA_GM12878_CRE	NA	NA	NA	0.22309252	0.209691167	1.063909955	0.287369493	2133.410643	NA	NA	NA	NA	NA	2.069075795	2.20E-05	-0.327586313	0.281520192	-1.163633454	0.244572588	5147.087475	NA	NA	NA	NA	NA	NA	NA	NA	NA	NA	NA
NF.YA_K562_CRE	NA	NA	NA	-0.045510572	0.217402419	-0.209337928	0.834184445	1830.148927	NA	NA	NA	NA	NA	2.210384108	5.13E-07	-0.180015459	0.268433389	-0.670615008	0.502465819	5148.014566	NA	NA	NA	NA	NA	NA	NA	NA	NA	NA	NA
NF.YB_GM12878_CRE	NA	NA	NA	0.183710934	0.118706153	1.547610884	0.121716009	5245.69536	NA	NA	NA	NA	NA	2.018885065	8.23E-15	-0.061680501	0.158661911	-0.388754303	0.697457908	5148.313979	NA	NA	NA	NA	NA	NA	NA	NA	NA	NA	NA
NF.YB_K562_CRE	NA	NA	NA	0.023421455	0.169576752	0.138117132	0.890147846	2892.320142	NA	NA	NA	NA	NA	1.956120388	7.27E-08	-0.152354111	0.232616446	-0.654958466	0.512494496	5148.034939	NA	NA	NA	NA	NA	NA	NA	NA	NA	NA	NA
NFATC1_.SC.17834._GM12878_CRE	NA	NA	NA	0.751031506	0.093340539	8.04614491	8.54E-16	7464.934166	NA	NA	NA	NA	NA	1.998233222	1.62E-23	0.056261949	0.116910968	0.481237564	0.630347666	5148.23422	NA	NA	NA	NA	NA	NA	NA	NA	NA	NA	NA
NFKB_GM12878_CRE	NA	NA	NA	1.303714499	0.180341326	7.229150021	4.86E-13	2610.414663	NA	NA	NA	NA	NA	1.666859329	0.000244923	0.136068224	0.225944259	0.602220319	0.547027492	5148.104485	NA	NA	NA	NA	NA	NA	NA	NA	NA	NA	NA
NR2F2_.SC.271940._K562_CRE	NA	NA	NA	0.214685454	0.099213909	2.163864479	0.030474752	6882.768255	NA	NA	NA	NA	NA	1.80946529	1.57E-15	-0.106314173	0.132124308	-0.804652638	0.421020158	5147.81552	NA	NA	NA	NA	NA	NA	NA	NA	NA	NA	NA
Nrf1_K562_CRE	NA	NA	NA	-0.363423007	0.212895399	-1.707049608	0.087812832	1811.180117	NA	NA	NA	NA	NA	3.186214632	2.19E-12	0.178896657	0.279451273	0.640171201	0.522061303	5148.055206	NA	NA	NA	NA	NA	NA	NA	NA	NA	NA	NA
NRSF_K562_CRE	NA	NA	NA	0.12254178	0.124960342	0.980645359	0.326767658	4803.672185	NA	NA	NA	NA	NA	1.825838381	1.01E-10	-0.0772238	0.173582463	-0.444882503	0.656404668	5148.266951	NA	NA	NA	NA	NA	NA	NA	NA	NA	NA	NA
NSD2_.ab75359._K562_CRE	NA	NA	NA	0.52734413	0.043563999	12.10504423	9.93E-34	29256.33331	NA	NA	NA	NA	NA	1.748709124	1.38E-52	0.101628517	0.068311313	1.487726005	0.136823167	5146.254032	NA	NA	NA	NA	NA	NA	NA	NA	NA	NA	NA
OpenChrom_OCS_K562_CRE_CRE	NA	NA	NA	0.450438888	0.174379681	2.583092742	0.0097919	2946.169488	NA	NA	NA	NA	NA	1.362410269	0.028509529	-0.172550027	0.256282125	-0.673281552	0.500768187	5148.007445	NA	NA	NA	NA	NA	NA	NA	NA	NA	NA	NA
p300_.SC.48343._K562_CRE	NA	NA	NA	0.360288282	0.167517907	2.15074489	0.031496341	3137.563166	NA	NA	NA	NA	NA	1.757625393	2.69E-05	0.233157633	0.226145405	1.031007607	0.302537253	5147.409179	NA	NA	NA	NA	NA	NA	NA	NA	NA	NA	NA
p300_.SC.584..1_GM12878_CRE	NA	NA	NA	0.514641609	0.084210976	6.111336479	9.88E-10	9163.857965	NA	NA	NA	NA	NA	2.021023279	3.86E-28	0.1936654	0.112146753	1.726892621	0.08418695	5145.498951	NA	NA	NA	NA	NA	NA	NA	NA	NA	NA	NA
p300_K562_CRE	NA	NA	NA	0.074467264	0.042739305	1.742360201	0.081445435	33355.31612	NA	NA	NA	NA	NA	1.104876745	0.00675032	0.060521428	0.068947008	0.877796299	0.380054273	5147.695335	NA	NA	NA	NA	NA	NA	NA	NA	NA	NA	NA
p300.1_GM12878_CRE	NA	NA	NA	0.523743775	0.087332601	5.997116437	2.01E-09	8724.183382	NA	NA	NA	NA	NA	1.990125593	4.10E-24	0.111483896	0.11623272	0.959143831	0.337486292	5147.548801	NA	NA	NA	NA	NA	NA	NA	NA	NA	NA	NA
p300.1_K562_CRE	NA	NA	NA	0.175400904	0.08004641	2.191240105	0.028434422	10260.08686	NA	NA	NA	NA	NA	1.65379928	3.83E-16	-0.01609655	0.112075499	-0.143622382	0.885798666	5148.444719	NA	NA	NA	NA	NA	NA	NA	NA	NA	NA	NA
PABPC1_GM12878_CRE	NA	NA	NA	1.220081123	0.169357889	7.204158787	5.84E-13	2808.188306	NA	NA	NA	NA	NA	4.051425254	4.04E-31	0.589225676	0.198469967	2.968840506	0.002989257	5139.624253	NA	NA	NA	NA	NA	NA	NA	NA	NA	NA	NA
PABPC1_K562_CRE	NA	NA	NA	1.575255848	0.219064066	7.190845477	6.44E-13	1838.365325	NA	NA	NA	NA	NA	3.878698015	1.09E-19	0.324510162	0.245566652	1.321474883	0.186343072	5146.719026	NA	NA	NA	NA	NA	NA	NA	NA	NA	NA	NA
PAX5.C20_GM12878_CRE	NA	NA	NA	0.561848766	0.095123706	5.906506247	3.49E-09	7209.345862	NA	NA	NA	NA	NA	2.065770699	1.67E-25	-0.102779734	0.12139536	-0.846652908	0.397188614	5147.74588	NA	NA	NA	NA	NA	NA	NA	NA	NA	NA	NA
PAX5.N19_GM12878_CRE	NA	NA	NA	0.664376551	0.09954609	6.674059713	2.49E-11	6705.404475	NA	NA	NA	NA	NA	2.198367467	2.96E-27	-0.072199726	0.125098195	-0.577144425	0.563841896	5148.131454	NA	NA	NA	NA	NA	NA	NA	NA	NA	NA	NA
Pbx3_GM12878_CRE	NA	NA	NA	0.527014874	0.138500964	3.805135068	0.000141727	3982.855743	NA	NA	NA	NA	NA	1.804314991	6.75E-09	-0.161308152	0.174613404	-0.923801658	0.355589592	5147.606102	NA	NA	NA	NA	NA	NA	NA	NA	NA	NA	NA
PCAF_K562_CRE	NA	NA	NA	0.097420431	0.042557945	2.289124395	0.022072126	33411.02789	NA	NA	NA	NA	NA	1.073380542	0.052504047	0.063067576	0.068636332	0.918865777	0.358165782	5147.621519	NA	NA	NA	NA	NA	NA	NA	NA	NA	NA	NA
PGC1A_HepG2_CRE	NA	NA	NA	17.33452585	2425.619599	0.007146432	0.994298021	27.07924529	NA	NA	NA	NA	NA	0	1	-10.85876152	196.9676838	-0.05512966	0.956035166	5147.664038	NA	NA	NA	NA	NA	NA	NA	NA	NA	NA	NA
PHF8_.A301.772A._K562_CRE	NA	NA	NA	0.191821541	0.071610652	2.678673276	0.007391448	12019.73073	NA	NA	NA	NA	NA	1.585632498	4.84E-17	-0.128527584	0.101915628	-1.261117513	0.207266512	5146.866072	NA	NA	NA	NA	NA	NA	NA	NA	NA	NA	NA
PLU1_K562_CRE	NA	NA	NA	0.271789307	0.048966358	5.550531355	2.85E-08	24042.18065	NA	NA	NA	NA	NA	1.364157526	4.35E-15	-0.036426929	0.075455162	-0.482762581	0.629264323	5148.232009	NA	NA	NA	NA	NA	NA	NA	NA	NA	NA	NA
PML_.SC.71910._GM12878_CRE	NA	NA	NA	0.609682797	0.088712717	6.872552402	6.31E-12	7772.292966	NA	NA	NA	NA	NA	2.213985186	2.51E-37	-0.058979613	0.109342331	-0.539403291	0.589608611	5148.17377	NA	NA	NA	NA	NA	NA	NA	NA	NA	NA	NA
PML_.SC.71910._K562_CRE	NA	NA	NA	0.207119763	0.114972217	1.801476637	0.071627786	5169.65064	NA	NA	NA	NA	NA	2.46142817	1.45E-26	-0.120886644	0.147965004	-0.816994836	0.413931379	5147.79555	NA	NA	NA	NA	NA	NA	NA	NA	NA	NA	NA
Pol2_K562_CRE	NA	NA	NA	0.79666055	0.072489682	10.98998541	4.27E-28	10763.19819	NA	NA	NA	NA	NA	2.434977141	9.46E-63	-0.029527798	0.091859007	-0.321446951	0.747871708	5148.361923	NA	NA	NA	NA	NA	NA	NA	NA	NA	NA	NA
Pol2.1_HepG2_CRE	NA	NA	NA	0.04491852	0.221031832	0.203221951	0.838961557	1668.422893	NA	NA	NA	NA	NA	3.695047292	1.22E-15	-0.103087528	0.276804159	-0.372420447	0.709579833	5148.326594	NA	NA	NA	NA	NA	NA	NA	NA	NA	NA	NA
Pol2.1_K562_CRE	NA	NA	NA	0.841880099	0.061704246	13.64379518	2.20E-42	13979.95922	NA	NA	NA	NA	NA	2.334480748	7.04E-75	0.025306826	0.081645671	0.309959184	0.756591995	5148.369365	NA	NA	NA	NA	NA	NA	NA	NA	NA	NA	NA
Pol2.2_K562_CRE	NA	NA	NA	0.204571667	0.142114955	1.439480218	0.150014511	3488.29238	NA	NA	NA	NA	NA	3.560045856	2.18E-32	-0.357172278	0.172998211	-2.064600992	0.038960769	5144.163623	NA	NA	NA	NA	NA	NA	NA	NA	NA	NA	NA
Pol2.3_K562_CRE	NA	NA	NA	0.241361437	0.137244748	1.758620568	0.078641977	3700.593133	NA	NA	NA	NA	NA	3.544607621	2.66E-34	-0.277973209	0.165762762	-1.676933987	0.093555391	5145.634186	NA	NA	NA	NA	NA	NA	NA	NA	NA	NA	NA
Pol2.4_K562_CRE	NA	NA	NA	0.318806274	0.12007606	2.655036112	0.007929992	4618.00995	NA	NA	NA	NA	NA	3.460837	2.25E-46	-0.054649243	0.142788106	-0.382729654	0.701920225	5148.318757	NA	NA	NA	NA	NA	NA	NA	NA	NA	NA	NA
Pol2.4H8_K562_CRE	NA	NA	NA	0.652275208	0.082000784	7.954499626	1.80E-15	8902.221598	NA	NA	NA	NA	NA	2.653260513	5.75E-58	-0.082815154	0.103559844	-0.799684033	0.423893886	5147.824059	NA	NA	NA	NA	NA	NA	NA	NA	NA	NA	NA
Pol2.5_K562_CRE	NA	NA	NA	0.301706218	0.124838647	2.416769367	0.015658935	4325.262907	NA	NA	NA	NA	NA	3.463393527	6.47E-42	-0.142341364	0.148603354	-0.957861043	0.338132833	5147.544866	NA	NA	NA	NA	NA	NA	NA	NA	NA	NA	NA
Pol2.6_K562_CRE	NA	NA	NA	0.480101352	0.207489004	2.313864079	0.020675179	1991.470375	NA	NA	NA	NA	NA	1.721997858	0.000145499	-0.141684376	0.259930959	-0.54508465	0.5856953	5148.166684	NA	NA	NA	NA	NA	NA	NA	NA	NA	NA	NA
Pol2.7_K562_CRE	NA	NA	NA	0.20148581	0.132119113	1.525031508	0.127251239	3913.906296	NA	NA	NA	NA	NA	3.45864953	2.12E-40	-0.090398046	0.157842617	-0.572710005	0.566841062	5148.136878	NA	NA	NA	NA	NA	NA	NA	NA	NA	NA	NA
Pol2.b._K562_CRE	NA	NA	NA	0.602393851	0.046606376	12.92513829	3.25E-38	24737.90925	NA	NA	NA	NA	NA	1.965609287	1.73E-69	0.054233928	0.07027163	0.771775584	0.440247355	5147.870441	NA	NA	NA	NA	NA	NA	NA	NA	NA	NA	NA
Pol2.phosphoS2._K562_CRE	NA	NA	NA	0.833522669	0.060276757	13.82825994	1.72E-43	14936.76425	NA	NA	NA	NA	NA	2.925434863	2.16E-113	0.129316206	0.07965553	1.623442907	0.104494759	5145.839355	NA	NA	NA	NA	NA	NA	NA	NA	NA	NA	NA
Pol2.phosphoS2..1_K562_CRE	NA	NA	NA	0.48501196	0.099847979	4.857504026	1.19E-06	7996.954766	NA	NA	NA	NA	NA	1.274471542	0.001904605	0.236363818	0.15082712	1.56711749	0.117087232	5146.027255	NA	NA	NA	NA	NA	NA	NA	NA	NA	NA	NA
Pol3_GM12878_CRE	NA	NA	NA	-13.40521038	1693.733729	-0.007914591	0.993685136	16.1429464	NA	NA	NA	NA	NA	NA	NA	NA	NA	NA	NA	NA	NA	NA	NA	NA	NA	NA	NA	NA	NA	NA	NA
Pol3_K562_CRE	NA	NA	NA	-13.40521038	1693.733729	-0.007914591	0.993685136	16.1429464	NA	NA	NA	NA	NA	NA	NA	NA	NA	NA	NA	NA	NA	NA	NA	NA	NA	NA	NA	NA	NA	NA	NA
POU2F2_GM12878_CRE	NA	NA	NA	0.421423982	0.099113795	4.251920545	2.12E-05	6667.745645	NA	NA	NA	NA	NA	2.144929028	6.18E-27	-0.112707755	0.127612899	-0.883200334	0.377128041	5147.68251	NA	NA	NA	NA	NA	NA	NA	NA	NA	NA	NA
PU.1_GM12878_CRE	NA	NA	NA	0.44093862	0.094653907	4.658430235	3.19E-06	7878.021262	NA	NA	NA	NA	NA	1.57372246	6.47E-10	-0.028047995	0.132126445	-0.21228146	0.831887458	5148.420243	NA	NA	NA	NA	NA	NA	NA	NA	NA	NA	NA
PU.1_K562_CRE	NA	NA	NA	0.247185779	0.104766549	2.359396014	0.01830471	6715.560831	NA	NA	NA	NA	NA	1.277980528	0.002776429	-0.174904374	0.148999379	-1.173859749	0.240451207	5147.075103	NA	NA	NA	NA	NA	NA	NA	NA	NA	NA	NA
R0_SEGWAY_K562_CRE_CRE	NA	NA	NA	-0.519745384	0.045039208	-11.53984298	8.31E-31	34854.18276	NA	NA	NA	NA	NA	0.538449414	1.17E-53	-0.03102311	0.082806453	-0.374646043	0.707923725	5148.324844	NA	NA	NA	NA	NA	NA	NA	NA	NA	NA	NA
R0_SEGWAY_K562_INS_INS	NA	NA	NA	-1.155812515	0.093089931	-12.41608517	2.14E-35	5993.005367	NA	NA	NA	NA	NA	0.262746618	2.53E-220	0.102690567	0.089086368	1.152707981	0.249030264	5147.13336	NA	NA	NA	NA	NA	NA	NA	NA	NA	NA	NA
R1_SEGWAY_K562_CRE_CRE	NA	NA	NA	-0.010179901	0.047030131	-0.216454863	0.828633205	30407.48578	NA	NA	NA	NA	NA	0.712953876	1.01E-17	-0.0204709	0.078931232	-0.259351084	0.795364368	5148.398053	NA	NA	NA	NA	NA	NA	NA	NA	NA	NA	NA
R1_SEGWAY_K562_INS_INS	NA	NA	NA	-0.055757267	0.066967145	-0.832606303	0.405066803	11498.15659	NA	NA	NA	NA	NA	0.285765308	1.93E-183	0.093303423	0.091943239	1.014793732	0.310204162	5147.433074	NA	NA	NA	NA	NA	NA	NA	NA	NA	NA	NA
R2_SEGWAY_K562_CRE_CRE	NA	NA	NA	-0.180865785	0.045517178	-3.97357197	7.08E-05	33126.76098	NA	NA	NA	NA	NA	0.675944814	4.02E-23	-0.12879313	0.07928491	-1.624434327	0.104283146	5145.814472	NA	NA	NA	NA	NA	NA	NA	NA	NA	NA	NA
R2_SEGWAY_K562_INS_INS	NA	NA	NA	-0.646470398	0.082358055	-7.849510279	4.18E-15	7206.963225	NA	NA	NA	NA	NA	0.275461323	4.96E-192	0.03724943	0.09378457	0.397180795	0.691234143	5148.30748	NA	NA	NA	NA	NA	NA	NA	NA	NA	NA	NA
R3_SEGWAY_K562_CRE_CRE	NA	NA	NA	-0.18699408	0.047833824	-3.909243797	9.26E-05	31052.14611	NA	NA	NA	NA	NA	0.501397497	5.63E-66	-0.079733137	0.084155097	-0.947454644	0.343407158	5147.564754	NA	NA	NA	NA	NA	NA	NA	NA	NA	NA	NA
R3_SEGWAY_K562_INS_INS	NA	NA	NA	-0.626986487	0.081721595	-7.672225246	1.69E-14	7041.846407	NA	NA	NA	NA	NA	0.245603913	1.05E-241	-0.008369508	0.090255681	-0.092731089	0.926117198	5148.456761	NA	NA	NA	NA	NA	NA	NA	NA	NA	NA	NA
R4_SEGWAY_K562_CRE_CRE	NA	NA	NA	0.288601201	0.055184707	5.229731462	1.70E-07	20291.20318	NA	NA	NA	NA	NA	1.333120548	2.98E-10	-0.032179958	0.083378604	-0.385949832	0.699533823	5148.316214	NA	NA	NA	NA	NA	NA	NA	NA	NA	NA	NA
R4_SEGWAY_K562_INS_INS	NA	NA	NA	0.600280813	0.077708525	7.724774239	1.12E-14	10215.02204	NA	NA	NA	NA	NA	0.480412651	1.82E-50	0.311409801	0.106805408	2.915674477	0.003549206	5139.867985	NA	NA	NA	NA	NA	NA	NA	NA	NA	NA	NA
R5_SEGWAY_K562_CRE_CRE	NA	NA	NA	0.232504131	0.051996763	4.471511615	7.77E-06	24420.659	NA	NA	NA	NA	NA	0.644420431	2.19E-26	-0.151991419	0.084086366	-1.807563186	0.070674512	5145.175478	NA	NA	NA	NA	NA	NA	NA	NA	NA	NA	NA
R5_SEGWAY_K562_INS_INS	NA	NA	NA	0.147314059	0.056153121	2.62343494	0.008704807	17992.42276	NA	NA	NA	NA	NA	0.277374152	9.91E-213	-0.011615177	0.082825857	-0.14023612	0.888473434	5148.445699	NA	NA	NA	NA	NA	NA	NA	NA	NA	NA	NA
Rad21_K562_CRE	NA	NA	NA	0.365568368	0.104745123	3.490075299	0.000482884	7021.020359	NA	NA	NA	NA	NA	1.255088316	0.004586042	0.025420552	0.148399955	0.171297572	0.863989789	5148.436045	NA	NA	NA	NA	NA	NA	NA	NA	NA	NA	NA
Rad21_K562_INS	NA	NA	NA	0.030501133	0.056299428	0.541766313	0.587979501	16262.34708	NA	NA	NA	NA	NA	0.245449895	6.33E-294	-0.248062658	0.076546011	-3.240699982	0.001192366	5138.00331	NA	NA	NA	NA	NA	NA	NA	NA	NA	NA	NA
Rad21.1_K562_CRE	NA	NA	NA	0.694601865	0.191631907	3.624667079	0.000289334	2602.164055	NA	NA	NA	NA	NA	1.135882631	0.352556917	0.084419115	0.253458601	0.333068655	0.73908246	5148.354827	NA	NA	NA	NA	NA	NA	NA	NA	NA	NA	NA
Rad21.1_K562_INS	NA	NA	NA	-0.146116032	0.048980696	-2.983135051	0.002853121	24436.76282	NA	NA	NA	NA	NA	0.156688341	0	-0.425276974	0.088601866	-4.799864733	1.59E-06	5125.117093	NA	NA	NA	NA	NA	NA	NA	NA	NA	NA	NA
RBBP5_.A300.109A._K562_CRE	NA	NA	NA	0.313224223	0.047671623	6.570454296	5.02E-11	25419.97899	NA	NA	NA	NA	NA	1.270284482	1.35E-09	-0.060975623	0.073790199	-0.826337697	0.408612555	5147.78117	NA	NA	NA	NA	NA	NA	NA	NA	NA	NA	NA
regPotential_MIXED_CRE	NA	NA	NA	0.108366303	0.041301553	2.623782737	0.008695924	36848.63859	NA	NA	NA	NA	NA	1.101204442	0.008782331	-0.059167193	0.070055529	-0.844575633	0.398347819	5147.752414	NA	NA	NA	NA	NA	NA	NA	NA	NA	NA	NA
REST_K562_CRE	NA	NA	NA	0.108242805	0.06342428	1.706646175	0.087887837	17883.39921	NA	NA	NA	NA	NA	1.05513598	0.303800157	0.00933945	0.098967293	0.094369058	0.924815994	5148.456457	NA	NA	NA	NA	NA	NA	NA	NA	NA	NA	NA
RFX5_.200.401.194._K562_CRE	NA	NA	NA	-0.005119216	0.12196555	-0.041972639	0.96652051	5168.350403	NA	NA	NA	NA	NA	1.784504171	4.16E-09	-0.140987871	0.168799584	-0.83523826	0.403583572	5147.764215	NA	NA	NA	NA	NA	NA	NA	NA	NA	NA	NA
RNF2_K562_CRE	NA	NA	NA	0.016444885	0.054213241	0.303337048	0.761633015	22706.53091	NA	NA	NA	NA	NA	0.837023246	5.90E-05	-0.051605408	0.086209342	-0.598605749	0.549435821	5148.106213	NA	NA	NA	NA	NA	NA	NA	NA	NA	NA	NA
RPC155_K562_CRE	NA	NA	NA	0.057378462	0.758779789	0.075619387	0.939721912	239.6425043	NA	NA	NA	NA	NA	1.608373647	0.372721576	0.247797543	1.01383988	0.24441487	0.806909526	5148.40533	NA	NA	NA	NA	NA	NA	NA	NA	NA	NA	NA
RUNX3_.SC.101553._GM12878_CRE	NA	NA	NA	0.498386841	0.065292798	7.633105907	2.29E-14	13859.24814	NA	NA	NA	NA	NA	1.667997042	2.21E-24	-0.000886479	0.091475126	-0.009690929	0.992267879	5148.465265	NA	NA	NA	NA	NA	NA	NA	NA	NA	NA	NA
SAP30_.39731._K562_CRE	NA	NA	NA	0.144943771	0.048999936	2.95804002	0.003096019	25424.6286	NA	NA	NA	NA	NA	1.298103713	2.04E-10	-0.003048261	0.076785185	-0.039698557	0.968333452	5148.463783	NA	NA	NA	NA	NA	NA	NA	NA	NA	NA	NA
SETDB1_K562_CRE	NA	NA	NA	0.180342276	0.043071604	4.187034127	2.83E-05	32508.1151	NA	NA	NA	NA	NA	0.931445771	0.054974532	-0.073466842	0.069673212	-1.054448899	0.291677445	5147.35188	NA	NA	NA	NA	NA	NA	NA	NA	NA	NA	NA
SETDB1.1_K562_CRE	NA	NA	NA	0.975290978	0.467310235	2.087031066	0.036885326	543.7564458	NA	NA	NA	NA	NA	1.232910244	0.656351936	0.809654343	0.576565141	1.404272103	0.160237838	5146.504061	NA	NA	NA	NA	NA	NA	NA	NA	NA	NA	NA
SETDB1.2_K562_CRE	NA	NA	NA	0.423484714	0.348023876	1.216826612	0.223670193	835.6502214	NA	NA	NA	NA	NA	3.929017267	9.01E-08	0.305635979	0.443645866	0.688918804	0.490874366	5147.986624	NA	NA	NA	NA	NA	NA	NA	NA	NA	NA	NA
SIN3A_.NB600.1263._GM12878_CRE	NA	NA	NA	0.295061915	0.129573185	2.277183461	0.022775272	4093.543195	NA	NA	NA	NA	NA	3.010295718	7.46E-34	-0.143779496	0.152145044	-0.945015972	0.344650722	5147.569022	NA	NA	NA	NA	NA	NA	NA	NA	NA	NA	NA
Sin3Ak.20_HepG2_CRE	NA	NA	NA	0.034972991	0.141600678	0.246983214	0.804921215	3509.427634	NA	NA	NA	NA	NA	2.921448073	1.59E-25	-0.172957258	0.174219481	-0.992754986	0.320829372	5147.476977	NA	NA	NA	NA	NA	NA	NA	NA	NA	NA	NA
Sin3Ak.20_K562_CRE	NA	NA	NA	0.193090448	0.151290162	1.276292164	0.201852259	3087.772306	NA	NA	NA	NA	NA	3.187270823	1.83E-28	-0.295428812	0.175255642	-1.685702141	0.091853184	5145.606871	NA	NA	NA	NA	NA	NA	NA	NA	NA	NA	NA
SIRT6_K562_CRE	NA	NA	NA	0.381526049	0.045332588	8.416154211	3.89E-17	27658.00309	NA	NA	NA	NA	NA	1.75486317	1.09E-49	0.027523588	0.070039069	0.39297478	0.694338109	5148.311017	NA	NA	NA	NA	NA	NA	NA	NA	NA	NA	NA
SIRT6.1_K562_CRE	NA	NA	NA	-0.381019737	0.688100606	-0.553726785	0.579765841	316.0089771	NA	NA	NA	NA	NA	1.707039362	0.427171038	-1.06903074	1.112474726	-0.960948339	0.336578144	5147.42877	NA	NA	NA	NA	NA	NA	NA	NA	NA	NA	NA
SIX5_GM12878_CRE	NA	NA	NA	0.089829222	0.239540585	0.375006271	0.707655803	1464.91934	NA	NA	NA	NA	NA	2.462608772	3.46E-06	-0.655405056	0.28309305	-2.315157703	0.020604303	5143.00263	NA	NA	NA	NA	NA	NA	NA	NA	NA	NA	NA
SIX5_K562_CRE	NA	NA	NA	0.650232551	0.286297015	2.271181737	0.023135979	1144.927289	NA	NA	NA	NA	NA	2.087980686	0.001804072	-0.665551556	0.347271213	-1.916518073	0.055299185	5144.691686	NA	NA	NA	NA	NA	NA	NA	NA	NA	NA	NA
SIX5.1_K562_CRE	NA	NA	NA	0.014838625	0.262153672	0.056602772	0.954861626	1251.096845	NA	NA	NA	NA	NA	2.548095986	5.02E-06	-0.427456038	0.308479663	-1.385686282	0.165842719	5146.539603	NA	NA	NA	NA	NA	NA	NA	NA	NA	NA	NA
SMC3_.ab9263._K562_CRE	NA	NA	NA	0.293856639	0.103879449	2.828823625	0.004671944	6889.998155	NA	NA	NA	NA	NA	1.412051688	1.72E-05	-0.052199763	0.14715205	-0.35473351	0.722789244	5148.339268	NA	NA	NA	NA	NA	NA	NA	NA	NA	NA	NA
SMC3_.ab9263._K562_INS	NA	NA	NA	-0.027263432	0.054560419	-0.499692498	0.617291616	17838.98445	NA	NA	NA	NA	NA	0.270713972	1.59E-257	-0.288836584	0.074714002	-3.865896322	0.000110682	5133.574497	NA	NA	NA	NA	NA	NA	NA	NA	NA	NA	NA
SP1_K562_CRE	NA	NA	NA	0.632982624	0.263161581	2.405300281	0.016159182	1294.422226	NA	NA	NA	NA	NA	2.215688559	1.04E-05	-0.501017031	0.307412611	-1.629786847	0.103146555	5145.752807	NA	NA	NA	NA	NA	NA	NA	NA	NA	NA	NA
SP2_.SC.643._HepG2_CRE	NA	NA	NA	0.212739672	0.324114394	0.656372182	0.511584685	880.8072194	NA	NA	NA	NA	NA	3.775127335	4.52E-10	-0.157584949	0.356632562	-0.441869212	0.658583851	5148.270269	NA	NA	NA	NA	NA	NA	NA	NA	NA	NA	NA
SP2_.SC.643._K562_CRE	NA	NA	NA	0.186546737	0.271906267	0.686070018	0.492668957	1183.313009	NA	NA	NA	NA	NA	2.732709996	1.61E-07	-0.502073896	0.327877834	-1.531283435	0.125699358	5146.07983	NA	NA	NA	NA	NA	NA	NA	NA	NA	NA	NA
SPT20_GM12878_CRE	NA	NA	NA	0.399040162	0.244611081	1.631324961	0.102821769	1978.905029	NA	NA	NA	NA	NA	1.371136298	0.104456217	-0.254112524	0.390876616	-0.650109302	0.515621621	5148.034806	NA	NA	NA	NA	NA	NA	NA	NA	NA	NA	NA
SREBP1_HepG2_CRE	NA	NA	NA	-1.075336628	0.656511537	-1.637955416	0.101430995	225.3774259	NA	NA	NA	NA	NA	5.560930687	3.85E-05	0.097401304	0.92199081	0.105642381	0.915866098	5148.454124	NA	NA	NA	NA	NA	NA	NA	NA	NA	NA	NA
SREBP1.1_HepG2_CRE	NA	NA	NA	-16.45179522	2496.771179	-0.006589228	0.994742595	23.12977792	NA	NA	NA	NA	NA	NA	NA	NA	NA	NA	NA	NA	NA	NA	NA	NA	NA	NA	NA	NA	NA	NA	NA
SREBP2_HepG2_CRE	NA	NA	NA	-16.45179522	2496.771179	-0.006589228	0.994742595	23.12977792	NA	NA	NA	NA	NA	NA	NA	NA	NA	NA	NA	NA	NA	NA	NA	NA	NA	NA	NA	NA	NA	NA	NA
SRF_K562_CRE	NA	NA	NA	0.298587203	0.233414235	1.279215912	0.200821034	1613.3592	NA	NA	NA	NA	NA	2.921518182	1.12E-08	-0.15620893	0.294595311	-0.530249209	0.595939157	5148.18327	NA	NA	NA	NA	NA	NA	NA	NA	NA	NA	NA
SRF.1_GM12878_CRE	NA	NA	NA	0.271003566	0.292458511	0.926639357	0.354113813	1215.880145	NA	NA	NA	NA	NA	1.638360214	0.044314459	-0.482513768	0.407867921	-1.183014753	0.236803301	5147.030736	NA	NA	NA	NA	NA	NA	NA	NA	NA	NA	NA
STAT1_GM12878_CRE	NA	NA	NA	0.536498186	0.088971325	6.030012292	1.64E-09	7960.201365	NA	NA	NA	NA	NA	2.204781813	4.02E-34	-0.024990711	0.113573369	-0.22004024	0.825839815	5148.416897	NA	NA	NA	NA	NA	NA	NA	NA	NA	NA	NA
STAT1_K562_CRE	NA	NA	NA	1.136238406	0.987587164	1.150519617	0.249929919	150.2156236	NA	NA	NA	NA	NA	4.626646858	0.013491105	1.090088258	0.952546915	1.144393247	0.252460587	5147.050872	NA	NA	NA	NA	NA	NA	NA	NA	NA	NA	NA
STAT1.1_K562_CRE	NA	NA	NA	0.60295757	0.668206795	0.902351749	0.366870044	275.1901971	NA	NA	NA	NA	NA	1.930682595	0.148431153	-1.025965186	1.030958247	-0.995156874	0.319659973	5147.30489	NA	NA	NA	NA	NA	NA	NA	NA	NA	NA	NA
STAT1.2_K562_CRE	NA	NA	NA	-0.198136825	0.637352499	-0.310874792	0.755895809	279.2223288	NA	NA	NA	NA	NA	1.974134712	0.124920462	-1.220062877	0.891538191	-1.368491995	0.171158126	5146.453338	NA	NA	NA	NA	NA	NA	NA	NA	NA	NA	NA
STAT1.3_K562_CRE	NA	NA	NA	0.175883031	0.634437667	0.277226652	0.781606076	276.8250399	NA	NA	NA	NA	NA	2.082466174	0.054358002	-1.028188987	0.744728184	-1.380623172	0.167394855	5146.428354	NA	NA	NA	NA	NA	NA	NA	NA	NA	NA	NA
STAT2_K562_CRE	NA	NA	NA	0.941576757	0.692449254	1.359777272	0.173900417	260.6607293	NA	NA	NA	NA	NA	2.879298097	0.023347142	0.343482578	0.808425864	0.424878264	0.670925421	5148.286201	NA	NA	NA	NA	NA	NA	NA	NA	NA	NA	NA
STAT2.1_K562_CRE	NA	NA	NA	0.8246125	0.565162685	1.459071027	0.14454556	366.2536718	NA	NA	NA	NA	NA	2.149708791	0.04869715	-0.791064393	0.740632124	-1.068093548	0.285478316	5147.199885	NA	NA	NA	NA	NA	NA	NA	NA	NA	NA	NA
STAT3_GM12878_CRE	NA	NA	NA	0.680179326	0.11931246	5.700823914	1.19E-08	5116.265007	NA	NA	NA	NA	NA	2.034239363	6.93E-16	0.063863841	0.148902742	0.42889634	0.667998664	5148.281699	NA	NA	NA	NA	NA	NA	NA	NA	NA	NA	NA
STAT5A_.SC.74442._GM12878_CRE	NA	NA	NA	0.517679803	0.09213833	5.618506459	1.93E-08	7369.260126	NA	NA	NA	NA	NA	2.080457211	1.19E-29	-0.098809195	0.114496025	-0.86299236	0.388141668	5147.717759	NA	NA	NA	NA	NA	NA	NA	NA	NA	NA	NA
STAT5A_.SC.74442._K562_CRE	NA	NA	NA	0.134691104	0.146391106	0.920077093	0.357532474	3745.767071	NA	NA	NA	NA	NA	1.92724798	2.64E-09	-0.120087881	0.199119184	-0.603095484	0.54644517	5148.100117	NA	NA	NA	NA	NA	NA	NA	NA	NA	NA	NA
SUZ12_.05.1317._K562_CRE	NA	NA	NA	0.042491386	0.050142846	0.847406762	0.396768437	26186.94975	NA	NA	NA	NA	NA	0.732886839	7.93E-14	-0.100039942	0.081175117	-1.23239664	0.217800955	5146.940443	NA	NA	NA	NA	NA	NA	NA	NA	NA	NA	NA
TAF1_K562_CRE	NA	NA	NA	0.055593934	0.134976114	0.411879797	0.68042753	3806.684044	NA	NA	NA	NA	NA	3.076400548	2.26E-31	-0.096494834	0.167895572	-0.57473126	0.565473062	5148.134514	NA	NA	NA	NA	NA	NA	NA	NA	NA	NA	NA
TAF7_.SC.101167._K562_CRE	NA	NA	NA	0.399905078	0.30490446	1.311575036	0.18966356	1026.225508	NA	NA	NA	NA	NA	2.53719781	8.24E-05	-0.356839855	0.384214769	-0.928751011	0.353018138	5147.595079	NA	NA	NA	NA	NA	NA	NA	NA	NA	NA	NA
TAL1_.SC.12984._K562_CRE	NA	NA	NA	0.227609803	0.093690896	2.429369469	0.01512511	8045.661227	NA	NA	NA	NA	NA	1.622864439	4.16E-11	-0.175167252	0.131898211	-1.328048733	0.184162008	5146.685764	NA	NA	NA	NA	NA	NA	NA	NA	NA	NA	NA
TBLR1_.ab24550._GM12878_CRE	NA	NA	NA	0.552851169	0.085925294	6.434091078	1.24E-10	8575.573081	NA	NA	NA	NA	NA	2.141680455	1.84E-33	0.136765153	0.109480667	1.249217389	0.211585574	5146.9109	NA	NA	NA	NA	NA	NA	NA	NA	NA	NA	NA
TBLR1_.ab24550._K562_CRE	NA	NA	NA	0.219808774	0.105509602	2.083305877	0.037223351	6052.648514	NA	NA	NA	NA	NA	2.095109247	3.25E-22	-0.038207038	0.136537342	-0.279828486	0.779609096	5148.386966	NA	NA	NA	NA	NA	NA	NA	NA	NA	NA	NA
TBLR1_.NB600.270._K562_CRE	NA	NA	NA	0.193943408	0.085804702	2.260288805	0.023803332	8999.648442	NA	NA	NA	NA	NA	1.752195664	1.92E-17	0.006885478	0.119903977	0.057424935	0.9542067	5148.462062	NA	NA	NA	NA	NA	NA	NA	NA	NA	NA	NA
TBP_K562_CRE	NA	NA	NA	0.094252729	0.102805021	0.916810561	0.359241918	6352.429306	NA	NA	NA	NA	NA	2.126032701	4.83E-24	0.032642621	0.135598174	0.240730532	0.809763974	5148.407456	NA	NA	NA	NA	NA	NA	NA	NA	NA	NA	NA
TCF3_.SC.349._GM12878_CRE	NA	NA	NA	0.535714288	0.1050987	5.097249403	3.45E-07	6066.534438	NA	NA	NA	NA	NA	2.120665226	2.56E-22	-0.083311179	0.135356436	-0.615494774	0.53822802	5148.085419	NA	NA	NA	NA	NA	NA	NA	NA	NA	NA	NA
TCF7L2_HepG2_CRE	NA	NA	NA	-0.026692923	0.214784924	-0.124277451	0.9010956	2729.400555	NA	NA	NA	NA	NA	1.12568596	0.493594571	0.199583985	0.350981395	0.568645484	0.569596751	5148.145634	NA	NA	NA	NA	NA	NA	NA	NA	NA	NA	NA
TEAD4_.SC.101184._HepG2_CRE	NA	NA	NA	0.191273343	0.116809357	1.637483047	0.101529578	5709.052308	NA	NA	NA	NA	NA	1.544305313	1.55E-06	-0.071869014	0.166073706	-0.432753721	0.665193698	5148.277442	NA	NA	NA	NA	NA	NA	NA	NA	NA	NA	NA
TEAD4_.SC.101184._K562_CRE	NA	NA	NA	0.256362401	0.084479241	3.034620081	0.002408389	9192.274108	NA	NA	NA	NA	NA	1.771972366	8.09E-19	-0.086574503	0.115095617	-0.752196345	0.451932991	5147.897497	NA	NA	NA	NA	NA	NA	NA	NA	NA	NA	NA
TF0_SEGWAY_K562_CRE_CRE	NA	NA	NA	-0.183083105	0.054397657	-3.365643186	0.000763654	26001.87933	NA	NA	NA	NA	NA	0.550258731	9.51E-40	-0.04216668	0.095174148	-0.44304762	0.657731291	5148.268627	NA	NA	NA	NA	NA	NA	NA	NA	NA	NA	NA
TF0_SEGWAY_K562_INS_INS	NA	NA	NA	-0.868628445	0.075509793	-11.50352034	1.27E-30	7794.512085	NA	NA	NA	NA	NA	0.225683945	4.75E-297	-0.051163803	0.082169584	-0.622661095	0.533507254	5148.078086	NA	NA	NA	NA	NA	NA	NA	NA	NA	NA	NA
TF1_SEGWAY_K562_CRE_CRE	NA	NA	NA	0.483604526	0.04428051	10.92138557	9.11E-28	30416.04389	NA	NA	NA	NA	NA	1.242569755	9.56E-09	0.147979106	0.069989132	2.114315484	0.034488331	5144.002402	NA	NA	NA	NA	NA	NA	NA	NA	NA	NA	NA
TF1_SEGWAY_K562_INS_INS	NA	NA	NA	0.344810347	0.096106715	3.587786228	0.000333498	5945.598108	NA	NA	NA	NA	NA	0.422543239	7.81E-64	0.505054267	0.118803002	4.251191107	2.13E-05	5130.080638	NA	NA	NA	NA	NA	NA	NA	NA	NA	NA	NA
TF2_SEGWAY_K562_CRE_CRE	NA	NA	NA	0.996457423	0.059060922	16.8716876	7.27E-64	16443.60103	NA	NA	NA	NA	NA	1.647541378	1.49E-26	0.07786805	0.081707413	0.953010837	0.34058458	5147.559467	NA	NA	NA	NA	NA	NA	NA	NA	NA	NA	NA
TF2_SEGWAY_K562_INS_INS	NA	NA	NA	0.661778323	0.063071389	10.49252811	9.35E-26	15108.724	NA	NA	NA	NA	NA	0.375561629	6.42E-125	0.05906124	0.086785378	0.680543679	0.496160274	5148.001391	NA	NA	NA	NA	NA	NA	NA	NA	NA	NA	NA
TFIIIC.110_K562_CRE	NA	NA	NA	0.124254935	0.4799846	0.258872754	0.795733421	486.2244933	NA	NA	NA	NA	NA	2.26903531	0.010079264	-0.147470742	0.621638721	-0.237229016	0.812479127	5148.409106	NA	NA	NA	NA	NA	NA	NA	NA	NA	NA	NA
THAP1_.SC.98174._K562_CRE	NA	NA	NA	0.187647822	0.224072303	0.837443178	0.402343504	1633.84807	NA	NA	NA	NA	NA	2.785789469	7.96E-10	-0.355652602	0.273335468	-1.301157897	0.193204414	5146.759292	NA	NA	NA	NA	NA	NA	NA	NA	NA	NA	NA
TR4_K562_CRE	NA	NA	NA	0.845777667	0.928233125	0.91116945	0.362206098	157.4255746	NA	NA	NA	NA	NA	2.113357759	0.292012973	0.529766555	1.276110424	0.415141625	0.678038229	5148.285468	NA	NA	NA	NA	NA	NA	NA	NA	NA	NA	NA
TSS_SEGWAY_K562_CRE_CRE	NA	NA	NA	0.118616343	0.125147585	0.947811675	0.343225336	4389.965714	NA	NA	NA	NA	NA	2.529459848	1.65E-24	-0.055381053	0.157956334	-0.350609892	0.725881035	5148.342297	NA	NA	NA	NA	NA	NA	NA	NA	NA	NA	NA
TSS_SEGWAY_K562_INS_INS	NA	NA	NA	0.460668672	0.048187818	9.559857449	1.18E-21	28959.35425	NA	NA	NA	NA	NA	0.502087151	3.61E-75	-0.082686622	0.071665447	-1.153786454	0.248587729	5147.136648	NA	NA	NA	NA	NA	NA	NA	NA	NA	NA	NA
UBF_.sc.13125._K562_CRE	NA	NA	NA	-0.00474044	0.113332658	-0.041827661	0.966636084	5468.143959	NA	NA	NA	NA	NA	1.932650834	8.25E-16	-0.034703655	0.151893015	-0.22847433	0.81927751	5148.413112	NA	NA	NA	NA	NA	NA	NA	NA	NA	NA	NA
UBTF_.SAB1404509._K562_CRE	NA	NA	NA	0.09891795	0.094192987	1.050162569	0.293643376	7514.600571	NA	NA	NA	NA	NA	1.797107568	1.51E-17	-0.085760195	0.128778868	-0.665949283	0.505443519	5148.020552	NA	NA	NA	NA	NA	NA	NA	NA	NA	NA	NA
USF.1_K562_CRE	NA	NA	NA	0.138970397	0.128234961	1.083716918	0.278490332	4745.743713	NA	NA	NA	NA	NA	1.493090703	6.81E-05	-0.180993006	0.178136899	-1.016033214	0.309613571	5147.424044	NA	NA	NA	NA	NA	NA	NA	NA	NA	NA	NA
USF2_K562_CRE	NA	NA	NA	0.201737185	0.208645484	0.966889771	0.33359914	2017.265247	NA	NA	NA	NA	NA	1.691508457	0.00190904	-0.281493161	0.273250487	-1.030165269	0.30293243	5147.392146	NA	NA	NA	NA	NA	NA	NA	NA	NA	NA	NA
Valid_OCS_K562_CRE_CRE	NA	NA	NA	0.392208322	0.082378479	4.761053238	1.93E-06	9415.946054	NA	NA	NA	NA	NA	1.531638214	2.00E-12	0.062177239	0.110850935	0.560908563	0.574859873	5148.151418	NA	NA	NA	NA	NA	NA	NA	NA	NA	NA	NA
WHIP_GM12878_CRE	NA	NA	NA	0.378947947	0.072939613	5.195365497	2.04E-07	11571.84104	NA	NA	NA	NA	NA	1.867508008	8.06E-30	-0.060388646	0.099651081	-0.60600091	0.544514149	5148.097203	NA	NA	NA	NA	NA	NA	NA	NA	NA	NA	NA
X1_Active_Promoter_CHROMHMM_K562_CRE_CRE	NA	NA	NA	0.050618756	0.12831183	0.394497968	0.693213427	4143.130957	NA	NA	NA	NA	NA	3.672714915	6.44E-46	0.123849	0.156289285	0.792434363	0.428107449	5147.837946	NA	NA	NA	NA	NA	NA	NA	NA	NA	NA	NA
X1_Active_Promoter_CHROMHMM_K562_INS_INS	NA	NA	NA	0.565709983	0.048124862	11.7550464	6.65E-32	29258.4213	NA	NA	NA	NA	NA	0.504102105	1.58E-77	-0.079256354	0.071039356	-1.115668252	0.264564165	5147.222526	NA	NA	NA	NA	NA	NA	NA	NA	NA	NA	NA
X10_Txn_Elongation_CHROMHMM_K562_CRE_CRE	NA	NA	NA	1.018918615	0.066003469	15.43734945	9.18E-54	13421.2014	NA	NA	NA	NA	NA	3.077949618	1.13E-96	0.355721025	0.086241716	4.124697914	3.71E-05	5131.563252	NA	NA	NA	NA	NA	NA	NA	NA	NA	NA	NA
X10_Txn_Elongation_CHROMHMM_K562_INS_INS	NA	NA	NA	0.660677921	0.046589251	14.18090875	1.20E-45	32410.28227	NA	NA	NA	NA	NA	0.470772693	1.90E-97	-0.001125791	0.074858563	-0.015038905	0.988001142	5148.465133	NA	NA	NA	NA	NA	NA	NA	NA	NA	NA	NA
X11_Weak_Txn_CHROMHMM_K562_CRE_CRE	NA	NA	NA	0.751422844	0.048921211	15.35985793	3.04E-53	23816.8424	NA	NA	NA	NA	NA	1.623804834	1.42E-32	0.049022082	0.073340553	0.668417129	0.503867365	5148.019131	NA	NA	NA	NA	NA	NA	NA	NA	NA	NA	NA
X11_Weak_Txn_CHROMHMM_K562_INS_INS	NA	NA	NA	0.666954365	0.053184099	12.54048438	4.48E-36	23829.94151	NA	NA	NA	NA	NA	0.380023344	3.14E-136	-0.028588987	0.081599992	-0.350355267	0.726072093	5148.34271	NA	NA	NA	NA	NA	NA	NA	NA	NA	NA	NA
X12_Repressed_CHROMHMM_K562_CRE_CRE	NA	NA	NA	-0.00601404	0.065115902	-0.092358999	0.926412814	18791.82425	NA	NA	NA	NA	NA	0.503412918	3.87E-44	-0.165006642	0.110507456	-1.493172019	0.135392165	5146.20931	NA	NA	NA	NA	NA	NA	NA	NA	NA	NA	NA
X12_Repressed_CHROMHMM_K562_INS_INS	NA	NA	NA	-0.462432512	0.045530728	-10.15649279	3.10E-24	28766.93313	NA	NA	NA	NA	NA	0.157570563	0	-0.379098989	0.086236477	-4.396039827	1.10E-05	5128.866	NA	NA	NA	NA	NA	NA	NA	NA	NA	NA	NA
X13_Heterochrom.lo_CHROMHMM_K562_CRE_CRE	NA	NA	NA	-0.897556429	0.042583135	-21.07774431	1.27E-98	32250.66468	NA	NA	NA	NA	NA	0.515910322	1.15E-70	-0.072956714	0.075897596	-0.961251976	0.336425488	5147.539929	NA	NA	NA	NA	NA	NA	NA	NA	NA	NA	NA
X13_Heterochrom.lo_CHROMHMM_K562_INS_INS	NA	NA	NA	-0.829422132	0.060208695	-13.77578665	3.56E-43	9785.318182	NA	NA	NA	NA	NA	0.173651174	0	-0.162079641	0.08008986	-2.023722367	0.042998726	5144.373896	NA	NA	NA	NA	NA	NA	NA	NA	NA	NA	NA
X14_Repetitive.CNV_CHROMHMM_K562_CRE_CRE	NA	NA	NA	-0.435306103	0.343455961	-1.267429168	0.205001876	1346.178051	NA	NA	NA	NA	NA	0.430730888	0.010234011	-0.657180556	0.647868039	-1.014374095	0.310404281	5147.339505	NA	NA	NA	NA	NA	NA	NA	NA	NA	NA	NA
X14_Repetitive.CNV_CHROMHMM_K562_INS_INS	NA	NA	NA	0.158403924	0.058947314	2.687211902	0.007205123	28126.07977	NA	NA	NA	NA	NA	0.163392642	8.75E-241	-0.354807808	0.138309184	-2.565323562	0.010307963	5141.625239	NA	NA	NA	NA	NA	NA	NA	NA	NA	NA	NA
X15_Repetitive.CNV_CHROMHMM_K562_CRE_CRE	NA	NA	NA	0.405499198	0.313004249	1.295507008	0.195145385	1215.445353	NA	NA	NA	NA	NA	1.011960554	0.882538017	-0.654290109	0.460662048	-1.420325621	0.155512905	5146.32335	NA	NA	NA	NA	NA	NA	NA	NA	NA	NA	NA
X15_Repetitive.CNV_CHROMHMM_K562_INS_INS	NA	NA	NA	0.312158711	0.054930365	5.682807916	1.33E-08	27558.79529	NA	NA	NA	NA	NA	0.168414439	3.80839089496519e-312	-0.534572786	0.113461426	-4.711493627	2.46E-06	5125.210956	NA	NA	NA	NA	NA	NA	NA	NA	NA	NA	NA
X2_Weak_Promoter_CHROMHMM_K562_CRE_CRE	NA	NA	NA	0.256980557	0.128722946	1.996384988	0.045892034	4440.613375	NA	NA	NA	NA	NA	1.846598741	1.73E-10	0.145268124	0.168164071	0.863847566	0.387671634	5147.720796	NA	NA	NA	NA	NA	NA	NA	NA	NA	NA	NA
X2_Weak_Promoter_CHROMHMM_K562_INS_INS	NA	NA	NA	0.387011351	0.053383516	7.249641397	4.18E-13	21915.3707	NA	NA	NA	NA	NA	0.408050386	7.90E-120	-0.032981654	0.075809092	-0.435061982	0.663517438	5148.276242	NA	NA	NA	NA	NA	NA	NA	NA	NA	NA	NA
X3_Poised_Promoter_CHROMHMM_K562_CRE_CRE	NA	NA	NA	0.214553576	0.28554879	0.751372735	0.452428367	1407.756139	NA	NA	NA	NA	NA	0.970817146	1	0.238474034	0.369169567	0.645974248	0.518296033	5148.053076	NA	NA	NA	NA	NA	NA	NA	NA	NA	NA	NA
X3_Poised_Promoter_CHROMHMM_K562_INS_INS	NA	NA	NA	-0.237135845	0.053706171	-4.415430089	1.01E-05	30424.04928	NA	NA	NA	NA	NA	0.147317204	0	-0.556927794	0.12386236	-4.496344117	6.91E-06	5127.024879	NA	NA	NA	NA	NA	NA	NA	NA	NA	NA	NA
X4_Strong_Enhancer_CHROMHMM_K562_CRE_CRE	NA	NA	NA	0.339941048	0.103680987	3.27872118	0.001042786	6379.804702	NA	NA	NA	NA	NA	1.912553705	2.76E-17	0.050411698	0.133623591	0.377266451	0.705975602	5148.323229	NA	NA	NA	NA	NA	NA	NA	NA	NA	NA	NA
X4_Strong_Enhancer_CHROMHMM_K562_INS_INS	NA	NA	NA	0.53262034	0.04620855	11.52644574	9.71E-31	31595.85571	NA	NA	NA	NA	NA	0.410066586	7.53E-134	-0.079946162	0.070940501	-1.126946681	0.259765025	5147.196824	NA	NA	NA	NA	NA	NA	NA	NA	NA	NA	NA
X5_Strong_Enhancer_CHROMHMM_K562_CRE_CRE	NA	NA	NA	0.53991065	0.110538365	4.88437338	1.04E-06	6199.70586	NA	NA	NA	NA	NA	1.107147458	0.266241364	-0.326407797	0.156619359	-2.084083334	0.037152588	5144.016648	NA	NA	NA	NA	NA	NA	NA	NA	NA	NA	NA
X5_Strong_Enhancer_CHROMHMM_K562_INS_INS	NA	NA	NA	0.498347922	0.046756449	10.65837824	1.59E-26	30683.79375	NA	NA	NA	NA	NA	0.313360185	9.97E-225	-0.122266565	0.074092062	-1.6501979	0.098902466	5145.744095	NA	NA	NA	NA	NA	NA	NA	NA	NA	NA	NA
X6_Weak_Enhancer_CHROMHMM_K562_CRE_CRE	NA	NA	NA	0.289286395	0.101450855	2.85149293	0.004351445	7315.524781	NA	NA	NA	NA	NA	1.263890854	0.002357897	0.144643575	0.144595437	1.000332913	0.317149424	5147.468886	NA	NA	NA	NA	NA	NA	NA	NA	NA	NA	NA
X6_Weak_Enhancer_CHROMHMM_K562_INS_INS	NA	NA	NA	0.211017724	0.056506728	3.734382303	0.000188176	17188.94918	NA	NA	NA	NA	NA	0.309384083	5.98E-200	-0.06811105	0.076354668	-0.892035182	0.372374075	5147.670924	NA	NA	NA	NA	NA	NA	NA	NA	NA	NA	NA
X7_Weak_Enhancer_CHROMHMM_K562_CRE_CRE	NA	NA	NA	0.435886217	0.066887347	6.516721614	7.19E-11	14840.8489	NA	NA	NA	NA	NA	1.075805205	0.1727968	-0.103636032	0.100242712	-1.033851046	0.301205804	5147.390479	NA	NA	NA	NA	NA	NA	NA	NA	NA	NA	NA
X7_Weak_Enhancer_CHROMHMM_K562_INS_INS	NA	NA	NA	0.464499197	0.053868583	8.622821953	6.53E-18	21509.27394	NA	NA	NA	NA	NA	0.329643475	2.76E-178	0.067929275	0.079693521	0.852381402	0.394002439	5147.737281	NA	NA	NA	NA	NA	NA	NA	NA	NA	NA	NA
X8_Insulator_CHROMHMM_K562_CRE_CRE	NA	NA	NA	0.55880709	0.111751862	5.000427535	5.72E-07	6819.857248	NA	NA	NA	NA	NA	0.920235149	0.363943289	0.042391254	0.166780277	0.254174263	0.799360933	5148.400915	NA	NA	NA	NA	NA	NA	NA	NA	NA	NA	NA
X8_Insulator_CHROMHMM_K562_INS_INS	NA	NA	NA	-0.324781305	0.05438678	-5.97169581	2.35E-09	14770.00282	NA	NA	NA	NA	NA	0.176599415	0	-0.25125723	0.080265441	-3.130328908	0.001746107	5138.667318	NA	NA	NA	NA	NA	NA	NA	NA	NA	NA	NA
X9_Txn_Transition_CHROMHMM_K562_CRE_CRE	NA	NA	NA	0.754483276	0.100605597	7.499416486	6.41E-14	6838.362664	NA	NA	NA	NA	NA	2.063775077	1.18E-18	0.062094363	0.128796911	0.482110653	0.629727342	5148.233438	NA	NA	NA	NA	NA	NA	NA	NA	NA	NA	NA
X9_Txn_Transition_CHROMHMM_K562_INS_INS	NA	NA	NA	0.682364755	0.0457871	14.90299128	3.15E-50	33547.55131	NA	NA	NA	NA	NA	0.491137623	9.00E-87	-0.072657795	0.072435013	-1.003075603	0.315824385	5147.459417	NA	NA	NA	NA	NA	NA	NA	NA	NA	NA	NA
XRCC4_K562_CRE	NA	NA	NA	1.08E-12	7251.900583	1.49E-16	1	8.000000156	NA	NA	NA	NA	NA	NA	NA	NA	NA	NA	NA	NA	NA	NA	NA	NA	NA	NA	NA	NA	NA	NA	NA
YY1_.SC.281._K562_CRE	NA	NA	NA	0.191286735	0.110878274	1.725195817	0.084492189	5451.375066	NA	NA	NA	NA	NA	2.149020072	2.98E-21	-0.156754569	0.14075502	-1.113669471	0.265421011	5147.218512	NA	NA	NA	NA	NA	NA	NA	NA	NA	NA	NA
YY1_GM12878_CRE	NA	NA	NA	-0.000434291	0.490785312	-0.00088489	0.99929396	422.8964387	NA	NA	NA	NA	NA	2.849198523	0.007739137	-0.516809822	0.566580021	-0.912156805	0.361686179	5147.618249	NA	NA	NA	NA	NA	NA	NA	NA	NA	NA	NA
YY1_K562_CRE	NA	NA	NA	0.191286735	0.110878274	1.725195817	0.084492189	5451.375066	NA	NA	NA	NA	NA	2.149020072	2.98E-21	-0.156754569	0.14075502	-1.113669471	0.265421011	5147.218512	NA	NA	NA	NA	NA	NA	NA	NA	NA	NA	NA
YY1.1_K562_CRE	NA	NA	NA	0.209190319	0.097539116	2.144681311	0.031978336	6925.428982	NA	NA	NA	NA	NA	2.009104243	1.65E-22	0.022562477	0.128390893	0.175732693	0.86050395	5148.434498	NA	NA	NA	NA	NA	NA	NA	NA	NA	NA	NA
YY1.2_K562_CRE	NA	NA	NA	0.444755191	0.266007605	1.671964194	0.094531383	1238.713416	NA	NA	NA	NA	NA	4.983222591	4.40E-15	0.009772425	0.289078526	0.033805435	0.973032302	5148.464216	NA	NA	NA	NA	NA	NA	NA	NA	NA	NA	NA
ZBTB33_K562_CRE	NA	NA	NA	0.772180896	0.261122616	2.957158241	0.003104887	1369.730888	NA	NA	NA	NA	NA	2.303141683	5.96E-05	-0.359389643	0.320289939	-1.122075967	0.261830142	5147.18894	NA	NA	NA	NA	NA	NA	NA	NA	NA	NA	NA
ZBTB33.1_HepG2_CRE	NA	NA	NA	0.57365113	0.351078764	1.633967044	0.102265771	790.8206125	NA	NA	NA	NA	NA	2.969939601	6.35E-05	-0.959371065	0.425832944	-2.252928237	0.024263674	5143.089907	NA	NA	NA	NA	NA	NA	NA	NA	NA	NA	NA
ZBTB7A_.SC.34508._HepG2_CRE	NA	NA	NA	0.155440448	0.160551502	0.968165637	0.332961654	3026.138381	NA	NA	NA	NA	NA	1.501566085	0.000794051	-0.167508679	0.214547249	-0.780754263	0.434947039	5147.851657	NA	NA	NA	NA	NA	NA	NA	NA	NA	NA	NA
ZBTB7A_.SC.34508._K562_CRE	NA	NA	NA	0.36265368	0.109341554	3.316705017	0.000910857	5536.143536	NA	NA	NA	NA	NA	1.756737715	6.65E-14	-0.149339102	0.138352686	-1.079408763	0.280405546	5147.294147	NA	NA	NA	NA	NA	NA	NA	NA	NA	NA	NA
ZEB1_.SC.25388._GM12878_CRE	NA	NA	NA	0.362179471	0.130613242	2.772915413	0.005555656	4102.140416	NA	NA	NA	NA	NA	2.16044595	2.97E-16	-0.494539948	0.164455361	-3.007137903	0.002637201	5139.210245	NA	NA	NA	NA	NA	NA	NA	NA	NA	NA	NA
Znf143_.16618.1.AP._GM12878_CRE	NA	NA	NA	0.33667938	0.075126808	4.481481205	7.41E-06	11082.91433	NA	NA	NA	NA	NA	1.85607276	1.06E-27	0.06407484	0.102576602	0.624653565	0.532198456	5148.076062	NA	NA	NA	NA	NA	NA	NA	NA	NA	NA	NA
Znf143_.16618.1.AP._K562_CRE	NA	NA	NA	0.170864624	0.082486191	2.071433067	0.038318343	9889.976372	NA	NA	NA	NA	NA	1.467779552	7.45E-10	-0.0025997	0.117612453	-0.022103951	0.982365035	5148.46487	NA	NA	NA	NA	NA	NA	NA	NA	NA	NA	NA
ZNF263_K562_CRE	NA	NA	NA	-0.028415504	0.429667657	-0.066133681	0.947271396	577.9287438	NA	NA	NA	NA	NA	1.204596475	0.534628161	-0.287470255	0.538551553	-0.533784098	0.593490917	5148.176986	NA	NA	NA	NA	NA	NA	NA	NA	NA	NA	NA
ZNF274_.M01._K562_CRE	NA	NA	NA	-0.015840785	0.26255819	-0.060332473	0.951890839	1565.16916	NA	NA	NA	NA	NA	1.96167822	0.000505258	0.310005173	0.36706876	0.844542513	0.398366318	5147.751867	NA	NA	NA	NA	NA	NA	NA	NA	NA	NA	NA
ZNF274_K562_CRE	NA	NA	NA	2.386843	1.022798655	2.333639165	0.019614624	115.9270923	NA	NA	NA	NA	NA	3.699407262	0.081755951	12.70341441	218.4386837	0.058155516	0.953624754	5145.428367	NA	NA	NA	NA	NA	NA	NA	NA	NA	NA	NA
ZZZ3_GM12878_CRE	NA	NA	NA	-0.072765492	0.650245938	-0.11190457	0.910899073	311.6915969	NA	NA	NA	NA	NA	3.702447066	0.00863314	0.210553553	0.790153198	0.26647181	0.789875867	5148.394415	NA	NA	NA	NA	NA	NA	NA	NA	NA	NA	NA
