# Supplementary material for: Integrative Modeling of eQTLs and Cis-Regulatory Elements Suggests Mechanisms Underlying Cell Type Specificity of eQTLs
Source: PLoS Genet. 2013 Aug 1;9(8):e1003649. doi: 10.1371/journal.pgen.1003649 (PMC3731231; doi:10.1371/journal.pgen.1003649)
Supplement: Table S5 — UChicago_liver eQTL SNP enrichment/depletion within CREs: (a) relative to background, (b) replicating versus non-replicating, (c) same versus different cell types. Details are the same as Table S4. (TXT) [file pgen.1003649.s024.txt]

CRE_type	Cell_A_Overlap	Cell_B_Overlap	AB_Overlap_Test_McNemar_PV	A_Overlap_Test_Beta	A_Overlap_Test_SE	A_Overlap_Test_Z	A_Overlap_Test_PV	A_Overlap_Test_AIC	B_Overlap_Test_Beta	B_Overlap_Test_SE	B_Overlap_Test_Z	B_Overlap_Test_PV	B_Overlap_Test_AIC	A_Overlap_Rep_OR	A_Overlap_Rep_PV	A_Overlap_Rep_Beta	A_Overlap_Rep_SE	A_Overlap_Rep_Z	A_Overlap_Rep_PV	A_Overlap_Rep_AIC	B_Overlap_Rep_OR	B_Overlap_Rep_PV	B_Overlap_Rep_Beta	B_Overlap_Rep_SE	B_Overlap_Rep_Z	B_Overlap_Rep_PV	B_Overlap_Rep_AIC	AB_Overlap_Rep_pos_OR	AB_Overlap_Rep_pos_PV	AB_Overlap_Rep_neg_OR	AB_Overlap_Rep_neg_PV
ATF3_HepG2_CRE	0.007130872	0.006711409	0.797893883	-0.373657815	0.441328055	-0.846666807	0.397180865	437.7056291	-0.338096122	0.449415999	-0.752301035	0.451870046	436.645504	1.952846651	0.030783649	-0.106211603	0.629649379	-0.168683725	0.866045421	2619.920878	2.761665658	0.000676453	0.131453048	0.695480512	0.189010397	0.850084668	2619.913133	2.34872196	0.608391608	2.902707009	0.357517483
BHLHE40_.NB100.1800._HepG2_CRE	0.052432886	0.084312081	6.08E-54	0.268094124	0.153288377	1.748952718	0.080299193	3310.6011	0.633671793	0.13397013	4.729948343	2.25E-06	3629.972197	1.484872951	0.000302675	0.00420597	0.213811093	0.019671429	0.984305483	2619.948784	1.465985064	2.81E-06	-0.059717456	0.174930462	-0.341378257	0.732818842	2619.832458	6.669108273	5.23E-05	2.351571651	0.012254264
BRCA1_.A300.000A._HepG2_CRE	0.034815436	0.023489933	6.44E-05	-0.155991299	0.194467674	-0.802145137	0.422469008	2073.048867	-0.510618684	0.21826692	-2.339423143	0.019313545	1925.983852	2.148036608	9.75E-10	0.189034106	0.275412096	0.686368203	0.49248095	2619.4753	1.993084627	2.62E-06	-0.171005661	0.332524251	-0.514265232	0.607066566	2619.684745	2.064123708	0.162792023	3.521561243	0.033701115
c.Myc_HepG2_CRE	0.059144295	0.027684564	3.76E-54	0.189150325	0.1544216	1.224895506	0.220614594	2964.991045	-0.607403478	0.193826683	-3.133745401	0.001725905	2569.589624	1.8296885	7.11E-10	0.042642956	0.21133037	0.201783378	0.840086077	2619.908459	1.669006306	0.000677226	-0.37821735	0.306293289	-1.234820884	0.216897173	2618.416716	1.990851514	0.100227367	1.472576722	0.572488913
CHD2_.AB68301._HepG2_CRE	0.060822148	0.07466443	5.49E-11	0.091312236	0.14942774	0.611079549	0.541146918	3238.258208	0.386183199	0.140528372	2.748079938	0.005994539	3408.168972	2.076680953	5.54E-15	0.256477242	0.209024658	1.227019071	0.219815423	2618.441111	1.45600331	2.59E-05	-0.244332832	0.189272455	-1.290905384	0.196736488	2618.270944	2.562257705	0.007775917	1.406807077	0.322620888
COREST_.sc.30189._HepG2_CRE	0.085989933	0.066694631	4.21E-20	0.210641978	0.120432943	1.749039537	0.080284185	4979.276785	-0.131577955	0.130329615	-1.009578331	0.312697356	4756.033178	1.673609171	3.50E-11	0.220810888	0.17391901	1.269619049	0.204220361	2618.341132	1.464496137	4.39E-05	-0.04571378	0.195067945	-0.234347984	0.814714837	2619.894187	3.846808163	7.95E-06	1.893290005	0.085236455
CTCF_BROAD_HepG2_CRE	0.087248322	0.129194631	5.03E-40	0.214710523	0.105545046	2.034302222	0.041921133	7597.019958	0.614505294	0.093914826	6.543219246	6.02E-11	8008.827395	1.270400315	0.000638188	0.442372639	0.164522419	2.688828916	0.007170316	2612.747519	1.084671152	0.196586278	-0.084926315	0.141071663	-0.602008321	0.547168598	2619.585487	2.370653836	0.00702567	1.002780565	1
CTCF_BROAD_HepG2_INS	0.662751678	0.674077181	0.044862271	-0.273698428	0.090596985	-3.021054478	0.00251896	4855.602144	-0.229220114	0.091063067	-2.51715785	0.011830581	4904.780024	0.238874127	4.74E-192	0.216742289	0.116352369	1.862809413	0.062489085	2616.456406	0.227327521	7.75E-209	0.020838113	0.115214117	0.180864229	0.856474147	2619.916443	1.184014907	0.404714729	0.444069787	4.38E-05
CTCF_UW_HepG2_CRE	0.087248322	0.060822148	3.06E-96	0.145587966	0.108451965	1.342418877	0.179460217	6976.333833	-0.291121623	0.121535808	-2.395356789	0.016604199	6655.686666	1.296103214	0.000245102	0.04986764	0.168632978	0.295717011	0.767446205	2619.861869	1.253409097	0.010740005	-0.049946718	0.198574182	-0.251526746	0.801406887	2619.885799	1.656268068	0.086698836	2.228202137	0.205597567
CTCF_UW_HepG2_INS	0.758808725	0.681627517	4.61E-102	-0.207300915	0.104671092	-1.980498256	0.047647569	3849.213853	-0.845633034	0.096100901	-8.799428796	1.38E-18	4107.769763	0.257807159	2.01E-139	0.328401991	0.126068408	2.604950724	0.009188747	2613.091628	0.237722785	1.38E-190	-0.008238576	0.115731944	-0.071186709	0.943249159	2619.944104	0.918967014	0.600633236	0.402272318	0.00038261
CTCF_UW_HS_HepG2_CRE	0.26216443	0.182885906	5.44E-135	0.147545469	0.065232778	2.261830211	0.023707896	16981.45635	-0.314980216	0.071794267	-4.387261417	1.15E-05	16515.93748	1.155004048	0.002141998	0.011214907	0.108120064	0.103726421	0.917386459	2619.938416	1.090237371	0.114397303	-0.080614702	0.123738624	-0.65149183	0.51472905	2619.523328	1.38510738	0.064407561	0.933623855	0.826451026
CTCF_UW_HS_HepG2_INS	0.911073826	0.872902685	1.51E-23	-0.458212168	0.188371504	-2.43249196	0.014995324	1450.340219	-1.091013076	0.17341376	-6.291387016	3.15E-10	1726.200536	0.304306438	7.46E-60	0.659567859	0.190385894	3.464373567	0.000531468	2607.724124	0.295254839	5.08E-75	0.487221773	0.161878626	3.00979681	0.002614225	2610.770035	0.829659805	0.359967947	0.509193931	0.021121688
DHS_OCS_HepG2_CRE	0.157718121	0.158137584	0.054155867	0.383239197	0.088157711	4.347199935	1.38E-05	8669.788579	0.436453354	0.087893347	4.965715471	6.84E-07	8698.468462	1.266587366	4.86E-05	-0.182297434	0.135926068	-1.341151379	0.179871309	2618.135685	1.098373241	0.107642302	-0.212290032	0.135262404	-1.569468127	0.116538901	2617.459646	1.858769136	0.008890795	2.177531009	0.002351535
DHS_UW_HepG2_CRE	0.13045302	0.139681208	2.61E-16	0.380994606	0.098562805	3.865500828	0.000110861	6938.145294	0.460260445	0.096616204	4.763801793	1.90E-06	7017.091369	1.592205439	2.60E-12	0.09915986	0.144133872	0.687970559	0.491471322	2619.47708	1.371049671	4.39E-07	-0.049009908	0.1412943	-0.34686401	0.728693486	2619.828623	2.704889884	0.000112688	1.774385044	0.01822373
DHS_UW_HS_HepG2_CRE	0.264681208	0.325922819	2.23E-72	0.398404114	0.069367597	5.743374864	9.28E-09	13412.65086	0.704283712	0.065881221	10.6902043	1.13E-26	13654.68327	1.351488123	5.70E-10	-0.043691959	0.109502257	-0.399005098	0.689889448	2619.789713	1.353233426	1.27E-11	-0.022601212	0.103385649	-0.218610733	0.826953291	2619.901348	1.367372278	0.09297958	1.176458498	0.319739663
ELF1_.SC.631._HepG2_CRE	0.050755034	0.08011745	6.03E-52	0.192862543	0.164295555	1.173875595	0.240444859	2715.866251	0.639782937	0.14463524	4.423423608	9.71E-06	3022.645033	2.069599411	1.08E-11	-0.011521655	0.223499358	-0.051551178	0.958886322	2619.946513	1.508786597	2.02E-06	-0.408231303	0.189634407	-2.152728029	0.031340059	2615.246041	3.061773202	0.013442417	1.580726192	0.2014392
EZH2_.39875._HepG2_CRE	0.310402685	0.402684564	0.613682197	-0.170029878	0.05917742	-2.873222211	0.004063082	21934.74176	0.226649452	0.056569543	4.006563256	6.16E-05	22185.67422	0.634747362	2.24E-25	-0.352693351	0.104443789	-3.376872426	0.00073315	2608.381836	1.02096297	0.625795415	0.142021296	0.096130805	1.477375503	0.139575009	2617.768843	1.031464126	0.86445215	0.759917642	0.074639526
FAIRE_HepG2_CRE	0.107802013	0.098573826	0.373353837	0.277250256	0.103044376	2.690590852	0.007132561	6942.470732	0.144965578	0.105975758	1.367912628	0.171339426	6843.964913	1.550746436	4.19E-10	0.052399289	0.152722667	0.343100926	0.731522535	2619.831632	1.198309229	0.015679966	-0.347131792	0.165861223	-2.092905051	0.036357631	2615.484316	2.473219114	0.001330462	2.30308733	0.007424636
GABP_HepG2_CRE	0.021812081	0.01761745	9.43E-05	0.049941873	0.263407878	0.18959901	0.849623363	1116.663434	-0.204297481	0.280090068	-0.729399235	0.465757485	1048.959021	2.950889708	1.82E-09	0.093412671	0.356161795	0.262275944	0.793108707	2619.8801	2.572670238	4.78E-06	-0.01894305	0.391019958	-0.048445225	0.961361417	2619.946825	0.934844835	1	0.24263746	0.340175953
H2A.Z_HepG2_CRE	0.281459732	0.206795302	2.93E-127	-0.323078304	0.060652451	-5.326714714	1.00E-07	21664.61882	-0.813280646	0.065982907	-12.32562618	6.59E-35	21235.361	1.088620259	0.070459479	0.106142327	0.106011133	1.001237553	0.316711975	2618.94964	1.21953469	0.00020539	-0.245039537	0.122855187	-1.99453962	0.046093115	2615.920325	1.561337967	0.015046023	1.013879475	1
H3K27ac_HepG2_CRE	0.165268456	0.168204698	0.000151583	0.254003604	0.086768318	2.927377306	0.003418339	8949.370579	0.334387566	0.086037097	3.886551023	0.000101679	9011.834646	1.766167661	2.47E-21	0.202333224	0.130497845	1.550471762	0.121028326	2617.556022	1.302745391	1.42E-05	-0.197992258	0.131850198	-1.501645505	0.133188685	2617.673682	2.790520681	3.13E-06	1.697432054	0.023404848
H3K27me3_BROAD_HepG2_CRE	0.328020134	0.256711409	5.53E-24	-0.191842226	0.058594799	-3.274048733	0.001060183	22171.80705	-0.397135149	0.061391419	-6.468903259	9.87E-11	21906.99509	0.59816723	2.76E-32	-0.287542425	0.103332094	-2.782701997	0.00539083	2612.121669	0.568734071	3.61E-36	-0.292259924	0.109985487	-2.657258979	0.00787789	2612.803495	0.730402225	0.074436337	1.672652292	0.014393668
H3K27me3_UW_HepG2_CRE	0.008389262	0.027265101	9.80E-13	-0.742263948	0.300378275	-2.471097309	0.013469916	1739.235833	0.6451336	0.205575999	3.138175669	0.00170003	2106.070033	1.132117041	0.414333593	0.226084598	0.508448592	0.444655765	0.656568541	2619.750733	1.215443473	0.107540725	-0.087881211	0.299429291	-0.293495705	0.769143282	2619.862723	0.693656924	1	0.691915435	1
H3K27me3_UW_HS_HepG2_CRE	0.197986577	0.215184564	1.12E-15	-0.098955073	0.068344549	-1.44788538	0.147649109	17816.69841	0.03635735	0.066831398	0.54401601	0.586430456	17926.95114	0.648400788	5.20E-19	-0.398436341	0.123454872	-3.227384514	0.001249275	2609.287207	0.665197531	2.71E-18	-0.316435049	0.118656959	-2.666805655	0.007657594	2612.721172	0.55710366	0.009614689	0.848974165	0.514684737
H3K36me3_BROAD_HepG2_CRE	0.424496644	0.44295302	1.17E-10	0.56386263	0.059286548	9.510802251	1.89E-21	17613.12773	0.637593754	0.058856648	10.83299461	2.40E-27	17634.36365	2.198214805	1.65E-71	0.205237152	0.095751302	2.143439802	0.0320778	2615.366535	2.075234504	3.71E-63	0.273903284	0.095348963	2.872640414	0.004070571	2611.713389	2.707959035	4.05E-09	1.202120924	0.234936649
H3K36me3_HepG2_CRE	0.415268456	0.398489933	1.30E-14	0.698793823	0.05910864	11.82219426	3.00E-32	17804.9805	0.663926749	0.059462655	11.16544081	6.02E-29	17804.6513	1.921515859	1.67E-50	0.226953554	0.095654458	2.37263959	0.017661488	2614.329991	1.430234865	2.21E-16	0.081990522	0.096534277	0.849341031	0.395691556	2619.228714	1.892009921	1.66E-05	1.698865621	0.001043219
H3K36me3_UW_HepG2_CRE	0.11409396	0.131711409	3.96E-12	0.960960049	0.106860402	8.992667336	2.41E-19	5743.233895	1.225986535	0.102198294	11.9961546	3.72E-33	5927.563133	2.026151296	1.65E-21	-0.055225319	0.14569596	-0.379044959	0.704654478	2619.805217	1.763604843	3.95E-16	0.087698651	0.137860693	0.636139639	0.524685412	2619.545607	1.299827576	0.359002628	1.206053823	0.530688523
H3K4me1_HepG2_CRE	0.377516779	0.278104027	4.04E-136	0.295621589	0.060715185	4.868989312	1.12E-06	17670.37406	-0.099431862	0.064887388	-1.532375774	0.125429732	17422.0934	1.476429798	1.64E-19	0.023908442	0.100577537	0.237711544	0.812104829	2619.892701	1.397312565	2.27E-12	-0.017986684	0.107353601	-0.167546159	0.866940331	2619.921083	1.577918167	0.001777125	0.87557103	0.44449222
H3K4me2_HepG2_CRE	0.238674497	0.213087248	1.46E-09	0.329725651	0.074817173	4.407085164	1.05E-05	11282.3149	0.191685461	0.077108895	2.485905952	0.012922211	11168.1121	1.535613324	3.39E-17	-0.021586501	0.116746291	-0.184900956	0.853306721	2619.914954	1.397070852	4.58E-10	-0.21694013	0.123215666	-1.760653802	0.078297016	2616.8179	2.365762097	7.60E-06	1.198211986	0.372575963
H3K4me3_BROAD_HepG2_CRE	0.170302013	0.1875	9.28E-08	0.272443981	0.089532951	3.04294651	0.00234274	7937.65953	0.500691998	0.086569626	5.78369138	7.31E-09	8123.53266	1.602562961	1.49E-15	-0.150471712	0.136042415	-1.106064695	0.268698518	2618.718299	1.497483705	2.22E-12	-0.046883789	0.127070256	-0.368959587	0.712157848	2619.812803	2.538198822	6.10E-05	1.165580846	0.468438144
H3K4me3_HepG2_CRE	0.164848993	0.162332215	1.78E-05	0.36124201	0.092187655	3.918550818	8.91E-05	7340.432226	0.313008703	0.092725565	3.375646212	0.000736426	7310.511049	1.686342581	4.44E-18	-0.06616665	0.136265132	-0.485572856	0.627270045	2619.712818	1.782041949	2.98E-20	-0.119475634	0.137913341	-0.866309476	0.386320471	2619.195271	2.304781429	0.000256843	1.299391653	0.299279345
H3K4me3_UW_HepG2_CRE	0.092281879	0.099832215	0.284411468	0.179163775	0.123408226	1.451797667	0.146557873	4404.379754	0.271933307	0.120638246	2.254121859	0.024188503	4477.653368	1.829534703	5.56E-14	-0.005532094	0.17375491	-0.031838489	0.974600852	2619.948157	1.793989281	3.15E-13	-0.250630178	0.170056211	-1.47380785	0.140533334	2617.757797	3.634321734	7.32E-05	2.144103139	0.01569861
H3K79me2_HepG2_CRE	0.262583893	0.248322148	0.004692493	0.163824565	0.070386412	2.327502709	0.019938525	13305.11892	0.081710034	0.071455937	1.143502367	0.252830073	13245.4132	1.78466722	2.23E-29	0.180764773	0.108656769	1.663631034	0.096186186	2617.193641	1.575880999	8.94E-18	-0.021171184	0.112173813	-0.188735528	0.850300105	2619.913525	1.50537298	0.030620751	0.985860097	1
H3K9ac_HepG2_CRE	0.190855705	0.148489933	1.24E-32	0.179533853	0.082155285	2.18529888	0.028866939	9788.055594	-0.155783526	0.088525236	-1.759764032	0.078447824	9491.588528	1.561896398	2.70E-15	-0.073480984	0.127660821	-0.57559542	0.564888678	2619.616901	1.489343014	3.58E-10	-0.15707827	0.140064752	-1.121468944	0.262088304	2618.683517	2.056219577	0.000796108	1.328690307	0.274481199
H3K9me3_HepG2_CRE	0.055788591	0.184563758	1.77E-306	-0.512544062	0.101442692	-5.052547938	4.36E-07	14850.42544	0.583445734	0.07078528	8.242472625	1.69E-16	16220.64303	0.632136251	3.03E-07	-0.175633375	0.215775831	-0.813962223	0.415666593	2619.276889	0.851102822	0.003222753	-0.014400763	0.121686439	-0.118343203	0.905795727	2619.935158	1.929837315	0.233837905	0.740662212	0.369807749
H4K20me1_HepG2_CRE	0.302852349	0.407718121	1.08E-187	0.03919115	0.06122177	0.640150563	0.522074719	19567.61999	0.509297061	0.057835433	8.805969549	1.30E-18	19871.00852	1.055085196	0.247044788	-0.021736313	0.10272369	-0.211599803	0.832419263	2619.904372	0.926636204	0.075480526	-0.208775949	0.09694086	-2.153642436	0.031268224	2615.288746	0.865761369	0.395705349	1.20601402	0.213400181
IRF3_HepG2_CRE	0.003355705	0.018036913	1.28E-50	0.697047667	0.772419063	0.902421627	0.366832937	170.9473786	3.111722201	0.571253395	5.447183736	5.12E-08	481.8320304	3.301807974	0.01105025	0.030352334	0.790917766	0.038376093	0.969387822	2619.947695	1.218000961	0.243799715	0.182706608	0.365253947	0.500218023	0.616921569	2619.698602	0	1	3.605395539	0.354730895
JunD_HepG2_CRE	0.07885906	0.002097315	6.17E-264	0.109577931	0.109636218	0.999468361	0.317567858	7327.016112	-3.509147168	0.458843393	-7.647810166	2.04E-14	6106.676407	1.372761863	5.59E-05	0.377392805	0.171793236	2.196785001	0.028035805	2615.132262	0.713818472	1	-0.28245741	1.003426208	-0.281492957	0.77833233	2619.868875	0	1	0	1
Max_HepG2_CRE	0.081795302	0.000419463	1.40E-205	0.253470241	0.128377179	1.974418214	0.048334209	4215.977915	-4.861730695	1.012237973	-4.802952293	1.56E-06	3053.521084	1.714674163	3.04E-10	0.034191879	0.182437485	0.187416962	0.851333725	2619.914064	1.071083145	1	11.63515469	324.7437439	0.035828726	0.971418928	2619.287013	1.607971875	1	0	1
MAZ_.ab85725._HepG2_CRE	0.078439597	0.081375839	0.752619265	-0.00882894	0.121932459	-0.072408447	0.942276862	5187.884688	0.019849014	0.120700367	0.164448665	0.869377956	5218.241075	1.746472892	4.32E-12	0.274329109	0.185122893	1.481875657	0.138373383	2617.75162	1.527678716	4.16E-07	-0.075602534	0.181291541	-0.41702185	0.676662426	2619.774941	3.199710564	0.000174915	1.150629403	0.65211436
mRRBS_HepG2_CRE	0.154781879	0.179949664	2.70E-47	0.37676167	0.087820607	4.290128265	1.79E-05	8893.40621	0.560217538	0.084123597	6.659457688	2.75E-11	9076.365613	1.052617892	0.407014424	-0.373046839	0.138938126	-2.684985396	0.007253298	2612.585663	1.042506265	0.45824258	-0.314166421	0.130506918	-2.407277922	0.016071934	2614.055095	1.8883195	0.114443107	1.400257568	0.246374723
mRRBS.1_HepG2_CRE	0.14261745	0.179949664	9.24E-91	0.334353806	0.090317282	3.701991465	0.000213914	8636.675757	0.601249022	0.084544666	7.111613907	1.15E-12	8908.451076	0.975295718	0.726939831	-0.533654978	0.146847044	-3.634087298	0.000278966	2606.273882	1.042506265	0.45824258	-0.314166421	0.130506918	-2.407277922	0.016071934	2614.055095	1.710927601	0.459662552	1.361503423	0.263471019
NFIC_.SC.81335._HepG2_CRE	0.069211409	0.071308725	4.11E-05	0.421380314	0.136764674	3.08106107	0.002062643	3865.195584	0.44389014	0.135615178	3.273159728	0.001063524	3890.19566	2.074247399	1.13E-16	0.429195073	0.19070533	2.250566745	0.024412992	2614.871218	1.429880778	4.94E-05	0.147913379	0.183362171	0.806673364	0.419854694	2619.299984	2.621950186	0.004668494	1.460581133	0.31845272
Nrf1_HepG2_CRE	0.010486577	0.048238255	3.58E-91	-0.038567976	0.381576595	-0.10107532	0.91949067	572.2133076	1.643199783	0.267711291	6.137954729	8.36E-10	1089.863461	3.145310084	8.11E-06	0.927070355	0.509391922	1.819954961	0.068765864	2616.327938	1.703869137	3.42E-06	-0.088809157	0.235589892	-0.376965055	0.706199575	2619.806939	2.236096171	1	2.443032091	0.128510744
NRSF_HepG2_CRE	0.004614094	0.004614094	0.059058229	-0.035254436	0.449176041	-0.078486903	0.937440748	685.4890247	0.166469522	0.448491795	0.371176293	0.71050623	686.933561	1.472384961	0.229466427	0.047417059	0.729719698	0.064979826	0.948190063	2619.944949	0.973537408	1	-0.247570274	0.704381673	-0.351471771	0.725234447	2619.824096	1	1	Inf	0.5
NRSF.1_HepG2_CRE	0.03942953	0.011325503	1.38E-47	-0.017170785	0.179701469	-0.09555172	0.923876611	2424.843898	-1.139898451	0.263237316	-4.33030722	1.49E-05	2012.90736	2.086107738	1.48E-09	0.248288272	0.261515817	0.949419711	0.342407189	2619.043978	1.304083452	0.231454703	-0.621290201	0.456124815	-1.362105678	0.173164537	2618.052521	1.219391227	0.781380906	Inf	0.263157895
OpenChrom_OCS_HepG2_CRE_CRE	0.028942953	0.027684564	0.26749804	0.423974098	0.200222893	2.117510599	0.034216537	2199.199335	0.611455964	0.202142317	3.024878571	0.00248733	2198.341632	1.514603018	0.000862135	0.342143213	0.283995005	1.20475081	0.228299515	2618.492643	1.28541705	0.05305825	0.308106196	0.287111136	1.073125203	0.283214945	2618.797534	0.539028107	0.38716972	0.543702218	0.381873062
p300_.SC.584._HepG2_CRE	0.067114094	0.052013423	1.24E-10	0.097792607	0.134927477	0.724779038	0.468587597	4163.488861	-0.167379429	0.145716064	-1.148668337	0.250692767	3990.554288	1.902452445	6.96E-13	0.254519055	0.195200212	1.303887181	0.192272052	2618.247969	1.518861524	0.000104473	0.030144416	0.218839026	0.137746986	0.890440384	2619.930199	2.998463877	0.001293802	1.141159756	0.843920515
p300_HepG2_CRE	0.046979866	0.006291946	2.61E-101	0.207451152	0.146695696	1.414159767	0.157314998	4193.750936	-1.841093221	0.29421577	-6.257629285	3.91E-10	3491.153659	1.657070737	1.33E-07	0.256226655	0.215071705	1.191354555	0.233514426	2618.534061	0.466196662	0.025840212	-1.630772598	0.796478206	-2.047479247	0.040611052	2614.351738	0	1	0	1
Pol2_HAIB_HepG2_CRE	0.075922819	0.116191275	1.09E-66	0.405601984	0.138599904	2.926423262	0.003428841	3493.319165	1.001804531	0.122575512	8.172958161	3.01E-16	3912.921844	2.120638496	2.45E-18	0.109218299	0.186870912	0.584458533	0.558911856	2619.607813	1.623903645	9.40E-12	-0.227796629	0.152860293	-1.490227614	0.136164398	2617.708988	1.825599941	0.06716371	1.983156283	0.009603523
Pol2_HepG2_CRE	0.052013423	0.021812081	3.02E-35	0.317478347	0.181113799	1.752921908	0.079615412	2022.567042	-0.483072481	0.231624204	-2.08558723	0.037016029	1663.219706	2.505543592	3.14E-17	0.076179946	0.233152331	0.326738941	0.743865344	2619.842315	1.954126073	5.39E-05	-0.170703967	0.338738823	-0.503939776	0.614303698	2619.695521	1.014908166	1	1.562638203	0.711701616
Pol2_OCS_HepG2_CRE	0.241610738	0.116191275	2.10E-107	0.821570597	0.078389643	10.4806013	1.06E-25	9224.458735	-0.195721636	0.097188629	-2.013832661	0.044027105	8337.69731	1.946745962	2.13E-36	0.054057852	0.112382949	0.481014711	0.630506043	2619.718165	1.360513388	6.82E-06	-0.265203769	0.15291064	-1.734370933	0.082852289	2616.908043	1.382726003	0.103731178	1.287261507	0.357049884
Pol2_SYDH_HepG2_CRE	0.11283557	0.064597315	1.93E-43	0.475306002	0.113083827	4.203129784	2.63E-05	4984.224602	-0.339401479	0.13457209	-2.522079267	0.011666342	4448.064171	2.152448302	3.80E-26	0.245551724	0.154012955	1.594357594	0.110855965	2617.412035	1.87658235	7.75E-12	0.038279474	0.204476537	0.187207173	0.851498201	2619.914125	1.505269148	0.124837244	0.898070066	0.852544505
Pol2.4H8_HepG2_CRE	0.096057047	0.144714765	4.27E-69	0.442613718	0.121509366	3.64263048	0.000269866	4463.094912	1.007356193	0.107893528	9.336576663	9.95E-21	4907.76265	2.090281537	7.71E-22	0.169973682	0.166347014	1.021801821	0.306874707	2618.906597	1.661875812	3.64E-15	-0.238760263	0.140045025	-1.704882151	0.088216406	2617.014517	1.507597846	0.142191353	1.445430985	0.130867597
Pol2.phosphoS2._HepG2_CRE	0.13716443	0.129194631	0.0917348	0.610618618	0.097792427	6.244027649	4.26E-10	6778.960809	0.331337798	0.100355123	3.301653069	0.000961169	6629.35199	2.064579593	6.14E-27	0.066652325	0.138796492	0.48021621	0.631073662	2619.718953	1.901151331	6.80E-22	0.285572758	0.143673021	1.987657507	0.046849582	2616.004447	1.264953636	0.35098832	0.893779612	0.648318574
Rad21_HAIB_HepG2_CRE	0.066275168	0.03397651	3.00E-72	0.18943945	0.122086877	1.551677419	0.120739428	5852.722063	-0.467137852	0.151052179	-3.0925595	0.001984384	5411.417266	1.310687509	0.000923045	0.241301743	0.187016738	1.290268163	0.196957567	2618.291426	1.006157262	0.956063042	0.090847529	0.2509209	0.362056444	0.717309852	2619.818458	2.213117096	0.024466066	1.171538168	1
Rad21_HAIB_HepG2_INS	0.654362416	0.55159396	6.90E-158	-0.213533704	0.089725577	-2.379853233	0.017319535	4976.621069	-0.86342397	0.084312985	-10.24069978	1.30E-24	4861.750654	0.225638318	1.86E-210	0.164998343	0.115225859	1.43195585	0.152156457	2617.888846	0.195093493	1.28E-292	-0.074124291	0.115279001	-0.642999072	0.520224702	2619.536232	0.845587123	0.252708238	0.625715656	0.16124145
Rad21_SYDH_HepG2_CRE	0.069630872	0.025167785	3.64E-140	0.245191484	0.120986859	2.026596001	0.042703746	5769.891125	-0.791265222	0.168044234	-4.708672254	2.49E-06	5142.694233	1.405398848	2.42E-05	0.419930592	0.184358554	2.277792835	0.022738923	2614.77209	0.986514239	1	0.162637248	0.291789123	0.557379407	0.577268232	2619.639877	2.162017007	0.029835445	1.438546328	1
Rad21_SYDH_HepG2_INS	0.666946309	0.45385906	0	-0.280570155	0.088739719	-3.161720114	0.001568402	5246.166859	-1.681039583	0.078576876	-21.39356594	1.53E-101	5199.324353	0.240355694	1.70E-189	0.086183312	0.11442529	0.753184123	0.451339278	2619.380634	0.176154786	0	-0.230450776	0.113433764	-2.031588907	0.042195291	2615.829355	0.799458972	0.058180635	0.899357796	1
RFX5_.200.401.194._HepG2_CRE	0.066275168	0.03942953	2.09E-25	0.197470475	0.138514956	1.425625661	0.153976425	3857.343639	-0.461330272	0.162691406	-2.835615487	0.004573748	3499.17336	1.743306084	9.85E-10	0.161873029	0.198149285	0.816924622	0.413971506	2619.28268	1.590421054	5.63E-05	0.000852633	0.248892386	0.003425709	0.997266685	2619.949159	2.606419753	0.006140191	2.049194226	0.167440168
RXRA_HepG2_CRE	0.02852349	0.005033557	3.09E-58	0.675194762	0.194596085	3.469724287	0.000520993	2404.428592	-1.553663824	0.348181045	-4.46222977	8.11E-06	1927.643585	1.347831632	0.028092973	0.47025812	0.275035824	1.709806791	0.087301607	2617.035792	1.340104748	0.356470275	-0.902665641	0.686389934	-1.315091607	0.188479117	2618.186416	0	1	0	1
SMC3_.ab9263._HepG2_CRE	0.076761745	0.072147651	0.127529577	0.281952917	0.117899357	2.39147121	0.016781	5797.513425	0.134812279	0.120453618	1.119204894	0.263052738	5727.989743	1.420571628	9.46E-06	0.329542565	0.174768671	1.8855929	0.059349835	2616.40371	1.229175861	0.015379451	0.00568113	0.18015995	0.031533811	0.974843828	2619.948177	1.653893473	0.122824818	1.476328198	0.255143285
SMC3_.ab9263._HepG2_INS	0.653104027	0.679530201	0.000196852	-0.0912023	0.085777131	-1.063247257	0.287669837	5941.800669	0.035303942	0.087157768	0.405057891	0.685434958	6015.058026	0.242458504	3.96E-193	0.116760669	0.114394611	1.020683299	0.30740451	2618.904154	0.251872292	3.04E-177	0.046385936	0.11386441	0.407378702	0.683729867	2619.783016	0.82402333	0.24180164	0.541452486	2.58E-05
SP1_HepG2_CRE	0.05033557	0.052013423	1	0.483812109	0.155204322	3.117259245	0.00182541	3261.609435	0.228434246	0.154680015	1.4768181	0.139724403	3233.801604	1.727223003	1.08E-07	0.232167477	0.216520957	1.072263305	0.283601784	2618.80084	1.232277511	0.061141943	-0.306088826	0.222002154	-1.378765122	0.167967184	2618.032269	6.493739893	6.07E-05	1.715380759	0.264950978
SRF_HepG2_CRE	0.01090604	0.015100671	3.10E-09	0.004037277	0.331602215	0.01217506	0.990285947	879.9272926	-0.073233893	0.301325606	-0.243039064	0.807975136	922.8194052	1.294833436	0.288748578	-1.023736353	0.485711156	-2.107706075	0.035056422	2615.21847	1.307649167	0.158848494	-0.109894702	0.413887648	-0.265518197	0.790610293	2619.878847	1.698298637	0.657696277	0.919245666	1
TAF1_HepG2_CRE	0.037751678	0.043624161	2.82E-06	-0.077640187	0.202877907	-0.382694143	0.701946558	1729.269992	0.124161838	0.194552323	0.638192527	0.523348361	1809.492001	2.363916739	3.35E-11	-0.250100012	0.275380491	-0.908198006	0.363773617	2619.125573	2.045948735	5.06E-09	-0.103648611	0.250041735	-0.414525246	0.678489482	2619.77727	1.921764569	0.22051913	1.105815649	1
TBP_HepG2_CRE	0.060822148	0.054110738	0.746000807	0.276007928	0.151623932	1.820345407	0.068706421	3079.929113	0.046943939	0.157544784	0.29797203	0.765724511	2976.10153	2.256231911	8.47E-17	0.311213512	0.208925797	1.489588729	0.136332407	2617.722962	1.744048196	7.60E-08	-0.035562845	0.216936162	-0.163932305	0.869784436	2619.922285	3.02665674	0.002109216	1.749221017	0.190232868
TCF12_HepG2_CRE	0.011744966	0.047818792	2.32E-68	0.662778259	0.309056785	2.144519364	0.031991296	1078.499501	1.399003775	0.208478045	6.710556845	1.94E-11	1603.422179	1.342725777	0.15509411	0.43368437	0.422507245	1.02645428	0.304677504	2618.898407	1.219900969	0.072121209	-0.317636294	0.233882419	-1.358102486	0.174431166	2618.082119	0	1	0	0.246190858
TR4_HepG2_CRE	0.005872483	0.002936242	0.013112663	0.190587887	0.548073779	0.347741297	0.728034479	287.9972558	0.783920325	0.678986427	1.154544913	0.248276836	251.0920383	4.211502474	1.72E-05	1.20970544	0.810424117	1.492681935	0.135520464	2617.240029	0.892388027	1	-1.383428616	1.125141007	-1.229560213	0.218861837	2618.070348	Inf	1	Inf	1
USF.1_HepG2_CRE	0.038171141	0.013842282	2.36E-48	0.36527527	0.171578032	2.128916308	0.033261185	2930.512494	-0.677194579	0.236874024	-2.858880709	0.004251386	2521.399632	1.438495947	0.003361838	0.073625921	0.251914568	0.292265437	0.770083683	2619.863789	1.670621212	0.009756674	0.432868242	0.414400052	1.044566089	0.296223559	2618.834416	2.842954054	0.089661118	3.170982596	0.590062112
USF2_HepG2_CRE	0.033137584	0.049077181	0.000252269	-0.122632557	0.179882778	-0.681735955	0.495405928	2826.753214	0.189427895	0.160167741	1.182684445	0.236934231	3025.844948	1.527513236	0.000271126	0.166761433	0.272581889	0.611784715	0.540680204	2619.574484	1.349663513	0.007365492	-0.234148327	0.22603923	-1.035874733	0.300260587	2618.870476	2.160460285	0.116295967	1.974613381	0.130694485
Valid_OCS_HepG2_CRE_CRE	0.090604027	0.077600671	0.008550783	0.173757413	0.114634547	1.515750862	0.129582361	5632.220626	-0.036525394	0.120307352	-0.30360068	0.761432133	5484.525551	1.579975436	1.63E-09	-0.044326051	0.170715067	-0.259649318	0.79513429	2619.881677	1.171962302	0.058018253	-0.438733362	0.187757921	-2.336696948	0.019454947	2614.375644	2.923407819	0.000303847	1.815159672	0.100382851
X1_Active_Promoter_CHROMHMM_HepG2_CRE_CRE	0.059563758	0.058305369	0.184400438	0.221040496	0.162704779	1.358537212	0.174293283	2524.524326	0.131411833	0.16423436	0.800148232	0.423624919	2493.455909	2.003284255	6.72E-11	-0.17720522	0.217310073	-0.815448717	0.414815508	2619.28287	2.103903103	8.26E-13	-0.205888291	0.218525803	-0.942169247	0.346105996	2619.059234	1.968009885	0.189641847	1.303303776	0.55044386
X1_Active_Promoter_CHROMHMM_HepG2_INS_INS	0.619966443	0.589765101	2.82E-06	0.574951313	0.064495069	8.914655338	4.89E-19	18310.17926	0.441769638	0.063304287	6.978510639	2.98E-12	18378.87232	0.385530735	1.05E-106	0.004752602	0.101026433	0.047043149	0.962478837	2619.946958	0.389863175	7.37E-106	-0.055240302	0.100407639	-0.550160352	0.582209395	2619.646838	1.647544431	0.00180421	0.916110938	0.624711321
X10_Txn_Elongation_CHROMHMM_HepG2_CRE_CRE	0.183724832	0.191694631	0.002230709	0.789644936	0.081827346	9.650134996	4.91E-22	9636.790496	0.845189117	0.080873327	10.45077715	1.45E-25	9694.160519	1.838844074	4.59E-23	0.042066447	0.120487558	0.349135193	0.726987817	2619.827447	2.078451881	7.45E-35	0.296313815	0.118110965	2.508774829	0.012115068	2613.688598	1.668623218	0.040311123	1.323170802	0.185541382
X10_Txn_Elongation_CHROMHMM_HepG2_INS_INS	0.497902685	0.477768456	0.061454512	0.67193427	0.062423739	10.76408233	5.09E-27	20537.62567	0.568009271	0.061835809	9.185766014	4.09E-20	20560.98217	0.335990709	5.16E-148	0.004179131	0.107350808	0.038929669	0.968946462	2619.947655	0.346942006	1.27E-139	0.018213287	0.107610778	0.169251514	0.865598812	2619.920517	1.454838088	0.044119315	1.034548342	0.861585618
X11_Weak_Txn_CHROMHMM_HepG2_CRE_CRE	0.276845638	0.245385906	4.77E-10	0.541145536	0.065874704	8.214769909	2.13E-16	15342.29854	0.346071053	0.067887331	5.097726624	3.44E-07	15177.76376	1.479543482	6.46E-16	0.122193091	0.104500748	1.169303511	0.242281369	2618.58524	1.437454081	5.14E-13	0.190826665	0.10892689	1.751878393	0.079794721	2616.891907	1.68054784	0.002015051	1.331894624	0.11578064
X11_Weak_Txn_CHROMHMM_HepG2_INS_INS	0.679949664	0.665687919	0.28991502	0.500627531	0.073332551	6.826811877	8.68E-12	12585.61151	0.44043203	0.072506355	6.074392058	1.24E-09	12616.5487	0.301177809	3.77E-147	0.124404138	0.115214676	1.079759477	0.280249301	2618.778715	0.309953356	3.29E-140	0.256872394	0.116497446	2.204961592	0.02745679	2615.040841	1.869184488	0.000115166	0.857755532	0.329596147
X12_Repressed_CHROMHMM_HepG2_CRE_CRE	0.056208054	0.046560403	3.15E-30	-0.206869773	0.115328138	-1.793749348	0.072853185	8610.910783	-0.585851379	0.123536895	-4.742319132	2.11E-06	8470.560597	0.563625554	4.41E-14	-0.371215725	0.219101281	-1.694265424	0.090214858	2616.98537	0.629211812	9.51E-08	-0.266193729	0.225060765	-1.182763815	0.236902765	2618.529074	0.618833858	0.460303113	0.808884166	0.7906097
X12_Repressed_CHROMHMM_HepG2_INS_INS	0.299496644	0.310402685	0.000330172	-0.351076384	0.063896384	-5.494464039	3.92E-08	17013.05218	-0.327672144	0.063312743	-5.175453274	2.27E-07	17200.20387	0.148632159	0	-0.583035183	0.122366476	-4.764664348	1.89E-06	2596.797784	0.161473522	0	-0.419404905	0.116630971	-3.595999419	0.000323149	2606.889201	0.560019858	0.014684875	1.265162265	0.381099283
X13_Heterochrom.lo_CHROMHMM_HepG2_CRE_CRE	0.395134228	0.433305369	2.87E-28	-0.700716277	0.055925492	-12.52946121	5.15E-36	21269.82703	-0.508190121	0.055950261	-9.082890988	1.06E-19	21311.38251	0.549662864	1.60E-46	-0.079564387	0.098815357	-0.805182407	0.420714427	2619.300768	0.567715449	4.71E-42	-0.143622253	0.097963218	-1.466083462	0.142625551	2617.800983	0.914197115	0.604063342	1.342052698	0.070203086
X13_Heterochrom.lo_CHROMHMM_HepG2_INS_INS	0.511744966	0.52852349	1.01E-07	-0.734027319	0.081683999	-8.986182402	2.56E-19	5318.67051	-0.565801271	0.083026586	-6.81469995	9.45E-12	5232.907771	0.176771953	0	-0.096056672	0.113374242	-0.847253047	0.396854092	2619.232268	0.187785926	8.49E-305	-0.272777501	0.114987877	-2.372228338	0.01768116	2614.329932	0.504322528	0.000248413	0.82481288	0.25532762
X14_Repetitive.CNV_CHROMHMM_HepG2_CRE_CRE	0.000838926	0.002516779	0.120232801	-0.478222297	0.898356692	-0.532330088	0.594497397	318.7625661	0.802089928	0.612800554	1.308892301	0.190570835	370.3165235	1.397815048	0.443984871	-12.06756967	228.5300117	-0.052805186	0.95788713	2618.05055	0.70409489	0.673481003	0.82890887	0.863391135	0.960061827	0.337024099	2619.045496	0	1	0	1
X14_Repetitive.CNV_CHROMHMM_HepG2_INS_INS	0.091442953	0.175755034	0	0.149634766	0.086305247	1.733785277	0.082956189	18137.44505	1.200479378	0.07747512	15.49503099	3.75E-54	18569.39381	0.166004209	1.93E-152	-0.855301394	0.227707845	-3.75613494	0.000172558	2603.868965	0.178079269	1.46E-252	-0.734156042	0.161810176	-4.537143819	5.70E-06	2598.089065	0.45195015	0.105305555	0.385869769	0.0171771
X15_Repetitive.CNV_CHROMHMM_HepG2_CRE_CRE	0.002097315	0.002516779	0.689156517	0.007413032	0.645405819	0.011485846	0.990835822	397.3693367	0.772767552	0.592399107	1.304471162	0.192072986	410.4331445	1.563282862	0.319196121	0.558143506	0.95546587	0.584158496	0.559113682	2619.601361	0.669041624	0.790134939	-1.514449208	1.163374777	-1.301772428	0.192994192	2617.81415	0	0.142857143	0	1
X15_Repetitive.CNV_CHROMHMM_HepG2_INS_INS	0.124161074	0.148489933	2.20E-83	-0.007515411	0.078962044	-0.095177515	0.924173829	19726.68928	0.301385246	0.076673839	3.930744157	8.47E-05	19805.53544	0.149766091	2.64E-208	-0.50633915	0.1764624	-2.86938833	0.004112665	2611.284358	0.148169592	1.19E-241	-0.669699487	0.16964258	-3.947708685	7.89E-05	2603.304598	0.6586211	0.405900376	1.683668213	0.295357019
X2_Weak_Promoter_CHROMHMM_HepG2_CRE_CRE	0.082634228	0.062080537	1.22E-26	0.329621336	0.126684936	2.601898428	0.009270931	4347.974811	0.036717611	0.137831018	0.266395851	0.78993436	4128.375134	1.302667545	0.001809159	-0.649451095	0.187454298	-3.464583653	0.000531053	2607.558402	1.862763902	8.54E-11	-0.31795343	0.207462507	-1.53258261	0.125378729	2617.579333	1.40607954	0.394162254	0.673403771	0.294866907
X2_Weak_Promoter_CHROMHMM_HepG2_INS_INS	0.771392617	0.720637584	6.41E-39	0.426368659	0.082853978	5.146025193	2.66E-07	9601.972187	0.067738468	0.07778445	0.870848446	0.383836909	9823.172688	0.328298443	6.46E-108	0.055688428	0.118082737	0.471605164	0.63720864	2619.726386	0.398016326	5.64E-82	0.13286536	0.112033048	1.185947911	0.235642871	2618.536175	1.870656633	3.60E-05	0.89123331	0.462517555
X3_Poised_Promoter_CHROMHMM_HepG2_CRE_CRE	0.01216443	0.00545302	1.20E-12	0.417392927	0.298802802	1.396884249	0.162448382	1183.669747	-0.476355523	0.386324005	-1.233046659	0.217558357	1032.688744	1.192639411	0.338777055	0.609752423	0.42361954	1.439386915	0.15004093	2617.850522	0.746129858	0.404670548	-0.74066042	0.723394542	-1.023867857	0.305897694	2618.900693	9.183321681	0.221538462	1	1
X3_Poised_Promoter_CHROMHMM_HepG2_INS_INS	0.192114094	0.192114094	3.57E-19	-0.072796428	0.067036258	-1.085926188	0.27751165	21382.95393	-0.1013603	0.066750085	-1.518504437	0.128887282	21462.50197	0.141239164	0	-0.691342747	0.148221014	-4.664269438	3.10E-06	2596.962542	0.185195963	1.83E-247	-0.382881797	0.13908156	-2.752929978	0.005906453	2612.196332	0.734808682	0.403505462	1.055675519	0.864359787
X4_Strong_Enhancer_CHROMHMM_HepG2_CRE_CRE	0.045302013	0.043204698	0.086476265	0.472153574	0.157758247	2.992893132	0.002763465	3348.997566	0.507071805	0.159729636	3.174563081	0.001500623	3340.100405	1.800713514	6.97E-09	0.586150757	0.225500289	2.599334842	0.009340461	2613.116361	1.145126575	0.218945541	-0.102918619	0.228540489	-0.450329916	0.652472571	2619.745413	0.641117436	0.575458787	0.712792596	0.766857608
X4_Strong_Enhancer_CHROMHMM_HepG2_INS_INS	0.411073826	0.414010067	5.52E-16	0.49679969	0.061515827	8.075965345	6.69E-16	21204.61069	0.540620723	0.061757162	8.753976075	2.06E-18	21197.02035	0.288671055	3.26E-188	-0.007400736	0.104640128	-0.070725597	0.943616148	2619.944169	0.265475516	1.73E-214	-0.184089013	0.105741995	-1.740926224	0.081696511	2616.919526	1.119830502	0.519276109	0.785609561	0.1238112
X5_Strong_Enhancer_CHROMHMM_HepG2_CRE_CRE	0.028104027	0.036912752	2.50E-09	0.195334904	0.18174214	1.074791486	0.282468093	3157.503251	0.731736866	0.165015516	4.434351895	9.23E-06	3312.942594	1.381847834	0.009320416	0.646083404	0.278562041	2.319351918	0.020375962	2614.509276	0.896519596	0.386165841	-0.043580043	0.247717111	-0.175926656	0.860351564	2619.918135	1.207139743	1	1.025918539	1
X5_Strong_Enhancer_CHROMHMM_HepG2_INS_INS	0.361157718	0.405620805	8.36E-75	0.421066741	0.06294132	6.689830136	2.23E-11	20570.3937	0.706048369	0.063870072	11.05444763	2.09E-28	20633.11873	0.28684551	1.64E-187	0.039077732	0.112190911	0.348314597	0.727603933	2619.827827	0.239305999	7.67E-248	-0.236437986	0.111803166	-2.114770047	0.034449551	2615.476378	1.007911302	1	0.657512176	0.00841494
X6_Weak_Enhancer_CHROMHMM_HepG2_CRE_CRE	0.100251678	0.072986577	5.10E-26	0.294270548	0.10488317	2.805698453	0.005020765	6911.235915	-0.03609467	0.115495877	-0.312519124	0.754646031	6618.744452	1.177723964	0.023603429	-0.271533652	0.162524647	-1.670722917	0.09477642	2617.116923	1.22149001	0.017634719	-0.260497597	0.191295567	-1.361754487	0.173275379	2618.070159	1.685109759	0.167597936	0.635473942	0.273202645
X6_Weak_Enhancer_CHROMHMM_HepG2_INS_INS	0.76090604	0.740352349	1.27E-17	0.113180249	0.092692306	1.221031754	0.222073997	5948.307621	-0.056011153	0.090177457	-0.621121455	0.534519713	6040.848438	0.300436469	2.56E-117	0.102620107	0.122579139	0.83717431	0.402494595	2619.246212	0.315357678	1.28E-118	0.03591545	0.119244242	0.301192322	0.763267844	2619.858368	1.33319512	0.050902357	0.724463633	0.033740856
X7_Weak_Enhancer_CHROMHMM_HepG2_CRE_CRE	0.08011745	0.090184564	5.64E-17	0.495153358	0.111671411	4.434020789	9.25E-06	6590.812403	0.679761403	0.107516194	6.32240947	2.58E-10	6706.696968	1.23543519	0.006174773	0.036948562	0.173270488	0.213242095	0.831138136	2619.903781	1.013911766	0.830655719	-0.09745891	0.167108729	-0.583206577	0.559754244	2619.60694	1.013229636	1	0.882078471	1
X7_Weak_Enhancer_CHROMHMM_HepG2_INS_INS	0.588087248	0.640520134	1.19E-38	0.301605954	0.070587093	4.272820189	1.93E-05	12373.46432	0.673355084	0.074117883	9.08492065	1.04E-19	12204.88954	0.264750042	2.19E-195	0.011869276	0.110993729	0.106936454	0.914839393	2619.937733	0.252458992	6.30E-193	0.069263275	0.115545204	0.599447425	0.548874559	2619.589208	1.034645773	0.876519969	0.658020174	0.001269434
X8_Insulator_CHROMHMM_HepG2_CRE_CRE	0.02307047	0.024748322	0.025012616	0.07034677	0.190844268	0.36860824	0.712419753	3223.178043	0.13762115	0.186519442	0.737838099	0.460612838	3252.479209	0.804901393	0.117242051	-0.042342716	0.308257171	-0.137361657	0.890744937	2619.930253	0.980591442	0.904231684	0.036863998	0.290283277	0.126993185	0.898945792	2619.933069	1.30565465	0.750221715	0.876861383	1
X8_Insulator_CHROMHMM_HepG2_INS_INS	0.411073826	0.433724832	2.22E-10	-0.359691692	0.07736743	-4.649135852	3.33E-06	7290.363353	-0.203178103	0.077644117	-2.616786821	0.008876176	7408.851163	0.170306952	0	-0.220064686	0.121341655	-1.813595563	0.069740014	2616.661742	0.16886682	0	-0.272311317	0.118624863	-2.295566964	0.021700653	2614.682189	0.90561986	0.645370913	0.620306325	0.014924475
X9_Txn_Transition_CHROMHMM_HepG2_CRE_CRE	0.049077181	0.042365772	2.25E-05	0.348838339	0.143599013	2.429253034	0.015129969	4310.790033	0.090178663	0.150756473	0.5981744	0.549723571	4208.018652	1.619631516	4.30E-06	0.235081884	0.209288766	1.123241768	0.261334828	2618.693181	1.742855998	1.77E-06	0.098864465	0.229686467	0.430432259	0.666881234	2619.764237	0.896812294	0.846067269	0.711221214	0.530939619
X9_Txn_Transition_CHROMHMM_HepG2_INS_INS	0.389261745	0.390939597	3.55E-05	0.530154043	0.060664606	8.739099762	2.35E-18	22278.00798	0.544294804	0.060694514	8.967775962	3.03E-19	22293.85084	0.301482504	1.76E-172	-0.161575184	0.107210947	-1.507077289	0.131790847	2617.677548	0.314839134	1.15E-162	-0.199578871	0.106993581	-1.865334997	0.062134463	2616.466478	1.492729056	0.026135428	1.090675981	0.625115333
YY1_.SC.281._HepG2_CRE	0.061241611	0.07340604	3.46E-24	0.181649308	0.152944712	1.187679562	0.234959679	2998.234078	0.54011661	0.144414271	3.74005011	0.000183984	3177.924559	2.030792582	2.11E-13	-0.184433094	0.21385789	-0.862409585	0.388462168	2619.204465	1.334249872	0.001157753	-0.274817222	0.192197022	-1.429872427	0.152753637	2617.886016	2.887120904	0.009126893	1.64121835	0.206412152
ZBTB33_HepG2_CRE	0.003355705	0.006291946	3.27E-05	-0.511671906	0.52322768	-0.977914443	0.328116641	511.2173962	-0.277719356	0.427616474	-0.649458971	0.516041758	563.9627648	2.439164175	0.025462297	0.661556426	0.945786469	0.699477576	0.484253622	2619.439071	1.133295996	0.728069366	-0.833597953	0.689551136	-1.208899399	0.226701497	2618.428791	Inf	1	0.336241829	0.545454545
ZNF274_HepG2_CRE	0.000419463	0.000419463	0.182422439	-0.642169691	1.323969994	-0.485033418	0.627652641	146.3505762	-0.20019563	1.318081393	-0.151884118	0.879278335	146.6463044	1.338870678	0.575204958	-12.01223334	324.7437024	-0.036989888	0.970493068	2619.04154	1.530365335	0.639960409	-11.55309495	324.7437026	-0.03557604	0.971620414	2619.329896	0	1	0	1
ARID3A_.NB100.279._HepG2_CRE	NA	NA	NA	0.31035596	0.111119025	2.793004718	0.005222093	5963.762607	NA	NA	NA	NA	NA	1.67404744	5.79E-11	0.338396457	0.161184643	2.099433608	0.035778695	2615.554758	NA	NA	NA	NA	NA	NA	NA	NA	NA	NA	NA
ARID3A_.sc.8821._K562_CRE	NA	NA	NA	0.169370327	0.134402915	1.260168554	0.207608564	4572.682368	NA	NA	NA	NA	NA	1.420757554	0.00022521	0.020042806	0.201050074	0.099690619	0.920589948	2619.939238	NA	NA	NA	NA	NA	NA	NA	NA	NA	NA	NA
ATF1_.06.325._K562_CRE	NA	NA	NA	-0.081713331	0.145949912	-0.559872425	0.575566458	4391.605137	NA	NA	NA	NA	NA	1.298738216	0.013724343	0.326547644	0.226153948	1.443917504	0.148762182	2617.860935	NA	NA	NA	NA	NA	NA	NA	NA	NA	NA	NA
ATF2_.SC.81188._GM12878_CRE	NA	NA	NA	0.053786208	0.136667207	0.393556067	0.693908822	4446.664607	NA	NA	NA	NA	NA	1.348470252	0.001990875	-0.011001438	0.2017381	-0.054533267	0.956510305	2619.946196	NA	NA	NA	NA	NA	NA	NA	NA	NA	NA	NA
ATF3_K562_CRE	NA	NA	NA	0.158239789	0.184773898	0.856396872	0.391778294	2603.644436	NA	NA	NA	NA	NA	1.649376127	6.74E-05	0.179428732	0.277916317	0.645621435	0.518524552	2619.531809	NA	NA	NA	NA	NA	NA	NA	NA	NA	NA	NA
ATF3.1_K562_CRE	NA	NA	NA	-0.364562312	0.862284305	-0.422786672	0.672450912	140.6643666	NA	NA	NA	NA	NA	5.363904535	0.005909119	13.06074896	223.0330756	0.058559695	0.953302814	2615.512145	NA	NA	NA	NA	NA	NA	NA	NA	NA	NA	NA
Bach1_.sc.14700._K562_CRE	NA	NA	NA	0.234518629	0.189259674	1.239136813	0.215294836	2507.000794	NA	NA	NA	NA	NA	1.568248702	0.00042803	0.25103837	0.269157949	0.932680498	0.350984957	2619.080701	NA	NA	NA	NA	NA	NA	NA	NA	NA	NA	NA
BATF_GM12878_CRE	NA	NA	NA	-0.244629807	0.165749819	-1.475897884	0.139971308	4167.326551	NA	NA	NA	NA	NA	0.88550486	0.333591933	-0.622119976	0.292802482	-2.124708681	0.033610929	2615.18633	NA	NA	NA	NA	NA	NA	NA	NA	NA	NA	NA
BCL11A_GM12878_CRE	NA	NA	NA	0.121351537	0.21640948	0.560749636	0.574968225	2646.213157	NA	NA	NA	NA	NA	0.756010462	0.117343827	-0.342409986	0.361430614	-0.947374053	0.343448208	2619.025957	NA	NA	NA	NA	NA	NA	NA	NA	NA	NA	NA
BCL3_GM12878_CRE	NA	NA	NA	0.232871433	0.199872892	1.165097628	0.243979477	2662.332023	NA	NA	NA	NA	NA	0.710688997	0.025607928	-0.736220345	0.333841459	-2.205299327	0.027433097	2614.765834	NA	NA	NA	NA	NA	NA	NA	NA	NA	NA	NA
BCL3_K562_CRE	NA	NA	NA	1.116144472	0.476473359	2.342511814	0.019154428	472.67068	NA	NA	NA	NA	NA	1.755291368	0.047155332	0.793409394	0.604507069	1.312489852	0.189354908	2618.199131	NA	NA	NA	NA	NA	NA	NA	NA	NA	NA	NA
BCLAF1_.SC.101388._GM12878_CRE	NA	NA	NA	0.175610422	0.139706278	1.256997359	0.208754592	4024.546961	NA	NA	NA	NA	NA	1.318856449	0.003723917	-0.212399326	0.203977922	-1.041285861	0.297742897	2618.85635	NA	NA	NA	NA	NA	NA	NA	NA	NA	NA	NA
BCLAF1_.SC.101388._K562_CRE	NA	NA	NA	0.433275536	0.363062066	1.19339247	0.232715703	773.9294623	NA	NA	NA	NA	NA	1.946134679	0.012414662	-0.186418674	0.51224564	-0.363924374	0.715914483	2619.816362	NA	NA	NA	NA	NA	NA	NA	NA	NA	NA	NA
BDP1_K562_CRE	NA	NA	NA	0.775343299	1.320626872	0.58710247	0.557134889	110.5027163	NA	NA	NA	NA	NA	NA	NA	NA	NA	NA	NA	NA	NA	NA	NA	NA	NA	NA	NA	NA	NA	NA	NA
BHLHE40_.NB100.1800._K562_CRE	NA	NA	NA	0.072645386	0.108968287	0.666665397	0.504985886	6409.623829	NA	NA	NA	NA	NA	1.261547823	0.001697744	-0.222324631	0.169106797	-1.314699561	0.188610894	2618.206249	NA	NA	NA	NA	NA	NA	NA	NA	NA	NA	NA
BHLHE40_HepG2_CRE	NA	NA	NA	0.146361267	0.647052184	0.226197007	0.821048198	325.4672884	NA	NA	NA	NA	NA	1.020077104	1	0.821901463	0.930674067	0.883124922	0.37716878	2619.134676	NA	NA	NA	NA	NA	NA	NA	NA	NA	NA	NA
BRF1_K562_CRE	NA	NA	NA	-16.43534311	3716.035216	-0.004422817	0.996471114	24.34286925	NA	NA	NA	NA	NA	NA	NA	NA	NA	NA	NA	NA	NA	NA	NA	NA	NA	NA	NA	NA	NA	NA	NA
BRF2_K562_CRE	NA	NA	NA	3.53E-13	9704.800214	3.64E-17	1	8.000000103	NA	NA	NA	NA	NA	NA	NA	NA	NA	NA	NA	NA	NA	NA	NA	NA	NA	NA	NA	NA	NA	NA	NA
Brg1_K562_CRE	NA	NA	NA	-0.868901595	1.293626716	-0.671678765	0.501788223	161.4177901	NA	NA	NA	NA	NA	0.382296408	0.491857188	-12.39635063	324.7437087	-0.03817272	0.969549971	2618.727118	NA	NA	NA	NA	NA	NA	NA	NA	NA	NA	NA
c.Fos_GM12878_CRE	NA	NA	NA	0.509545339	0.596088419	0.854815029	0.392653557	290.2661885	NA	NA	NA	NA	NA	1.786956236	0.19065673	0.098430397	0.702690659	0.140076427	0.888599605	2619.929469	NA	NA	NA	NA	NA	NA	NA	NA	NA	NA	NA
c.Fos_K562_CRE	NA	NA	NA	0.646048089	0.359012215	1.79951562	0.071937155	756.1335624	NA	NA	NA	NA	NA	1.458087498	0.133794306	-0.050260193	0.493664465	-0.101810433	0.918907144	2619.938807	NA	NA	NA	NA	NA	NA	NA	NA	NA	NA	NA
c.Jun_HepG2_CRE	NA	NA	NA	0.189849531	0.165092662	1.149957416	0.250161411	4029.883546	NA	NA	NA	NA	NA	1.236724184	0.081622318	0.465798387	0.258613949	1.801134044	0.071681755	2616.734722	NA	NA	NA	NA	NA	NA	NA	NA	NA	NA	NA
c.Jun_K562_CRE	NA	NA	NA	0.064211446	0.154661431	0.415174268	0.678014335	4066.928732	NA	NA	NA	NA	NA	1.470570206	0.000675607	-0.138565017	0.24708431	-0.560800552	0.57493351	2619.633303	NA	NA	NA	NA	NA	NA	NA	NA	NA	NA	NA
c.Jun.1_K562_CRE	NA	NA	NA	1.539094947	0.540221662	2.849006353	0.0043856	390.8930056	NA	NA	NA	NA	NA	0.923136441	1	0.442867395	0.844147135	0.524632941	0.599838382	2619.680136	NA	NA	NA	NA	NA	NA	NA	NA	NA	NA	NA
c.Jun.2_K562_CRE	NA	NA	NA	0.487821994	0.526795133	0.926018415	0.35443641	562.136975	NA	NA	NA	NA	NA	1.178797487	0.597633866	0.24399847	0.85360417	0.285844984	0.774996853	2619.868414	NA	NA	NA	NA	NA	NA	NA	NA	NA	NA	NA
c.Jun.3_K562_CRE	NA	NA	NA	0.265084812	0.760343618	0.348638176	0.727360963	345.6160667	NA	NA	NA	NA	NA	0.594586174	0.613509102	-0.190985377	1.406076571	-0.135828575	0.891956801	2619.930468	NA	NA	NA	NA	NA	NA	NA	NA	NA	NA	NA
c.Jun.4_K562_CRE	NA	NA	NA	0.580252532	0.342917635	1.69210467	0.090626018	998.2715409	NA	NA	NA	NA	NA	1.465507059	0.079180522	0.309141673	0.550621641	0.561441196	0.574496807	2619.632673	NA	NA	NA	NA	NA	NA	NA	NA	NA	NA	NA
c.Myc_K562_CRE	NA	NA	NA	0.208023655	0.175583028	1.18475947	0.236112562	2415.601131	NA	NA	NA	NA	NA	1.768959519	2.54E-07	-0.047557582	0.2413238	-0.197069588	0.843773082	2619.910312	NA	NA	NA	NA	NA	NA	NA	NA	NA	NA	NA
c.Myc.1_K562_CRE	NA	NA	NA	-0.533757107	0.441834289	-1.208048175	0.227028732	444.3504265	NA	NA	NA	NA	NA	2.567590665	0.000865671	0.251056358	0.590806552	0.424938344	0.670881622	2619.765257	NA	NA	NA	NA	NA	NA	NA	NA	NA	NA	NA
c.Myc.2_K562_CRE	NA	NA	NA	0.017325979	0.332871287	0.052050087	0.958488784	762.1693352	NA	NA	NA	NA	NA	2.672593734	7.73E-07	0.359714412	0.439442891	0.818569191	0.41303225	2619.26643	NA	NA	NA	NA	NA	NA	NA	NA	NA	NA	NA
c.Myc.3_K562_CRE	NA	NA	NA	0.104582952	0.133139461	0.785514311	0.432152083	4183.729776	NA	NA	NA	NA	NA	1.73863237	9.33E-11	0.046372091	0.193888294	0.239169114	0.810974452	2619.892001	NA	NA	NA	NA	NA	NA	NA	NA	NA	NA	NA
c.Myc.4_K562_CRE	NA	NA	NA	-0.09608005	0.23770929	-0.404191399	0.686071978	1362.923586	NA	NA	NA	NA	NA	2.651157587	1.56E-10	0.21903445	0.320608404	0.683183747	0.494490742	2619.478824	NA	NA	NA	NA	NA	NA	NA	NA	NA	NA	NA
c.Myc.5_K562_CRE	NA	NA	NA	0.259843557	0.111288589	2.334862535	0.019550603	5798.775656	NA	NA	NA	NA	NA	1.558745836	2.89E-09	0.012327335	0.163769969	0.075272256	0.939998095	2619.943507	NA	NA	NA	NA	NA	NA	NA	NA	NA	NA	NA
c.Myc.6_K562_CRE	NA	NA	NA	-0.039442268	0.339322372	-0.116238336	0.907463655	714.7159606	NA	NA	NA	NA	NA	2.518243409	2.96E-05	0.45363228	0.446187294	1.016685787	0.309302929	2618.884956	NA	NA	NA	NA	NA	NA	NA	NA	NA	NA	NA
C0_SEGWAY_K562_CRE_CRE	NA	NA	NA	0.209193971	0.180848396	1.15673667	0.247379963	3210.867624	NA	NA	NA	NA	NA	1.264048717	0.03431972	0.334856782	0.281104954	1.191216225	0.233568712	2618.541682	NA	NA	NA	NA	NA	NA	NA	NA	NA	NA	NA
C0_SEGWAY_K562_INS_INS	NA	NA	NA	0.048413224	0.068562302	0.706120162	0.480113414	12314.9801	NA	NA	NA	NA	NA	0.202182986	2.44E-295	-0.115986408	0.112743525	-1.028763366	0.303590885	2618.89257	NA	NA	NA	NA	NA	NA	NA	NA	NA	NA	NA
C1_SEGWAY_K562_CRE_CRE	NA	NA	NA	0.111755984	0.119343691	0.936421383	0.349056273	6934.401869	NA	NA	NA	NA	NA	0.973705284	0.776509489	0.138427287	0.193478268	0.715466849	0.474320619	2619.43992	NA	NA	NA	NA	NA	NA	NA	NA	NA	NA	NA
C1_SEGWAY_K562_INS_INS	NA	NA	NA	-0.201976018	0.089407798	-2.259042526	0.02388074	4806.068165	NA	NA	NA	NA	NA	0.201331206	1.98E-248	-0.022503627	0.120925863	-0.186094408	0.852370727	2619.914553	NA	NA	NA	NA	NA	NA	NA	NA	NA	NA	NA
CBP_.sc.369._K562_CRE	NA	NA	NA	0.133532367	0.057058697	2.340263174	0.019270156	22133.71304	NA	NA	NA	NA	NA	1.093086402	0.036658635	0.101098914	0.097154581	1.040598531	0.298061913	2618.86746	NA	NA	NA	NA	NA	NA	NA	NA	NA	NA	NA
CBX2_K562_CRE	NA	NA	NA	-0.166290616	0.073499907	-2.26246021	0.023668985	15600.2938	NA	NA	NA	NA	NA	0.77242642	4.82E-07	-0.137653751	0.12604194	-1.092126566	0.274777474	2618.748478	NA	NA	NA	NA	NA	NA	NA	NA	NA	NA	NA
CBX3_.SC.101004._K562_CRE	NA	NA	NA	0.117527152	0.058598888	2.005620854	0.044896715	21473.07019	NA	NA	NA	NA	NA	0.958103392	0.338655084	0.022314939	0.100621077	0.221772019	0.824491363	2619.900013	NA	NA	NA	NA	NA	NA	NA	NA	NA	NA	NA
CBX3_.SC.101004..1_K562_CRE	NA	NA	NA	0.167436769	0.132073742	1.26775214	0.204886478	4480.428759	NA	NA	NA	NA	NA	1.380366569	9.91E-05	-0.05782612	0.198300085	-0.291609155	0.770585475	2619.864043	NA	NA	NA	NA	NA	NA	NA	NA	NA	NA	NA
CBX8_K562_CRE	NA	NA	NA	-0.012428912	0.076228954	-0.163047134	0.870481324	14139.22791	NA	NA	NA	NA	NA	0.756727769	2.72E-07	-0.091147653	0.129845129	-0.701972064	0.482696585	2619.454295	NA	NA	NA	NA	NA	NA	NA	NA	NA	NA	NA
CCNT2_K562_CRE	NA	NA	NA	0.325012987	0.127614594	2.54683243	0.010870562	4352.816503	NA	NA	NA	NA	NA	1.683246877	1.00E-09	0.072956425	0.182306687	0.400185131	0.689020165	2619.78921	NA	NA	NA	NA	NA	NA	NA	NA	NA	NA	NA
CEBPB_.SC.150._HepG2_CRE	NA	NA	NA	0.39408082	0.170814267	2.307072038	0.021050804	2992.091522	NA	NA	NA	NA	NA	1.663221506	2.27E-05	0.082903083	0.246160246	0.336785017	0.736278969	2619.835948	NA	NA	NA	NA	NA	NA	NA	NA	NA	NA	NA
CEBPB_.SC.150._K562_CRE	NA	NA	NA	0.162228054	0.163163187	0.994268721	0.320092059	3392.187184	NA	NA	NA	NA	NA	1.831535697	6.29E-08	0.201250876	0.240103922	0.838182378	0.401928282	2619.247543	NA	NA	NA	NA	NA	NA	NA	NA	NA	NA	NA
CEBPB_HepG2_CRE	NA	NA	NA	0.45927368	0.218620339	2.10078203	0.035660105	1935.304858	NA	NA	NA	NA	NA	1.658654054	0.000481381	0.336349238	0.320517266	1.049395067	0.293996328	2618.842897	NA	NA	NA	NA	NA	NA	NA	NA	NA	NA	NA
CEBPB_K562_CRE	NA	NA	NA	0.168257338	0.101860221	1.651845409	0.098566069	7865.387138	NA	NA	NA	NA	NA	1.486616297	3.63E-08	0.276790762	0.156437215	1.7693409	0.076837002	2616.829027	NA	NA	NA	NA	NA	NA	NA	NA	NA	NA	NA
CEBPB.1_HepG2_CRE	NA	NA	NA	0.031603164	0.089413316	0.3534503	0.723750882	10679.00006	NA	NA	NA	NA	NA	1.191395057	0.007886811	0.205057212	0.143764344	1.426342629	0.153769465	2617.924409	NA	NA	NA	NA	NA	NA	NA	NA	NA	NA	NA
CEBPD_.SC.636._HepG2_CRE	NA	NA	NA	0.109837305	0.171326414	0.641099656	0.521457938	2542.454592	NA	NA	NA	NA	NA	2.112017026	1.28E-11	0.214093303	0.240640618	0.889680657	0.373637383	2619.154753	NA	NA	NA	NA	NA	NA	NA	NA	NA	NA	NA
CEBPZ_HepG2_CRE	NA	NA	NA	-0.177998693	0.513473279	-0.346656196	0.728849623	439.7542067	NA	NA	NA	NA	NA	2.300562176	0.026009203	0.305939335	0.793409906	0.3856006	0.699792489	2619.796934	NA	NA	NA	NA	NA	NA	NA	NA	NA	NA	NA
CHD1_.A301.218A._GM12878_CRE	NA	NA	NA	-0.016779855	0.154038895	-0.108932583	0.913255963	3089.179543	NA	NA	NA	NA	NA	1.80144844	1.28E-08	-0.023323115	0.213359579	-0.109313653	0.912953718	2619.937219	NA	NA	NA	NA	NA	NA	NA	NA	NA	NA	NA
CHD1_.A301.218A._K562_CRE	NA	NA	NA	0.136957518	0.063137115	2.169207742	0.030066916	17764.9344	NA	NA	NA	NA	NA	1.220344373	1.52E-05	0.058617014	0.10492196	0.558672502	0.576385249	2619.637571	NA	NA	NA	NA	NA	NA	NA	NA	NA	NA	NA
CHD2_.AB68301._K562_CRE	NA	NA	NA	0.192220978	0.15070638	1.27546676	0.202144082	3194.789838	NA	NA	NA	NA	NA	1.942643896	2.95E-11	-0.032407124	0.214236981	-0.151267646	0.879764591	2619.926282	NA	NA	NA	NA	NA	NA	NA	NA	NA	NA	NA
CHD4_Mi2_K562_CRE	NA	NA	NA	0.132765971	0.065884603	2.01512897	0.043891138	16400.70733	NA	NA	NA	NA	NA	1.230641797	1.40E-05	0.103283918	0.107044508	0.964868916	0.334610472	2619.020595	NA	NA	NA	NA	NA	NA	NA	NA	NA	NA	NA
CHD7_.A301.223A.1._K562_CRE	NA	NA	NA	0.290869959	0.057413971	5.066187785	4.06E-07	20709.83464	NA	NA	NA	NA	NA	1.174483461	0.000169884	-0.048798091	0.09671553	-0.504552797	0.61387297	2619.694355	NA	NA	NA	NA	NA	NA	NA	NA	NA	NA	NA
COREST_.ab24166._K562_CRE	NA	NA	NA	0.177123152	0.126834465	1.396490709	0.162566776	4837.226863	NA	NA	NA	NA	NA	1.389055287	0.000101846	0.115002036	0.192880223	0.596235498	0.551017914	2619.594119	NA	NA	NA	NA	NA	NA	NA	NA	NA	NA	NA
COREST_.sc.30189._K562_CRE	NA	NA	NA	0.131597494	0.094675186	1.389989283	0.164532132	8365.030166	NA	NA	NA	NA	NA	1.266965954	0.000192094	-0.022845359	0.148078067	-0.154279156	0.877389632	2619.925351	NA	NA	NA	NA	NA	NA	NA	NA	NA	NA	NA
CpG_MIXED_CRE	NA	NA	NA	0.305019701	0.150511237	2.02655767	0.042707669	3002.119864	NA	NA	NA	NA	NA	1.644100747	4.61E-07	-0.638025367	0.214977737	-2.967867169	0.002998739	2610.904237	NA	NA	NA	NA	NA	NA	NA	NA	NA	NA	NA
CTCF_.SC.15914._GM12878_CRE	NA	NA	NA	-0.002284761	0.114473458	-0.019958872	0.984076182	6361.005	NA	NA	NA	NA	NA	1.321808822	0.000349339	0.061663614	0.176739036	0.348896403	0.727167086	2619.827638	NA	NA	NA	NA	NA	NA	NA	NA	NA	NA	NA
CTCF_.SC.15914._GM12878_INS	NA	NA	NA	-0.319793228	0.102893321	-3.108007633	0.001883532	3964.22479	NA	NA	NA	NA	NA	0.261235058	8.39E-143	0.232060585	0.123148091	1.884402615	0.059510536	2616.371993	NA	NA	NA	NA	NA	NA	NA	NA	NA	NA	NA
CTCF_.SC.15914._K562_CRE	NA	NA	NA	0.136207681	0.106979426	1.273213802	0.202942184	7089.043642	NA	NA	NA	NA	NA	1.343772425	5.23E-05	0.115067417	0.165378197	0.695783476	0.486564439	2619.466304	NA	NA	NA	NA	NA	NA	NA	NA	NA	NA	NA
CTCF_.SC.15914._K562_INS	NA	NA	NA	0.005449131	0.097323656	0.055989787	0.955349944	4897.814214	NA	NA	NA	NA	NA	0.272550106	9.14E-133	0.201564008	0.124015427	1.625313994	0.104095671	2617.291756	NA	NA	NA	NA	NA	NA	NA	NA	NA	NA	NA
CTCF_.SC.5916._HepG2_CRE	NA	NA	NA	0.153605751	0.129356277	1.187462681	0.235045168	5408.16123	NA	NA	NA	NA	NA	1.241884864	0.011290785	0.302359606	0.198603308	1.522429855	0.127901409	2617.643051	NA	NA	NA	NA	NA	NA	NA	NA	NA	NA	NA
CTCF_.SC.5916._HepG2_INS	NA	NA	NA	-0.214798454	0.087997049	-2.440973387	0.014647734	5185.121556	NA	NA	NA	NA	NA	0.218129826	2.84E-223	0.048356512	0.115533745	0.418548814	0.675545905	2619.773789	NA	NA	NA	NA	NA	NA	NA	NA	NA	NA	NA
CTCF_.SC.5916._K562_CRE	NA	NA	NA	0.220887484	0.140349761	1.573835834	0.115525407	4410.86916	NA	NA	NA	NA	NA	1.414347819	0.000117718	0.208980322	0.206844403	1.010326211	0.312339027	2618.930868	NA	NA	NA	NA	NA	NA	NA	NA	NA	NA	NA
CTCF_.SC.5916._K562_INS	NA	NA	NA	0.191598507	0.076786941	2.495196515	0.012588739	8932.514358	NA	NA	NA	NA	NA	0.221206185	3.94E-237	-0.033972861	0.110933494	-0.306245296	0.759417887	2619.855455	NA	NA	NA	NA	NA	NA	NA	NA	NA	NA	NA
CTCF_HepG2_CRE	NA	NA	NA	0.26246121	0.127215801	2.06311801	0.039101417	5446.808638	NA	NA	NA	NA	NA	1.284634912	0.003443101	0.353488557	0.195839935	1.804987107	0.0710767	2616.706595	NA	NA	NA	NA	NA	NA	NA	NA	NA	NA	NA
CTCF_HepG2_INS	NA	NA	NA	-0.265020148	0.092122512	-2.876822871	0.00401701	4518.369392	NA	NA	NA	NA	NA	0.222211258	1.58E-212	0.151126862	0.117819076	1.28270283	0.199596208	2618.296972	NA	NA	NA	NA	NA	NA	NA	NA	NA	NA	NA
CTCF_K562_CRE	NA	NA	NA	0.152299971	0.085944578	1.77207189	0.076382624	10109.01995	NA	NA	NA	NA	NA	1.254869744	0.000103587	0.041947386	0.133524853	0.314154141	0.753403971	2619.850603	NA	NA	NA	NA	NA	NA	NA	NA	NA	NA	NA
CTCF_K562_INS	NA	NA	NA	0.143290411	0.089171029	1.606916656	0.108072652	6044.646141	NA	NA	NA	NA	NA	0.258565209	8.07E-158	0.204479743	0.118880566	1.720043485	0.085424537	2616.972512	NA	NA	NA	NA	NA	NA	NA	NA	NA	NA	NA
CTCF.1_K562_CRE	NA	NA	NA	0.089636607	0.12683589	0.706713269	0.479744682	5704.397242	NA	NA	NA	NA	NA	1.111375214	0.200757869	0.139228875	0.19759653	0.704611944	0.481051763	2619.454329	NA	NA	NA	NA	NA	NA	NA	NA	NA	NA	NA
CTCF.1_K562_INS	NA	NA	NA	-0.037933782	0.089638935	-0.42318421	0.672160866	5336.149696	NA	NA	NA	NA	NA	0.223506081	1.68E-205	0.053193955	0.118862203	0.447526243	0.654495144	2619.748643	NA	NA	NA	NA	NA	NA	NA	NA	NA	NA	NA
CTCF.2_K562_CRE	NA	NA	NA	0.169547762	0.124126071	1.365931912	0.171960335	5542.171938	NA	NA	NA	NA	NA	1.2567212	0.00525038	0.01699892	0.189056712	0.089914394	0.928355243	2619.94109	NA	NA	NA	NA	NA	NA	NA	NA	NA	NA	NA
CTCF.2_K562_INS	NA	NA	NA	0.080494234	0.087285192	0.922198056	0.356425277	6069.592275	NA	NA	NA	NA	NA	0.231666779	4.01E-195	0.04137951	0.116394846	0.355509814	0.722207694	2619.822664	NA	NA	NA	NA	NA	NA	NA	NA	NA	NA	NA
CTCFL_.SC.98982._K562_CRE	NA	NA	NA	0.660572535	0.242310851	2.726136831	0.006408043	1525.400261	NA	NA	NA	NA	NA	1.81365614	6.27E-05	0.435927638	0.34888583	1.249485076	0.211487709	2618.365854	NA	NA	NA	NA	NA	NA	NA	NA	NA	NA	NA
CTCFL_.SC.98982._K562_INS	NA	NA	NA	0.245103427	0.062028094	3.951490539	7.77E-05	19320.56241	NA	NA	NA	NA	NA	0.217669414	2.72E-279	-0.131282685	0.106922152	-1.227834288	0.219509181	2618.442971	NA	NA	NA	NA	NA	NA	NA	NA	NA	NA	NA
D_SEGWAY_K562_CRE_CRE	NA	NA	NA	-0.478151823	0.066052957	-7.238916249	4.52E-13	21900.61036	NA	NA	NA	NA	NA	0.822225123	0.000194241	0.012311325	0.12490962	0.098561861	0.921486153	2619.939461	NA	NA	NA	NA	NA	NA	NA	NA	NA	NA	NA
D_SEGWAY_K562_INS_INS	NA	NA	NA	-0.444612976	0.141191527	-3.149006074	0.001638268	1901.690086	NA	NA	NA	NA	NA	0.232035791	8.84E-147	0.319011108	0.14699531	2.170212829	0.029990727	2615.209344	NA	NA	NA	NA	NA	NA	NA	NA	NA	NA	NA
DGF_HepG2_CRE	NA	NA	NA	0.474183811	0.067619547	7.012525719	2.34E-12	13836.5777	NA	NA	NA	NA	NA	1.311033798	9.90E-09	-0.06063708	0.107774377	-0.562629836	0.573686971	2619.63191	NA	NA	NA	NA	NA	NA	NA	NA	NA	NA	NA
DGF_K562_CRE	NA	NA	NA	0.213284649	0.08180842	2.607123434	0.009130644	10887.95308	NA	NA	NA	NA	NA	1.22635216	0.000476399	0.132992793	0.127438655	1.04358283	0.29667844	2618.864368	NA	NA	NA	NA	NA	NA	NA	NA	NA	NA	NA
DGF.1_HepG2_CRE	NA	NA	NA	0.308417711	0.086302449	3.573684352	0.000351993	9160.07052	NA	NA	NA	NA	NA	1.564320684	6.08E-15	0.055134518	0.131266856	0.420018573	0.674471886	2619.773068	NA	NA	NA	NA	NA	NA	NA	NA	NA	NA	NA
DGF.1_K562_CRE	NA	NA	NA	0.219447395	0.0721202	3.0428007	0.002343875	13395.54308	NA	NA	NA	NA	NA	1.111979178	0.038270357	0.074988345	0.114561112	0.654570681	0.512744206	2619.521703	NA	NA	NA	NA	NA	NA	NA	NA	NA	NA	NA
DGF.2_K562_CRE	NA	NA	NA	0.310601699	0.072623742	4.276861657	1.90E-05	12746.13475	NA	NA	NA	NA	NA	1.225599004	7.57E-05	-0.014621831	0.114731781	-0.127443598	0.898589311	2619.932921	NA	NA	NA	NA	NA	NA	NA	NA	NA	NA	NA
DHS_clusters_MIXED_CRE	NA	NA	NA	0.100077052	0.054950812	1.82121154	0.068574707	23784.17709	NA	NA	NA	NA	NA	1.076410156	0.077695187	0.10592028	0.095303952	1.111394407	0.266398619	2618.714414	NA	NA	NA	NA	NA	NA	NA	NA	NA	NA	NA
DHS_K562_CRE	NA	NA	NA	0.449759045	0.087406916	5.14557734	2.67E-07	8876.368327	NA	NA	NA	NA	NA	1.113685952	0.063756938	-0.162632097	0.135347979	-1.201584974	0.229524366	2618.494881	NA	NA	NA	NA	NA	NA	NA	NA	NA	NA	NA
DHS_OCS_Cerebellum_CRE	NA	NA	NA	0.248970799	0.090921103	2.738316957	0.006175453	8643.186844	NA	NA	NA	NA	NA	1.123586372	0.063322109	-0.279343889	0.145464966	-1.920351658	0.054813495	2616.209307	NA	NA	NA	NA	NA	NA	NA	NA	NA	NA	NA
DHS.1_K562_CRE	NA	NA	NA	0.391361547	0.085617911	4.571024244	4.85E-06	9211.401714	NA	NA	NA	NA	NA	1.058047006	0.32270179	-0.235469282	0.134305834	-1.753231969	0.079562198	2616.839157	NA	NA	NA	NA	NA	NA	NA	NA	NA	NA	NA
DHS.10_K562_CRE	NA	NA	NA	0.192447856	0.085451094	2.252140328	0.024313405	9775.049172	NA	NA	NA	NA	NA	1.293531262	1.49E-05	0.005629432	0.132876254	0.042365973	0.966206953	2619.947376	NA	NA	NA	NA	NA	NA	NA	NA	NA	NA	NA
DHS.11_K562_CRE	NA	NA	NA	0.216412289	0.08852614	2.444614538	0.014500703	9072.651125	NA	NA	NA	NA	NA	1.348541879	9.08E-07	-0.019633962	0.136585188	-0.14374884	0.885698803	2619.928493	NA	NA	NA	NA	NA	NA	NA	NA	NA	NA	NA
DHS.12_K562_CRE	NA	NA	NA	0.250201741	0.087960269	2.844485856	0.004448316	9038.720547	NA	NA	NA	NA	NA	1.369682559	1.58E-07	-0.095737552	0.136132067	-0.703269656	0.481887717	2619.452713	NA	NA	NA	NA	NA	NA	NA	NA	NA	NA	NA
DHS.2_K562_CRE	NA	NA	NA	0.327940422	0.090366511	3.629003909	0.000284517	8609.325996	NA	NA	NA	NA	NA	1.154200635	0.018318266	-0.049051311	0.140509449	-0.349096175	0.727017108	2619.827079	NA	NA	NA	NA	NA	NA	NA	NA	NA	NA	NA
DHS.3_K562_CRE	NA	NA	NA	0.168516215	0.088324203	1.907927939	0.056400531	9295.011393	NA	NA	NA	NA	NA	1.339431576	2.24E-06	0.057163757	0.136067621	0.42011286	0.674403009	2619.772995	NA	NA	NA	NA	NA	NA	NA	NA	NA	NA	NA
DHS.4_K562_CRE	NA	NA	NA	0.190410368	0.088346853	2.15525921	0.031141556	9283.84982	NA	NA	NA	NA	NA	1.250401762	0.000252774	-0.096480211	0.137753312	-0.700383968	0.483687546	2619.456742	NA	NA	NA	NA	NA	NA	NA	NA	NA	NA	NA
DHS.5_K562_CRE	NA	NA	NA	0.222701097	0.086263426	2.581639836	0.009833215	9452.75639	NA	NA	NA	NA	NA	1.455164961	2.14E-10	0.045531337	0.132629957	0.343296029	0.731375768	2619.831483	NA	NA	NA	NA	NA	NA	NA	NA	NA	NA	NA
DHS.6_K562_CRE	NA	NA	NA	0.212675763	0.088602424	2.400337989	0.01637994	9016.50382	NA	NA	NA	NA	NA	1.420044936	1.20E-08	0.072110081	0.134691963	0.535370336	0.592393798	2619.663138	NA	NA	NA	NA	NA	NA	NA	NA	NA	NA	NA
DHS.7_K562_CRE	NA	NA	NA	0.220164642	0.085081345	2.587695832	0.009662026	9883.050081	NA	NA	NA	NA	NA	1.255200881	0.00010192	0.017863525	0.132236977	0.135087214	0.89254292	2619.930934	NA	NA	NA	NA	NA	NA	NA	NA	NA	NA	NA
DHS.8_K562_CRE	NA	NA	NA	0.152070791	0.08580519	1.772279635	0.07634815	9907.223849	NA	NA	NA	NA	NA	1.255228463	0.000163879	0.037510277	0.134490764	0.278905971	0.780316986	2619.871479	NA	NA	NA	NA	NA	NA	NA	NA	NA	NA	NA
DHS.9_K562_CRE	NA	NA	NA	0.26612369	0.084061244	3.165830974	0.001546406	9936.682725	NA	NA	NA	NA	NA	1.243296537	0.000187222	-0.070510408	0.130598803	-0.539900877	0.589265393	2619.656879	NA	NA	NA	NA	NA	NA	NA	NA	NA	NA	NA
E.GM_SEGWAY_K562_CRE_CRE	NA	NA	NA	0.250640105	0.120720953	2.07619389	0.037876022	5120.892472	NA	NA	NA	NA	NA	1.741430951	3.15E-12	0.155590099	0.178625029	0.8710431	0.383730621	2619.191523	NA	NA	NA	NA	NA	NA	NA	NA	NA	NA	NA
E.GM_SEGWAY_K562_INS_INS	NA	NA	NA	0.475020868	0.072111735	6.587289374	4.48E-11	14057.26863	NA	NA	NA	NA	NA	0.428956872	3.08E-69	0.299416329	0.113214601	2.644679447	0.008176834	2612.859822	NA	NA	NA	NA	NA	NA	NA	NA	NA	NA	NA
E2F4_GM12878_CRE	NA	NA	NA	-0.26513176	0.297605285	-0.89088391	0.372991453	913.4100781	NA	NA	NA	NA	NA	2.147237075	0.000136481	-0.220743612	0.391898467	-0.563267353	0.573252846	2619.634205	NA	NA	NA	NA	NA	NA	NA	NA	NA	NA	NA
E2F4_K562_CRE	NA	NA	NA	0.27305961	0.276455143	0.9877176	0.323290972	1003.549908	NA	NA	NA	NA	NA	2.91013378	5.52E-10	0.435303522	0.349452397	1.245673303	0.212884359	2618.358261	NA	NA	NA	NA	NA	NA	NA	NA	NA	NA	NA
E2F6_K562_CRE	NA	NA	NA	0.379801001	0.146530021	2.591967147	0.009542888	3321.481014	NA	NA	NA	NA	NA	1.655041144	9.30E-08	-0.181325286	0.206546076	-0.877892668	0.380001969	2619.174812	NA	NA	NA	NA	NA	NA	NA	NA	NA	NA	NA
E2F6.1_K562_CRE	NA	NA	NA	0.379801001	0.146530021	2.591967147	0.009542888	3321.481014	NA	NA	NA	NA	NA	1.655041144	9.30E-08	-0.181325286	0.206546076	-0.877892668	0.380001969	2619.174812	NA	NA	NA	NA	NA	NA	NA	NA	NA	NA	NA
E2F6.2_K562_CRE	NA	NA	NA	0.236377906	0.200607329	1.178311415	0.238672479	1772.283266	NA	NA	NA	NA	NA	2.465311296	3.61E-13	0.33702377	0.261318227	1.289706323	0.197152643	2618.272474	NA	NA	NA	NA	NA	NA	NA	NA	NA	NA	NA
EBF1_.SC.137065._GM12878_CRE	NA	NA	NA	0.27200643	0.130486709	2.08455276	0.037109916	4914.497496	NA	NA	NA	NA	NA	1.136841358	0.162537477	-0.21339355	0.199006387	-1.072294977	0.283587562	2618.790008	NA	NA	NA	NA	NA	NA	NA	NA	NA	NA	NA
EBF1_.SC.137065..1_GM12878_CRE	NA	NA	NA	0.074952878	0.101187166	0.740735033	0.458854114	7719.046203	NA	NA	NA	NA	NA	1.314212741	0.000119988	0.124332412	0.157482329	0.789500722	0.429819408	2619.327825	NA	NA	NA	NA	NA	NA	NA	NA	NA	NA	NA
eGFP.FOS_K562_CRE	NA	NA	NA	0.302754119	0.170236156	1.778436058	0.075332265	3396.589426	NA	NA	NA	NA	NA	1.126797287	0.297562981	-0.015301362	0.261334441	-0.058550883	0.953309833	2619.945741	NA	NA	NA	NA	NA	NA	NA	NA	NA	NA	NA
eGFP.GATA2_K562_CRE	NA	NA	NA	0.291734214	0.114448839	2.549036027	0.010802114	6127.742703	NA	NA	NA	NA	NA	1.249130504	0.006102682	-0.045598211	0.173645541	-0.262593621	0.792863817	2619.880101	NA	NA	NA	NA	NA	NA	NA	NA	NA	NA	NA
eGFP.HDAC8_K562_CRE	NA	NA	NA	0.337329825	0.212149114	1.590060023	0.111821276	1932.423501	NA	NA	NA	NA	NA	1.138013084	0.345949976	-0.036894687	0.292879881	-0.125972077	0.899754028	2619.9333	NA	NA	NA	NA	NA	NA	NA	NA	NA	NA	NA
eGFP.JunB_K562_CRE	NA	NA	NA	0.319016295	0.127294825	2.506121472	0.012206368	4974.131205	NA	NA	NA	NA	NA	1.491603511	2.19E-06	-0.065050586	0.191317259	-0.340014208	0.733845828	2619.83336	NA	NA	NA	NA	NA	NA	NA	NA	NA	NA	NA
eGFP.JunD_K562_CRE	NA	NA	NA	0.134322542	0.093856091	1.431154231	0.152386018	8642.241044	NA	NA	NA	NA	NA	1.269855778	0.000171265	0.090790807	0.146584912	0.619373479	0.535670349	2619.566514	NA	NA	NA	NA	NA	NA	NA	NA	NA	NA	NA
eGFP.NR4A1_K562_CRE	NA	NA	NA	0.096030215	0.321081324	0.299083777	0.764876124	1089.060987	NA	NA	NA	NA	NA	0.949015397	0.914710656	-0.246957222	0.504850657	-0.489168865	0.62472215	2619.708643	NA	NA	NA	NA	NA	NA	NA	NA	NA	NA	NA
Egr.1_GM12878_CRE	NA	NA	NA	0.397280603	0.203876499	1.948633629	0.051339193	1879.035966	NA	NA	NA	NA	NA	1.621346582	0.001011257	-0.588378101	0.280387544	-2.098445935	0.035865771	2615.455362	NA	NA	NA	NA	NA	NA	NA	NA	NA	NA	NA
Egr.1_K562_CRE	NA	NA	NA	0.324652137	0.143575207	2.261199157	0.023746927	3732.517132	NA	NA	NA	NA	NA	1.535912938	6.19E-06	-0.241687711	0.208859877	-1.157176351	0.247200317	2618.602739	NA	NA	NA	NA	NA	NA	NA	NA	NA	NA	NA
ELAVL1_GM12878_CRE	NA	NA	NA	0.183545443	0.236143361	0.777262771	0.437003755	1891.746625	NA	NA	NA	NA	NA	1.739743495	0.003763343	0.064999924	0.355098287	0.183047699	0.854760593	2619.915729	NA	NA	NA	NA	NA	NA	NA	NA	NA	NA	NA
ELAVL1_K562_CRE	NA	NA	NA	0.91383917	0.260958023	3.501862716	0.000462018	1474.894652	NA	NA	NA	NA	NA	1.576657639	0.023902658	0.603114503	0.377592297	1.597263789	0.110206919	2617.379579	NA	NA	NA	NA	NA	NA	NA	NA	NA	NA	NA
ELF1_.SC.631._K562_CRE	NA	NA	NA	0.259736618	0.135772362	1.91303012	0.055744197	3899.305075	NA	NA	NA	NA	NA	1.73405538	1.07E-10	0.044570099	0.193974786	0.22977264	0.818268446	2619.896424	NA	NA	NA	NA	NA	NA	NA	NA	NA	NA	NA
ELK1_.1277.1._GM12878_CRE	NA	NA	NA	0.17009397	0.15748744	1.080047846	0.280120875	3063.987156	NA	NA	NA	NA	NA	1.69000514	9.33E-07	-0.112693702	0.222751645	-0.505916361	0.612915366	2619.692781	NA	NA	NA	NA	NA	NA	NA	NA	NA	NA	NA
ERRA_HepG2_CRE	NA	NA	NA	19.08201807	2651.341856	0.007197117	0.994257581	23.41772694	NA	NA	NA	NA	NA	0.764939809	1	13.55512836	324.7437022	0.041741005	0.966705166	2617.340739	NA	NA	NA	NA	NA	NA	NA	NA	NA	NA	NA
ETS1_GM12878_CRE	NA	NA	NA	0.100435222	0.244075661	0.411492165	0.680711685	1399.700678	NA	NA	NA	NA	NA	2.273597566	2.11E-06	-0.006508898	0.332426333	-0.019579973	0.98437844	2619.948787	NA	NA	NA	NA	NA	NA	NA	NA	NA	NA	NA
ETS1_K562_CRE	NA	NA	NA	0.279722974	0.19466531	1.436943099	0.150734162	1869.432628	NA	NA	NA	NA	NA	2.405984144	3.89E-12	-0.244527036	0.255617493	-0.956613075	0.338762587	2619.0349	NA	NA	NA	NA	NA	NA	NA	NA	NA	NA	NA
ETS1.1_GM12878_CRE	NA	NA	NA	-0.057463128	0.32179192	-0.178572316	0.858273533	946.1809391	NA	NA	NA	NA	NA	2.276472137	0.00047739	-0.530725603	0.478026059	-1.110244082	0.266893862	2618.710922	NA	NA	NA	NA	NA	NA	NA	NA	NA	NA	NA
EZH2_.39875._K562_CRE	NA	NA	NA	-0.006530851	0.056741337	-0.115098654	0.908366927	22465.0951	NA	NA	NA	NA	NA	0.892213393	0.00662096	-0.048363619	0.096830508	-0.499466751	0.617450604	2619.699523	NA	NA	NA	NA	NA	NA	NA	NA	NA	NA	NA
F0_SEGWAY_K562_CRE_CRE	NA	NA	NA	-0.333186538	0.05701411	-5.843931234	5.10E-09	24020.24454	NA	NA	NA	NA	NA	1.033244339	0.46190341	0.245049688	0.102549228	2.389581017	0.016867603	2614.246059	NA	NA	NA	NA	NA	NA	NA	NA	NA	NA	NA
F0_SEGWAY_K562_INS_INS	NA	NA	NA	-0.66704863	0.141825653	-4.703300243	2.56E-06	2040.549194	NA	NA	NA	NA	NA	0.269245437	1.27E-111	0.542064506	0.15073214	3.596210499	0.000322887	2606.829986	NA	NA	NA	NA	NA	NA	NA	NA	NA	NA	NA
F1_SEGWAY_K562_CRE_CRE	NA	NA	NA	-0.655645615	0.060910573	-10.76406906	5.09E-27	23425.19214	NA	NA	NA	NA	NA	0.790069217	1.47E-06	-0.034711804	0.116032519	-0.299155822	0.764821156	2619.859572	NA	NA	NA	NA	NA	NA	NA	NA	NA	NA	NA
F1_SEGWAY_K562_INS_INS	NA	NA	NA	-0.772910267	0.122649097	-6.301801535	2.94E-10	2502.198721	NA	NA	NA	NA	NA	0.248557745	1.38E-149	0.327138494	0.137405516	2.380825043	0.017273914	2614.235321	NA	NA	NA	NA	NA	NA	NA	NA	NA	NA	NA
FAIRE_K562_CRE	NA	NA	NA	0.036279187	0.110277688	0.328980302	0.742170577	7844.114376	NA	NA	NA	NA	NA	1.251177019	0.005443551	0.321932835	0.180278312	1.785754653	0.074138992	2616.788259	NA	NA	NA	NA	NA	NA	NA	NA	NA	NA	NA
FAIRE.1_K562_CRE	NA	NA	NA	0.139483841	0.104418783	1.335811786	0.1816108	8189.72769	NA	NA	NA	NA	NA	1.383200206	8.79E-06	0.618176827	0.165274818	3.740296522	0.000183803	2606.008489	NA	NA	NA	NA	NA	NA	NA	NA	NA	NA	NA
FAIRE.2_K562_CRE	NA	NA	NA	0.281401733	0.088684149	3.17307811	0.001508319	9301.718958	NA	NA	NA	NA	NA	1.37080046	1.90E-07	0.077598908	0.137897828	0.562727559	0.573620415	2619.633258	NA	NA	NA	NA	NA	NA	NA	NA	NA	NA	NA
FOSL1_.SC.183._K562_CRE	NA	NA	NA	1.033437277	0.255541542	4.044106755	5.25E-05	1488.186629	NA	NA	NA	NA	NA	1.269397567	0.166685118	-0.009996197	0.376097921	-0.026578709	0.978795755	2619.948464	NA	NA	NA	NA	NA	NA	NA	NA	NA	NA	NA
FOSL2_HepG2_CRE	NA	NA	NA	0.278381205	0.145076531	1.918857605	0.055002357	3907.666549	NA	NA	NA	NA	NA	1.590610502	1.43E-06	0.234802744	0.212480319	1.105056437	0.269135135	2618.731223	NA	NA	NA	NA	NA	NA	NA	NA	NA	NA	NA
FOXA1_.SC.101058._HepG2_CRE	NA	NA	NA	0.38703003	0.118041379	3.278765754	0.001042621	5616.33248	NA	NA	NA	NA	NA	1.622551608	5.32E-09	0.373957548	0.170357212	2.195137753	0.028153718	2615.143572	NA	NA	NA	NA	NA	NA	NA	NA	NA	NA	NA
FOXA1_.SC.6553._HepG2_CRE	NA	NA	NA	0.165464048	0.118497048	1.396355862	0.162607359	6063.08745	NA	NA	NA	NA	NA	1.65166417	1.68E-09	0.476046614	0.175698954	2.709444782	0.006739592	2612.623695	NA	NA	NA	NA	NA	NA	NA	NA	NA	NA	NA
FOXA2_.SC.6554._HepG2_CRE	NA	NA	NA	0.187605857	0.11468004	1.635906794	0.101859096	6252.900169	NA	NA	NA	NA	NA	1.708910534	9.49E-12	0.555884363	0.170004105	3.269829056	0.001076125	2609.235479	NA	NA	NA	NA	NA	NA	NA	NA	NA	NA	NA
FOXM1_.SC.502._GM12878_CRE	NA	NA	NA	0.14677087	0.134035691	1.09501334	0.273510792	4378.308484	NA	NA	NA	NA	NA	1.316404273	0.002662213	-0.310293542	0.196928726	-1.575664194	0.115103213	2617.436488	NA	NA	NA	NA	NA	NA	NA	NA	NA	NA	NA
GABP_K562_CRE	NA	NA	NA	-0.026823999	0.178866947	-0.149966217	0.880791269	2363.584599	NA	NA	NA	NA	NA	1.778323583	1.17E-06	-0.120827407	0.251687063	-0.480069995	0.631177623	2619.718577	NA	NA	NA	NA	NA	NA	NA	NA	NA	NA	NA
GATA.1_K562_CRE	NA	NA	NA	1.328948629	0.663442352	2.003110935	0.045165383	288.5460384	NA	NA	NA	NA	NA	1.285824073	0.618996463	-0.456645216	1.329291617	-0.343525235	0.73120336	2619.825124	NA	NA	NA	NA	NA	NA	NA	NA	NA	NA	NA
GATA.2_K562_CRE	NA	NA	NA	0.863116254	0.36332311	2.375616169	0.017519677	893.072708	NA	NA	NA	NA	NA	1.372854157	0.185170074	-0.627816056	0.670297483	-0.936623024	0.348952504	2619.008597	NA	NA	NA	NA	NA	NA	NA	NA	NA	NA	NA
GATA2_.SC.267._K562_CRE	NA	NA	NA	0.534642111	0.231677523	2.307699531	0.021015854	2042.641414	NA	NA	NA	NA	NA	1.186928627	0.24186594	0.288803636	0.368609766	0.783494259	0.433336923	2619.340874	NA	NA	NA	NA	NA	NA	NA	NA	NA	NA	NA
GCN5_GM12878_CRE	NA	NA	NA	-0.899764608	0.603041315	-1.492044715	0.135687424	364.1946959	NA	NA	NA	NA	NA	1.260760561	0.525439129	-1.762786338	1.145719516	-1.538584543	0.123905755	2616.875934	NA	NA	NA	NA	NA	NA	NA	NA	NA	NA	NA
GE0_SEGWAY_K562_CRE_CRE	NA	NA	NA	0.19174759	0.058727877	3.265018227	0.00109457	20541.87954	NA	NA	NA	NA	NA	1.681222881	5.12E-31	0.338921887	0.098075787	3.455714173	0.000548837	2608.028834	NA	NA	NA	NA	NA	NA	NA	NA	NA	NA	NA
GE0_SEGWAY_K562_INS_INS	NA	NA	NA	-0.09421034	0.134749398	-0.699152218	0.484456908	2345.123906	NA	NA	NA	NA	NA	0.299007056	3.11E-89	0.809363844	0.161447758	5.013162475	5.35E-07	2594.144726	NA	NA	NA	NA	NA	NA	NA	NA	NA	NA	NA
GE1_SEGWAY_K562_CRE_CRE	NA	NA	NA	0.629387027	0.070836695	8.885042301	6.39E-19	12746.21783	NA	NA	NA	NA	NA	1.891611018	2.81E-33	0.201300509	0.108227488	1.859975796	0.06288895	2616.504017	NA	NA	NA	NA	NA	NA	NA	NA	NA	NA	NA
GE1_SEGWAY_K562_INS_INS	NA	NA	NA	0.657035169	0.072643572	9.044642932	1.50E-19	13932.71688	NA	NA	NA	NA	NA	0.395276764	3.92E-84	0.505766217	0.118551822	4.266203675	1.99E-05	2601.291054	NA	NA	NA	NA	NA	NA	NA	NA	NA	NA	NA
GE2_SEGWAY_K562_CRE_CRE	NA	NA	NA	0.974773782	0.110845649	8.793974266	1.44E-18	5441.438668	NA	NA	NA	NA	NA	1.714850319	5.66E-13	0.07468464	0.149836613	0.498440524	0.61817358	2619.701206	NA	NA	NA	NA	NA	NA	NA	NA	NA	NA	NA
GE2_SEGWAY_K562_INS_INS	NA	NA	NA	0.646002619	0.06220569	10.38494422	2.90E-25	20397.33715	NA	NA	NA	NA	NA	0.335442307	3.77E-147	-0.072494928	0.101071341	-0.717264929	0.473210642	2619.435315	NA	NA	NA	NA	NA	NA	NA	NA	NA	NA	NA
GM0_SEGWAY_K562_CRE_CRE	NA	NA	NA	0.163032435	0.085011182	1.917776347	0.055139376	10804.46119	NA	NA	NA	NA	NA	1.029439837	0.640027332	-0.169014996	0.135631107	-1.246137412	0.212713952	2618.383711	NA	NA	NA	NA	NA	NA	NA	NA	NA	NA	NA
GM0_SEGWAY_K562_INS_INS	NA	NA	NA	0.442869243	0.076878577	5.760632709	8.38E-09	11699.37198	NA	NA	NA	NA	NA	0.357395677	3.51E-89	0.361348654	0.123989403	2.914351104	0.003564288	2611.323712	NA	NA	NA	NA	NA	NA	NA	NA	NA	NA	NA
GM1_SEGWAY_K562_CRE_CRE	NA	NA	NA	0.339203791	0.094929895	3.573203057	0.000352641	8224.112328	NA	NA	NA	NA	NA	1.135079647	0.046977819	-0.075643487	0.145453706	-0.520051972	0.603027352	2619.677916	NA	NA	NA	NA	NA	NA	NA	NA	NA	NA	NA
GM1_SEGWAY_K562_INS_INS	NA	NA	NA	0.520366111	0.072217852	7.205505214	5.78E-13	13867.38343	NA	NA	NA	NA	NA	0.317892652	1.58E-121	0.148395534	0.112247836	1.322034703	0.186156595	2618.191893	NA	NA	NA	NA	NA	NA	NA	NA	NA	NA	NA
GRp20_HepG2_CRE	NA	NA	NA	-12.84015365	3344.605536	-0.003839064	0.996936878	21.07144768	NA	NA	NA	NA	NA	NA	NA	NA	NA	NA	NA	NA	NA	NA	NA	NA	NA	NA	NA	NA	NA	NA	NA
GS_SEGWAY_K562_CRE_CRE	NA	NA	NA	0.322015048	0.123568271	2.605968712	0.009161483	4505.84318	NA	NA	NA	NA	NA	1.74293569	2.68E-12	-0.109466917	0.17701846	-0.618392662	0.536316533	2619.565633	NA	NA	NA	NA	NA	NA	NA	NA	NA	NA	NA
GS_SEGWAY_K562_INS_INS	NA	NA	NA	0.552295469	0.072663937	7.600681909	2.95E-14	14814.43856	NA	NA	NA	NA	NA	0.436036706	3.98E-64	0.171324824	0.113928589	1.50379133	0.132635104	2617.672139	NA	NA	NA	NA	NA	NA	NA	NA	NA	NA	NA
GTF2B_K562_CRE	NA	NA	NA	-0.089721662	0.232062033	-0.386627926	0.699031681	1472.753293	NA	NA	NA	NA	NA	2.464489119	3.29E-08	0.04398459	0.328475636	0.133905181	0.893477553	2619.931209	NA	NA	NA	NA	NA	NA	NA	NA	NA	NA	NA
GTF2F1_.AB28179._K562_CRE	NA	NA	NA	-0.139813775	0.189545936	-0.737624756	0.460742507	2204.495596	NA	NA	NA	NA	NA	1.948662033	4.28E-08	0.535241216	0.279877226	1.912414327	0.055823072	2616.20099	NA	NA	NA	NA	NA	NA	NA	NA	NA	NA	NA
H2A.Z_K562_CRE	NA	NA	NA	0.011394838	0.069194777	0.164677724	0.869197651	15033.8893	NA	NA	NA	NA	NA	1.209080833	0.00010411	-0.149682953	0.114339482	-1.30910994	0.190497113	2618.223982	NA	NA	NA	NA	NA	NA	NA	NA	NA	NA	NA
H3K27ac_K562_CRE	NA	NA	NA	0.236828103	0.085646895	2.765168571	0.005689339	9161.222891	NA	NA	NA	NA	NA	1.742264998	2.69E-21	0.130666525	0.128831536	1.014243323	0.310466661	2618.923931	NA	NA	NA	NA	NA	NA	NA	NA	NA	NA	NA
H3K27me3_GM12878_CRE	NA	NA	NA	-0.420242948	0.057401014	-7.321176383	2.46E-13	23816.61879	NA	NA	NA	NA	NA	0.639306554	8.13E-26	-0.331360895	0.10306124	-3.215184439	0.001303607	2609.502392	NA	NA	NA	NA	NA	NA	NA	NA	NA	NA	NA
H3K27me3_K562_CRE	NA	NA	NA	-0.115570768	0.06244383	-1.850795633	0.06419896	20249.0179	NA	NA	NA	NA	NA	0.681235044	2.67E-17	-0.340911716	0.110907434	-3.073840074	0.002113227	2610.359731	NA	NA	NA	NA	NA	NA	NA	NA	NA	NA	NA
H3K27me3.1_K562_CRE	NA	NA	NA	-0.486843985	0.704985066	-0.690573473	0.489833623	355.6782169	NA	NA	NA	NA	NA	0.892427292	1	-0.199309735	1.098883362	-0.181374786	0.856073408	2619.916404	NA	NA	NA	NA	NA	NA	NA	NA	NA	NA	NA
H3K27me3B_K562_CRE	NA	NA	NA	0.015646403	0.094403888	0.165738963	0.868362382	10465.68333	NA	NA	NA	NA	NA	0.575179655	1.15E-17	-0.573447917	0.173279045	-3.309389862	0.000934995	2608.412621	NA	NA	NA	NA	NA	NA	NA	NA	NA	NA	NA
H3K27me3B.1_K562_CRE	NA	NA	NA	0.015646403	0.094403888	0.165738963	0.868362382	10465.68333	NA	NA	NA	NA	NA	0.575179655	1.15E-17	-0.573447917	0.173279045	-3.309389862	0.000934995	2608.412621	NA	NA	NA	NA	NA	NA	NA	NA	NA	NA	NA
H3K36me3_K562_CRE	NA	NA	NA	0.542886604	0.060310424	9.001538515	2.23E-19	16895.11651	NA	NA	NA	NA	NA	2.291883492	1.41E-77	0.390899321	0.096553381	4.048530623	5.15E-05	2603.606183	NA	NA	NA	NA	NA	NA	NA	NA	NA	NA	NA
H3K36me3.1_K562_CRE	NA	NA	NA	0.961763126	0.125363899	7.671771001	1.70E-14	4318.629505	NA	NA	NA	NA	NA	2.039931288	1.17E-16	0.067475849	0.164831176	0.409363391	0.682273001	2619.781829	NA	NA	NA	NA	NA	NA	NA	NA	NA	NA	NA
H3K4me1_K562_CRE	NA	NA	NA	0.153374604	0.066647428	2.30128316	0.021375631	15287.69391	NA	NA	NA	NA	NA	1.380243256	6.93E-12	-0.049454942	0.107621155	-0.459528079	0.645854993	2619.737656	NA	NA	NA	NA	NA	NA	NA	NA	NA	NA	NA
H3K4me1.1_GM12878_CRE	NA	NA	NA	0.280180347	0.063616953	4.404177393	1.06E-05	16373.56968	NA	NA	NA	NA	NA	1.302052837	9.96E-09	-0.16254075	0.105248359	-1.54435425	0.122502537	2617.549469	NA	NA	NA	NA	NA	NA	NA	NA	NA	NA	NA
H3K4me1.1_K562_CRE	NA	NA	NA	0.351537751	0.090669582	3.877129922	0.000105696	8252.797413	NA	NA	NA	NA	NA	1.342985412	5.41E-07	-0.207445171	0.137572291	-1.50789937	0.131580284	2617.654283	NA	NA	NA	NA	NA	NA	NA	NA	NA	NA	NA
H3K4me1.2_K562_CRE	NA	NA	NA	0.351537751	0.090669582	3.877129922	0.000105696	8252.797413	NA	NA	NA	NA	NA	1.342985412	5.41E-07	-0.207445171	0.137572291	-1.50789937	0.131580284	2617.654283	NA	NA	NA	NA	NA	NA	NA	NA	NA	NA	NA
H3K4me2_K562_CRE	NA	NA	NA	0.225666862	0.08573091	2.632269546	0.008481654	9188.872532	NA	NA	NA	NA	NA	1.474149909	1.52E-11	-0.066307698	0.1321049	-0.501932165	0.615715238	2619.696583	NA	NA	NA	NA	NA	NA	NA	NA	NA	NA	NA
H3K4me3_K562_CRE	NA	NA	NA	0.157383916	0.088701113	1.774317276	0.076010685	8667.229889	NA	NA	NA	NA	NA	1.723552249	8.48E-20	-0.027369029	0.135395267	-0.202141695	0.839805953	2619.908272	NA	NA	NA	NA	NA	NA	NA	NA	NA	NA	NA
H3K4me3.1_GM12878_CRE	NA	NA	NA	0.137277268	0.073938483	1.856641655	0.063362154	12381.19247	NA	NA	NA	NA	NA	1.478062056	1.22E-13	-0.107032365	0.118316558	-0.904627094	0.365662976	2619.12732	NA	NA	NA	NA	NA	NA	NA	NA	NA	NA	NA
H3K4me3.1_K562_CRE	NA	NA	NA	0.350443886	0.127855402	2.740939221	0.006126384	4245.060853	NA	NA	NA	NA	NA	1.764647372	1.96E-11	-0.163693724	0.181483812	-0.901974243	0.367070551	2619.132149	NA	NA	NA	NA	NA	NA	NA	NA	NA	NA	NA
H3K4me3.2_K562_CRE	NA	NA	NA	0.34600138	0.134272907	2.576851786	0.009970469	3840.185863	NA	NA	NA	NA	NA	1.756894683	1.15E-10	-0.294801069	0.190777559	-1.545260728	0.122283211	2617.539483	NA	NA	NA	NA	NA	NA	NA	NA	NA	NA	NA
H3K4me3.3_K562_CRE	NA	NA	NA	0.291039394	0.123203749	2.362260864	0.018163856	4596.72454	NA	NA	NA	NA	NA	1.662954415	3.46E-10	-0.199784397	0.178977535	-1.116254044	0.264313407	2618.695822	NA	NA	NA	NA	NA	NA	NA	NA	NA	NA	NA
H3K4me3.4_K562_CRE	NA	NA	NA	0.356447673	0.130749994	2.726177359	0.006407256	3966.167909	NA	NA	NA	NA	NA	1.777218441	1.81E-11	-0.111203738	0.18263288	-0.60889221	0.542595888	2619.577425	NA	NA	NA	NA	NA	NA	NA	NA	NA	NA	NA
H3K4me3.5_K562_CRE	NA	NA	NA	0.27741214	0.128485482	2.159093274	0.030842931	4194.279193	NA	NA	NA	NA	NA	1.732441325	1.24E-10	-0.216416854	0.184676303	-1.171871272	0.241248742	2618.567571	NA	NA	NA	NA	NA	NA	NA	NA	NA	NA	NA
H3K4me3.6_K562_CRE	NA	NA	NA	0.259624167	0.138795589	1.870550564	0.061407402	3542.800506	NA	NA	NA	NA	NA	1.916313364	5.92E-13	-0.152743635	0.192884893	-0.791890093	0.428424764	2619.320356	NA	NA	NA	NA	NA	NA	NA	NA	NA	NA	NA
H3K4me3B_K562_CRE	NA	NA	NA	0.336101817	0.15405818	2.181655122	0.029134995	2763.497237	NA	NA	NA	NA	NA	2.010989796	1.21E-12	-0.486913772	0.208094965	-2.339863303	0.019290799	2614.388683	NA	NA	NA	NA	NA	NA	NA	NA	NA	NA	NA
H3K4me3B.1_K562_CRE	NA	NA	NA	0.336101817	0.15405818	2.181655122	0.029134995	2763.497237	NA	NA	NA	NA	NA	2.010989796	1.21E-12	-0.486913772	0.208094965	-2.339863303	0.019290799	2614.388683	NA	NA	NA	NA	NA	NA	NA	NA	NA	NA	NA
H3K79me2_K562_CRE	NA	NA	NA	0.218822296	0.075160461	2.911401715	0.003598111	11640.98368	NA	NA	NA	NA	NA	1.9596189	1.63E-34	0.198966396	0.115113575	1.728435561	0.083910165	2616.975233	NA	NA	NA	NA	NA	NA	NA	NA	NA	NA	NA
H3K9ac_K562_CRE	NA	NA	NA	0.207245009	0.081678694	2.537320303	0.01117047	10030.03673	NA	NA	NA	NA	NA	1.687525722	1.43E-20	0.10431224	0.125472195	0.831357418	0.405771747	2619.260009	NA	NA	NA	NA	NA	NA	NA	NA	NA	NA	NA
H3K9acB_K562_CRE	NA	NA	NA	0.339892482	0.123026798	2.762751588	0.005731637	4363.148658	NA	NA	NA	NA	NA	1.747614783	1.92E-12	-0.317081223	0.173341964	-1.829223666	0.067366108	2616.565735	NA	NA	NA	NA	NA	NA	NA	NA	NA	NA	NA
H3K9acB.1_K562_CRE	NA	NA	NA	0.339892482	0.123026798	2.762751588	0.005731637	4363.148658	NA	NA	NA	NA	NA	1.747614783	1.92E-12	-0.317081223	0.173341964	-1.829223666	0.067366108	2616.565735	NA	NA	NA	NA	NA	NA	NA	NA	NA	NA	NA
H3K9me1_K562_CRE	NA	NA	NA	0.208943763	0.057220242	3.651570796	0.000260641	21050.83805	NA	NA	NA	NA	NA	1.256822912	6.12E-08	0.035974009	0.096153128	0.374132489	0.708305748	2619.809273	NA	NA	NA	NA	NA	NA	NA	NA	NA	NA	NA
H3K9me1_SEGWAY_K562_CRE_CRE	NA	NA	NA	0.172244657	0.060478095	2.848050297	0.004398797	20056.65565	NA	NA	NA	NA	NA	1.08878241	0.065116821	0.06465726	0.101967193	0.634098653	0.526016442	2619.547584	NA	NA	NA	NA	NA	NA	NA	NA	NA	NA	NA
H3K9me1_SEGWAY_K562_INS_INS	NA	NA	NA	-0.613571731	0.20606751	-2.977527762	0.002905833	1092.199983	NA	NA	NA	NA	NA	0.275588143	2.56E-81	0.610488166	0.1737754	3.513087392	0.000442932	2607.453059	NA	NA	NA	NA	NA	NA	NA	NA	NA	NA	NA
H3K9me3_K562_CRE	NA	NA	NA	-0.050452142	0.062515717	-0.807031323	0.419648437	21019.89156	NA	NA	NA	NA	NA	0.984037622	0.751366915	0.017205312	0.110815325	0.155261129	0.876615459	2619.925077	NA	NA	NA	NA	NA	NA	NA	NA	NA	NA	NA
H4K20me1_K562_CRE	NA	NA	NA	0.132931441	0.057162055	2.32551894	0.020044228	21654.43187	NA	NA	NA	NA	NA	1.103791578	0.019616922	0.033642544	0.096697647	0.347914815	0.727904159	2619.828185	NA	NA	NA	NA	NA	NA	NA	NA	NA	NA	NA
HDAC1_.SC.6298._K562_CRE	NA	NA	NA	0.062275255	0.062630169	0.994333179	0.320060688	18229.62015	NA	NA	NA	NA	NA	1.01200621	0.787678849	-0.274826879	0.107737819	-2.550885869	0.010744951	2613.359258	NA	NA	NA	NA	NA	NA	NA	NA	NA	NA	NA
HDAC2_.A300.705A._K562_CRE	NA	NA	NA	0.249037204	0.061735276	4.03395305	5.48E-05	17900.37006	NA	NA	NA	NA	NA	1.125143158	0.007786857	-0.119211069	0.102555891	-1.162400981	0.245072625	2618.592404	NA	NA	NA	NA	NA	NA	NA	NA	NA	NA	NA
HDAC2_.SC.6296._HepG2_CRE	NA	NA	NA	0.383006159	0.135392883	2.828850021	0.004671559	3955.94082	NA	NA	NA	NA	NA	1.926403403	9.95E-14	0.170806901	0.18980373	0.899913297	0.368166393	2619.140498	NA	NA	NA	NA	NA	NA	NA	NA	NA	NA	NA
HDAC2_.SC.6296._K562_CRE	NA	NA	NA	0.497499113	0.190770631	2.607839117	0.009111577	2180.891629	NA	NA	NA	NA	NA	1.641048372	4.06E-05	-0.230155027	0.266233033	-0.864487118	0.387320354	2619.200968	NA	NA	NA	NA	NA	NA	NA	NA	NA	NA	NA
HDAC6_.A301.341A._K562_CRE	NA	NA	NA	0.185282759	0.058882945	3.146628596	0.001651646	20283.97262	NA	NA	NA	NA	NA	1.024850183	0.584994689	0.06453543	0.098782276	0.653309806	0.513556572	2619.52289	NA	NA	NA	NA	NA	NA	NA	NA	NA	NA	NA
HEY1_HepG2_CRE	NA	NA	NA	0.3377837	0.13324428	2.535070924	0.011242456	3773.646571	NA	NA	NA	NA	NA	2.000206459	2.84E-16	0.041901833	0.183057156	0.228900275	0.818946427	2619.896799	NA	NA	NA	NA	NA	NA	NA	NA	NA	NA	NA
HEY1_K562_CRE	NA	NA	NA	0.481114753	0.147008985	3.272689445	0.001065295	3106.536586	NA	NA	NA	NA	NA	2.176445003	2.72E-16	-0.10478614	0.196202892	-0.534070312	0.593292889	2619.663324	NA	NA	NA	NA	NA	NA	NA	NA	NA	NA	NA
HMGN3_K562_CRE	NA	NA	NA	0.322213852	0.132178713	2.437713643	0.014780477	4022.169555	NA	NA	NA	NA	NA	1.579847053	1.70E-07	-0.323460867	0.192016622	-1.68454618	0.092076163	2617.077983	NA	NA	NA	NA	NA	NA	NA	NA	NA	NA	NA
HNF4A_.SC.8987._HepG2_CRE	NA	NA	NA	0.604708597	0.147330684	4.104430792	4.05E-05	3692.66453	NA	NA	NA	NA	NA	1.88191524	9.94E-11	0.412822067	0.206915601	1.995122962	0.046029471	2615.969458	NA	NA	NA	NA	NA	NA	NA	NA	NA	NA	NA
HNF4A_HepG2_CRE	NA	NA	NA	0.874823333	0.259495809	3.371242626	0.000748299	1289.715557	NA	NA	NA	NA	NA	2.099747387	4.02E-06	0.616971406	0.333254989	1.851349349	0.064119311	2616.467576	NA	NA	NA	NA	NA	NA	NA	NA	NA	NA	NA
HNF4G_.SC.6558._HepG2_CRE	NA	NA	NA	0.460966423	0.163685027	2.816179528	0.00485985	2979.145068	NA	NA	NA	NA	NA	2.078765242	3.97E-12	0.601767355	0.224308866	2.682762233	0.007301688	2612.634323	NA	NA	NA	NA	NA	NA	NA	NA	NA	NA	NA
HSF1_HepG2_CRE	NA	NA	NA	0.51108992	0.951763985	0.536992288	0.591272941	157.2067287	NA	NA	NA	NA	NA	0.713818472	1	-0.136607628	1.459338618	-0.093609274	0.925419543	2619.940413	NA	NA	NA	NA	NA	NA	NA	NA	NA	NA	NA
IKZF1_.IkN._.UCLA._GM12878_CRE	NA	NA	NA	0.432901773	0.177681158	2.436396619	0.014834409	3180.53418	NA	NA	NA	NA	NA	1.115285895	0.408623996	-0.060034356	0.271334843	-0.221255609	0.824893412	2619.900077	NA	NA	NA	NA	NA	NA	NA	NA	NA	NA	NA
Ini1_K562_CRE	NA	NA	NA	0.371258453	1.524945015	0.243456944	0.807651436	79.75446172	NA	NA	NA	NA	NA	2.678500652	0.240893492	13.03099964	324.7437015	0.040127028	0.967991854	2618.04571	NA	NA	NA	NA	NA	NA	NA	NA	NA	NA	NA
IRF1_K562_CRE	NA	NA	NA	-0.754872454	0.66922819	-1.127974682	0.259330612	444.2029825	NA	NA	NA	NA	NA	0.348549861	0.074904964	-0.722434908	1.269843887	-0.568916317	0.569412931	2619.597849	NA	NA	NA	NA	NA	NA	NA	NA	NA	NA	NA
IRF1.1_K562_CRE	NA	NA	NA	-0.042495253	0.143354519	-0.29643469	0.766898136	3861.882866	NA	NA	NA	NA	NA	1.763590249	1.41E-08	-0.10147746	0.213378108	-0.47557578	0.634376634	2619.722577	NA	NA	NA	NA	NA	NA	NA	NA	NA	NA	NA
IRF1.2_K562_CRE	NA	NA	NA	0.018338733	0.137277811	0.133588471	0.893728001	4158.664909	NA	NA	NA	NA	NA	1.821305313	3.48E-10	0.130474997	0.201204789	0.648468645	0.516681884	2619.529417	NA	NA	NA	NA	NA	NA	NA	NA	NA	NA	NA
IRF1.3_K562_CRE	NA	NA	NA	0.156626583	0.209387211	0.748023635	0.454445902	1713.22488	NA	NA	NA	NA	NA	2.122511131	4.10E-08	0.115592721	0.284165302	0.406779857	0.684169682	2619.783216	NA	NA	NA	NA	NA	NA	NA	NA	NA	NA	NA
IRF4_.SC.6059._GM12878_CRE	NA	NA	NA	-0.02470853	0.188123295	-0.131342212	0.8955046	2813.459231	NA	NA	NA	NA	NA	0.772294763	0.104086776	-0.487097202	0.298299133	-1.632915245	0.102486823	2617.208782	NA	NA	NA	NA	NA	NA	NA	NA	NA	NA	NA
JunD_K562_CRE	NA	NA	NA	0.187930309	0.096891362	1.939598168	0.052428544	7996.384378	NA	NA	NA	NA	NA	1.406061446	2.42E-07	0.138814756	0.148296937	0.936059497	0.349242556	2619.075727	NA	NA	NA	NA	NA	NA	NA	NA	NA	NA	NA
JunD.1_HepG2_CRE	NA	NA	NA	0.454815231	0.173836577	2.616337937	0.008887854	2799.658261	NA	NA	NA	NA	NA	1.767493983	1.25E-06	0.050690393	0.252932815	0.200410505	0.841159544	2619.909056	NA	NA	NA	NA	NA	NA	NA	NA	NA	NA	NA
KAP1_K562_CRE	NA	NA	NA	0.040876532	0.210825946	0.193887577	0.846263912	2573.010968	NA	NA	NA	NA	NA	1.148170511	0.391974122	0.16052119	0.339946482	0.472195472	0.636787271	2619.727497	NA	NA	NA	NA	NA	NA	NA	NA	NA	NA	NA
L0_SEGWAY_K562_CRE_CRE	NA	NA	NA	-0.362513328	0.060930004	-5.949668553	2.69E-09	22750.28504	NA	NA	NA	NA	NA	0.799632218	2.35E-06	0.044068272	0.111102688	0.396644514	0.691629622	2619.792036	NA	NA	NA	NA	NA	NA	NA	NA	NA	NA	NA
L0_SEGWAY_K562_INS_INS	NA	NA	NA	-0.673427424	0.166873056	-4.035567153	5.45E-05	1522.893763	NA	NA	NA	NA	NA	0.250595878	9.33E-111	0.482439439	0.157706059	3.059105278	0.002219991	2610.490261	NA	NA	NA	NA	NA	NA	NA	NA	NA	NA	NA
L1_SEGWAY_K562_CRE_CRE	NA	NA	NA	-0.434086718	0.057693181	-7.5240559	5.31E-14	23937.58503	NA	NA	NA	NA	NA	0.785373277	5.36E-08	0.171486528	0.104787963	1.636509799	0.101732937	2617.275202	NA	NA	NA	NA	NA	NA	NA	NA	NA	NA	NA
L1_SEGWAY_K562_INS_INS	NA	NA	NA	-0.606586669	0.133578715	-4.541042871	5.60E-06	2261.281738	NA	NA	NA	NA	NA	0.242532403	6.33E-132	0.479537385	0.146550699	3.272160343	0.00106729	2609.098977	NA	NA	NA	NA	NA	NA	NA	NA	NA	NA	NA
LSD1_K562_CRE	NA	NA	NA	0.044858325	0.07130099	0.629140289	0.529257216	14438.98757	NA	NA	NA	NA	NA	1.292562707	3.66E-07	0.281095992	0.114228359	2.460824915	0.013861799	2613.926188	NA	NA	NA	NA	NA	NA	NA	NA	NA	NA	NA
MafF_.M8194._HepG2_CRE	NA	NA	NA	0.099097868	0.108255965	0.915403309	0.359979942	7590.355747	NA	NA	NA	NA	NA	1.291899296	0.001549798	-0.02505316	0.17626338	-0.1421348	0.886973531	2619.928949	NA	NA	NA	NA	NA	NA	NA	NA	NA	NA	NA
MafF_.M8194._K562_CRE	NA	NA	NA	-0.008786178	0.134960035	-0.065102076	0.948092728	5384.76228	NA	NA	NA	NA	NA	1.244602788	0.022719613	-0.085256845	0.220608166	-0.386462777	0.699153965	2619.799224	NA	NA	NA	NA	NA	NA	NA	NA	NA	NA	NA
MafK_.ab50322._HepG2_CRE	NA	NA	NA	0.076304409	0.089040832	0.856959757	0.391467126	10781.48323	NA	NA	NA	NA	NA	1.274084277	0.000400222	0.194512857	0.146014473	1.332147782	0.182811632	2618.184279	NA	NA	NA	NA	NA	NA	NA	NA	NA	NA	NA
MafK_.ab50322._K562_CRE	NA	NA	NA	0.19384169	0.111686734	1.735583828	0.082637448	6425.119643	NA	NA	NA	NA	NA	1.407034887	1.79E-05	0.100013031	0.171469469	0.583270194	0.559711424	2619.609898	NA	NA	NA	NA	NA	NA	NA	NA	NA	NA	NA
MafK_.SC.477._HepG2_CRE	NA	NA	NA	-0.040813748	0.100285778	-0.406974435	0.684026765	9067.119708	NA	NA	NA	NA	NA	1.305302562	0.000301452	0.227921298	0.16791153	1.357389203	0.174657577	2618.11742	NA	NA	NA	NA	NA	NA	NA	NA	NA	NA	NA
Max_K562_CRE	NA	NA	NA	0.313403436	0.107664836	2.910917314	0.003603694	6042.109832	NA	NA	NA	NA	NA	1.244364252	0.002099233	-0.471747495	0.166103697	-2.840078231	0.004510247	2611.666591	NA	NA	NA	NA	NA	NA	NA	NA	NA	NA	NA
Max.1_GM12878_CRE	NA	NA	NA	0.138759318	0.131573023	1.054618299	0.291599931	4167.833474	NA	NA	NA	NA	NA	1.583064341	1.77E-07	-0.105154983	0.190339031	-0.552461484	0.580632216	2619.643332	NA	NA	NA	NA	NA	NA	NA	NA	NA	NA	NA
Max.1_K562_CRE	NA	NA	NA	0.04454652	0.131926735	0.337661051	0.73561863	4382.486793	NA	NA	NA	NA	NA	1.687429403	8.94E-10	0.020323975	0.19593679	0.103727203	0.917385839	2619.938414	NA	NA	NA	NA	NA	NA	NA	NA	NA	NA	NA
Max.2_K562_CRE	NA	NA	NA	-0.11447795	0.542436525	-0.211043956	0.832852972	327.5481738	NA	NA	NA	NA	NA	2.765178485	0.000941837	0.807955176	0.83071674	0.97260009	0.330752098	2618.884756	NA	NA	NA	NA	NA	NA	NA	NA	NA	NA	NA
MAZ_.ab85725._K562_CRE	NA	NA	NA	0.242536933	0.106068436	2.286607984	0.022218715	6460.208431	NA	NA	NA	NA	NA	1.489516065	1.01E-08	-0.105526012	0.161259751	-0.654385308	0.512863597	2619.519373	NA	NA	NA	NA	NA	NA	NA	NA	NA	NA	NA
MBD4_.SC.271530._HepG2_CRE	NA	NA	NA	0.213295566	0.164559198	1.296163129	0.194919289	2886.218781	NA	NA	NA	NA	NA	1.914417153	3.37E-10	0.550123418	0.234945025	2.341498472	0.019206505	2614.386038	NA	NA	NA	NA	NA	NA	NA	NA	NA	NA	NA
MEF2A_GM12878_CRE	NA	NA	NA	-0.111269561	0.213670184	-0.520753802	0.60253829	2514.036011	NA	NA	NA	NA	NA	0.955535451	0.872243997	-0.590938446	0.347267276	-1.70168192	0.088815011	2616.912107	NA	NA	NA	NA	NA	NA	NA	NA	NA	NA	NA
MEF2A_K562_CRE	NA	NA	NA	-0.006271229	0.456714829	-0.013731169	0.989044456	711.8633666	NA	NA	NA	NA	NA	1.217823583	0.573664168	-2.320487882	1.019089554	-2.277020575	0.022784997	2613.956499	NA	NA	NA	NA	NA	NA	NA	NA	NA	NA	NA
MEF2C_.SC.13268._GM12878_CRE	NA	NA	NA	0.162476719	0.319362053	0.50875399	0.610924673	1266.054705	NA	NA	NA	NA	NA	0.656560201	0.156167113	-1.394975586	0.627403654	-2.223410043	0.026188163	2613.90059	NA	NA	NA	NA	NA	NA	NA	NA	NA	NA	NA
mRRBS_GM12878.XiMat_CRE	NA	NA	NA	0.384359957	0.085673783	4.486319425	7.25E-06	9393.380445	NA	NA	NA	NA	NA	1.003955912	0.951790944	-0.432414537	0.137532371	-3.144092797	0.001666026	2609.799047	NA	NA	NA	NA	NA	NA	NA	NA	NA	NA	NA
mRRBS.1_GM12878.XiMat_CRE	NA	NA	NA	0.384359957	0.085673783	4.486319425	7.25E-06	9393.380445	NA	NA	NA	NA	NA	1.003955912	0.951790944	-0.432414537	0.137532371	-3.144092797	0.001666026	2609.799047	NA	NA	NA	NA	NA	NA	NA	NA	NA	NA	NA
mRRBS.2_HepG2_CRE	NA	NA	NA	0.334353806	0.090317282	3.701991465	0.000213914	8636.675757	NA	NA	NA	NA	NA	0.975295718	0.726939831	-0.533654978	0.146847044	-3.634087298	0.000278966	2606.273882	NA	NA	NA	NA	NA	NA	NA	NA	NA	NA	NA
mRRBS.3_HepG2_CRE	NA	NA	NA	0.37676167	0.087820607	4.290128265	1.79E-05	8893.40621	NA	NA	NA	NA	NA	1.052617892	0.407014424	-0.373046839	0.138938126	-2.684985396	0.007253298	2612.585663	NA	NA	NA	NA	NA	NA	NA	NA	NA	NA	NA
MTA3_.SC.81325._GM12878_CRE	NA	NA	NA	0.297368162	0.112576525	2.64147576	0.008254571	5547.689368	NA	NA	NA	NA	NA	1.441054315	1.20E-06	0.05557509	0.163635125	0.339628119	0.734136599	2619.833984	NA	NA	NA	NA	NA	NA	NA	NA	NA	NA	NA
Mxi1_.AF4185._GM12878_CRE	NA	NA	NA	0.118266128	0.120837326	0.978721825	0.327717445	4945.267091	NA	NA	NA	NA	NA	1.674473132	4.06E-10	-0.055156533	0.177375599	-0.310958967	0.755831816	2619.852342	NA	NA	NA	NA	NA	NA	NA	NA	NA	NA	NA
Mxi1_.AF4185._K562_CRE	NA	NA	NA	0.053448113	0.156182815	0.34221507	0.732189045	2963.009959	NA	NA	NA	NA	NA	2.077238466	3.19E-12	-0.103064857	0.217744827	-0.473328613	0.635978751	2619.724865	NA	NA	NA	NA	NA	NA	NA	NA	NA	NA	NA
MYBL2_.SC.81192._HepG2_CRE	NA	NA	NA	0.305817342	0.12592549	2.428557898	0.015159005	4428.130236	NA	NA	NA	NA	NA	1.811610899	4.61E-13	0.236694792	0.177948915	1.330127766	0.183476179	2618.182493	NA	NA	NA	NA	NA	NA	NA	NA	NA	NA	NA
NCoR_K562_CRE	NA	NA	NA	0.202011887	0.060612111	3.332863441	0.000859571	19310.82686	NA	NA	NA	NA	NA	1.197742973	5.71E-05	0.103165901	0.100909252	1.022363153	0.306609053	2618.905869	NA	NA	NA	NA	NA	NA	NA	NA	NA	NA	NA
NELFe_K562_CRE	NA	NA	NA	-15.92196911	1613.551674	-0.009867654	0.992126879	97.86219858	NA	NA	NA	NA	NA	NA	NA	NA	NA	NA	NA	NA	NA	NA	NA	NA	NA	NA	NA	NA	NA	NA	NA
NF.E2_.SC.22827._GM12878_CRE	NA	NA	NA	0.309226397	0.26864835	1.15104521	0.249713637	1236.283249	NA	NA	NA	NA	NA	1.470427652	0.038205232	0.091859866	0.361788194	0.253905095	0.799568879	2619.884698	NA	NA	NA	NA	NA	NA	NA	NA	NA	NA	NA
NF.E2_K562_CRE	NA	NA	NA	1.927797805	0.736389918	2.617903582	0.00884718	197.4710284	NA	NA	NA	NA	NA	0.729959224	0.786958608	0.979928247	1.04699353	0.935944892	0.349301562	2619.098439	NA	NA	NA	NA	NA	NA	NA	NA	NA	NA	NA
NF.YA_GM12878_CRE	NA	NA	NA	0.188123778	0.291659339	0.645012016	0.518919399	1209.819523	NA	NA	NA	NA	NA	1.535811154	0.04333288	0.167691155	0.447150984	0.375021326	0.707644607	2619.80838	NA	NA	NA	NA	NA	NA	NA	NA	NA	NA	NA
NF.YA_K562_CRE	NA	NA	NA	0.105956734	0.290820767	0.36433689	0.715606456	1087.640126	NA	NA	NA	NA	NA	1.506901064	0.058338225	0.118507549	0.432494773	0.274009205	0.784077548	2619.873842	NA	NA	NA	NA	NA	NA	NA	NA	NA	NA	NA
NF.YB_GM12878_CRE	NA	NA	NA	-0.063558188	0.166668254	-0.381345496	0.702946899	3031.216814	NA	NA	NA	NA	NA	1.374336341	0.011855982	0.002752461	0.250501516	0.010987802	0.991233179	2619.94905	NA	NA	NA	NA	NA	NA	NA	NA	NA	NA	NA
NF.YB_K562_CRE	NA	NA	NA	0.46280369	0.214575764	2.156831142	0.031018824	1844.737845	NA	NA	NA	NA	NA	1.494587317	0.005627496	0.073747681	0.296107122	0.249057437	0.803316352	2619.887176	NA	NA	NA	NA	NA	NA	NA	NA	NA	NA	NA
NFATC1_.SC.17834._GM12878_CRE	NA	NA	NA	0.153893413	0.145374349	1.058600876	0.289781588	3829.11296	NA	NA	NA	NA	NA	1.216502924	0.048278641	-0.44996234	0.217457416	-2.069197487	0.038527558	2615.588248	NA	NA	NA	NA	NA	NA	NA	NA	NA	NA	NA
NFKB_GM12878_CRE	NA	NA	NA	0.092603193	0.336061706	0.275554135	0.782890541	1228.824395	NA	NA	NA	NA	NA	0.928839667	0.817883728	0.442186716	0.515786758	0.85730529	0.391276186	2619.22511	NA	NA	NA	NA	NA	NA	NA	NA	NA	NA	NA
NR2F2_.SC.271940._K562_CRE	NA	NA	NA	0.25457108	0.14093083	1.806354787	0.070862939	3840.332268	NA	NA	NA	NA	NA	1.580426809	6.75E-07	0.099701112	0.203563324	0.489779348	0.624290046	2619.709388	NA	NA	NA	NA	NA	NA	NA	NA	NA	NA	NA
Nrf1_K562_CRE	NA	NA	NA	-0.255518152	0.272510742	-0.93764433	0.348427222	1090.579103	NA	NA	NA	NA	NA	2.917350255	1.70E-08	0.292887221	0.368942984	0.793854968	0.427279868	2619.310333	NA	NA	NA	NA	NA	NA	NA	NA	NA	NA	NA
NRSF_K562_CRE	NA	NA	NA	0.034702737	0.172328144	0.201375911	0.84040465	2867.340029	NA	NA	NA	NA	NA	2.000344421	5.56E-10	0.279805622	0.266258146	1.050880983	0.293313255	2618.839785	NA	NA	NA	NA	NA	NA	NA	NA	NA	NA	NA
NSD2_.ab75359._K562_CRE	NA	NA	NA	0.373605499	0.057994373	6.44209908	1.18E-10	19370.3643	NA	NA	NA	NA	NA	1.514134051	1.16E-22	0.154819261	0.096326853	1.607228477	0.108004257	2617.371517	NA	NA	NA	NA	NA	NA	NA	NA	NA	NA	NA
OpenChrom_OCS_K562_CRE_CRE	NA	NA	NA	0.458010245	0.25741291	1.779282341	0.075193485	1587.586868	NA	NA	NA	NA	NA	1.037841577	0.7989768	-0.472220613	0.402181661	-1.174147553	0.240335929	2618.543412	NA	NA	NA	NA	NA	NA	NA	NA	NA	NA	NA
p300_.SC.48343._K562_CRE	NA	NA	NA	0.130292935	0.233588544	0.557788204	0.576989018	1925.133044	NA	NA	NA	NA	NA	2.047995513	7.76E-06	0.289099502	0.346945985	0.833269485	0.404692762	2619.253969	NA	NA	NA	NA	NA	NA	NA	NA	NA	NA	NA
p300_.SC.584..1_GM12878_CRE	NA	NA	NA	-0.081481105	0.132195766	-0.616366984	0.537652339	4987.736494	NA	NA	NA	NA	NA	1.196159259	0.055724636	-0.07992514	0.204581903	-0.390675513	0.696037101	2619.796199	NA	NA	NA	NA	NA	NA	NA	NA	NA	NA	NA
p300_K562_CRE	NA	NA	NA	0.045722838	0.056816003	0.804752803	0.420962342	22157.10693	NA	NA	NA	NA	NA	1.198306737	1.95E-05	0.204408384	0.096494936	2.11833276	0.034146896	2615.471763	NA	NA	NA	NA	NA	NA	NA	NA	NA	NA	NA
p300.1_GM12878_CRE	NA	NA	NA	-0.009512423	0.134123898	-0.070922656	0.943459312	4813.18071	NA	NA	NA	NA	NA	1.17328599	0.101197497	-0.044988256	0.203200013	-0.221398883	0.824781862	2619.900093	NA	NA	NA	NA	NA	NA	NA	NA	NA	NA	NA
p300.1_K562_CRE	NA	NA	NA	0.218548131	0.110112015	1.984780056	0.047168947	6294.151718	NA	NA	NA	NA	NA	1.505862017	4.19E-08	0.096410689	0.166429	0.579290202	0.562393375	2619.614423	NA	NA	NA	NA	NA	NA	NA	NA	NA	NA	NA
PABPC1_GM12878_CRE	NA	NA	NA	0.77415485	0.223627172	3.461810316	0.000536555	1675.727186	NA	NA	NA	NA	NA	2.601507766	2.05E-09	-0.103688858	0.298811129	-0.347004674	0.728587808	2619.828435	NA	NA	NA	NA	NA	NA	NA	NA	NA	NA	NA
PABPC1_K562_CRE	NA	NA	NA	1.300865752	0.274390564	4.74092743	2.13E-06	1109.03967	NA	NA	NA	NA	NA	2.180612736	1.32E-05	-0.229172196	0.330263046	-0.693908079	0.487739856	2619.461367	NA	NA	NA	NA	NA	NA	NA	NA	NA	NA	NA
PAX5.C20_GM12878_CRE	NA	NA	NA	0.219422567	0.137527433	1.595482161	0.110604456	4117.754873	NA	NA	NA	NA	NA	1.273681222	0.01383448	-0.160528818	0.20467541	-0.784309257	0.432858669	2619.331348	NA	NA	NA	NA	NA	NA	NA	NA	NA	NA	NA
PAX5.N19_GM12878_CRE	NA	NA	NA	0.204914855	0.151830813	1.349626275	0.177135892	3571.075695	NA	NA	NA	NA	NA	1.217660588	0.065746222	-0.301093254	0.230374418	-1.306973472	0.191221721	2618.222727	NA	NA	NA	NA	NA	NA	NA	NA	NA	NA	NA
Pbx3_GM12878_CRE	NA	NA	NA	0.35012023	0.199658974	1.753591256	0.07950057	2303.431973	NA	NA	NA	NA	NA	1.231048097	0.137496022	-0.117707076	0.289194056	-0.407017619	0.683995047	2619.782813	NA	NA	NA	NA	NA	NA	NA	NA	NA	NA	NA
PCAF_K562_CRE	NA	NA	NA	0.071060767	0.056493225	1.257863526	0.208441117	22325.24782	NA	NA	NA	NA	NA	1.159246802	0.000467405	0.149879566	0.095759368	1.565168707	0.117543357	2617.501701	NA	NA	NA	NA	NA	NA	NA	NA	NA	NA	NA
PGC1A_HepG2_CRE	NA	NA	NA	3.53E-13	9704.800214	3.64E-17	1	8.000000103	NA	NA	NA	NA	NA	NA	NA	NA	NA	NA	NA	NA	NA	NA	NA	NA	NA	NA	NA	NA	NA	NA	NA
PHF8_.A301.772A._K562_CRE	NA	NA	NA	0.292430998	0.097577814	2.996900497	0.002727397	7326.241836	NA	NA	NA	NA	NA	1.460018636	5.08E-09	-0.316335856	0.151991635	-2.08127148	0.037409064	2615.545907	NA	NA	NA	NA	NA	NA	NA	NA	NA	NA	NA
PLU1_K562_CRE	NA	NA	NA	0.223948398	0.06598776	3.393786953	0.000689333	15623.14811	NA	NA	NA	NA	NA	1.237959952	3.75E-06	-0.018354632	0.108338034	-0.169420025	0.865466274	2619.920449	NA	NA	NA	NA	NA	NA	NA	NA	NA	NA	NA
PML_.SC.71910._GM12878_CRE	NA	NA	NA	0.357825179	0.130686995	2.738032045	0.006180805	4044.422297	NA	NA	NA	NA	NA	1.555103243	2.99E-07	-0.155705967	0.182001391	-0.855520753	0.392262921	2619.214172	NA	NA	NA	NA	NA	NA	NA	NA	NA	NA	NA
PML_.SC.71910._K562_CRE	NA	NA	NA	0.311031282	0.157447335	1.975462353	0.048215703	2945.330232	NA	NA	NA	NA	NA	2.068863831	3.06E-12	0.037322412	0.219292691	0.170194509	0.86485717	2619.920207	NA	NA	NA	NA	NA	NA	NA	NA	NA	NA	NA
Pol2_K562_CRE	NA	NA	NA	0.747696577	0.097918758	7.635887035	2.24E-14	6238.793751	NA	NA	NA	NA	NA	1.859375922	1.21E-21	-0.111683525	0.134327829	-0.831425071	0.405733541	2619.255328	NA	NA	NA	NA	NA	NA	NA	NA	NA	NA	NA
Pol2.1_HepG2_CRE	NA	NA	NA	-0.364665728	0.339638517	-1.073687787	0.282962637	794.3861647	NA	NA	NA	NA	NA	2.738065191	5.15E-06	0.40984338	0.525629888	0.779718561	0.435556551	2619.315842	NA	NA	NA	NA	NA	NA	NA	NA	NA	NA	NA
Pol2.1_K562_CRE	NA	NA	NA	0.807903836	0.083458302	9.680329204	3.66E-22	8274.311685	NA	NA	NA	NA	NA	1.858148272	7.82E-29	0.037433395	0.118161521	0.316798522	0.751396486	2619.848922	NA	NA	NA	NA	NA	NA	NA	NA	NA	NA	NA
Pol2.2_K562_CRE	NA	NA	NA	0.084059817	0.203677998	0.412709364	0.679819564	1775.672818	NA	NA	NA	NA	NA	2.746848437	1.30E-15	0.251378028	0.284425248	0.883810526	0.376798503	2619.160666	NA	NA	NA	NA	NA	NA	NA	NA	NA	NA	NA
Pol2.3_K562_CRE	NA	NA	NA	0.117746479	0.197170371	0.597181403	0.550386274	1833.973465	NA	NA	NA	NA	NA	2.657787844	1.41E-15	0.146633954	0.262669688	0.558244672	0.57667732	2619.636344	NA	NA	NA	NA	NA	NA	NA	NA	NA	NA	NA
Pol2.4_K562_CRE	NA	NA	NA	0.33138899	0.16868561	1.964536217	0.04946794	2399.644117	NA	NA	NA	NA	NA	2.520720552	4.78E-18	0.247197785	0.222657726	1.110214268	0.266906706	2618.711686	NA	NA	NA	NA	NA	NA	NA	NA	NA	NA	NA
Pol2.4H8_K562_CRE	NA	NA	NA	0.643159148	0.111590181	5.763581925	8.23E-09	5119.019034	NA	NA	NA	NA	NA	2.096485775	2.12E-23	0.134526207	0.15116808	0.889911463	0.373513428	2619.159051	NA	NA	NA	NA	NA	NA	NA	NA	NA	NA	NA
Pol2.5_K562_CRE	NA	NA	NA	0.15291872	0.177368531	0.862152486	0.388603612	2223.00976	NA	NA	NA	NA	NA	2.658095798	5.65E-19	0.176756747	0.237765761	0.743407065	0.457235268	2619.394876	NA	NA	NA	NA	NA	NA	NA	NA	NA	NA	NA
Pol2.6_K562_CRE	NA	NA	NA	0.223208285	0.293211371	0.761253848	0.446505461	1038.776842	NA	NA	NA	NA	NA	1.889944429	0.000270837	0.167090843	0.406258299	0.411292135	0.680858336	2619.778745	NA	NA	NA	NA	NA	NA	NA	NA	NA	NA	NA
Pol2.7_K562_CRE	NA	NA	NA	0.072313203	0.185536492	0.389751916	0.696720003	2056.25007	NA	NA	NA	NA	NA	2.392288759	6.78E-14	0.185179516	0.24840965	0.745460233	0.455993543	2619.391149	NA	NA	NA	NA	NA	NA	NA	NA	NA	NA	NA
Pol2.b._K562_CRE	NA	NA	NA	0.392965835	0.062791956	6.258219356	3.89E-10	16086.22186	NA	NA	NA	NA	NA	1.497739332	7.06E-19	-0.032566678	0.101145461	-0.321978637	0.747468879	2619.845407	NA	NA	NA	NA	NA	NA	NA	NA	NA	NA	NA
Pol2.phosphoS2._K562_CRE	NA	NA	NA	0.611292697	0.082596368	7.400963396	1.35E-13	9026.226674	NA	NA	NA	NA	NA	2.172787501	4.93E-41	0.170607326	0.118745668	1.436745686	0.150790268	2617.892329	NA	NA	NA	NA	NA	NA	NA	NA	NA	NA	NA
Pol2.phosphoS2..1_K562_CRE	NA	NA	NA	0.288574652	0.137301325	2.101761595	0.035574165	4961.740741	NA	NA	NA	NA	NA	1.058383496	0.556953626	0.038333769	0.212515945	0.180380672	0.856853727	2619.916685	NA	NA	NA	NA	NA	NA	NA	NA	NA	NA	NA
Pol3_GM12878_CRE	NA	NA	NA	-15.74289783	2396.850926	-0.006568159	0.994759405	42.01460137	NA	NA	NA	NA	NA	NA	NA	NA	NA	NA	NA	NA	NA	NA	NA	NA	NA	NA	NA	NA	NA	NA	NA
Pol3_K562_CRE	NA	NA	NA	-16.43534311	3716.035216	-0.004422817	0.996471114	24.34286925	NA	NA	NA	NA	NA	NA	NA	NA	NA	NA	NA	NA	NA	NA	NA	NA	NA	NA	NA	NA	NA	NA	NA
POU2F2_GM12878_CRE	NA	NA	NA	0.151979689	0.147018999	1.033741824	0.301256875	3531.437953	NA	NA	NA	NA	NA	1.407616856	0.000436196	-0.282285949	0.212091759	-1.330961425	0.183201704	2618.161381	NA	NA	NA	NA	NA	NA	NA	NA	NA	NA	NA
PU.1_GM12878_CRE	NA	NA	NA	0.17851922	0.137099256	1.302116621	0.192876522	4572.018732	NA	NA	NA	NA	NA	1.172692123	0.122748928	-0.293381989	0.209465204	-1.400623984	0.161326545	2617.962765	NA	NA	NA	NA	NA	NA	NA	NA	NA	NA	NA
PU.1_K562_CRE	NA	NA	NA	0.204385538	0.142347606	1.435819989	0.15105357	4209.303867	NA	NA	NA	NA	NA	1.234200138	0.047112623	-0.177719646	0.21642903	-0.821145138	0.411563602	2619.271591	NA	NA	NA	NA	NA	NA	NA	NA	NA	NA	NA
R0_SEGWAY_K562_CRE_CRE	NA	NA	NA	-0.326602393	0.058570218	-5.576253637	2.46E-08	23666.08799	NA	NA	NA	NA	NA	0.613213042	8.05E-27	-0.190605627	0.109519401	-1.740382297	0.081791912	2616.902598	NA	NA	NA	NA	NA	NA	NA	NA	NA	NA	NA
R0_SEGWAY_K562_INS_INS	NA	NA	NA	-0.791231325	0.120483667	-6.567125182	5.13E-11	2590.19095	NA	NA	NA	NA	NA	0.234961826	2.62E-159	0.285893385	0.135356906	2.112144805	0.034674031	2615.45907	NA	NA	NA	NA	NA	NA	NA	NA	NA	NA	NA
R1_SEGWAY_K562_CRE_CRE	NA	NA	NA	-0.037740168	0.061997484	-0.608737087	0.54269872	20321.10757	NA	NA	NA	NA	NA	0.817204944	9.13E-06	-0.022390181	0.108661844	-0.206053751	0.836748925	2619.90669	NA	NA	NA	NA	NA	NA	NA	NA	NA	NA	NA
R1_SEGWAY_K562_INS_INS	NA	NA	NA	-0.097445934	0.092431354	-1.054251943	0.291767584	5923.293109	NA	NA	NA	NA	NA	0.246329522	6.24E-144	0.342681043	0.134354096	2.550581292	0.010754344	2613.377621	NA	NA	NA	NA	NA	NA	NA	NA	NA	NA	NA
R2_SEGWAY_K562_CRE_CRE	NA	NA	NA	-0.122642574	0.059316046	-2.067612105	0.038676513	22321.73839	NA	NA	NA	NA	NA	0.893617965	0.011656859	0.101129853	0.104983971	0.963288509	0.335402758	2619.022411	NA	NA	NA	NA	NA	NA	NA	NA	NA	NA	NA
R2_SEGWAY_K562_INS_INS	NA	NA	NA	-0.587154446	0.11369412	-5.164334307	2.41E-07	3136.01064	NA	NA	NA	NA	NA	0.249549508	5.42E-136	0.555395188	0.139441709	3.98299182	6.81E-05	2603.808492	NA	NA	NA	NA	NA	NA	NA	NA	NA	NA	NA
R3_SEGWAY_K562_CRE_CRE	NA	NA	NA	-0.133355061	0.062981189	-2.117379207	0.034227677	20851.23297	NA	NA	NA	NA	NA	0.596382565	1.27E-29	-0.240728824	0.115470805	-2.084759199	0.037091164	2615.558637	NA	NA	NA	NA	NA	NA	NA	NA	NA	NA	NA
R3_SEGWAY_K562_INS_INS	NA	NA	NA	-0.649514829	0.114209984	-5.687023193	1.29E-08	2999.717738	NA	NA	NA	NA	NA	0.222632045	3.89E-167	0.170705115	0.132232714	1.290944654	0.19672287	2618.276449	NA	NA	NA	NA	NA	NA	NA	NA	NA	NA	NA
R4_SEGWAY_K562_CRE_CRE	NA	NA	NA	0.135911794	0.075046326	1.811038611	0.070134875	13058.87912	NA	NA	NA	NA	NA	1.231891205	0.000123275	0.09861167	0.118521361	0.832016009	0.405399908	2619.258865	NA	NA	NA	NA	NA	NA	NA	NA	NA	NA	NA
R4_SEGWAY_K562_INS_INS	NA	NA	NA	0.712348675	0.107021885	6.656102836	2.81E-11	5460.26929	NA	NA	NA	NA	NA	0.360829394	2.44E-64	0.565778635	0.152534641	3.70918128	0.000207931	2605.89536	NA	NA	NA	NA	NA	NA	NA	NA	NA	NA	NA
R5_SEGWAY_K562_CRE_CRE	NA	NA	NA	0.210899171	0.068492729	3.079146852	0.002075943	16276.30865	NA	NA	NA	NA	NA	0.738286819	1.87E-10	-0.251861443	0.11793002	-2.135685576	0.032705051	2615.332815	NA	NA	NA	NA	NA	NA	NA	NA	NA	NA	NA
R5_SEGWAY_K562_INS_INS	NA	NA	NA	0.145197083	0.076819073	1.890117604	0.058742233	10145.60739	NA	NA	NA	NA	NA	0.260127165	1.33E-151	0.065103204	0.117539253	0.553884783	0.5796577	2619.641857	NA	NA	NA	NA	NA	NA	NA	NA	NA	NA	NA
Rad21_K562_CRE	NA	NA	NA	0.16286376	0.144502585	1.127064687	0.259715133	4397.530829	NA	NA	NA	NA	NA	1.29876551	0.005954764	0.257106919	0.220998523	1.163387499	0.244672319	2618.596988	NA	NA	NA	NA	NA	NA	NA	NA	NA	NA	NA
Rad21_K562_INS	NA	NA	NA	0.145987567	0.077141202	1.892472033	0.058428117	8736.201342	NA	NA	NA	NA	NA	0.227037136	4.66E-227	-0.00157986	0.111167301	-0.01421155	0.988661206	2619.948969	NA	NA	NA	NA	NA	NA	NA	NA	NA	NA	NA
Rad21.1_K562_CRE	NA	NA	NA	0.081428619	0.287509338	0.283220782	0.777007599	1513.211795	NA	NA	NA	NA	NA	0.95473943	0.861521607	0.015323837	0.448453715	0.034170386	0.972741281	2619.948004	NA	NA	NA	NA	NA	NA	NA	NA	NA	NA	NA
Rad21.1_K562_INS	NA	NA	NA	-0.008201749	0.067088365	-0.122252934	0.902698705	15467.31354	NA	NA	NA	NA	NA	0.168189618	0	-0.380039417	0.123365823	-3.080589165	0.002065915	2610.410366	NA	NA	NA	NA	NA	NA	NA	NA	NA	NA	NA
RBBP5_.A300.109A._K562_CRE	NA	NA	NA	0.337212371	0.063053773	5.348012597	8.89E-08	16747.21372	NA	NA	NA	NA	NA	1.20818298	3.47E-05	0.031387552	0.103714139	0.302635226	0.762167866	2619.857669	NA	NA	NA	NA	NA	NA	NA	NA	NA	NA	NA
regPotential_MIXED_CRE	NA	NA	NA	0.164956856	0.055147807	2.99117705	0.002779043	24396.16876	NA	NA	NA	NA	NA	0.991750093	0.850172048	-0.146146228	0.096924752	-1.507831849	0.131597569	2617.674763	NA	NA	NA	NA	NA	NA	NA	NA	NA	NA	NA
REST_K562_CRE	NA	NA	NA	0.127595614	0.082251695	1.551282485	0.120834002	12265.36649	NA	NA	NA	NA	NA	1.150692763	0.017704634	0.296476145	0.137131865	2.161978502	0.030619833	2615.306736	NA	NA	NA	NA	NA	NA	NA	NA	NA	NA	NA
RFX5_.200.401.194._K562_CRE	NA	NA	NA	-0.017515824	0.165817461	-0.105633171	0.915873406	3352.087951	NA	NA	NA	NA	NA	1.495926034	0.000884109	-0.044936536	0.253925714	-0.176967254	0.859534111	2619.917833	NA	NA	NA	NA	NA	NA	NA	NA	NA	NA	NA
RNF2_K562_CRE	NA	NA	NA	0.020377527	0.070751475	0.288015574	0.773334817	15320.97743	NA	NA	NA	NA	NA	0.881627039	0.013323304	0.013858905	0.11655144	0.118908053	0.905348202	2619.935039	NA	NA	NA	NA	NA	NA	NA	NA	NA	NA	NA
RPC155_K562_CRE	NA	NA	NA	0.586841469	1.212505946	0.483990591	0.628392547	158.808764	NA	NA	NA	NA	NA	NA	NA	NA	NA	NA	NA	NA	NA	NA	NA	NA	NA	NA	NA	NA	NA	NA	NA
RUNX3_.SC.101553._GM12878_CRE	NA	NA	NA	0.234168161	0.095775666	2.444965109	0.014486616	8058.322671	NA	NA	NA	NA	NA	1.313709488	3.28E-05	-0.182562656	0.151571111	-1.204468686	0.228408478	2618.486509	NA	NA	NA	NA	NA	NA	NA	NA	NA	NA	NA
SAP30_.39731._K562_CRE	NA	NA	NA	0.126067807	0.066137147	1.906157326	0.056629797	16632.26398	NA	NA	NA	NA	NA	1.272276638	5.13E-07	-0.045851946	0.11074635	-0.414026706	0.678854549	2619.777467	NA	NA	NA	NA	NA	NA	NA	NA	NA	NA	NA
SETDB1_K562_CRE	NA	NA	NA	0.165006297	0.057187347	2.88536376	0.003909616	21710.01267	NA	NA	NA	NA	NA	0.951816163	0.252464446	-0.085513248	0.097779831	-0.874548947	0.381819376	2619.18284	NA	NA	NA	NA	NA	NA	NA	NA	NA	NA	NA
SETDB1.1_K562_CRE	NA	NA	NA	0.616017899	0.632475936	0.973978398	0.330067265	310.6548558	NA	NA	NA	NA	NA	1.488370231	0.393162552	0.250041232	0.837465419	0.298569024	0.765268903	2619.860195	NA	NA	NA	NA	NA	NA	NA	NA	NA	NA	NA
SETDB1.2_K562_CRE	NA	NA	NA	0.070989167	0.510949808	0.138935696	0.889500963	387.9664706	NA	NA	NA	NA	NA	2.469330317	0.003955893	-0.160545	0.691787213	-0.232072806	0.816481466	2619.895899	NA	NA	NA	NA	NA	NA	NA	NA	NA	NA	NA
SIN3A_.NB600.1263._GM12878_CRE	NA	NA	NA	0.144392707	0.176839423	0.816518764	0.414203496	2197.581772	NA	NA	NA	NA	NA	2.133918201	1.05E-10	-0.128863492	0.230019191	-0.56022931	0.575323037	2619.635005	NA	NA	NA	NA	NA	NA	NA	NA	NA	NA	NA
Sin3Ak.20_HepG2_CRE	NA	NA	NA	0.088235136	0.186268042	0.473699812	0.635713988	2034.088197	NA	NA	NA	NA	NA	2.13434664	3.61E-09	0.032098154	0.253380099	0.126679854	0.899193792	2619.933119	NA	NA	NA	NA	NA	NA	NA	NA	NA	NA	NA
Sin3Ak.20_K562_CRE	NA	NA	NA	0.216825041	0.199973289	1.084270016	0.278245096	1716.367466	NA	NA	NA	NA	NA	2.322699098	7.56E-11	-0.287326689	0.25181845	-1.141007299	0.253866885	2618.645551	NA	NA	NA	NA	NA	NA	NA	NA	NA	NA	NA
SIRT6_K562_CRE	NA	NA	NA	0.262444217	0.060809899	4.315814049	1.59E-05	18105.61435	NA	NA	NA	NA	NA	1.563906548	1.32E-23	0.187322292	0.098880954	1.894422383	0.058168968	2616.372937	NA	NA	NA	NA	NA	NA	NA	NA	NA	NA	NA
SIRT6.1_K562_CRE	NA	NA	NA	-1.199739936	1.282456486	-0.935501476	0.349529923	160.4525783	NA	NA	NA	NA	NA	1.071083145	1	12.01986946	324.743724	0.0370134	0.970474321	2619.037834	NA	NA	NA	NA	NA	NA	NA	NA	NA	NA	NA
SIX5_GM12878_CRE	NA	NA	NA	-0.47121455	0.302698921	-1.556710375	0.119539264	900.5610155	NA	NA	NA	NA	NA	2.396172144	0.000113712	-0.346551699	0.421973792	-0.82126356	0.411496159	2619.282272	NA	NA	NA	NA	NA	NA	NA	NA	NA	NA	NA
SIX5_K562_CRE	NA	NA	NA	-0.054307837	0.36198215	-0.150029048	0.880741698	718.2910432	NA	NA	NA	NA	NA	1.946134679	0.012414662	0.044219005	0.512409488	0.086296226	0.931230939	2619.94171	NA	NA	NA	NA	NA	NA	NA	NA	NA	NA	NA
SIX5.1_K562_CRE	NA	NA	NA	-0.245362133	0.327808601	-0.748492054	0.454163416	788.1748505	NA	NA	NA	NA	NA	2.798143922	6.19E-05	-0.060325742	0.475172842	-0.126955366	0.898975725	2619.933103	NA	NA	NA	NA	NA	NA	NA	NA	NA	NA	NA
SMC3_.ab9263._K562_CRE	NA	NA	NA	0.175599611	0.146811117	1.196092065	0.231660634	4193.700101	NA	NA	NA	NA	NA	1.413571613	0.000272433	0.296590987	0.222497867	1.33300598	0.182529841	2618.178288	NA	NA	NA	NA	NA	NA	NA	NA	NA	NA	NA
SMC3_.ab9263._K562_INS	NA	NA	NA	0.094086763	0.074519313	1.262582267	0.206739344	9700.976781	NA	NA	NA	NA	NA	0.238366643	6.80E-217	-0.054254158	0.107772098	-0.50341562	0.614672092	2619.696054	NA	NA	NA	NA	NA	NA	NA	NA	NA	NA	NA
SP1_K562_CRE	NA	NA	NA	-0.067311516	0.382099883	-0.176162097	0.860166598	635.476159	NA	NA	NA	NA	NA	1.289911175	0.329222925	-0.567951316	0.495043158	-1.147276367	0.251267418	2618.643141	NA	NA	NA	NA	NA	NA	NA	NA	NA	NA	NA
SP2_.SC.643._HepG2_CRE	NA	NA	NA	0.545492583	0.400367558	1.36247948	0.173046616	575.8866375	NA	NA	NA	NA	NA	2.90824803	0.000322926	0.059637909	0.529781908	0.112570679	0.910370932	2619.936483	NA	NA	NA	NA	NA	NA	NA	NA	NA	NA	NA
SP2_.SC.643._K562_CRE	NA	NA	NA	0.461718078	0.345008985	1.338278418	0.180805695	763.6337435	NA	NA	NA	NA	NA	2.413598435	0.00043011	-0.047611028	0.447899851	-0.106298378	0.915345619	2619.937881	NA	NA	NA	NA	NA	NA	NA	NA	NA	NA	NA
SPT20_GM12878_CRE	NA	NA	NA	-0.33784403	0.311737842	-1.083744044	0.278478301	1400.022685	NA	NA	NA	NA	NA	1.534634799	0.083123919	0.101724571	0.546607432	0.186101698	0.85236501	2619.914635	NA	NA	NA	NA	NA	NA	NA	NA	NA	NA	NA
SREBP1_HepG2_CRE	NA	NA	NA	-1.892723449	0.970282473	-1.950693227	0.05109355	140.526978	NA	NA	NA	NA	NA	1.786098647	0.300803988	11.92958996	226.1526681	0.052750162	0.957930971	2618.233638	NA	NA	NA	NA	NA	NA	NA	NA	NA	NA	NA
SREBP1.1_HepG2_CRE	NA	NA	NA	-18.64900764	4843.341335	-0.003850443	0.996927799	8.000006781	NA	NA	NA	NA	NA	NA	NA	NA	NA	NA	NA	NA	NA	NA	NA	NA	NA	NA	NA	NA	NA	NA	NA
SREBP2_HepG2_CRE	NA	NA	NA	-18.78922221	3192.460812	-0.005885498	0.995304079	30.9436852	NA	NA	NA	NA	NA	NA	NA	NA	NA	NA	NA	NA	NA	NA	NA	NA	NA	NA	NA	NA	NA	NA	NA
SRF_K562_CRE	NA	NA	NA	0.122206056	0.336198142	0.363494145	0.716235786	849.4587408	NA	NA	NA	NA	NA	1.324575932	0.271871107	-0.52046161	0.480417306	-1.083353168	0.278651694	2618.766887	NA	NA	NA	NA	NA	NA	NA	NA	NA	NA	NA
SRF.1_GM12878_CRE	NA	NA	NA	0.127334378	0.411008946	0.309809261	0.756706009	699.2019351	NA	NA	NA	NA	NA	1.071290025	0.85865893	-1.204599218	0.656729279	-1.83424016	0.066618352	2616.285203	NA	NA	NA	NA	NA	NA	NA	NA	NA	NA	NA
STAT1_GM12878_CRE	NA	NA	NA	0.199101087	0.128735678	1.546588254	0.121962564	4369.49951	NA	NA	NA	NA	NA	1.597379755	7.92E-08	0.063063109	0.184217628	0.342329393	0.732103018	2619.832102	NA	NA	NA	NA	NA	NA	NA	NA	NA	NA	NA
STAT1_K562_CRE	NA	NA	NA	-1.423587168	1.423469805	-1.000082448	0.317270609	75.34800346	NA	NA	NA	NA	NA	0	0.620195411	-13.18559432	324.7437307	-0.040603076	0.967612332	2617.858347	NA	NA	NA	NA	NA	NA	NA	NA	NA	NA	NA
STAT1.1_K562_CRE	NA	NA	NA	-1.375457678	1.371617049	-1.002800074	0.315957333	94.12243872	NA	NA	NA	NA	NA	0.486658562	0.704943004	-13.18559432	324.7437307	-0.040603076	0.967612332	2617.858347	NA	NA	NA	NA	NA	NA	NA	NA	NA	NA	NA
STAT1.2_K562_CRE	NA	NA	NA	0.035036273	1.118003273	0.031338256	0.974999781	128.8901526	NA	NA	NA	NA	NA	1.147639707	0.741716451	-0.527388299	1.636888599	-0.322189488	0.747309148	2619.845636	NA	NA	NA	NA	NA	NA	NA	NA	NA	NA	NA
STAT1.3_K562_CRE	NA	NA	NA	-0.016328231	1.012793656	-0.016121972	0.987137085	121.452921	NA	NA	NA	NA	NA	1.94869892	0.277110288	0.086813933	1.362678101	0.06370832	0.949202479	2619.945085	NA	NA	NA	NA	NA	NA	NA	NA	NA	NA	NA
STAT2_K562_CRE	NA	NA	NA	-1.301547405	1.348093724	-0.96547249	0.334308208	111.5595306	NA	NA	NA	NA	NA	0	0.379602863	-13.18559432	324.7437307	-0.040603076	0.967612332	2617.858347	NA	NA	NA	NA	NA	NA	NA	NA	NA	NA	NA
STAT2.1_K562_CRE	NA	NA	NA	-1.564302644	0.964349815	-1.622131949	0.104775099	163.5093203	NA	NA	NA	NA	NA	0.594733303	0.758040588	-1.74065165	1.651500975	-1.053981606	0.291891339	2618.87552	NA	NA	NA	NA	NA	NA	NA	NA	NA	NA	NA
STAT3_GM12878_CRE	NA	NA	NA	-0.112539609	0.186746255	-0.602633818	0.546752318	2892.515205	NA	NA	NA	NA	NA	1.268119283	0.07590428	-0.115725515	0.278071744	-0.416171428	0.677284566	2619.77552	NA	NA	NA	NA	NA	NA	NA	NA	NA	NA	NA
STAT5A_.SC.74442._GM12878_CRE	NA	NA	NA	0.157792209	0.137330103	1.148999423	0.250556219	3869.81413	NA	NA	NA	NA	NA	1.312763247	0.002774177	-0.371930182	0.201086098	-1.849606642	0.064370265	2616.482491	NA	NA	NA	NA	NA	NA	NA	NA	NA	NA	NA
STAT5A_.SC.74442._K562_CRE	NA	NA	NA	0.003344052	0.201240089	0.016617224	0.986741984	2329.361904	NA	NA	NA	NA	NA	1.578457351	0.001010687	-0.180161283	0.30751183	-0.585867812	0.557964349	2619.605422	NA	NA	NA	NA	NA	NA	NA	NA	NA	NA	NA
SUZ12_.05.1317._K562_CRE	NA	NA	NA	0.074789608	0.066011058	1.132986058	0.257220108	17462.22104	NA	NA	NA	NA	NA	0.807299006	8.76E-06	-0.07140268	0.111316532	-0.641438238	0.521237996	2619.536714	NA	NA	NA	NA	NA	NA	NA	NA	NA	NA	NA
TAF1_K562_CRE	NA	NA	NA	0.087620202	0.18374266	0.476863682	0.633459195	2124.206097	NA	NA	NA	NA	NA	2.288585524	4.92E-12	-0.069124085	0.246498201	-0.280424296	0.779151999	2619.870572	NA	NA	NA	NA	NA	NA	NA	NA	NA	NA	NA
TAF7_.SC.101167._K562_CRE	NA	NA	NA	-0.482050466	0.423018879	-1.139548352	0.254474513	567.6245112	NA	NA	NA	NA	NA	2.749377243	0.000205413	0.744798334	0.653366479	1.139939616	0.254311459	2618.561499	NA	NA	NA	NA	NA	NA	NA	NA	NA	NA	NA
TAL1_.SC.12984._K562_CRE	NA	NA	NA	0.141608594	0.131076721	1.080348923	0.279986832	4766.744241	NA	NA	NA	NA	NA	1.289518022	0.005825661	-0.025877916	0.199919835	-0.129441463	0.897008341	2619.932408	NA	NA	NA	NA	NA	NA	NA	NA	NA	NA	NA
TBLR1_.ab24550._GM12878_CRE	NA	NA	NA	-0.010513139	0.128153068	-0.082035794	0.93461825	4767.050084	NA	NA	NA	NA	NA	1.487319109	1.01E-05	-0.088513772	0.192251021	-0.460407291	0.645223902	2619.736841	NA	NA	NA	NA	NA	NA	NA	NA	NA	NA	NA
TBLR1_.ab24550._K562_CRE	NA	NA	NA	0.277979599	0.145390314	1.911954042	0.055882089	3436.892104	NA	NA	NA	NA	NA	1.572692197	2.65E-06	0.013960395	0.206978469	0.067448535	0.946224632	2619.944622	NA	NA	NA	NA	NA	NA	NA	NA	NA	NA	NA
TBLR1_.NB600.270._K562_CRE	NA	NA	NA	0.280500797	0.116599118	2.405685418	0.016142158	5395.502071	NA	NA	NA	NA	NA	1.668816959	7.49E-11	0.246251894	0.170301973	1.445972054	0.14818504	2617.863339	NA	NA	NA	NA	NA	NA	NA	NA	NA	NA	NA
TBP_K562_CRE	NA	NA	NA	-0.020766704	0.146748981	-0.141511742	0.887465685	3548.361032	NA	NA	NA	NA	NA	1.681212326	3.54E-08	0.117805201	0.212139889	0.555318482	0.578676839	2619.640822	NA	NA	NA	NA	NA	NA	NA	NA	NA	NA	NA
TCF3_.SC.349._GM12878_CRE	NA	NA	NA	0.198698747	0.155565356	1.277268618	0.201507429	3321.554421	NA	NA	NA	NA	NA	1.168536472	0.143720119	-0.272811571	0.22692614	-1.202204251	0.229284403	2618.48696	NA	NA	NA	NA	NA	NA	NA	NA	NA	NA	NA
TCF7L2_HepG2_CRE	NA	NA	NA	-0.271346558	0.302193395	-0.897923521	0.369226324	1801.362185	NA	NA	NA	NA	NA	1.407368374	0.099606085	1.492211712	0.5163813	2.889747771	0.00385551	2610.858003	NA	NA	NA	NA	NA	NA	NA	NA	NA	NA	NA
TEAD4_.SC.101184._HepG2_CRE	NA	NA	NA	0.274836698	0.145186665	1.892988573	0.058359389	3816.923481	NA	NA	NA	NA	NA	1.924827727	3.22E-12	0.305523165	0.207350802	1.473460254	0.140626973	2617.777966	NA	NA	NA	NA	NA	NA	NA	NA	NA	NA	NA
TEAD4_.SC.101184._K562_CRE	NA	NA	NA	0.209058209	0.119388591	1.751073595	0.079933234	5322.570925	NA	NA	NA	NA	NA	1.471473822	1.40E-06	-0.114799876	0.177611143	-0.646355145	0.518049382	2619.530109	NA	NA	NA	NA	NA	NA	NA	NA	NA	NA	NA
TF0_SEGWAY_K562_CRE_CRE	NA	NA	NA	-0.022859403	0.069991682	-0.326601713	0.743969148	17635.62125	NA	NA	NA	NA	NA	0.592692875	6.24E-24	-0.381999795	0.130012057	-2.938187448	0.003301374	2611.10446	NA	NA	NA	NA	NA	NA	NA	NA	NA	NA	NA
TF0_SEGWAY_K562_INS_INS	NA	NA	NA	-0.61678779	0.100704852	-6.124707758	9.09E-10	3819.994114	NA	NA	NA	NA	NA	0.198811813	1.38E-220	-0.115570502	0.119789565	-0.964779381	0.334655326	2619.020125	NA	NA	NA	NA	NA	NA	NA	NA	NA	NA	NA
TF1_SEGWAY_K562_CRE_CRE	NA	NA	NA	0.322007006	0.059415297	5.419597645	5.97E-08	19843.66691	NA	NA	NA	NA	NA	1.163169891	0.000693108	0.238008004	0.098939614	2.405588554	0.016146438	2614.173114	NA	NA	NA	NA	NA	NA	NA	NA	NA	NA	NA
TF1_SEGWAY_K562_INS_INS	NA	NA	NA	0.320342666	0.136716124	2.343122783	0.019123089	2652.502832	NA	NA	NA	NA	NA	0.305757758	3.35E-69	0.657804233	0.174351185	3.77286929	0.000161381	2605.472506	NA	NA	NA	NA	NA	NA	NA	NA	NA	NA	NA
TF2_SEGWAY_K562_CRE_CRE	NA	NA	NA	0.772909587	0.079448496	9.728435763	2.28E-22	10282.45851	NA	NA	NA	NA	NA	1.391297184	3.75E-09	0.018296761	0.119451682	0.153172908	0.878261922	2619.925723	NA	NA	NA	NA	NA	NA	NA	NA	NA	NA	NA
TF2_SEGWAY_K562_INS_INS	NA	NA	NA	0.564430868	0.08419778	6.703631223	2.03E-11	8400.504837	NA	NA	NA	NA	NA	0.280358087	9.87E-144	-0.004987811	0.121832874	-0.040939782	0.967343903	2619.947495	NA	NA	NA	NA	NA	NA	NA	NA	NA	NA	NA
TFIIIC.110_K562_CRE	NA	NA	NA	0.742363352	0.545901716	1.359884629	0.173866436	342.287602	NA	NA	NA	NA	NA	1.250123755	0.649272611	-0.627494165	0.749087423	-0.837678148	0.40221149	2619.215533	NA	NA	NA	NA	NA	NA	NA	NA	NA	NA	NA
THAP1_.SC.98174._K562_CRE	NA	NA	NA	0.292011985	0.310969947	0.939036033	0.347712244	885.5793439	NA	NA	NA	NA	NA	2.211819922	3.56E-05	-0.325297627	0.421759302	-0.77128738	0.440536611	2619.355422	NA	NA	NA	NA	NA	NA	NA	NA	NA	NA	NA
TR4_K562_CRE	NA	NA	NA	-0.804096135	1.49518917	-0.537788897	0.590722798	58.25794326	NA	NA	NA	NA	NA	0	1	-13.31888972	324.7437216	-0.04101354	0.967285101	2617.679232	NA	NA	NA	NA	NA	NA	NA	NA	NA	NA	NA
TSS_SEGWAY_K562_CRE_CRE	NA	NA	NA	0.216602105	0.168169658	1.287997536	0.197746821	2515.130346	NA	NA	NA	NA	NA	2.120431095	1.04E-11	0.090601867	0.228711823	0.396139851	0.692001861	2619.792177	NA	NA	NA	NA	NA	NA	NA	NA	NA	NA	NA
TSS_SEGWAY_K562_INS_INS	NA	NA	NA	0.476818247	0.063481022	7.511193555	5.86E-14	18535.54374	NA	NA	NA	NA	NA	0.37208462	1.13E-113	0.049978821	0.100278976	0.498397805	0.618203684	2619.700447	NA	NA	NA	NA	NA	NA	NA	NA	NA	NA	NA
UBF_.sc.13125._K562_CRE	NA	NA	NA	0.247172643	0.150059219	1.647167332	0.099523657	3254.267278	NA	NA	NA	NA	NA	1.83723158	6.01E-10	0.176693461	0.207527772	0.851420798	0.394535642	2619.224313	NA	NA	NA	NA	NA	NA	NA	NA	NA	NA	NA
UBTF_.SAB1404509._K562_CRE	NA	NA	NA	0.189707897	0.128844205	1.472382066	0.140917733	4445.515306	NA	NA	NA	NA	NA	1.620272709	5.47E-09	0.198412635	0.187133349	1.060274056	0.289019939	2618.826229	NA	NA	NA	NA	NA	NA	NA	NA	NA	NA	NA
USF.1_K562_CRE	NA	NA	NA	0.208284727	0.182949722	1.138480695	0.254919816	2789.404732	NA	NA	NA	NA	NA	1.232765783	0.088703466	-0.31780542	0.284410114	-1.117419544	0.263814983	2618.687348	NA	NA	NA	NA	NA	NA	NA	NA	NA	NA	NA
USF2_K562_CRE	NA	NA	NA	-0.178356069	0.301813166	-0.590948606	0.554554857	1197.980685	NA	NA	NA	NA	NA	2.08138859	6.78E-05	0.639761812	0.472728465	1.353338882	0.175947393	2618.03642	NA	NA	NA	NA	NA	NA	NA	NA	NA	NA	NA
Valid_OCS_K562_CRE_CRE	NA	NA	NA	0.243943693	0.113343149	2.152257951	0.031377044	5598.440307	NA	NA	NA	NA	NA	1.389184641	7.75E-06	-0.081876264	0.16825593	-0.486617403	0.626529489	2619.711819	NA	NA	NA	NA	NA	NA	NA	NA	NA	NA	NA
WHIP_GM12878_CRE	NA	NA	NA	0.090776659	0.105852722	0.857575097	0.391127131	6771.856406	NA	NA	NA	NA	NA	1.422317493	2.04E-06	0.046411959	0.162146228	0.286235204	0.774697982	2619.867358	NA	NA	NA	NA	NA	NA	NA	NA	NA	NA	NA
X1_Active_Promoter_CHROMHMM_K562_CRE_CRE	NA	NA	NA	0.304031325	0.170972143	1.778250658	0.075362696	2310.387617	NA	NA	NA	NA	NA	2.262447028	4.72E-13	-0.367467873	0.226665621	-1.621189271	0.104977053	2617.300508	NA	NA	NA	NA	NA	NA	NA	NA	NA	NA	NA
X1_Active_Promoter_CHROMHMM_K562_INS_INS	NA	NA	NA	0.501763873	0.063213268	7.93763534	2.06E-15	18645.12671	NA	NA	NA	NA	NA	0.357512102	5.41E-128	-0.012244076	0.099561391	-0.122980164	0.902122805	2619.934051	NA	NA	NA	NA	NA	NA	NA	NA	NA	NA	NA
X10_Txn_Elongation_CHROMHMM_K562_CRE_CRE	NA	NA	NA	0.744957793	0.088874366	8.382144684	5.20E-17	8391.055339	NA	NA	NA	NA	NA	2.107037585	7.52E-29	0.29654516	0.128632099	2.305374499	0.021145608	2614.66181	NA	NA	NA	NA	NA	NA	NA	NA	NA	NA	NA
X10_Txn_Elongation_CHROMHMM_K562_INS_INS	NA	NA	NA	0.640976468	0.061302991	10.45587599	1.38E-25	21538.94608	NA	NA	NA	NA	NA	0.360285248	2.30E-130	0.136203375	0.106533698	1.27850039	0.201073047	2618.310595	NA	NA	NA	NA	NA	NA	NA	NA	NA	NA	NA
X11_Weak_Txn_CHROMHMM_K562_CRE_CRE	NA	NA	NA	0.576404153	0.06494451	8.87533295	6.97E-19	15385.49769	NA	NA	NA	NA	NA	1.468635727	2.11E-15	0.212929738	0.102205924	2.083340476	0.0372202	2615.621981	NA	NA	NA	NA	NA	NA	NA	NA	NA	NA	NA
X11_Weak_Txn_CHROMHMM_K562_INS_INS	NA	NA	NA	0.497308571	0.069681433	7.136887784	9.55E-13	14453.32676	NA	NA	NA	NA	NA	0.340018899	5.83E-121	0.295541364	0.113854241	2.595787045	0.009437454	2613.128212	NA	NA	NA	NA	NA	NA	NA	NA	NA	NA	NA
X12_Repressed_CHROMHMM_K562_CRE_CRE	NA	NA	NA	0.114332303	0.081945358	1.395226101	0.162947668	12864.31108	NA	NA	NA	NA	NA	0.649557382	7.11E-15	-0.461024831	0.148433734	-3.105930284	0.001896814	2609.954316	NA	NA	NA	NA	NA	NA	NA	NA	NA	NA	NA
X12_Repressed_CHROMHMM_K562_INS_INS	NA	NA	NA	-0.284423019	0.060914744	-4.669198305	3.02E-06	18720.59978	NA	NA	NA	NA	NA	0.176536037	0	-0.47245501	0.116085523	-4.069887434	4.70E-05	2603.229766	NA	NA	NA	NA	NA	NA	NA	NA	NA	NA	NA
X13_Heterochrom.lo_CHROMHMM_K562_CRE_CRE	NA	NA	NA	-0.738621903	0.056132311	-13.15858705	1.52E-39	21938.03088	NA	NA	NA	NA	NA	0.642860303	1.52E-25	-0.139001079	0.101645333	-1.36751068	0.171465292	2618.075684	NA	NA	NA	NA	NA	NA	NA	NA	NA	NA	NA
X13_Heterochrom.lo_CHROMHMM_K562_INS_INS	NA	NA	NA	-0.574619106	0.083266242	-6.900985196	5.16E-12	5120.302434	NA	NA	NA	NA	NA	0.176502923	0	-0.228432396	0.115894794	-1.971032424	0.048720167	2616.070506	NA	NA	NA	NA	NA	NA	NA	NA	NA	NA	NA
X14_Repetitive.CNV_CHROMHMM_K562_CRE_CRE	NA	NA	NA	-0.455746541	0.451840106	-1.008645612	0.313144624	1007.070401	NA	NA	NA	NA	NA	0.610898322	0.21357986	-1.143564987	1.096934112	-1.042510188	0.297175205	2618.573409	NA	NA	NA	NA	NA	NA	NA	NA	NA	NA	NA
X14_Repetitive.CNV_CHROMHMM_K562_INS_INS	NA	NA	NA	0.196444286	0.077520789	2.534085211	0.011274131	19687.9569	NA	NA	NA	NA	NA	0.173595807	6.23E-195	-0.966942937	0.19840293	-4.873632339	1.10E-06	2592.714859	NA	NA	NA	NA	NA	NA	NA	NA	NA	NA	NA
X15_Repetitive.CNV_CHROMHMM_K562_CRE_CRE	NA	NA	NA	0.349356915	0.433619252	0.805676669	0.420429305	760.3775232	NA	NA	NA	NA	NA	1.394151734	0.296747806	0.457173092	0.638931743	0.715527279	0.474283291	2619.434795	NA	NA	NA	NA	NA	NA	NA	NA	NA	NA	NA
X15_Repetitive.CNV_CHROMHMM_K562_INS_INS	NA	NA	NA	0.207004909	0.074032337	2.796141751	0.005171671	19212.1359	NA	NA	NA	NA	NA	0.158125431	3.87E-268	-0.48157411	0.148212194	-3.249220579	0.001157217	2609.057595	NA	NA	NA	NA	NA	NA	NA	NA	NA	NA	NA
X2_Weak_Promoter_CHROMHMM_K562_CRE_CRE	NA	NA	NA	0.157146419	0.181423138	0.866187301	0.386387456	2443.247391	NA	NA	NA	NA	NA	1.446373665	0.001523678	-0.477085566	0.259947894	-1.835312295	0.06645943	2616.530113	NA	NA	NA	NA	NA	NA	NA	NA	NA	NA	NA
X2_Weak_Promoter_CHROMHMM_K562_INS_INS	NA	NA	NA	0.362290065	0.070761008	5.119910993	3.06E-07	13026.68679	NA	NA	NA	NA	NA	0.318737003	1.16E-140	0.033412127	0.106823933	0.312777536	0.754449683	2619.851254	NA	NA	NA	NA	NA	NA	NA	NA	NA	NA	NA
X3_Poised_Promoter_CHROMHMM_K562_CRE_CRE	NA	NA	NA	-0.728117909	0.430682362	-1.690614645	0.090910426	899.5853574	NA	NA	NA	NA	NA	1.060865475	0.80210106	0.316627055	0.720729501	0.439314686	0.660433534	2619.755095	NA	NA	NA	NA	NA	NA	NA	NA	NA	NA	NA
X3_Poised_Promoter_CHROMHMM_K562_INS_INS	NA	NA	NA	0.083987982	0.069046394	1.21639925	0.22383287	21293.08731	NA	NA	NA	NA	NA	0.176967726	6.17E-238	-0.686800958	0.157558258	-4.359028646	1.31E-05	2599.719582	NA	NA	NA	NA	NA	NA	NA	NA	NA	NA	NA
X4_Strong_Enhancer_CHROMHMM_K562_CRE_CRE	NA	NA	NA	0.31230068	0.146258419	2.135266342	0.032739261	3710.450734	NA	NA	NA	NA	NA	1.57171272	1.98E-06	-0.034830723	0.209241901	-0.166461513	0.867793768	2619.921446	NA	NA	NA	NA	NA	NA	NA	NA	NA	NA	NA
X4_Strong_Enhancer_CHROMHMM_K562_INS_INS	NA	NA	NA	0.568559576	0.061567386	9.234752614	2.59E-20	20448.83679	NA	NA	NA	NA	NA	0.343537282	1.50E-140	0.109386726	0.10140193	1.078744024	0.280701855	2618.782403	NA	NA	NA	NA	NA	NA	NA	NA	NA	NA	NA
X5_Strong_Enhancer_CHROMHMM_K562_CRE_CRE	NA	NA	NA	0.237050598	0.159511528	1.486103235	0.137251817	3805.337916	NA	NA	NA	NA	NA	1.431270775	0.000634264	0.668423855	0.240410132	2.780348103	0.005430066	2612.148905	NA	NA	NA	NA	NA	NA	NA	NA	NA	NA	NA
X5_Strong_Enhancer_CHROMHMM_K562_INS_INS	NA	NA	NA	0.486880233	0.062365046	7.806941003	5.86E-15	19766.00294	NA	NA	NA	NA	NA	0.297400881	1.38E-181	0.050417438	0.105685896	0.477049824	0.633326643	2619.721402	NA	NA	NA	NA	NA	NA	NA	NA	NA	NA	NA
X6_Weak_Enhancer_CHROMHMM_K562_CRE_CRE	NA	NA	NA	0.482995225	0.138160695	3.495894576	0.000472475	4384.106893	NA	NA	NA	NA	NA	1.03629996	0.697824113	-0.362421488	0.214027892	-1.693337652	0.090391215	2617.01173	NA	NA	NA	NA	NA	NA	NA	NA	NA	NA	NA
X6_Weak_Enhancer_CHROMHMM_K562_INS_INS	NA	NA	NA	0.28071042	0.077074127	3.642083657	0.00027044	9391.917336	NA	NA	NA	NA	NA	0.266836564	8.87E-177	-0.050984146	0.108810602	-0.468558627	0.639385156	2619.729882	NA	NA	NA	NA	NA	NA	NA	NA	NA	NA	NA
X7_Weak_Enhancer_CHROMHMM_K562_CRE_CRE	NA	NA	NA	0.236171544	0.091409511	2.58366488	0.009775673	9489.440627	NA	NA	NA	NA	NA	1.126066031	0.065070598	0.105117836	0.1415314	0.74271742	0.457652781	2619.399661	NA	NA	NA	NA	NA	NA	NA	NA	NA	NA	NA
X7_Weak_Enhancer_CHROMHMM_K562_INS_INS	NA	NA	NA	0.432692928	0.072297028	5.984933845	2.16E-09	12499.88078	NA	NA	NA	NA	NA	0.301410904	1.36E-144	0.159892168	0.112690678	1.41885887	0.155940166	2617.925441	NA	NA	NA	NA	NA	NA	NA	NA	NA	NA	NA
X8_Insulator_CHROMHMM_K562_CRE_CRE	NA	NA	NA	0.245302825	0.156172329	1.570718881	0.116247962	4291.533548	NA	NA	NA	NA	NA	0.901394701	0.353219146	0.020787481	0.251740529	0.082575027	0.934189459	2619.942358	NA	NA	NA	NA	NA	NA	NA	NA	NA	NA	NA
X8_Insulator_CHROMHMM_K562_INS_INS	NA	NA	NA	-0.191817121	0.076047678	-2.522327127	0.011658124	7817.294256	NA	NA	NA	NA	NA	0.17599753	0	-0.204018585	0.117027584	-1.743337584	0.081274664	2616.914552	NA	NA	NA	NA	NA	NA	NA	NA	NA	NA	NA
X9_Txn_Transition_CHROMHMM_K562_CRE_CRE	NA	NA	NA	0.572331738	0.137140878	4.173312486	3.00E-05	4187.08359	NA	NA	NA	NA	NA	1.697192903	1.08E-07	0.15659722	0.197769371	0.791817353	0.428467183	2619.3238	NA	NA	NA	NA	NA	NA	NA	NA	NA	NA	NA
X9_Txn_Transition_CHROMHMM_K562_INS_INS	NA	NA	NA	0.636990913	0.060357066	10.55370899	4.88E-26	22377.42162	NA	NA	NA	NA	NA	0.373758076	4.34E-121	0.13804924	0.103984397	1.327595711	0.184311702	2618.182885	NA	NA	NA	NA	NA	NA	NA	NA	NA	NA	NA
XRCC4_K562_CRE	NA	NA	NA	3.53E-13	9704.800214	3.64E-17	1	8.000000103	NA	NA	NA	NA	NA	NA	NA	NA	NA	NA	NA	NA	NA	NA	NA	NA	NA	NA	NA	NA	NA	NA	NA
YY1_.SC.281._K562_CRE	NA	NA	NA	0.028263983	0.15909527	0.17765445	0.85899436	2977.19844	NA	NA	NA	NA	NA	1.686133438	3.99E-07	-0.124317642	0.227479294	-0.546500914	0.58472166	2619.650347	NA	NA	NA	NA	NA	NA	NA	NA	NA	NA	NA
YY1_GM12878_CRE	NA	NA	NA	-0.496593491	0.839215499	-0.591735367	0.55402781	158.785237	NA	NA	NA	NA	NA	2.346124379	0.077141842	1.333695318	1.259582248	1.058839405	0.289672924	2618.700151	NA	NA	NA	NA	NA	NA	NA	NA	NA	NA	NA
YY1_K562_CRE	NA	NA	NA	0.028263983	0.15909527	0.17765445	0.85899436	2977.19844	NA	NA	NA	NA	NA	1.686133438	3.99E-07	-0.124317642	0.227479294	-0.546500914	0.58472166	2619.650347	NA	NA	NA	NA	NA	NA	NA	NA	NA	NA	NA
YY1.1_K562_CRE	NA	NA	NA	0.028054397	0.141814171	0.197825061	0.843181938	3871.193828	NA	NA	NA	NA	NA	1.505931615	8.33E-06	-0.174060344	0.211893833	-0.821450732	0.411389577	2619.272916	NA	NA	NA	NA	NA	NA	NA	NA	NA	NA	NA
YY1.2_K562_CRE	NA	NA	NA	-0.345344958	0.391123712	-0.882955819	0.377260143	584.8101205	NA	NA	NA	NA	NA	2.693230584	0.00011604	0.171140007	0.55804984	0.30667513	0.759090662	2619.853887	NA	NA	NA	NA	NA	NA	NA	NA	NA	NA	NA
ZBTB33_K562_CRE	NA	NA	NA	0.124143822	0.406991229	0.305028249	0.760344637	722.9597944	NA	NA	NA	NA	NA	1.545328712	0.100003088	0.174914874	0.589584676	0.296674728	0.766714853	2619.861439	NA	NA	NA	NA	NA	NA	NA	NA	NA	NA	NA
ZBTB33.1_HepG2_CRE	NA	NA	NA	-0.680829974	0.4866515	-1.399009297	0.161810195	374.7252736	NA	NA	NA	NA	NA	2.299142443	0.042368178	-0.409764263	0.827233732	-0.495342787	0.620358173	2619.708567	NA	NA	NA	NA	NA	NA	NA	NA	NA	NA	NA
ZBTB7A_.SC.34508._HepG2_CRE	NA	NA	NA	0.352102052	0.221028446	1.593016905	0.111156399	1730.467603	NA	NA	NA	NA	NA	1.783321966	8.97E-06	0.090125343	0.306241827	0.29429469	0.76853273	2619.862469	NA	NA	NA	NA	NA	NA	NA	NA	NA	NA	NA
ZBTB7A_.SC.34508._K562_CRE	NA	NA	NA	0.448706208	0.148018592	3.031417897	0.002434081	3193.58678	NA	NA	NA	NA	NA	1.538828451	3.78E-06	-0.280445757	0.205556252	-1.36432609	0.172464958	2618.075817	NA	NA	NA	NA	NA	NA	NA	NA	NA	NA	NA
ZEB1_.SC.25388._GM12878_CRE	NA	NA	NA	0.137014472	0.186784863	0.733541624	0.46322815	2117.330483	NA	NA	NA	NA	NA	1.269532655	0.06359381	-0.51818621	0.265095702	-1.954713737	0.050616868	2616.047734	NA	NA	NA	NA	NA	NA	NA	NA	NA	NA	NA
Znf143_.16618.1.AP._GM12878_CRE	NA	NA	NA	0.081520235	0.108645883	0.75032972	0.453056147	6579.266287	NA	NA	NA	NA	NA	1.389538864	1.28E-05	0.128201896	0.1653673	0.775255423	0.438188744	2619.349932	NA	NA	NA	NA	NA	NA	NA	NA	NA	NA	NA
Znf143_.16618.1.AP._K562_CRE	NA	NA	NA	0.13027225	0.112688167	1.156041962	0.247663993	6128.729954	NA	NA	NA	NA	NA	1.457672099	4.81E-07	0.404636145	0.172566607	2.344811382	0.019036707	2614.453787	NA	NA	NA	NA	NA	NA	NA	NA	NA	NA	NA
ZNF263_K562_CRE	NA	NA	NA	1.011108999	0.559236276	1.808017547	0.07060377	334.3648861	NA	NA	NA	NA	NA	1.743844264	0.087904734	0.061119803	0.657314994	0.092984039	0.925916241	2619.940523	NA	NA	NA	NA	NA	NA	NA	NA	NA	NA	NA
ZNF274_.M01._K562_CRE	NA	NA	NA	0.304976946	0.373417808	0.816717735	0.414089754	926.9660296	NA	NA	NA	NA	NA	1.355492956	0.173789544	0.345649728	0.588909054	0.586932271	0.557249195	2619.604048	NA	NA	NA	NA	NA	NA	NA	NA	NA	NA	NA
ZNF274_K562_CRE	NA	NA	NA	1.710827824	1.340821921	1.275954545	0.201971588	79.43160212	NA	NA	NA	NA	NA	1.338870678	0.575204958	-11.55309495	324.7437026	-0.03557604	0.971620414	2619.329896	NA	NA	NA	NA	NA	NA	NA	NA	NA	NA	NA
ZZZ3_GM12878_CRE	NA	NA	NA	-2.648161938	1.20449483	-2.198566462	0.027908764	144.0479179	NA	NA	NA	NA	NA	0.535358596	1	10.52617895	324.7437366	0.032413801	0.974142056	2619.705013	NA	NA	NA	NA	NA	NA	NA	NA	NA	NA	NA
