# Supplementary material for: Integrative Modeling of eQTLs and Cis-Regulatory Elements Suggests Mechanisms Underlying Cell Type Specificity of eQTLs
Source: PLoS Genet. 2013 Aug 1;9(8):e1003649. doi: 10.1371/journal.pgen.1003649 (PMC3731231; doi:10.1371/journal.pgen.1003649)
Supplement: Table S6 — Harvard_cerebellum eQTL SNP enrichment/depletion within CREs: (a) relative to background, (b) replicating versus non-replicating, (c) same versus different cell types. Details are the same as Table S4. (TXT) [file pgen.1003649.s025.txt]

CRE_type	Cell_A_Overlap	Cell_B_Overlap	AB_Overlap_Test_McNemar_PV	A_Overlap_Test_Beta	A_Overlap_Test_SE	A_Overlap_Test_Z	A_Overlap_Test_PV	A_Overlap_Test_AIC	B_Overlap_Test_Beta	B_Overlap_Test_SE	B_Overlap_Test_Z	B_Overlap_Test_PV	B_Overlap_Test_AIC	A_Overlap_Rep_OR	A_Overlap_Rep_PV	A_Overlap_Rep_Beta	A_Overlap_Rep_SE	A_Overlap_Rep_Z	A_Overlap_Rep_PV	A_Overlap_Rep_AIC	B_Overlap_Rep_OR	B_Overlap_Rep_PV	B_Overlap_Rep_Beta	B_Overlap_Rep_SE	B_Overlap_Rep_Z	B_Overlap_Rep_PV	B_Overlap_Rep_AIC	AB_Overlap_Rep_pos_OR	AB_Overlap_Rep_pos_PV	AB_Overlap_Rep_neg_OR	AB_Overlap_Rep_neg_PV
DHS_OCS_Cerebellum_CRE	0.168925703	0.15436747	1.57E-10	0.65535164	0.067578906	9.697576868	3.09E-22	13065.01613	0.563017847	0.069263944	8.12858481	4.34E-16	12893.1484	1.364352329	0.000128679	-0.070366691	0.140805934	-0.499742373	0.617256493	2327.024642	1.271601498	0.002312905	-0.028730109	0.144647707	-0.198621257	0.842559024	2327.236696	1.93499915	0.050018572	2.549929534	0.003479678
ARID3A_.NB100.279._HepG2_CRE	NA	NA	NA	0.042166003	0.097279265	0.433453144	0.664685599	8265.811388	NA	NA	NA	NA	NA	1.637878888	2.49E-05	0.040289601	0.198954097	0.202507017	0.839520374	2327.235448	NA	NA	NA	NA	NA	NA	NA	NA	NA	NA	NA
ARID3A_.sc.8821._K562_CRE	NA	NA	NA	0.185079957	0.110832193	1.669911539	0.094936867	6578.68964	NA	NA	NA	NA	NA	1.57645988	0.000493474	0.196590316	0.211122475	0.931167163	0.351767101	2326.428584	NA	NA	NA	NA	NA	NA	NA	NA	NA	NA	NA
ATF1_.06.325._K562_CRE	NA	NA	NA	0.076490368	0.115387933	0.66289746	0.507396229	6485.153713	NA	NA	NA	NA	NA	1.068662746	0.639667243	-0.352119401	0.268407495	-1.311883639	0.189559399	2325.459164	NA	NA	NA	NA	NA	NA	NA	NA	NA	NA	NA
ATF2_.SC.81188._GM12878_CRE	NA	NA	NA	0.198392817	0.107574912	1.84422942	0.065149712	6557.613331	NA	NA	NA	NA	NA	1.612178821	0.000119995	-0.00297512	0.208791625	-0.014249231	0.988631143	2327.276068	NA	NA	NA	NA	NA	NA	NA	NA	NA	NA	NA
ATF3_GM12878_CRE	NA	NA	NA	-0.058443098	0.357853657	-0.163315637	0.870269923	718.3466648	NA	NA	NA	NA	NA	2.414950158	0.018971365	0.021697842	0.549417008	0.039492483	0.968497746	2327.274714	NA	NA	NA	NA	NA	NA	NA	NA	NA	NA	NA
ATF3_HepG2_CRE	NA	NA	NA	-0.295957367	0.355366211	-0.832823597	0.404944224	715.2392825	NA	NA	NA	NA	NA	3.876131115	0.000121092	0.203335974	0.506164396	0.401719235	0.687890667	2327.117253	NA	NA	NA	NA	NA	NA	NA	NA	NA	NA	NA
ATF3_K562_CRE	NA	NA	NA	0.160383237	0.147282776	1.08894768	0.276176959	3804.913064	NA	NA	NA	NA	NA	1.594354332	0.007032547	-0.308790004	0.286186156	-1.078983021	0.280595297	2326.060467	NA	NA	NA	NA	NA	NA	NA	NA	NA	NA	NA
ATF3.1_K562_CRE	NA	NA	NA	-0.396490976	0.74109232	-0.535008885	0.592643713	183.263994	NA	NA	NA	NA	NA	4.151594834	0.024361324	0.5062707	0.912173283	0.555015927	0.578883767	2326.972241	NA	NA	NA	NA	NA	NA	NA	NA	NA	NA	NA
Bach1_.sc.14700._K562_CRE	NA	NA	NA	0.340642622	0.157863926	2.157824345	0.030941491	3442.262175	NA	NA	NA	NA	NA	1.24497482	0.222961122	0.033538528	0.314735135	0.106561117	0.915137167	2327.264973	NA	NA	NA	NA	NA	NA	NA	NA	NA	NA	NA
BATF_GM12878_CRE	NA	NA	NA	-0.068219358	0.128954165	-0.529020195	0.596791441	6146.255853	NA	NA	NA	NA	NA	0.759276378	0.147279293	-0.267224429	0.307923876	-0.867826271	0.385489446	2326.486605	NA	NA	NA	NA	NA	NA	NA	NA	NA	NA	NA
BCL11A_GM12878_CRE	NA	NA	NA	0.381745872	0.162054679	2.3556609	0.018489788	3851.25793	NA	NA	NA	NA	NA	1.03091932	0.833068105	-0.209108469	0.370387203	-0.564567207	0.572368176	2326.945337	NA	NA	NA	NA	NA	NA	NA	NA	NA	NA	NA
BCL3_GM12878_CRE	NA	NA	NA	0.319061405	0.150790978	2.115918409	0.034351747	4078.912451	NA	NA	NA	NA	NA	1.119454242	0.553621143	-0.062758361	0.310916154	-0.201849793	0.840034153	2327.235112	NA	NA	NA	NA	NA	NA	NA	NA	NA	NA	NA
BCL3_K562_CRE	NA	NA	NA	1.075047797	0.388479548	2.767321482	0.005651899	655.1035126	NA	NA	NA	NA	NA	1.953627937	0.139470082	-1.324084597	1.044435811	-1.267751052	0.204886867	2324.939008	NA	NA	NA	NA	NA	NA	NA	NA	NA	NA	NA
BCLAF1_.SC.101388._GM12878_CRE	NA	NA	NA	0.2707633	0.11288293	2.398620418	0.016456964	5871.193738	NA	NA	NA	NA	NA	1.515336918	0.001141479	-0.154086265	0.222595015	-0.692226932	0.488794828	2326.787167	NA	NA	NA	NA	NA	NA	NA	NA	NA	NA	NA
BCLAF1_.SC.101388._K562_CRE	NA	NA	NA	0.564720246	0.285701166	1.976611629	0.048085547	1088.868915	NA	NA	NA	NA	NA	1.496485181	0.23260372	-0.980362276	0.58027902	-1.689467037	0.091129964	2323.93754	NA	NA	NA	NA	NA	NA	NA	NA	NA	NA	NA
BDP1_K562_CRE	NA	NA	NA	0.252517764	1.368217359	0.184559684	0.85357441	120.3694766	NA	NA	NA	NA	NA	0	1	-10.88270787	324.7437019	-0.033511683	0.97326655	2326.93562	NA	NA	NA	NA	NA	NA	NA	NA	NA	NA	NA
BHLHE40_.NB100.1800._GM12878_CRE	NA	NA	NA	0.266911132	0.096957016	2.752881061	0.005907335	7949.121094	NA	NA	NA	NA	NA	1.363543771	0.006275496	-0.035025436	0.196381301	-0.178354231	0.858444792	2327.244321	NA	NA	NA	NA	NA	NA	NA	NA	NA	NA	NA
BHLHE40_.NB100.1800._HepG2_CRE	NA	NA	NA	0.125866922	0.13117865	0.959507674	0.337303056	4541.215797	NA	NA	NA	NA	NA	1.353544651	0.048734667	-0.283974012	0.256200898	-1.108403654	0.267687527	2325.997527	NA	NA	NA	NA	NA	NA	NA	NA	NA	NA	NA
BHLHE40_.NB100.1800._K562_CRE	NA	NA	NA	0.351607947	0.084471275	4.162455778	3.15E-05	9704.724923	NA	NA	NA	NA	NA	1.269170031	0.016910522	-0.04944374	0.172755918	-0.286205767	0.774720527	2327.193855	NA	NA	NA	NA	NA	NA	NA	NA	NA	NA	NA
BHLHE40_HepG2_CRE	NA	NA	NA	0.178949695	0.566062386	0.316130695	0.75190331	395.6903228	NA	NA	NA	NA	NA	0	0.080704321	-12.00159117	238.128335	-0.050399677	0.959803894	2325.366201	NA	NA	NA	NA	NA	NA	NA	NA	NA	NA	NA
BRCA1_.A300.000A._GM12878_CRE	NA	NA	NA	0.010544859	0.179373192	0.05878726	0.953121556	2500.047119	NA	NA	NA	NA	NA	1.599615253	0.022438543	0.12886363	0.331093231	0.389206478	0.697123412	2327.126989	NA	NA	NA	NA	NA	NA	NA	NA	NA	NA	NA
BRCA1_.A300.000A._HepG2_CRE	NA	NA	NA	0.248924548	0.156200219	1.593624838	0.111020088	2996.170488	NA	NA	NA	NA	NA	1.973846214	7.40E-05	0.000830626	0.272403196	0.003049251	0.997567054	2327.276261	NA	NA	NA	NA	NA	NA	NA	NA	NA	NA	NA
BRF1_K562_CRE	NA	NA	NA	-16.5111672	3207.900204	-0.005147033	0.99589328	29.38823851	NA	NA	NA	NA	NA	NA	NA	NA	NA	NA	NA	NA	NA	NA	NA	NA	NA	NA	NA	NA	NA	NA	NA
BRF2_K562_CRE	NA	NA	NA	3.44E-13	7570.029161	4.54E-17	1	8.000000156	NA	NA	NA	NA	NA	NA	NA	NA	NA	NA	NA	NA	NA	NA	NA	NA	NA	NA	NA	NA	NA	NA	NA
Brg1_K562_CRE	NA	NA	NA	1.248099581	0.577877167	2.159800822	0.030788092	358.5428531	NA	NA	NA	NA	NA	2.210732813	0.25189345	1.553262122	0.93333372	1.664208728	0.096070725	2324.919336	NA	NA	NA	NA	NA	NA	NA	NA	NA	NA	NA
c.Fos_GM12878_CRE	NA	NA	NA	0.391342244	0.587502287	0.666111866	0.505339601	301.4944657	NA	NA	NA	NA	NA	1.30865256	0.505801045	-0.750720105	1.107163897	-0.678056887	0.497735625	2326.73952	NA	NA	NA	NA	NA	NA	NA	NA	NA	NA	NA
c.Fos_K562_CRE	NA	NA	NA	0.696637914	0.30957206	2.250325543	0.024428288	1056.465859	NA	NA	NA	NA	NA	0.974388166	1	-0.382733028	0.642971806	-0.595256316	0.551672151	2326.892151	NA	NA	NA	NA	NA	NA	NA	NA	NA	NA	NA
c.Jun_HepG2_CRE	NA	NA	NA	0.075425005	0.13177984	0.572356172	0.567080702	5890.89296	NA	NA	NA	NA	NA	1.225371626	0.257879393	-0.398232252	0.343855321	-1.158138986	0.246807322	2325.837284	NA	NA	NA	NA	NA	NA	NA	NA	NA	NA	NA
c.Jun_K562_CRE	NA	NA	NA	0.027144346	0.125958038	0.215503091	0.829375103	5808.64017	NA	NA	NA	NA	NA	1.6471479	0.001046381	-0.0331428	0.265755852	-0.124711457	0.900751987	2327.260652	NA	NA	NA	NA	NA	NA	NA	NA	NA	NA	NA
c.Jun.1_K562_CRE	NA	NA	NA	-0.161847333	0.597667612	-0.270798233	0.786546219	542.5502048	NA	NA	NA	NA	NA	0.459771058	0.722317382	-11.63553715	259.8289715	-0.044781523	0.964281453	2326.152617	NA	NA	NA	NA	NA	NA	NA	NA	NA	NA	NA
c.Jun.2_K562_CRE	NA	NA	NA	0.510595614	0.390553051	1.307365576	0.191088583	880.6348257	NA	NA	NA	NA	NA	0.39824514	0.241232018	-0.617333655	1.065147619	-0.57957568	0.562200798	2326.882769	NA	NA	NA	NA	NA	NA	NA	NA	NA	NA	NA
c.Jun.3_K562_CRE	NA	NA	NA	-0.19537174	0.604598353	-0.323143024	0.746586928	514.1175174	NA	NA	NA	NA	NA	0.384794427	0.517126165	-12.62326701	384.1058294	-0.032864034	0.973783014	2325.891188	NA	NA	NA	NA	NA	NA	NA	NA	NA	NA	NA
c.Jun.4_K562_CRE	NA	NA	NA	0.078665539	0.285450695	0.275583632	0.782867883	1427.785162	NA	NA	NA	NA	NA	1.600199872	0.094459045	-0.072428414	0.57887556	-0.125119143	0.900429229	2327.260496	NA	NA	NA	NA	NA	NA	NA	NA	NA	NA	NA
c.Myc_GM12878_CRE	NA	NA	NA	0.301827578	0.181945064	1.658894016	0.097137151	2440.000762	NA	NA	NA	NA	NA	1.88310236	0.001547183	0.159129437	0.296495916	0.536700268	0.591474671	2326.993132	NA	NA	NA	NA	NA	NA	NA	NA	NA	NA	NA
c.Myc_HepG2_CRE	NA	NA	NA	0.327100275	0.13224039	2.473527766	0.013378641	4096.661329	NA	NA	NA	NA	NA	1.824884008	1.99E-05	0.045556977	0.232413666	0.196016775	0.844597036	2327.238048	NA	NA	NA	NA	NA	NA	NA	NA	NA	NA	NA
c.Myc_K562_CRE	NA	NA	NA	0.455191759	0.137640128	3.307115191	0.000942621	3752.819399	NA	NA	NA	NA	NA	1.609148319	0.002197183	0.032916367	0.236298683	0.139299835	0.889213221	2327.256946	NA	NA	NA	NA	NA	NA	NA	NA	NA	NA	NA
c.Myc.1_K562_CRE	NA	NA	NA	-0.451186886	0.37543822	-1.201760667	0.229456269	629.9390687	NA	NA	NA	NA	NA	3.142878056	0.002795853	0.295976171	0.563487183	0.525258036	0.599403825	2327.005354	NA	NA	NA	NA	NA	NA	NA	NA	NA	NA	NA
c.Myc.2_K562_CRE	NA	NA	NA	0.157573076	0.277077816	0.568696109	0.569562389	1064.73932	NA	NA	NA	NA	NA	3.04496331	4.59E-05	0.47055549	0.411865417	1.142498182	0.253247001	2326.019165	NA	NA	NA	NA	NA	NA	NA	NA	NA	NA	NA
c.Myc.3_K562_CRE	NA	NA	NA	0.418443537	0.104435367	4.006722505	6.16E-05	6240.644655	NA	NA	NA	NA	NA	1.687008011	8.93E-06	0.042234431	0.193100671	0.218717163	0.826870379	2327.228671	NA	NA	NA	NA	NA	NA	NA	NA	NA	NA	NA
c.Myc.4_K562_CRE	NA	NA	NA	0.149460877	0.196282288	0.761458806	0.446383074	2034.621457	NA	NA	NA	NA	NA	2.289137935	7.93E-05	0.342957387	0.301026098	1.13929453	0.254580329	2326.019225	NA	NA	NA	NA	NA	NA	NA	NA	NA	NA	NA
c.Myc.5_K562_CRE	NA	NA	NA	0.291657769	0.089462422	3.260114813	0.001113671	8577.525147	NA	NA	NA	NA	NA	1.314281731	0.010453491	0.012574084	0.1788057	0.070322612	0.943936885	2327.271333	NA	NA	NA	NA	NA	NA	NA	NA	NA	NA	NA
c.Myc.6_K562_CRE	NA	NA	NA	0.053288584	0.289442754	0.184107506	0.853929118	997.295742	NA	NA	NA	NA	NA	4.104584395	2.95E-07	0.911985328	0.41503855	2.197350889	0.027995396	2322.627738	NA	NA	NA	NA	NA	NA	NA	NA	NA	NA	NA
C0_SEGWAY_K562_CRE_CRE	NA	NA	NA	0.652947747	0.134642882	4.849478401	1.24E-06	4642.316026	NA	NA	NA	NA	NA	0.98536309	1	0.103647996	0.274676097	0.377346251	0.705916305	2327.136286	NA	NA	NA	NA	NA	NA	NA	NA	NA	NA	NA
C0_SEGWAY_K562_INS_INS	NA	NA	NA	-0.080458157	0.04954702	-1.623874785	0.104402535	23092.48203	NA	NA	NA	NA	NA	0.314296135	2.11E-84	-0.003421087	0.120755387	-0.028330715	0.977398383	2327.275468	NA	NA	NA	NA	NA	NA	NA	NA	NA	NA	NA
C1_SEGWAY_K562_CRE_CRE	NA	NA	NA	0.364519697	0.091078731	4.002248298	6.27E-05	10226.11561	NA	NA	NA	NA	NA	0.929411621	0.570118598	-0.084643132	0.217221259	-0.389663205	0.696785608	2327.122274	NA	NA	NA	NA	NA	NA	NA	NA	NA	NA	NA
C1_SEGWAY_K562_INS_INS	NA	NA	NA	-0.555015739	0.064093621	-8.659453659	4.74E-18	9372.085154	NA	NA	NA	NA	NA	0.345468778	5.36E-65	-0.035104236	0.125611085	-0.279467662	0.779885951	2327.198279	NA	NA	NA	NA	NA	NA	NA	NA	NA	NA	NA
CBP_.sc.369._K562_CRE	NA	NA	NA	0.189424489	0.044658779	4.241595817	2.22E-05	33132.31767	NA	NA	NA	NA	NA	1.11439421	0.071178528	0.030414036	0.108034563	0.281521353	0.778310553	2327.197103	NA	NA	NA	NA	NA	NA	NA	NA	NA	NA	NA
CBX2_K562_CRE	NA	NA	NA	0.109205729	0.055741729	1.959137806	0.05009665	23081.24254	NA	NA	NA	NA	NA	0.697885947	9.48E-07	-0.290144021	0.14527072	-1.997264279	0.045796482	2323.125411	NA	NA	NA	NA	NA	NA	NA	NA	NA	NA	NA
CBX3_.SC.101004._K562_CRE	NA	NA	NA	0.168017791	0.04620679	3.636214288	0.000276674	31708.04173	NA	NA	NA	NA	NA	0.89982609	0.095543091	-0.010371702	0.112681376	-0.092044514	0.926662673	2327.267793	NA	NA	NA	NA	NA	NA	NA	NA	NA	NA	NA
CBX3_.SC.101004..1_K562_CRE	NA	NA	NA	0.370677184	0.101676314	3.645659159	0.000266707	6836.0998	NA	NA	NA	NA	NA	1.554373648	7.42E-05	0.184580515	0.193118347	0.955789641	0.339178523	2326.381889	NA	NA	NA	NA	NA	NA	NA	NA	NA	NA	NA
CBX8_K562_CRE	NA	NA	NA	0.113628053	0.059210657	1.919047347	0.054978342	21079.09718	NA	NA	NA	NA	NA	0.717749307	2.15E-05	-0.367135103	0.159188164	-2.306296478	0.021094072	2321.64563	NA	NA	NA	NA	NA	NA	NA	NA	NA	NA	NA
CCNT2_K562_CRE	NA	NA	NA	0.456060869	0.102339855	4.456336885	8.34E-06	6499.362503	NA	NA	NA	NA	NA	1.723664205	3.38E-06	-0.126253928	0.196029775	-0.644054855	0.519539864	2326.854892	NA	NA	NA	NA	NA	NA	NA	NA	NA	NA	NA
CEBPB_.SC.150._HepG2_CRE	NA	NA	NA	0.174531738	0.145335265	1.200890499	0.22979368	4150.596322	NA	NA	NA	NA	NA	1.488050995	0.030501363	-0.156750289	0.298861556	-0.52449131	0.599936863	2326.994773	NA	NA	NA	NA	NA	NA	NA	NA	NA	NA	NA
CEBPB_.SC.150._K562_CRE	NA	NA	NA	0.188615833	0.131885195	1.430151679	0.152673491	4778.374082	NA	NA	NA	NA	NA	1.446845361	0.017268097	0.146326023	0.254339475	0.575317782	0.565076397	2326.95134	NA	NA	NA	NA	NA	NA	NA	NA	NA	NA	NA
CEBPB_HepG2_CRE	NA	NA	NA	0.383331394	0.181205937	2.11544611	0.034391943	2673.460648	NA	NA	NA	NA	NA	1.91093621	0.001589402	-0.009920408	0.338993713	-0.029264282	0.976653813	2327.275413	NA	NA	NA	NA	NA	NA	NA	NA	NA	NA	NA
CEBPB_K562_CRE	NA	NA	NA	0.256350869	0.079926178	3.207345524	0.00133966	11560.60251	NA	NA	NA	NA	NA	1.487787772	6.03E-05	0.062083577	0.169884499	0.3654458	0.714778659	2327.14373	NA	NA	NA	NA	NA	NA	NA	NA	NA	NA	NA
CEBPB.1_HepG2_CRE	NA	NA	NA	-0.014735624	0.07246496	-0.203348261	0.838862836	15834.33202	NA	NA	NA	NA	NA	0.992825308	1	-0.167736477	0.175403262	-0.956290523	0.338925477	2326.339688	NA	NA	NA	NA	NA	NA	NA	NA	NA	NA	NA
CEBPD_.SC.636._HepG2_CRE	NA	NA	NA	0.30947699	0.140754005	2.19870823	0.027898675	3623.702069	NA	NA	NA	NA	NA	2.370840357	8.93E-09	0.233699347	0.239754791	0.974743181	0.329687668	2326.349144	NA	NA	NA	NA	NA	NA	NA	NA	NA	NA	NA
CEBPZ_HepG2_CRE	NA	NA	NA	-0.011187472	0.394804746	-0.028336721	0.977393593	698.5597453	NA	NA	NA	NA	NA	1.747460488	0.172705079	-0.172899481	0.714965921	-0.241828982	0.808912681	2327.216115	NA	NA	NA	NA	NA	NA	NA	NA	NA	NA	NA
CHD1_.A301.218A._GM12878_CRE	NA	NA	NA	0.336643902	0.124040996	2.713972901	0.00664816	4659.045999	NA	NA	NA	NA	NA	1.737078935	5.62E-05	-0.194957012	0.235793409	-0.826812814	0.408343166	2326.575702	NA	NA	NA	NA	NA	NA	NA	NA	NA	NA	NA
CHD1_.A301.218A._K562_CRE	NA	NA	NA	0.312040833	0.049202611	6.341956801	2.27E-10	26128.1289	NA	NA	NA	NA	NA	1.222975572	0.001911058	-0.002397215	0.114189481	-0.02099331	0.983250992	2327.27583	NA	NA	NA	NA	NA	NA	NA	NA	NA	NA	NA
CHD2_.AB68301._GM12878_CRE	NA	NA	NA	0.362811985	0.104913781	3.458191886	0.000543814	6464.986053	NA	NA	NA	NA	NA	1.760763816	1.09E-06	0.092482461	0.199096813	0.464510003	0.642282394	2327.062809	NA	NA	NA	NA	NA	NA	NA	NA	NA	NA	NA
CHD2_.AB68301._HepG2_CRE	NA	NA	NA	0.284215912	0.121759991	2.334230715	0.019583644	4729.037775	NA	NA	NA	NA	NA	2.040076914	2.66E-08	0.164482577	0.214531275	0.766706752	0.443255888	2326.698886	NA	NA	NA	NA	NA	NA	NA	NA	NA	NA	NA
CHD2_.AB68301._K562_CRE	NA	NA	NA	0.401692224	0.119585745	3.359031003	0.000782163	4703.533544	NA	NA	NA	NA	NA	1.995922666	1.34E-07	0.081082814	0.207537325	0.390690273	0.69602619	2327.124965	NA	NA	NA	NA	NA	NA	NA	NA	NA	NA	NA
CHD4_Mi2_K562_CRE	NA	NA	NA	0.248832553	0.051843472	4.799689194	1.59E-06	23889.29276	NA	NA	NA	NA	NA	1.236280773	0.001664617	-0.062868464	0.119296706	-0.526992454	0.598198829	2326.997104	NA	NA	NA	NA	NA	NA	NA	NA	NA	NA	NA
CHD7_.A301.223A.1._K562_CRE	NA	NA	NA	0.38956497	0.045155295	8.627226835	6.29E-18	30537.80122	NA	NA	NA	NA	NA	1.234339621	0.000429635	0.167254307	0.106966533	1.563613433	0.117908378	2324.840616	NA	NA	NA	NA	NA	NA	NA	NA	NA	NA	NA
COREST_.ab24166._K562_CRE	NA	NA	NA	0.462811201	0.097216054	4.760645826	1.93E-06	7370.483732	NA	NA	NA	NA	NA	1.40572981	0.002155501	0.06448834	0.191780149	0.336261809	0.736673447	2327.164093	NA	NA	NA	NA	NA	NA	NA	NA	NA	NA	NA
COREST_.sc.30189._GM12878_CRE	NA	NA	NA	0.190762201	0.109092469	1.748628514	0.080355254	6443.825283	NA	NA	NA	NA	NA	1.580457105	0.000238157	-0.276055918	0.228879956	-1.20611662	0.227772527	2325.767258	NA	NA	NA	NA	NA	NA	NA	NA	NA	NA	NA
COREST_.sc.30189._HepG2_CRE	NA	NA	NA	0.377776362	0.098246727	3.845180122	0.000120464	7078.933089	NA	NA	NA	NA	NA	1.633928798	6.80E-06	0.08247606	0.185393655	0.444869915	0.656413765	2327.080243	NA	NA	NA	NA	NA	NA	NA	NA	NA	NA	NA
COREST_.sc.30189._K562_CRE	NA	NA	NA	0.354908126	0.07291864	4.867179708	1.13E-06	12517.43102	NA	NA	NA	NA	NA	1.315007325	0.001350511	0.09173251	0.149398816	0.614010954	0.539208089	2326.903017	NA	NA	NA	NA	NA	NA	NA	NA	NA	NA	NA
CpG_MIXED_CRE	NA	NA	NA	0.554734319	0.125233957	4.429583894	9.44E-06	4183.103089	NA	NA	NA	NA	NA	1.765117922	2.06E-05	-0.145802205	0.218245673	-0.668064582	0.504092369	2326.822617	NA	NA	NA	NA	NA	NA	NA	NA	NA	NA	NA
CTCF_.SC.15914._GM12878_CRE	NA	NA	NA	0.365453592	0.086620473	4.219020959	2.45E-05	9768.445166	NA	NA	NA	NA	NA	1.336167475	0.006001494	-0.130027302	0.181720118	-0.715536087	0.47427785	2326.755169	NA	NA	NA	NA	NA	NA	NA	NA	NA	NA	NA
CTCF_.SC.15914._GM12878_INS	NA	NA	NA	-0.691566891	0.070906169	-9.753268261	1.79E-22	8203.549277	NA	NA	NA	NA	NA	0.51023331	4.53E-23	0.173030629	0.126961666	1.362857264	0.1729275	2325.394149	NA	NA	NA	NA	NA	NA	NA	NA	NA	NA	NA
CTCF_.SC.15914._K562_CRE	NA	NA	NA	0.402502347	0.082153917	4.899368896	9.61E-07	10672.07523	NA	NA	NA	NA	NA	1.163588953	0.134421576	-0.121685254	0.176320892	-0.690135201	0.490109168	2326.792277	NA	NA	NA	NA	NA	NA	NA	NA	NA	NA	NA
CTCF_.SC.15914._K562_INS	NA	NA	NA	-0.343982762	0.067427658	-5.101508395	3.37E-07	9996.514119	NA	NA	NA	NA	NA	0.521730394	2.49E-21	0.16151024	0.128203719	1.259793719	0.207743786	2325.669039	NA	NA	NA	NA	NA	NA	NA	NA	NA	NA	NA
CTCF_.SC.5916._HepG2_CRE	NA	NA	NA	0.375566421	0.099866772	3.760674472	0.000169456	7964.513938	NA	NA	NA	NA	NA	1.1753215	0.183599099	0.138583525	0.202510129	0.684328856	0.49376753	2326.816568	NA	NA	NA	NA	NA	NA	NA	NA	NA	NA	NA
CTCF_.SC.5916._HepG2_INS	NA	NA	NA	-0.490630612	0.063132506	-7.771442001	7.76E-15	10060.17566	NA	NA	NA	NA	NA	0.384278888	3.62E-52	0.059799782	0.121221042	0.493311898	0.621792223	2327.032276	NA	NA	NA	NA	NA	NA	NA	NA	NA	NA	NA
CTCF_.SC.5916._K562_CRE	NA	NA	NA	0.640030251	0.107180636	5.971510122	2.35E-09	6474.098744	NA	NA	NA	NA	NA	1.132092831	0.319936779	-0.111583469	0.215627023	-0.517483698	0.604818546	2327.004087	NA	NA	NA	NA	NA	NA	NA	NA	NA	NA	NA
CTCF_.SC.5916._K562_INS	NA	NA	NA	-0.0402078	0.054445412	-0.73849749	0.460212192	17524.97576	NA	NA	NA	NA	NA	0.367706128	6.28E-60	-0.064680556	0.117371275	-0.551076537	0.581581209	2326.973175	NA	NA	NA	NA	NA	NA	NA	NA	NA	NA	NA
CTCF_BROAD_GM12878_CRE	NA	NA	NA	0.311170261	0.068110364	4.568618374	4.91E-06	15179.84837	NA	NA	NA	NA	NA	1.26333561	0.007371554	0.072001571	0.147518414	0.488085311	0.625489415	2327.040041	NA	NA	NA	NA	NA	NA	NA	NA	NA	NA	NA
CTCF_BROAD_GM12878_INS	NA	NA	NA	-0.251587824	0.062773928	-4.007839411	6.13E-05	11041.38735	NA	NA	NA	NA	NA	0.435693811	1.13E-38	0.120292457	0.121937541	0.986508801	0.323883498	2326.296473	NA	NA	NA	NA	NA	NA	NA	NA	NA	NA	NA
CTCF_BROAD_HepG2_CRE	NA	NA	NA	0.379437587	0.080811494	4.695341818	2.66E-06	11399.32833	NA	NA	NA	NA	NA	1.317800021	0.005046332	0.135693397	0.168488908	0.805355078	0.420614807	2326.638584	NA	NA	NA	NA	NA	NA	NA	NA	NA	NA	NA
CTCF_BROAD_HepG2_INS	NA	NA	NA	-0.483720707	0.065234729	-7.41507959	1.22E-13	9357.602192	NA	NA	NA	NA	NA	0.388779624	2.83E-50	-0.063156926	0.121173928	-0.52120887	0.602221276	2327.005355	NA	NA	NA	NA	NA	NA	NA	NA	NA	NA	NA
CTCF_HepG2_CRE	NA	NA	NA	0.296127687	0.102193082	2.897727322	0.003758772	7920.716022	NA	NA	NA	NA	NA	1.095880341	0.474475187	0.187144496	0.207627216	0.90134858	0.367403012	2326.484518	NA	NA	NA	NA	NA	NA	NA	NA	NA	NA	NA
CTCF_HepG2_INS	NA	NA	NA	-0.618503453	0.066827093	-9.255279871	2.14E-20	8431.738399	NA	NA	NA	NA	NA	0.381770629	2.02E-52	0.098670257	0.123573007	0.798477424	0.424593489	2326.635649	NA	NA	NA	NA	NA	NA	NA	NA	NA	NA	NA
CTCF_K562_CRE	NA	NA	NA	0.504103448	0.065692812	7.673646926	1.67E-14	15014.04482	NA	NA	NA	NA	NA	1.304028854	0.001021167	-0.028782344	0.140692858	-0.204575729	0.83790362	2327.234285	NA	NA	NA	NA	NA	NA	NA	NA	NA	NA	NA
CTCF_K562_INS	NA	NA	NA	-0.150305577	0.063468995	-2.36817325	0.017876163	11812.92251	NA	NA	NA	NA	NA	0.49444341	3.34E-26	0.230440353	0.125886089	1.830546608	0.067168244	2323.867342	NA	NA	NA	NA	NA	NA	NA	NA	NA	NA	NA
CTCF_UW_GM12878_CRE	NA	NA	NA	0.41558328	0.102841183	4.041020036	5.32E-05	7253.472297	NA	NA	NA	NA	NA	1.232575681	0.087461803	0.027891075	0.203310188	0.137184837	0.890884696	2327.257522	NA	NA	NA	NA	NA	NA	NA	NA	NA	NA	NA
CTCF_UW_GM12878_INS	NA	NA	NA	-0.370276564	0.065016167	-5.695145985	1.23E-08	9845.82657	NA	NA	NA	NA	NA	0.440570681	4.34E-37	0.036833535	0.121309396	0.303632997	0.76140751	2327.183896	NA	NA	NA	NA	NA	NA	NA	NA	NA	NA	NA
CTCF_UW_HepG2_CRE	NA	NA	NA	0.373307833	0.083549662	4.468095063	7.89E-06	10482.4372	NA	NA	NA	NA	NA	1.127982905	0.228121737	0.08553976	0.171028331	0.500149648	0.61696971	2327.028769	NA	NA	NA	NA	NA	NA	NA	NA	NA	NA	NA
CTCF_UW_HepG2_INS	NA	NA	NA	-0.44436328	0.073385473	-6.055194031	1.40E-09	7860.987332	NA	NA	NA	NA	NA	0.480529049	8.63E-27	0.10271218	0.131083933	0.783560412	0.433298093	2326.657476	NA	NA	NA	NA	NA	NA	NA	NA	NA	NA	NA
CTCF_UW_HS_GM12878_CRE	NA	NA	NA	0.287322975	0.058212357	4.935772919	7.98E-07	20326.99231	NA	NA	NA	NA	NA	1.114107613	0.151124388	-0.190797194	0.138401565	-1.37857686	0.168025255	2325.332866	NA	NA	NA	NA	NA	NA	NA	NA	NA	NA	NA
CTCF_UW_HS_GM12878_INS	NA	NA	NA	-1.352083286	0.105787922	-12.78107425	2.09E-37	4506.356746	NA	NA	NA	NA	NA	0.669513874	4.60E-07	0.257044292	0.160303155	1.603488664	0.10882681	2324.629282	NA	NA	NA	NA	NA	NA	NA	NA	NA	NA	NA
CTCF_UW_HS_HepG2_CRE	NA	NA	NA	0.323522571	0.050812427	6.366997014	1.93E-10	25424.5673	NA	NA	NA	NA	NA	1.108090738	0.123197788	-0.011805375	0.120321583	-0.098115191	0.921840825	2327.266635	NA	NA	NA	NA	NA	NA	NA	NA	NA	NA	NA
CTCF_UW_HS_HepG2_INS	NA	NA	NA	-1.742686959	0.123648055	-14.0939294	4.14E-45	3855.46961	NA	NA	NA	NA	NA	0.7690649	0.00196352	0.205633425	0.174470256	1.178615943	0.23855114	2325.851135	NA	NA	NA	NA	NA	NA	NA	NA	NA	NA	NA
CTCF.1_K562_CRE	NA	NA	NA	0.421207985	0.094927171	4.43716988	9.11E-06	8702.597738	NA	NA	NA	NA	NA	1.035491689	0.766541551	0.085443883	0.195854288	0.436262508	0.66264628	2327.088237	NA	NA	NA	NA	NA	NA	NA	NA	NA	NA	NA
CTCF.1_K562_INS	NA	NA	NA	-0.36299743	0.063540763	-5.712827636	1.11E-08	10565.56074	NA	NA	NA	NA	NA	0.409164763	3.94E-44	-0.039362304	0.122187906	-0.322145661	0.747342348	2327.172696	NA	NA	NA	NA	NA	NA	NA	NA	NA	NA	NA
CTCF.2_K562_CRE	NA	NA	NA	0.344676761	0.10066259	3.424080015	0.000616885	7901.829168	NA	NA	NA	NA	NA	1.089203909	0.464437438	0.05146597	0.20652043	0.249205222	0.80320204	2327.214612	NA	NA	NA	NA	NA	NA	NA	NA	NA	NA	NA
CTCF.2_K562_INS	NA	NA	NA	-0.227688633	0.061638471	-3.693937072	0.000220808	11999.71062	NA	NA	NA	NA	NA	0.439702188	2.88E-37	0.043191014	0.121373397	0.355852396	0.721951108	2327.149352	NA	NA	NA	NA	NA	NA	NA	NA	NA	NA	NA
CTCFL_.SC.98982._K562_CRE	NA	NA	NA	0.558853356	0.190526082	2.933211823	0.003354749	2383.670298	NA	NA	NA	NA	NA	1.507813411	0.043808118	0.359700438	0.322405358	1.115677603	0.264560161	2326.083993	NA	NA	NA	NA	NA	NA	NA	NA	NA	NA	NA
CTCFL_.SC.98982._K562_INS	NA	NA	NA	0.114190151	0.04677876	2.441068329	0.014643884	31579.07287	NA	NA	NA	NA	NA	0.339887176	5.28E-73	-0.066930883	0.119250164	-0.561264492	0.574617244	2326.960383	NA	NA	NA	NA	NA	NA	NA	NA	NA	NA	NA
D_SEGWAY_K562_CRE_CRE	NA	NA	NA	-0.468735289	0.049224712	-9.522357153	1.69E-21	34242.53763	NA	NA	NA	NA	NA	0.759016157	0.000258606	0.053690193	0.133591929	0.401896985	0.687759842	2327.115684	NA	NA	NA	NA	NA	NA	NA	NA	NA	NA	NA
D_SEGWAY_K562_INS_INS	NA	NA	NA	-1.531864078	0.100151574	-15.29545679	8.20E-53	4420.891991	NA	NA	NA	NA	NA	0.454707566	1.35E-29	0.224573028	0.146552724	1.532370207	0.125431105	2324.884534	NA	NA	NA	NA	NA	NA	NA	NA	NA	NA	NA
DGF_HepG2_CRE	NA	NA	NA	0.494793842	0.054405234	9.09460009	9.49E-20	20079.83952	NA	NA	NA	NA	NA	1.397027251	4.05E-07	0.080633126	0.119447921	0.67504838	0.499645028	2326.82314	NA	NA	NA	NA	NA	NA	NA	NA	NA	NA	NA
DGF_K562_CRE	NA	NA	NA	0.339145044	0.064506563	5.257527744	1.46E-07	15869.71115	NA	NA	NA	NA	NA	1.199837617	0.023209537	-0.050450188	0.140931803	-0.357975892	0.720361355	2327.14739	NA	NA	NA	NA	NA	NA	NA	NA	NA	NA	NA
DGF.1_HepG2_CRE	NA	NA	NA	0.415834831	0.070118705	5.9304408	3.02E-09	13166.17903	NA	NA	NA	NA	NA	1.366205268	0.000144688	0.047228404	0.144613838	0.326582879	0.743983394	2327.170161	NA	NA	NA	NA	NA	NA	NA	NA	NA	NA	NA
DGF.1_K562_CRE	NA	NA	NA	0.3878162	0.056679442	6.842272716	7.79E-12	19747.03489	NA	NA	NA	NA	NA	1.104012383	0.167669295	0.025247105	0.125955708	0.200444315	0.841133105	2327.236189	NA	NA	NA	NA	NA	NA	NA	NA	NA	NA	NA
DGF.2_K562_CRE	NA	NA	NA	0.430896501	0.05748449	7.495874071	6.59E-14	18793.12612	NA	NA	NA	NA	NA	1.145588574	0.060545911	-0.051969565	0.126168253	-0.411906826	0.680407717	2327.105768	NA	NA	NA	NA	NA	NA	NA	NA	NA	NA	NA
DHS_clusters_MIXED_CRE	NA	NA	NA	0.187540317	0.042863329	4.375309198	1.21E-05	35919.70949	NA	NA	NA	NA	NA	1.014695684	0.81485632	-0.09371523	0.107767829	-0.869603026	0.384517384	2326.519703	NA	NA	NA	NA	NA	NA	NA	NA	NA	NA	NA
DHS_K562_CRE	NA	NA	NA	0.649535273	0.067698697	9.594501779	8.43E-22	13086.85366	NA	NA	NA	NA	NA	1.308243495	0.000435601	-0.016462384	0.140057007	-0.117540593	0.906431679	2327.262431	NA	NA	NA	NA	NA	NA	NA	NA	NA	NA	NA
DHS_OCS_HepG2_CRE	NA	NA	NA	0.47398977	0.070385013	6.734242804	1.65E-11	12656.66211	NA	NA	NA	NA	NA	1.319258697	0.000541198	-0.022588611	0.145616713	-0.15512375	0.876723759	2327.252148	NA	NA	NA	NA	NA	NA	NA	NA	NA	NA	NA
DHS_UW_GM12878_CRE	NA	NA	NA	0.420191897	0.071538141	5.873676525	4.26E-09	12844.40488	NA	NA	NA	NA	NA	1.55363167	2.31E-07	0.087668611	0.146200869	0.599644937	0.548742892	2326.920028	NA	NA	NA	NA	NA	NA	NA	NA	NA	NA	NA
DHS_UW_HepG2_CRE	NA	NA	NA	0.372424178	0.082547657	4.511626261	6.43E-06	9818.78115	NA	NA	NA	NA	NA	1.519852878	1.13E-05	-0.021706175	0.167969758	-0.129226685	0.897178282	2327.259529	NA	NA	NA	NA	NA	NA	NA	NA	NA	NA	NA
DHS_UW_HS_GM12878_CRE	NA	NA	NA	0.405402079	0.04789238	8.464855545	2.56E-17	26744.49975	NA	NA	NA	NA	NA	1.425936132	1.08E-08	0.032510925	0.112738085	0.288375711	0.773059159	2327.193246	NA	NA	NA	NA	NA	NA	NA	NA	NA	NA	NA
DHS_UW_HS_HepG2_CRE	NA	NA	NA	0.452417863	0.055368526	8.171029588	3.06E-16	19661.95544	NA	NA	NA	NA	NA	1.426511144	1.78E-07	0.051371107	0.122078786	0.420802896	0.673899017	2327.099911	NA	NA	NA	NA	NA	NA	NA	NA	NA	NA	NA
DHS.1_K562_CRE	NA	NA	NA	0.638025998	0.067034431	9.517884921	1.77E-21	13426.03211	NA	NA	NA	NA	NA	1.345073601	0.000102764	-0.036714655	0.138382849	-0.265312179	0.790768983	2327.205606	NA	NA	NA	NA	NA	NA	NA	NA	NA	NA	NA
DHS.10_K562_CRE	NA	NA	NA	0.375653627	0.066905275	5.614708656	1.97E-08	14475.94231	NA	NA	NA	NA	NA	1.286447058	0.002043157	0.017913832	0.14161449	0.126497172	0.899338388	2327.2603	NA	NA	NA	NA	NA	NA	NA	NA	NA	NA	NA
DHS.11_K562_CRE	NA	NA	NA	0.371054619	0.070332955	5.275686464	1.32E-07	13412.33188	NA	NA	NA	NA	NA	1.245228181	0.011249486	-0.023957595	0.149950364	-0.15977017	0.873062123	2327.250673	NA	NA	NA	NA	NA	NA	NA	NA	NA	NA	NA
DHS.12_K562_CRE	NA	NA	NA	0.428797544	0.068763031	6.235873244	4.49E-10	13561.39394	NA	NA	NA	NA	NA	1.270025721	0.004265983	0.000605809	0.14464413	0.004188275	0.99665825	2327.276253	NA	NA	NA	NA	NA	NA	NA	NA	NA	NA	NA
DHS.2_K562_CRE	NA	NA	NA	0.537530736	0.069913914	7.688465752	1.49E-14	12773.65584	NA	NA	NA	NA	NA	1.295640174	0.001323629	-0.183085392	0.148631193	-1.231810015	0.218020061	2325.726246	NA	NA	NA	NA	NA	NA	NA	NA	NA	NA	NA
DHS.3_K562_CRE	NA	NA	NA	0.405723133	0.068986214	5.881220433	4.07E-09	13650.18595	NA	NA	NA	NA	NA	1.265972409	0.00642108	-0.01387699	0.145636674	-0.095284996	0.92408846	2327.267177	NA	NA	NA	NA	NA	NA	NA	NA	NA	NA	NA
DHS.4_K562_CRE	NA	NA	NA	0.353465229	0.068871202	5.132264569	2.86E-07	13868.66223	NA	NA	NA	NA	NA	1.189917534	0.042038226	-0.070004688	0.147910675	-0.473290298	0.636006083	2327.050449	NA	NA	NA	NA	NA	NA	NA	NA	NA	NA	NA
DHS.5_K562_CRE	NA	NA	NA	0.454716741	0.067324693	6.754085631	1.44E-11	14072.6426	NA	NA	NA	NA	NA	1.404607041	3.69E-05	0.029311926	0.140683202	0.208354127	0.834952471	2327.232996	NA	NA	NA	NA	NA	NA	NA	NA	NA	NA	NA
DHS.6_K562_CRE	NA	NA	NA	0.367364415	0.070095008	5.240949755	1.60E-07	13299.39993	NA	NA	NA	NA	NA	1.392275264	8.93E-05	0.000181116	0.147096454	0.001231276	0.999017585	2327.276269	NA	NA	NA	NA	NA	NA	NA	NA	NA	NA	NA
DHS.7_K562_CRE	NA	NA	NA	0.350979814	0.066587768	5.27093528	1.36E-07	14865.88517	NA	NA	NA	NA	NA	1.228491351	0.010826383	0.137770121	0.140673872	0.979358283	0.327402982	2326.330955	NA	NA	NA	NA	NA	NA	NA	NA	NA	NA	NA
DHS.8_K562_CRE	NA	NA	NA	0.28836054	0.068109889	4.233754374	2.30E-05	14537.68355	NA	NA	NA	NA	NA	1.274499232	0.003746166	-0.032758762	0.147781593	-0.221670111	0.824570699	2327.226947	NA	NA	NA	NA	NA	NA	NA	NA	NA	NA	NA
DHS.9_K562_CRE	NA	NA	NA	0.349403773	0.066759674	5.233754938	1.66E-07	14654.87117	NA	NA	NA	NA	NA	1.242025783	0.007795861	0.063123558	0.142091943	0.44424446	0.656865851	2327.080227	NA	NA	NA	NA	NA	NA	NA	NA	NA	NA	NA
E.GM_SEGWAY_K562_CRE_CRE	NA	NA	NA	0.420290407	0.093598847	4.490337439	7.11E-06	7655.904986	NA	NA	NA	NA	NA	1.571638836	7.83E-05	-0.175607754	0.186065432	-0.943795696	0.345274061	2326.366573	NA	NA	NA	NA	NA	NA	NA	NA	NA	NA	NA
E.GM_SEGWAY_K562_INS_INS	NA	NA	NA	0.306016831	0.049459807	6.187182097	6.12E-10	27552.62554	NA	NA	NA	NA	NA	0.774481507	6.72E-05	0.460467135	0.122217966	3.767589572	0.000164831	2312.465674	NA	NA	NA	NA	NA	NA	NA	NA	NA	NA	NA
E2F4_GM12878_CRE	NA	NA	NA	0.146232801	0.240798125	0.607283801	0.543662587	1375.580279	NA	NA	NA	NA	NA	2.715241722	6.33E-05	0.10424013	0.398578826	0.261529524	0.793684185	2327.208413	NA	NA	NA	NA	NA	NA	NA	NA	NA	NA	NA
E2F4_K562_CRE	NA	NA	NA	0.48432214	0.216832918	2.233619065	0.025508148	1651.293988	NA	NA	NA	NA	NA	3.129373354	6.70E-07	0.105466969	0.33964398	0.31052212	0.756163941	2327.180802	NA	NA	NA	NA	NA	NA	NA	NA	NA	NA	NA
E2F6_K562_CRE	NA	NA	NA	0.56788366	0.115050076	4.935969456	7.98E-07	5040.619045	NA	NA	NA	NA	NA	1.666185285	7.00E-05	0.067710912	0.201624245	0.335827234	0.737001152	2327.164352	NA	NA	NA	NA	NA	NA	NA	NA	NA	NA	NA
E2F6.1_K562_CRE	NA	NA	NA	0.56788366	0.115050076	4.935969456	7.98E-07	5040.619045	NA	NA	NA	NA	NA	1.666185285	7.00E-05	0.067710912	0.201624245	0.335827234	0.737001152	2327.164352	NA	NA	NA	NA	NA	NA	NA	NA	NA	NA	NA
E2F6.2_K562_CRE	NA	NA	NA	0.447827685	0.157401286	2.845133595	0.00443928	2799.552093	NA	NA	NA	NA	NA	2.098649336	1.00E-05	0.103235589	0.251020595	0.411263423	0.680879387	2327.108882	NA	NA	NA	NA	NA	NA	NA	NA	NA	NA	NA
EBF1_.SC.137065._GM12878_CRE	NA	NA	NA	0.388657826	0.10312256	3.768892345	0.000163974	7112.425366	NA	NA	NA	NA	NA	1.369394852	0.008100692	-0.059541661	0.209190485	-0.284628918	0.775928454	2327.194586	NA	NA	NA	NA	NA	NA	NA	NA	NA	NA	NA
EBF1_.SC.137065..1_GM12878_CRE	NA	NA	NA	0.170970942	0.080947481	2.112121846	0.034676	11456.68564	NA	NA	NA	NA	NA	1.264614714	0.016634852	-0.166311281	0.18060711	-0.920845699	0.357130992	2326.409431	NA	NA	NA	NA	NA	NA	NA	NA	NA	NA	NA
eGFP.FOS_K562_CRE	NA	NA	NA	0.148976315	0.136268862	1.093252801	0.27428282	5143.326308	NA	NA	NA	NA	NA	0.957310714	0.87528803	0.131699521	0.290185973	0.453845236	0.649940223	2327.074259	NA	NA	NA	NA	NA	NA	NA	NA	NA	NA	NA
eGFP.GATA2_K562_CRE	NA	NA	NA	0.258549312	0.091297171	2.831953157	0.004626463	9052.750818	NA	NA	NA	NA	NA	1.324762482	0.009938564	0.016647705	0.186537035	0.089246113	0.928886319	2327.268323	NA	NA	NA	NA	NA	NA	NA	NA	NA	NA	NA
eGFP.HDAC8_K562_CRE	NA	NA	NA	0.634109733	0.155008299	4.0908115	4.30E-05	3151.654133	NA	NA	NA	NA	NA	1.421276966	0.046718835	0.069329445	0.26760848	0.259070436	0.795580895	2327.209708	NA	NA	NA	NA	NA	NA	NA	NA	NA	NA	NA
eGFP.JunB_K562_CRE	NA	NA	NA	0.236058734	0.10191713	2.316183105	0.020548273	7294.027747	NA	NA	NA	NA	NA	1.292123517	0.033531904	-0.014569628	0.207365493	-0.07026062	0.943986226	2327.271325	NA	NA	NA	NA	NA	NA	NA	NA	NA	NA	NA
eGFP.JunD_K562_CRE	NA	NA	NA	0.341380854	0.07331636	4.656271182	3.22E-06	12696.80093	NA	NA	NA	NA	NA	1.159860911	0.101444057	-0.033751364	0.154619178	-0.21828705	0.827205463	2327.228431	NA	NA	NA	NA	NA	NA	NA	NA	NA	NA	NA
eGFP.NR4A1_K562_CRE	NA	NA	NA	0.521552265	0.218205909	2.390183959	0.016839936	1936.115854	NA	NA	NA	NA	NA	0.911665748	0.890405524	-0.069500912	0.439535123	-0.158123681	0.87435934	2327.250999	NA	NA	NA	NA	NA	NA	NA	NA	NA	NA	NA
Egr.1_GM12878_CRE	NA	NA	NA	0.437977497	0.17451675	2.509658798	0.012084787	2482.594007	NA	NA	NA	NA	NA	1.85332484	0.001530433	0.268214387	0.285591079	0.939155339	0.347650995	2326.418882	NA	NA	NA	NA	NA	NA	NA	NA	NA	NA	NA
Egr.1_K562_CRE	NA	NA	NA	0.458298939	0.113751971	4.028931849	5.60E-05	5439.264046	NA	NA	NA	NA	NA	1.30128477	0.046997781	-0.331526192	0.226597794	-1.463060104	0.143450933	2325.037032	NA	NA	NA	NA	NA	NA	NA	NA	NA	NA	NA
ELAVL1_GM12878_CRE	NA	NA	NA	0.257101568	0.19565677	1.31404381	0.188831462	2582.703138	NA	NA	NA	NA	NA	1.550120815	0.102820174	-0.56512937	0.478141573	-1.181928957	0.237233891	2325.719989	NA	NA	NA	NA	NA	NA	NA	NA	NA	NA	NA
ELAVL1_K562_CRE	NA	NA	NA	0.759843838	0.211045707	3.600375711	0.000317758	2244.720314	NA	NA	NA	NA	NA	2.199583735	0.00581371	-0.104259714	0.455016701	-0.229133818	0.81876491	2327.222864	NA	NA	NA	NA	NA	NA	NA	NA	NA	NA	NA
ELF1_.SC.631._GM12878_CRE	NA	NA	NA	0.686758588	0.104549395	6.568747592	5.07E-11	5803.850127	NA	NA	NA	NA	NA	1.604334249	3.45E-05	-0.131056044	0.192407605	-0.681137546	0.495784462	2326.805084	NA	NA	NA	NA	NA	NA	NA	NA	NA	NA	NA
ELF1_.SC.631._HepG2_CRE	NA	NA	NA	0.232797461	0.140716211	1.654375564	0.098051228	3619.572822	NA	NA	NA	NA	NA	1.980537526	4.67E-06	-0.012734275	0.247982099	-0.051351591	0.959045358	2327.27363	NA	NA	NA	NA	NA	NA	NA	NA	NA	NA	NA
ELF1_.SC.631._K562_CRE	NA	NA	NA	0.516224756	0.105674599	4.885041064	1.03E-06	5931.891536	NA	NA	NA	NA	NA	1.610835538	3.46E-05	-0.240295524	0.202955971	-1.183978586	0.23642154	2325.832614	NA	NA	NA	NA	NA	NA	NA	NA	NA	NA	NA
ELK1_.1277.1._GM12878_CRE	NA	NA	NA	0.24200984	0.130169112	1.859195607	0.062999417	4320.217514	NA	NA	NA	NA	NA	1.734339389	0.000120652	0.036416061	0.241217014	0.150968043	0.880000925	2327.253575	NA	NA	NA	NA	NA	NA	NA	NA	NA	NA	NA
ERRA_HepG2_CRE	NA	NA	NA	-14.67729365	2004.261621	-0.007323043	0.994157109	67.132731	NA	NA	NA	NA	NA	NA	NA	NA	NA	NA	NA	NA	NA	NA	NA	NA	NA	NA	NA	NA	NA	NA	NA
ETS1_GM12878_CRE	NA	NA	NA	0.151077619	0.21058905	0.717404912	0.473124289	1810.345725	NA	NA	NA	NA	NA	1.676041672	0.030826429	-0.351813	0.377245051	-0.932584798	0.351034385	2326.368035	NA	NA	NA	NA	NA	NA	NA	NA	NA	NA	NA
ETS1_K562_CRE	NA	NA	NA	0.441406624	0.161059099	2.740650033	0.006131778	2707.454847	NA	NA	NA	NA	NA	2.080174795	2.89E-05	-0.391808051	0.282617807	-1.386353021	0.165639134	2325.267955	NA	NA	NA	NA	NA	NA	NA	NA	NA	NA	NA
ETS1.1_GM12878_CRE	NA	NA	NA	0.5467902	0.251990709	2.169882387	0.030015757	1317.252532	NA	NA	NA	NA	NA	2.156250578	0.011695867	-0.557419741	0.452488856	-1.231897171	0.217987498	2325.635608	NA	NA	NA	NA	NA	NA	NA	NA	NA	NA	NA
EZH2_.39875._GM12878_CRE	NA	NA	NA	-0.137230299	0.044211576	-3.10394494	0.001909589	35105.62101	NA	NA	NA	NA	NA	0.929120755	0.228515115	0.002280411	0.109307355	0.020862378	0.983355438	2327.275836	NA	NA	NA	NA	NA	NA	NA	NA	NA	NA	NA
EZH2_.39875._HepG2_CRE	NA	NA	NA	0.017029034	0.045691036	0.372699671	0.709371981	32770.82626	NA	NA	NA	NA	NA	0.647234505	1.64E-12	-0.177513418	0.116002232	-1.530258637	0.125952722	2324.903462	NA	NA	NA	NA	NA	NA	NA	NA	NA	NA	NA
EZH2_.39875._K562_CRE	NA	NA	NA	0.081409319	0.044613009	1.82478881	0.068032905	33342.39836	NA	NA	NA	NA	NA	0.821702359	0.001062535	0.001171961	0.108865568	0.010765214	0.991410768	2327.276155	NA	NA	NA	NA	NA	NA	NA	NA	NA	NA	NA
F0_SEGWAY_K562_CRE_CRE	NA	NA	NA	-0.505573778	0.044594353	-11.3371704	8.59E-30	36564.68729	NA	NA	NA	NA	NA	0.958559539	0.524375465	-0.065373261	0.119631271	-0.546456296	0.584752321	2326.976063	NA	NA	NA	NA	NA	NA	NA	NA	NA	NA	NA
F0_SEGWAY_K562_INS_INS	NA	NA	NA	-1.788714058	0.101327067	-17.65287507	9.67E-70	4742.702958	NA	NA	NA	NA	NA	0.46551468	1.63E-27	0.141287479	0.145711495	0.969638525	0.332226703	2326.325259	NA	NA	NA	NA	NA	NA	NA	NA	NA	NA	NA
F1_SEGWAY_K562_CRE_CRE	NA	NA	NA	-0.806577927	0.046604978	-17.30669042	4.19E-67	35877.99131	NA	NA	NA	NA	NA	0.70773679	1.16E-06	-0.213524818	0.136489031	-1.564410098	0.117721291	2324.765309	NA	NA	NA	NA	NA	NA	NA	NA	NA	NA	NA
F1_SEGWAY_K562_INS_INS	NA	NA	NA	-1.704946064	0.091088345	-18.71749961	3.56E-78	5125.253949	NA	NA	NA	NA	NA	0.431958617	4.90E-36	0.091917561	0.136998074	0.670940532	0.502258414	2326.823349	NA	NA	NA	NA	NA	NA	NA	NA	NA	NA	NA
FAIRE_GM12878_CRE	NA	NA	NA	0.202564955	0.084866131	2.386876284	0.016992208	10757.74306	NA	NA	NA	NA	NA	1.405090151	0.000864817	-0.053840602	0.179686725	-0.299635946	0.764454862	2327.185874	NA	NA	NA	NA	NA	NA	NA	NA	NA	NA	NA
FAIRE_HepG2_CRE	NA	NA	NA	0.238541438	0.086371581	2.761804704	0.005748285	9881.321933	NA	NA	NA	NA	NA	1.339081089	0.004849108	-0.034666869	0.183120558	-0.189311726	0.849848505	2327.24027	NA	NA	NA	NA	NA	NA	NA	NA	NA	NA	NA
FAIRE_K562_CRE	NA	NA	NA	0.016716844	0.088386248	0.189133997	0.849987796	11571.46533	NA	NA	NA	NA	NA	1.124178111	0.292334942	0.084612444	0.203936523	0.414895981	0.678218052	2327.106226	NA	NA	NA	NA	NA	NA	NA	NA	NA	NA	NA
FAIRE.1_K562_CRE	NA	NA	NA	0.373140088	0.080322719	4.645511155	3.39E-06	12034.12925	NA	NA	NA	NA	NA	1.272309656	0.024718406	0.103455431	0.173128829	0.597563279	0.550131372	2326.924115	NA	NA	NA	NA	NA	NA	NA	NA	NA	NA	NA
FAIRE.2_K562_CRE	NA	NA	NA	0.440762923	0.070038174	6.293181288	3.11E-10	13688.51572	NA	NA	NA	NA	NA	1.449170076	1.09E-05	0.114307123	0.146877711	0.778246899	0.436423474	2326.678264	NA	NA	NA	NA	NA	NA	NA	NA	NA	NA	NA
FOSL1_.SC.183._K562_CRE	NA	NA	NA	0.370141088	0.235435756	1.572153245	0.115915016	2047.468636	NA	NA	NA	NA	NA	0.84630689	0.689392268	-0.80924424	0.641960022	-1.260583546	0.20745893	2325.374247	NA	NA	NA	NA	NA	NA	NA	NA	NA	NA	NA
FOSL2_HepG2_CRE	NA	NA	NA	0.454125842	0.116620606	3.894044614	9.86E-05	5710.627799	NA	NA	NA	NA	NA	1.363543147	0.025185526	-0.163356776	0.245971138	-0.664129853	0.506607205	2326.823606	NA	NA	NA	NA	NA	NA	NA	NA	NA	NA	NA
FOXA1_.SC.101058._HepG2_CRE	NA	NA	NA	0.066211861	0.104899156	0.631195363	0.527912794	7738.300602	NA	NA	NA	NA	NA	1.360119616	0.012682765	-0.097737371	0.23003942	-0.424872271	0.67092979	2327.09304	NA	NA	NA	NA	NA	NA	NA	NA	NA	NA	NA
FOXA1_.SC.6553._HepG2_CRE	NA	NA	NA	-0.070509883	0.104041905	-0.677706575	0.497957757	8318.745511	NA	NA	NA	NA	NA	1.34810449	0.01862251	0.138234049	0.221909867	0.622928807	0.533331307	2326.895841	NA	NA	NA	NA	NA	NA	NA	NA	NA	NA	NA
FOXA2_.SC.6554._HepG2_CRE	NA	NA	NA	0.026452628	0.100804234	0.262415839	0.793000863	8643.044761	NA	NA	NA	NA	NA	1.452922745	0.001578117	-0.036206271	0.220779541	-0.163992871	0.869736756	2327.249233	NA	NA	NA	NA	NA	NA	NA	NA	NA	NA	NA
FOXM1_.SC.502._GM12878_CRE	NA	NA	NA	0.334071545	0.105211296	3.175244092	0.001497105	6629.933961	NA	NA	NA	NA	NA	1.514396519	0.000651498	0.226631983	0.195256077	1.160691061	0.245767558	2325.964774	NA	NA	NA	NA	NA	NA	NA	NA	NA	NA	NA
GABP_GM12878_CRE	NA	NA	NA	0.196294984	0.260487562	0.753567589	0.451108912	1217.143732	NA	NA	NA	NA	NA	3.276413053	2.90E-06	-0.111073134	0.429471347	-0.258627578	0.795922603	2327.208749	NA	NA	NA	NA	NA	NA	NA	NA	NA	NA	NA
GABP_HepG2_CRE	NA	NA	NA	0.208061156	0.224485067	0.926837399	0.354010964	1620.319796	NA	NA	NA	NA	NA	2.305823313	0.000696638	-0.228496722	0.401119992	-0.569646805	0.568917276	2326.944583	NA	NA	NA	NA	NA	NA	NA	NA	NA	NA	NA
GABP_K562_CRE	NA	NA	NA	0.344910532	0.141280372	2.441319537	0.0146337	3633.856641	NA	NA	NA	NA	NA	1.673055067	0.001056746	-0.41479358	0.266785425	-1.554783512	0.119997637	2324.728016	NA	NA	NA	NA	NA	NA	NA	NA	NA	NA	NA
GATA.1_K562_CRE	NA	NA	NA	1.001501637	0.567330687	1.765287265	0.077515499	416.9167118	NA	NA	NA	NA	NA	0.788567347	1	0.190971455	1.127520207	0.169372977	0.865503277	2327.248639	NA	NA	NA	NA	NA	NA	NA	NA	NA	NA	NA
GATA.2_K562_CRE	NA	NA	NA	0.570843753	0.285992085	1.99601242	0.045932571	1414.357133	NA	NA	NA	NA	NA	1.176381857	0.594982016	0.488917105	0.544655897	0.897662373	0.369365575	2326.52665	NA	NA	NA	NA	NA	NA	NA	NA	NA	NA	NA
GATA2_.SC.267._K562_CRE	NA	NA	NA	0.48983591	0.173536768	2.822663558	0.004762652	3234.956595	NA	NA	NA	NA	NA	1.021319989	0.910760777	0.163140656	0.361142209	0.451735223	0.651459741	2327.078422	NA	NA	NA	NA	NA	NA	NA	NA	NA	NA	NA
GCN5_GM12878_CRE	NA	NA	NA	0.236326494	0.419497315	0.563356392	0.573192226	578.7579853	NA	NA	NA	NA	NA	1.728615856	0.226994372	0.141775683	0.708844441	0.200009585	0.841473085	2327.236837	NA	NA	NA	NA	NA	NA	NA	NA	NA	NA	NA
GE0_SEGWAY_K562_CRE_CRE	NA	NA	NA	0.225645698	0.046562339	4.846098852	1.26E-06	30650.55972	NA	NA	NA	NA	NA	1.639259181	2.03E-14	0.164332859	0.110391579	1.488635825	0.136583292	2325.077815	NA	NA	NA	NA	NA	NA	NA	NA	NA	NA	NA
GE0_SEGWAY_K562_INS_INS	NA	NA	NA	-0.798251863	0.088115728	-9.059130358	1.31E-19	5753.042745	NA	NA	NA	NA	NA	0.603272227	1.15E-11	0.447142299	0.160787821	2.780946326	0.00542007	2319.187213	NA	NA	NA	NA	NA	NA	NA	NA	NA	NA	NA
GE1_SEGWAY_K562_CRE_CRE	NA	NA	NA	0.667477649	0.05722243	11.66461561	1.93E-31	18436.84313	NA	NA	NA	NA	NA	2.117035883	1.11E-24	0.25600234	0.117841399	2.172431262	0.029823149	2322.647694	NA	NA	NA	NA	NA	NA	NA	NA	NA	NA	NA
GE1_SEGWAY_K562_INS_INS	NA	NA	NA	0.406635701	0.050800456	8.004567998	1.20E-15	25923.95457	NA	NA	NA	NA	NA	0.687320824	3.60E-09	0.520760419	0.127151122	4.095602245	4.21E-05	2309.736499	NA	NA	NA	NA	NA	NA	NA	NA	NA	NA	NA
GE2_SEGWAY_K562_CRE_CRE	NA	NA	NA	1.096423598	0.090366742	12.13304329	7.06E-34	7661.566874	NA	NA	NA	NA	NA	2.172479863	1.61E-14	0.296991941	0.159077759	1.866960801	0.061907062	2323.907433	NA	NA	NA	NA	NA	NA	NA	NA	NA	NA	NA
GE2_SEGWAY_K562_INS_INS	NA	NA	NA	0.436606495	0.046088515	9.473216789	2.71E-21	33618.36693	NA	NA	NA	NA	NA	0.649651023	2.57E-13	0.447575369	0.112771428	3.968872067	7.22E-05	2311.325697	NA	NA	NA	NA	NA	NA	NA	NA	NA	NA	NA
GM0_SEGWAY_K562_CRE_CRE	NA	NA	NA	0.369877235	0.066498032	5.562228291	2.66E-08	15782.27396	NA	NA	NA	NA	NA	1.065576787	0.457743548	0.124608078	0.146387277	0.85122205	0.394646016	2326.562683	NA	NA	NA	NA	NA	NA	NA	NA	NA	NA	NA
GM0_SEGWAY_K562_INS_INS	NA	NA	NA	0.307714485	0.053237611	5.780020559	7.47E-09	23109.99518	NA	NA	NA	NA	NA	0.612279814	1.10E-13	0.254488598	0.129080888	1.971543606	0.04866173	2323.307308	NA	NA	NA	NA	NA	NA	NA	NA	NA	NA	NA
GM1_SEGWAY_K562_CRE_CRE	NA	NA	NA	0.593208301	0.072363808	8.197582734	2.45E-16	12325.02784	NA	NA	NA	NA	NA	1.175077467	0.056782821	-0.104303568	0.155691492	-0.669937494	0.502897637	2326.821143	NA	NA	NA	NA	NA	NA	NA	NA	NA	NA	NA
GM1_SEGWAY_K562_INS_INS	NA	NA	NA	0.405416035	0.051517149	7.869535509	3.56E-15	25632.50668	NA	NA	NA	NA	NA	0.629779645	1.16E-12	0.236841451	0.122193851	1.938243608	0.052593509	2323.447692	NA	NA	NA	NA	NA	NA	NA	NA	NA	NA	NA
GRp20_HepG2_CRE	NA	NA	NA	-17.00665308	2755.013553	-0.006172983	0.995074703	26.98693404	NA	NA	NA	NA	NA	NA	NA	NA	NA	NA	NA	NA	NA	NA	NA	NA	NA	NA	NA	NA	NA	NA	NA
GS_SEGWAY_K562_CRE_CRE	NA	NA	NA	0.510906155	0.096335989	5.30337791	1.14E-07	6848.574241	NA	NA	NA	NA	NA	1.80519945	3.52E-08	0.09998815	0.175784996	0.568809354	0.569485526	2326.956169	NA	NA	NA	NA	NA	NA	NA	NA	NA	NA	NA
GS_SEGWAY_K562_INS_INS	NA	NA	NA	0.380985346	0.049581637	7.684000925	1.54E-14	28428.31413	NA	NA	NA	NA	NA	0.992273401	0.919656179	0.589119391	0.129186192	4.560234973	5.11E-06	2305.060133	NA	NA	NA	NA	NA	NA	NA	NA	NA	NA	NA
GTF2B_K562_CRE	NA	NA	NA	0.270935098	0.19076901	1.420225943	0.155541913	2113.365084	NA	NA	NA	NA	NA	2.385062264	1.83E-05	0.160321322	0.312240566	0.513454495	0.607633434	2327.016692	NA	NA	NA	NA	NA	NA	NA	NA	NA	NA	NA
GTF2F1_.AB28179._K562_CRE	NA	NA	NA	0.330385232	0.144575788	2.285204439	0.022300843	3427.938614	NA	NA	NA	NA	NA	1.63247564	0.00210099	-0.229674248	0.262317008	-0.87555988	0.381269344	2326.487343	NA	NA	NA	NA	NA	NA	NA	NA	NA	NA	NA
H2A.Z_GM12878_CRE	NA	NA	NA	0.095593732	0.05894849	1.621648534	0.104878624	19777.22331	NA	NA	NA	NA	NA	1.231384624	0.005778516	-0.14611209	0.138278167	-1.056653365	0.290669816	2326.142254	NA	NA	NA	NA	NA	NA	NA	NA	NA	NA	NA
H2A.Z_HepG2_CRE	NA	NA	NA	-0.409074095	0.048275116	-8.473808623	2.37E-17	32846.21536	NA	NA	NA	NA	NA	0.86815231	0.043833249	-0.065436366	0.124800738	-0.524326758	0.600051289	2326.999622	NA	NA	NA	NA	NA	NA	NA	NA	NA	NA	NA
H2A.Z_K562_CRE	NA	NA	NA	0.178730952	0.053789445	3.322788581	0.000891224	22418.2052	NA	NA	NA	NA	NA	1.215317365	0.004574945	-0.019363055	0.124402072	-0.155648977	0.876309717	2327.252003	NA	NA	NA	NA	NA	NA	NA	NA	NA	NA	NA
H3K27ac_GM12878_CRE	NA	NA	NA	0.295347126	0.068025606	4.341705192	1.41E-05	13961.27783	NA	NA	NA	NA	NA	1.661889996	5.81E-10	0.112075348	0.139504794	0.803379909	0.421755184	2326.63792	NA	NA	NA	NA	NA	NA	NA	NA	NA	NA	NA
H3K27ac_HepG2_CRE	NA	NA	NA	0.249301183	0.072360919	3.445246226	0.000570539	12512.14956	NA	NA	NA	NA	NA	1.940959085	2.74E-14	0.244919518	0.14495938	1.689573437	0.091109591	2324.486272	NA	NA	NA	NA	NA	NA	NA	NA	NA	NA	NA
H3K27ac_K562_CRE	NA	NA	NA	0.389443562	0.067413715	5.776918836	7.61E-09	13545.68396	NA	NA	NA	NA	NA	1.702928859	7.89E-11	0.056045575	0.137001055	0.409088636	0.682474616	2327.109821	NA	NA	NA	NA	NA	NA	NA	NA	NA	NA	NA
H3K27me3_BROAD_GM12878_CRE	NA	NA	NA	-0.140319793	0.046706029	-3.004318628	0.002661764	33274.89606	NA	NA	NA	NA	NA	0.500035933	1.02E-26	-0.391284308	0.128968078	-3.03396247	0.002413645	2317.653257	NA	NA	NA	NA	NA	NA	NA	NA	NA	NA	NA
H3K27me3_BROAD_HepG2_CRE	NA	NA	NA	-0.081162195	0.045448614	-1.785801315	0.074131434	33299.81912	NA	NA	NA	NA	NA	0.714324946	2.96E-08	-0.157097689	0.115265189	-1.362923963	0.172906476	2325.397643	NA	NA	NA	NA	NA	NA	NA	NA	NA	NA	NA
H3K27me3_GM12878_CRE	NA	NA	NA	-0.265578393	0.044239805	-6.003154759	1.94E-09	36044.17672	NA	NA	NA	NA	NA	0.56706498	1.24E-20	-0.25923515	0.116818708	-2.219123573	0.026478319	2322.249414	NA	NA	NA	NA	NA	NA	NA	NA	NA	NA	NA
H3K27me3_K562_CRE	NA	NA	NA	-0.05667082	0.049161568	-1.152746395	0.249014493	29912.48821	NA	NA	NA	NA	NA	0.645333137	2.27E-11	-0.121714008	0.126772826	-0.960095411	0.337007198	2326.342843	NA	NA	NA	NA	NA	NA	NA	NA	NA	NA	NA
H3K27me3_UW_GM12878_CRE	NA	NA	NA	0.230847984	0.15186285	1.520108332	0.128483751	4448.361639	NA	NA	NA	NA	NA	0.797203957	0.278276741	-0.888674987	0.423023321	-2.100770676	0.035661102	2321.94566	NA	NA	NA	NA	NA	NA	NA	NA	NA	NA	NA
H3K27me3_UW_HepG2_CRE	NA	NA	NA	-0.256341818	0.229119901	-1.11881079	0.263220868	2591.823758	NA	NA	NA	NA	NA	0.675472234	0.130666654	0.179091884	0.539133979	0.332184375	0.739750041	2327.168793	NA	NA	NA	NA	NA	NA	NA	NA	NA	NA	NA
H3K27me3_UW_HS_GM12878_CRE	NA	NA	NA	-0.064717257	0.049665026	-1.303075057	0.192549138	30100.13381	NA	NA	NA	NA	NA	0.508786964	1.84E-23	-0.488079502	0.13985843	-3.489811091	0.000483362	2314.26791	NA	NA	NA	NA	NA	NA	NA	NA	NA	NA	NA
H3K27me3_UW_HS_HepG2_CRE	NA	NA	NA	0.075105125	0.051806465	1.449724957	0.147135233	27031.93718	NA	NA	NA	NA	NA	0.566016093	9.43E-17	-0.47572163	0.141106141	-3.371374391	0.000747941	2315.155324	NA	NA	NA	NA	NA	NA	NA	NA	NA	NA	NA
H3K27me3.1_K562_CRE	NA	NA	NA	0.70044257	0.610166485	1.147953202	0.250987884	344.4977469	NA	NA	NA	NA	NA	0.788738462	1	-13.23118076	379.2385251	-0.03488881	0.972168404	2324.854225	NA	NA	NA	NA	NA	NA	NA	NA	NA	NA	NA
H3K27me3B_K562_CRE	NA	NA	NA	0.220808566	0.071957732	3.068587078	0.002150736	15383.13553	NA	NA	NA	NA	NA	0.581416808	1.32E-09	-0.30073493	0.187108468	-1.607275892	0.10799386	2324.560024	NA	NA	NA	NA	NA	NA	NA	NA	NA	NA	NA
H3K27me3B.1_K562_CRE	NA	NA	NA	0.220808566	0.071957732	3.068587078	0.002150736	15383.13553	NA	NA	NA	NA	NA	0.581416808	1.32E-09	-0.30073493	0.187108468	-1.607275892	0.10799386	2324.560024	NA	NA	NA	NA	NA	NA	NA	NA	NA	NA	NA
H3K36me3_BROAD_GM12878_CRE	NA	NA	NA	0.688362583	0.046696463	14.74121454	3.50E-49	26106.4755	NA	NA	NA	NA	NA	2.540870828	8.07E-53	0.385052015	0.106422738	3.618136719	0.000296732	2314.191405	NA	NA	NA	NA	NA	NA	NA	NA	NA	NA	NA
H3K36me3_BROAD_HepG2_CRE	NA	NA	NA	0.641690906	0.047136276	13.61352582	3.33E-42	25750.23634	NA	NA	NA	NA	NA	2.668442293	7.00E-57	0.325509465	0.106410987	3.05898361	0.002220893	2317.941893	NA	NA	NA	NA	NA	NA	NA	NA	NA	NA	NA
H3K36me3_GM12878_CRE	NA	NA	NA	0.6908055	0.046661252	14.80469291	1.37E-49	27260.26923	NA	NA	NA	NA	NA	1.733499601	1.57E-19	0.199519386	0.106569845	1.87219364	0.061179819	2323.78756	NA	NA	NA	NA	NA	NA	NA	NA	NA	NA	NA
H3K36me3_HepG2_CRE	NA	NA	NA	0.663887553	0.04727005	14.04457044	8.32E-45	26352.62754	NA	NA	NA	NA	NA	2.164998012	5.21E-36	0.355493011	0.106321926	3.343553156	0.000827128	2316.155132	NA	NA	NA	NA	NA	NA	NA	NA	NA	NA	NA
H3K36me3_K562_CRE	NA	NA	NA	0.653282913	0.047651163	13.70969513	8.88E-43	24858.38727	NA	NA	NA	NA	NA	2.573391906	2.76E-52	0.342563691	0.107110443	3.198228684	0.001382746	2317.091906	NA	NA	NA	NA	NA	NA	NA	NA	NA	NA	NA
H3K36me3_UW_GM12878_CRE	NA	NA	NA	0.939388265	0.08187683	11.47318806	1.80E-30	9382.494544	NA	NA	NA	NA	NA	2.649046149	9.56E-25	0.385461294	0.148025141	2.604025849	0.009213581	2320.771977	NA	NA	NA	NA	NA	NA	NA	NA	NA	NA	NA
H3K36me3_UW_HepG2_CRE	NA	NA	NA	0.873341399	0.089987575	9.705133158	2.87E-22	7986.944298	NA	NA	NA	NA	NA	2.625713127	2.25E-20	0.400688471	0.156494413	2.560401132	0.010455141	2321.000372	NA	NA	NA	NA	NA	NA	NA	NA	NA	NA	NA
H3K36me3.1_K562_CRE	NA	NA	NA	1.017033886	0.103516841	9.824815676	8.80E-23	6050.820534	NA	NA	NA	NA	NA	2.515619977	4.92E-15	0.535183439	0.170099173	3.146302424	0.001653489	2317.92105	NA	NA	NA	NA	NA	NA	NA	NA	NA	NA	NA
H3K4me1_GM12878_CRE	NA	NA	NA	0.334470334	0.053542558	6.246812721	4.19E-10	21848.95881	NA	NA	NA	NA	NA	1.353522936	7.62E-06	0.048073704	0.119746494	0.401462308	0.688079783	2327.115694	NA	NA	NA	NA	NA	NA	NA	NA	NA	NA	NA
H3K4me1_HepG2_CRE	NA	NA	NA	0.319433721	0.048808534	6.544628451	5.96E-11	25630.36826	NA	NA	NA	NA	NA	1.336243329	3.27E-06	-0.081103197	0.114486541	-0.708408132	0.478691844	2326.772074	NA	NA	NA	NA	NA	NA	NA	NA	NA	NA	NA
H3K4me1_K562_CRE	NA	NA	NA	0.446953181	0.051473102	8.683237805	3.85E-18	22406.95576	NA	NA	NA	NA	NA	1.385594558	7.55E-07	0.033957118	0.11495851	0.295385855	0.767699138	2327.189211	NA	NA	NA	NA	NA	NA	NA	NA	NA	NA	NA
H3K4me1.1_GM12878_CRE	NA	NA	NA	0.381667077	0.050734907	7.52277082	5.36E-14	23753.15835	NA	NA	NA	NA	NA	1.346099959	4.75E-06	0.045293821	0.115921537	0.390728259	0.695998108	2327.124035	NA	NA	NA	NA	NA	NA	NA	NA	NA	NA	NA
H3K4me1.1_K562_CRE	NA	NA	NA	0.661354312	0.069643785	9.496243101	2.18E-21	12094.25687	NA	NA	NA	NA	NA	1.45527616	2.25E-06	0.179178446	0.136789367	1.309885773	0.190234481	2325.588747	NA	NA	NA	NA	NA	NA	NA	NA	NA	NA	NA
H3K4me1.2_K562_CRE	NA	NA	NA	0.661354312	0.069643785	9.496243101	2.18E-21	12094.25687	NA	NA	NA	NA	NA	1.45527616	2.25E-06	0.179178446	0.136789367	1.309885773	0.190234481	2325.588747	NA	NA	NA	NA	NA	NA	NA	NA	NA	NA	NA
H3K4me2_GM12878_CRE	NA	NA	NA	0.33756971	0.060499578	5.579703542	2.41E-08	16683.52911	NA	NA	NA	NA	NA	1.606531487	1.22E-10	0.025103627	0.130521707	0.192332969	0.847481395	2327.239357	NA	NA	NA	NA	NA	NA	NA	NA	NA	NA	NA
H3K4me2_HepG2_CRE	NA	NA	NA	0.326897723	0.061160368	5.344927312	9.05E-08	16231.84586	NA	NA	NA	NA	NA	1.52780845	6.59E-09	-0.009776191	0.133060601	-0.073471715	0.941430751	2327.270868	NA	NA	NA	NA	NA	NA	NA	NA	NA	NA	NA
H3K4me2_K562_CRE	NA	NA	NA	0.429534309	0.066963058	6.414496615	1.41E-10	13622.85228	NA	NA	NA	NA	NA	1.423207587	1.63E-05	-0.042215433	0.142678141	-0.295878768	0.767322666	2327.188352	NA	NA	NA	NA	NA	NA	NA	NA	NA	NA	NA
H3K4me3_BROAD_GM12878_CRE	NA	NA	NA	0.242942171	0.06590554	3.686217732	0.000227612	14664.6105	NA	NA	NA	NA	NA	1.580527942	1.20E-08	-0.015363016	0.141997408	-0.108192226	0.913843211	2327.264548	NA	NA	NA	NA	NA	NA	NA	NA	NA	NA	NA
H3K4me3_BROAD_HepG2_CRE	NA	NA	NA	0.384717672	0.073479736	5.235697505	1.64E-07	11124.33539	NA	NA	NA	NA	NA	1.765363688	8.97E-12	-0.072091689	0.150905823	-0.47772636	0.63284498	2327.046474	NA	NA	NA	NA	NA	NA	NA	NA	NA	NA	NA
H3K4me3_GM12878_CRE	NA	NA	NA	0.502178515	0.07495148	6.70004803	2.08E-11	10712.76126	NA	NA	NA	NA	NA	1.868807002	3.53E-13	0.151692268	0.146619368	1.034599112	0.300856169	2326.220774	NA	NA	NA	NA	NA	NA	NA	NA	NA	NA	NA
H3K4me3_HepG2_CRE	NA	NA	NA	0.461844705	0.075939839	6.081718233	1.19E-09	10404.41586	NA	NA	NA	NA	NA	1.891743804	2.48E-14	0.182311277	0.147664467	1.234632011	0.21696749	2325.777573	NA	NA	NA	NA	NA	NA	NA	NA	NA	NA	NA
H3K4me3_K562_CRE	NA	NA	NA	0.346324999	0.069292369	4.998025091	5.79E-07	12969.21976	NA	NA	NA	NA	NA	1.669329015	1.27E-09	0.125466675	0.140945329	0.890179732	0.373369386	2326.493006	NA	NA	NA	NA	NA	NA	NA	NA	NA	NA	NA
H3K4me3_UW_GM12878_CRE	NA	NA	NA	0.494385739	0.096262212	5.135823565	2.81E-07	6863.491793	NA	NA	NA	NA	NA	1.727324176	9.88E-07	-0.019906393	0.179838639	-0.110690299	0.911861939	2327.263991	NA	NA	NA	NA	NA	NA	NA	NA	NA	NA	NA
H3K4me3_UW_HepG2_CRE	NA	NA	NA	0.448563894	0.102696733	4.367849689	1.25E-05	6055.09303	NA	NA	NA	NA	NA	1.867182089	1.63E-08	-0.015741265	0.190453846	-0.082651338	0.934128779	2327.269428	NA	NA	NA	NA	NA	NA	NA	NA	NA	NA	NA
H3K4me3.1_GM12878_CRE	NA	NA	NA	0.284670999	0.058925617	4.831022831	1.36E-06	17921.81315	NA	NA	NA	NA	NA	1.588877468	2.43E-10	0.007846522	0.130061235	0.060329446	0.95189325	2327.272634	NA	NA	NA	NA	NA	NA	NA	NA	NA	NA	NA
H3K4me3.1_K562_CRE	NA	NA	NA	0.414768063	0.101417087	4.089725663	4.32E-05	6270.038297	NA	NA	NA	NA	NA	1.837217382	7.34E-08	0.011290111	0.188970375	0.059745402	0.95235841	2327.272705	NA	NA	NA	NA	NA	NA	NA	NA	NA	NA	NA
H3K4me3.2_K562_CRE	NA	NA	NA	0.488916479	0.10582767	4.619930472	3.84E-06	5736.645753	NA	NA	NA	NA	NA	1.785638541	9.12E-07	-0.046274808	0.19200478	-0.241008622	0.809548434	2327.217895	NA	NA	NA	NA	NA	NA	NA	NA	NA	NA	NA
H3K4me3.3_K562_CRE	NA	NA	NA	0.447551489	0.096881266	4.619587552	3.85E-06	6850.079736	NA	NA	NA	NA	NA	1.781008657	1.46E-07	0.051913774	0.178992428	0.290033354	0.771790721	2327.192613	NA	NA	NA	NA	NA	NA	NA	NA	NA	NA	NA
H3K4me3.4_K562_CRE	NA	NA	NA	0.422718569	0.104934745	4.028394702	5.62E-05	5855.709369	NA	NA	NA	NA	NA	1.822771394	2.53E-07	0.019634028	0.192083353	0.102216188	0.918585079	2327.265844	NA	NA	NA	NA	NA	NA	NA	NA	NA	NA	NA
H3K4me3.5_K562_CRE	NA	NA	NA	0.412416762	0.101424652	4.066237892	4.78E-05	6268.437181	NA	NA	NA	NA	NA	1.69905244	4.25E-06	-0.159567917	0.193146386	-0.826150156	0.408718919	2326.581734	NA	NA	NA	NA	NA	NA	NA	NA	NA	NA	NA
H3K4me3.6_K562_CRE	NA	NA	NA	0.452143603	0.112321285	4.025448974	5.69E-05	5049.906115	NA	NA	NA	NA	NA	1.826436463	1.48E-06	-0.241111785	0.206549789	-1.167330093	0.243077091	2325.876551	NA	NA	NA	NA	NA	NA	NA	NA	NA	NA	NA
H3K4me3B_K562_CRE	NA	NA	NA	0.526886074	0.122750135	4.292346192	1.77E-05	4149.984051	NA	NA	NA	NA	NA	2.428145906	7.16E-12	-0.083712224	0.20795555	-0.402548642	0.687280298	2327.112887	NA	NA	NA	NA	NA	NA	NA	NA	NA	NA	NA
H3K4me3B.1_K562_CRE	NA	NA	NA	0.526886074	0.122750135	4.292346192	1.77E-05	4149.984051	NA	NA	NA	NA	NA	2.428145906	7.16E-12	-0.083712224	0.20795555	-0.402548642	0.687280298	2327.112887	NA	NA	NA	NA	NA	NA	NA	NA	NA	NA	NA
H3K79me2_GM12878_CRE	NA	NA	NA	0.364420927	0.057945717	6.289005444	3.20E-10	18040.61795	NA	NA	NA	NA	NA	2.129730403	1.11E-25	0.11323473	0.122862449	0.921638225	0.356717313	2326.433931	NA	NA	NA	NA	NA	NA	NA	NA	NA	NA	NA
H3K79me2_HepG2_CRE	NA	NA	NA	0.295213538	0.056582088	5.21743802	1.81E-07	19437.24813	NA	NA	NA	NA	NA	1.983238743	5.86E-21	0.163671055	0.121329542	1.348979415	0.177343578	2325.478687	NA	NA	NA	NA	NA	NA	NA	NA	NA	NA	NA
H3K79me2_K562_CRE	NA	NA	NA	0.360815466	0.059696512	6.044163313	1.50E-09	17087.73792	NA	NA	NA	NA	NA	2.194997253	5.15E-25	0.227122375	0.123661714	1.836642625	0.06626267	2323.960468	NA	NA	NA	NA	NA	NA	NA	NA	NA	NA	NA
H3K9ac_GM12878_CRE	NA	NA	NA	0.379889425	0.073279028	5.184149355	2.17E-07	11695.2605	NA	NA	NA	NA	NA	1.637957009	1.22E-08	0.029517914	0.14729706	0.200397172	0.841169971	2327.236233	NA	NA	NA	NA	NA	NA	NA	NA	NA	NA	NA
H3K9ac_HepG2_CRE	NA	NA	NA	0.211943459	0.067588187	3.135806258	0.001713824	13902.0758	NA	NA	NA	NA	NA	1.620150491	3.26E-09	0.087641228	0.140884009	0.622080735	0.533888782	2326.892326	NA	NA	NA	NA	NA	NA	NA	NA	NA	NA	NA
H3K9ac_K562_CRE	NA	NA	NA	0.383612602	0.064174009	5.977694215	2.26E-09	14840.31872	NA	NA	NA	NA	NA	1.786297225	1.17E-13	0.145275154	0.132371445	1.097481063	0.272431155	2326.087065	NA	NA	NA	NA	NA	NA	NA	NA	NA	NA	NA
H3K9acB_K562_CRE	NA	NA	NA	0.529499179	0.097551195	5.427910757	5.70E-08	6419.740681	NA	NA	NA	NA	NA	1.937608971	1.84E-10	0.087780068	0.173856158	0.504900543	0.613628693	2327.023598	NA	NA	NA	NA	NA	NA	NA	NA	NA	NA	NA
H3K9acB.1_K562_CRE	NA	NA	NA	0.529499179	0.097551195	5.427910757	5.70E-08	6419.740681	NA	NA	NA	NA	NA	1.937608971	1.84E-10	0.087780068	0.173856158	0.504900543	0.613628693	2327.023598	NA	NA	NA	NA	NA	NA	NA	NA	NA	NA	NA
H3K9me1_K562_CRE	NA	NA	NA	0.302776387	0.044997155	6.728789538	1.71E-11	31088.35077	NA	NA	NA	NA	NA	1.120653147	0.059045777	-0.054334622	0.107292756	-0.506414641	0.612565599	2327.019357	NA	NA	NA	NA	NA	NA	NA	NA	NA	NA	NA
H3K9me1_SEGWAY_K562_CRE_CRE	NA	NA	NA	0.129832125	0.048237012	2.691545767	0.007112174	29935.02869	NA	NA	NA	NA	NA	1.060580161	0.374381732	0.13819468	0.116350124	1.187748455	0.234932528	2325.880044	NA	NA	NA	NA	NA	NA	NA	NA	NA	NA	NA
H3K9me1_SEGWAY_K562_INS_INS	NA	NA	NA	-1.804600202	0.130215651	-13.85855067	1.13E-43	3435.116386	NA	NA	NA	NA	NA	0.600128805	6.25E-11	0.487560844	0.173339142	2.812756759	0.004911879	2318.94804	NA	NA	NA	NA	NA	NA	NA	NA	NA	NA	NA
H3K9me3_GM12878_CRE	NA	NA	NA	-0.103568361	0.055145852	-1.878080721	0.060370123	26553.54897	NA	NA	NA	NA	NA	0.764377728	0.000913614	-0.159902318	0.15022055	-1.064450358	0.287124731	2326.117546	NA	NA	NA	NA	NA	NA	NA	NA	NA	NA	NA
H3K9me3_HepG2_CRE	NA	NA	NA	-0.664324945	0.073457193	-9.043701779	1.51E-19	24837.4479	NA	NA	NA	NA	NA	0.615735371	0.000150509	-0.202789146	0.249826098	-0.811721226	0.416951612	2326.591007	NA	NA	NA	NA	NA	NA	NA	NA	NA	NA	NA
H3K9me3_K562_CRE	NA	NA	NA	-0.156334081	0.048787417	-3.204393471	0.001353474	32356.43198	NA	NA	NA	NA	NA	1.019873913	0.782205297	0.039556131	0.124017639	0.31895568	0.749760121	2327.174919	NA	NA	NA	NA	NA	NA	NA	NA	NA	NA	NA
H4K20me1_GM12878_CRE	NA	NA	NA	0.317846764	0.044333737	7.16941056	7.53E-13	32626.65929	NA	NA	NA	NA	NA	0.967200531	0.591724691	-0.026913253	0.10721933	-0.251011203	0.801805448	2327.213217	NA	NA	NA	NA	NA	NA	NA	NA	NA	NA	NA
H4K20me1_HepG2_CRE	NA	NA	NA	0.146858129	0.048318266	3.039391517	0.002370566	28704.18276	NA	NA	NA	NA	NA	1.180449767	0.009651351	0.132526846	0.112823635	1.174637267	0.240139867	2325.907412	NA	NA	NA	NA	NA	NA	NA	NA	NA	NA	NA
H4K20me1_K562_CRE	NA	NA	NA	0.370206482	0.044505356	8.318245559	8.93E-17	31901.57484	NA	NA	NA	NA	NA	1.211761133	0.001156475	0.178602497	0.106060546	1.683967358	0.092187977	2324.446406	NA	NA	NA	NA	NA	NA	NA	NA	NA	NA	NA
HDAC1_.SC.6298._K562_CRE	NA	NA	NA	0.246329216	0.048845778	5.04299915	4.58E-07	26719.4488	NA	NA	NA	NA	NA	1.176508598	0.010350056	0.022989824	0.114670253	0.200486378	0.841100211	2327.236133	NA	NA	NA	NA	NA	NA	NA	NA	NA	NA	NA
HDAC2_.A300.705A._K562_CRE	NA	NA	NA	0.426181053	0.048253899	8.832054205	1.03E-18	26184.39164	NA	NA	NA	NA	NA	1.199953071	0.003659423	-0.087919157	0.113199565	-0.776673977	0.437351144	2326.669752	NA	NA	NA	NA	NA	NA	NA	NA	NA	NA	NA
HDAC2_.SC.6296._HepG2_CRE	NA	NA	NA	0.252526079	0.117817289	2.14337031	0.032083375	5331.974098	NA	NA	NA	NA	NA	1.60202192	0.000354767	0.197551213	0.215835671	0.915285281	0.360041884	2326.458045	NA	NA	NA	NA	NA	NA	NA	NA	NA	NA	NA
HDAC2_.SC.6296._K562_CRE	NA	NA	NA	0.671735017	0.150711785	4.457083546	8.31E-06	3294.385067	NA	NA	NA	NA	NA	1.515719639	0.011116098	-0.177656274	0.269530107	-0.659133319	0.509810162	2326.831029	NA	NA	NA	NA	NA	NA	NA	NA	NA	NA	NA
HDAC6_.A301.341A._K562_CRE	NA	NA	NA	0.235608664	0.046581305	5.058009102	4.24E-07	29846.13727	NA	NA	NA	NA	NA	1.061602053	0.333593645	-0.025769523	0.110965385	-0.232230287	0.816359155	2327.222268	NA	NA	NA	NA	NA	NA	NA	NA	NA	NA	NA
HEY1_HepG2_CRE	NA	NA	NA	0.420738836	0.111451069	3.775099151	0.000159944	5273.599853	NA	NA	NA	NA	NA	2.474509539	2.36E-15	0.159513618	0.195361522	0.816504786	0.414211487	2326.620896	NA	NA	NA	NA	NA	NA	NA	NA	NA	NA	NA
HEY1_K562_CRE	NA	NA	NA	0.669586032	0.119273951	5.613849695	1.98E-08	4535.032861	NA	NA	NA	NA	NA	2.221732753	3.08E-10	0.093305717	0.204298905	0.456711781	0.647878222	2327.069843	NA	NA	NA	NA	NA	NA	NA	NA	NA	NA	NA
HMGN3_K562_CRE	NA	NA	NA	0.471509265	0.107493167	4.386411503	1.15E-05	5712.749214	NA	NA	NA	NA	NA	1.553576064	0.000236387	-0.314691038	0.205414727	-1.531978949	0.12552763	2324.833628	NA	NA	NA	NA	NA	NA	NA	NA	NA	NA	NA
HNF4A_.SC.8987._HepG2_CRE	NA	NA	NA	0.147318545	0.134086854	1.09868	0.271907669	4889.124365	NA	NA	NA	NA	NA	1.3111528	0.075969797	0.110492537	0.267886718	0.412459932	0.680002343	2327.108848	NA	NA	NA	NA	NA	NA	NA	NA	NA	NA	NA
HNF4A_HepG2_CRE	NA	NA	NA	0.303305105	0.236509648	1.282421701	0.199694756	1683.447479	NA	NA	NA	NA	NA	1.251807476	0.373489879	0.808320002	0.396177876	2.04029566	0.041320887	2323.468791	NA	NA	NA	NA	NA	NA	NA	NA	NA	NA	NA
HNF4G_.SC.6558._HepG2_CRE	NA	NA	NA	0.23105176	0.147626486	1.565110472	0.117557008	3928.299667	NA	NA	NA	NA	NA	1.515719639	0.011116098	0.305932353	0.278729019	1.097597782	0.272380162	2326.118091	NA	NA	NA	NA	NA	NA	NA	NA	NA	NA	NA
HSF1_HepG2_CRE	NA	NA	NA	0.057332335	1.087968329	0.052696695	0.957973573	132.7608672	NA	NA	NA	NA	NA	0	1	-12.50944565	357.7529968	-0.034966711	0.972106285	2326.034015	NA	NA	NA	NA	NA	NA	NA	NA	NA	NA	NA
IKZF1_.IkN._.UCLA._GM12878_CRE	NA	NA	NA	0.312678366	0.14782914	2.115133494	0.034418571	4595.719917	NA	NA	NA	NA	NA	0.766557697	0.229752192	-0.080263294	0.326526597	-0.245809362	0.80582981	2327.21498	NA	NA	NA	NA	NA	NA	NA	NA	NA	NA	NA
Ini1_K562_CRE	NA	NA	NA	-0.152882788	1.242930378	-0.123001892	0.9021056	184.4403101	NA	NA	NA	NA	NA	0	1	-10.85882068	324.7437019	-0.033438126	0.973325207	2326.943025	NA	NA	NA	NA	NA	NA	NA	NA	NA	NA	NA
IRF1_K562_CRE	NA	NA	NA	0.553673226	0.402818149	1.374499205	0.169286757	710.6352152	NA	NA	NA	NA	NA	1.337392718	0.432709005	0.069295928	0.660172042	0.104966469	0.916402416	2327.26533	NA	NA	NA	NA	NA	NA	NA	NA	NA	NA	NA
IRF1.1_K562_CRE	NA	NA	NA	0.108752983	0.118175823	0.920264227	0.357434698	5652.971601	NA	NA	NA	NA	NA	1.972986994	4.33E-07	0.225992089	0.221620686	1.01972471	0.307859039	2326.261957	NA	NA	NA	NA	NA	NA	NA	NA	NA	NA	NA
IRF1.2_K562_CRE	NA	NA	NA	0.203913036	0.109630198	1.860007918	0.062884406	6108.160791	NA	NA	NA	NA	NA	1.887072481	1.51E-06	-0.131993275	0.220194681	-0.599438982	0.548880188	2326.911205	NA	NA	NA	NA	NA	NA	NA	NA	NA	NA	NA
IRF1.3_K562_CRE	NA	NA	NA	0.538936121	0.168499627	3.198441039	0.001381728	2505.524154	NA	NA	NA	NA	NA	2.054623637	6.27E-05	-0.238374153	0.287205174	-0.829978618	0.406550873	2326.567733	NA	NA	NA	NA	NA	NA	NA	NA	NA	NA	NA
IRF3_GM12878_CRE	NA	NA	NA	0.103676307	0.211665849	0.489811216	0.624267493	2383.613536	NA	NA	NA	NA	NA	0.796438699	0.589256814	-0.597051578	0.541047003	-1.103511479	0.269805109	2325.920346	NA	NA	NA	NA	NA	NA	NA	NA	NA	NA	NA
IRF3_HepG2_CRE	NA	NA	NA	-0.506227227	0.819287175	-0.617887405	0.536649562	184.5782885	NA	NA	NA	NA	NA	0	0.634099227	-12.53921771	301.7758872	-0.041551424	0.966856298	2325.426645	NA	NA	NA	NA	NA	NA	NA	NA	NA	NA	NA
IRF4_.SC.6059._GM12878_CRE	NA	NA	NA	0.201100319	0.152135786	1.321847567	0.186218915	3989.1989	NA	NA	NA	NA	NA	1.329906954	0.101076339	0.023994315	0.306069077	0.078395097	0.937513774	2327.270144	NA	NA	NA	NA	NA	NA	NA	NA	NA	NA	NA
JunD_GM12878_CRE	NA	NA	NA	0.204756119	0.951261743	0.215246877	0.829574845	232.198466	NA	NA	NA	NA	NA	0	0.620976157	-11.43720496	374.5105837	-0.03053907	0.975637134	2326.819922	NA	NA	NA	NA	NA	NA	NA	NA	NA	NA	NA
JunD_HepG2_CRE	NA	NA	NA	0.048132357	0.089072058	0.540375493	0.588938105	10873.53696	NA	NA	NA	NA	NA	1.293019948	0.024479052	0.17523962	0.195980128	0.894170354	0.371230752	2326.495102	NA	NA	NA	NA	NA	NA	NA	NA	NA	NA	NA
JunD_K562_CRE	NA	NA	NA	0.282283129	0.07712861	3.659901656	0.000252312	11618.77675	NA	NA	NA	NA	NA	1.27140101	0.010314328	-0.137634215	0.166187345	-0.828187101	0.407564548	2326.578593	NA	NA	NA	NA	NA	NA	NA	NA	NA	NA	NA
JunD.1_HepG2_CRE	NA	NA	NA	0.033603298	0.153616757	0.218747609	0.826846661	3725.573274	NA	NA	NA	NA	NA	1.254151657	0.203582044	-0.574394153	0.352232681	-1.630723623	0.10294865	2324.335904	NA	NA	NA	NA	NA	NA	NA	NA	NA	NA	NA
KAP1_K562_CRE	NA	NA	NA	-0.148350214	0.177316839	-0.836639175	0.402795419	3698.540345	NA	NA	NA	NA	NA	1.392780385	0.154575906	-0.19117356	0.401545356	-0.476094561	0.634007011	2327.043502	NA	NA	NA	NA	NA	NA	NA	NA	NA	NA	NA
L0_SEGWAY_K562_CRE_CRE	NA	NA	NA	-0.343299826	0.046771197	-7.339983754	2.14E-13	34940.78904	NA	NA	NA	NA	NA	0.724172059	1.97E-06	-0.150086958	0.125293765	-1.1978805	0.230963542	2325.819391	NA	NA	NA	NA	NA	NA	NA	NA	NA	NA	NA
L0_SEGWAY_K562_INS_INS	NA	NA	NA	-1.6900523	0.113702391	-14.8638237	5.66E-50	3976.282576	NA	NA	NA	NA	NA	0.515204281	1.90E-19	0.226112808	0.154948184	1.45928014	0.144488019	2325.102099	NA	NA	NA	NA	NA	NA	NA	NA	NA	NA	NA
L1_SEGWAY_K562_CRE_CRE	NA	NA	NA	-0.519017599	0.044803184	-11.58439089	4.94E-31	36492.85831	NA	NA	NA	NA	NA	0.728634716	5.87E-07	-0.133724602	0.122633504	-1.090441011	0.275518925	2326.07294	NA	NA	NA	NA	NA	NA	NA	NA	NA	NA	NA
L1_SEGWAY_K562_INS_INS	NA	NA	NA	-1.662002601	0.095759531	-17.35600186	1.78E-67	5046.165626	NA	NA	NA	NA	NA	0.447564578	1.14E-30	0.104086638	0.141185815	0.737231554	0.460981548	2326.728382	NA	NA	NA	NA	NA	NA	NA	NA	NA	NA	NA
LSD1_K562_CRE	NA	NA	NA	0.256741492	0.055308484	4.641991126	3.45E-06	21254.50615	NA	NA	NA	NA	NA	1.318191987	0.000103343	0.075850719	0.123913602	0.612125846	0.540454499	2326.904109	NA	NA	NA	NA	NA	NA	NA	NA	NA	NA	NA
MafF_.M8194._HepG2_CRE	NA	NA	NA	-0.057740786	0.090253828	-0.639759968	0.522328662	11299.07724	NA	NA	NA	NA	NA	0.986710273	0.951710951	-0.241021068	0.221679639	-1.087249461	0.276926577	2326.048857	NA	NA	NA	NA	NA	NA	NA	NA	NA	NA	NA
MafF_.M8194._K562_CRE	NA	NA	NA	0.256777088	0.102048499	2.516226013	0.011861909	8076.689185	NA	NA	NA	NA	NA	1.112751355	0.416417305	-0.199103972	0.229786931	-0.866472131	0.386231303	2326.501125	NA	NA	NA	NA	NA	NA	NA	NA	NA	NA	NA
MafK_.ab50322._HepG2_CRE	NA	NA	NA	-0.049751142	0.073249154	-0.679204314	0.497008414	16025.01393	NA	NA	NA	NA	NA	1.26106103	0.016643448	-0.112776863	0.179811825	-0.627193806	0.530532203	2326.876561	NA	NA	NA	NA	NA	NA	NA	NA	NA	NA	NA
MafK_.ab50322._K562_CRE	NA	NA	NA	0.290903694	0.087921823	3.308663135	0.000937426	9472.946554	NA	NA	NA	NA	NA	1.285650508	0.017035636	-0.119699971	0.184091873	-0.650218663	0.515550988	2326.846673	NA	NA	NA	NA	NA	NA	NA	NA	NA	NA	NA
MafK_.SC.477._HepG2_CRE	NA	NA	NA	-0.09882138	0.081283118	-1.215767591	0.224073468	13379.55867	NA	NA	NA	NA	NA	1.084316242	0.443642449	-0.311749687	0.202423718	-1.540084784	0.123539688	2324.786287	NA	NA	NA	NA	NA	NA	NA	NA	NA	NA	NA
Max_GM12878_CRE	NA	NA	NA	-0.459454752	0.987044045	-0.465485562	0.641583774	123.3528231	NA	NA	NA	NA	NA	7.380896728	0.004936207	0.790624043	1.323375709	0.597429768	0.550220484	2326.907916	NA	NA	NA	NA	NA	NA	NA	NA	NA	NA	NA
Max_HepG2_CRE	NA	NA	NA	0.256129648	0.111413647	2.298907318	0.021510203	5680.689197	NA	NA	NA	NA	NA	1.841670353	3.86E-07	0.222047995	0.203282616	1.092311772	0.274696088	2326.111282	NA	NA	NA	NA	NA	NA	NA	NA	NA	NA	NA
Max_K562_CRE	NA	NA	NA	0.543073069	0.084205159	6.449403767	1.12E-10	8992.121987	NA	NA	NA	NA	NA	1.402497806	0.000291134	0.016928446	0.163166247	0.10374968	0.917368	2327.265527	NA	NA	NA	NA	NA	NA	NA	NA	NA	NA	NA
Max.1_GM12878_CRE	NA	NA	NA	0.412099575	0.105564158	3.903783101	9.47E-05	6211.355412	NA	NA	NA	NA	NA	1.611511501	5.22E-05	0.018884544	0.201071382	0.093919601	0.925173023	2327.267469	NA	NA	NA	NA	NA	NA	NA	NA	NA	NA	NA
Max.1_K562_CRE	NA	NA	NA	0.454737296	0.101467346	4.481612189	7.41E-06	6626.559399	NA	NA	NA	NA	NA	1.36236922	0.008600173	0.010955313	0.193124583	0.056726664	0.954762933	2327.273057	NA	NA	NA	NA	NA	NA	NA	NA	NA	NA	NA
Max.2_K562_CRE	NA	NA	NA	0.281126921	0.405850261	0.692686313	0.48850643	529.5791367	NA	NA	NA	NA	NA	2.822479337	0.005472424	0.46635843	0.592755221	0.786763934	0.43142007	2326.680407	NA	NA	NA	NA	NA	NA	NA	NA	NA	NA	NA
MAZ_.ab85725._GM12878_CRE	NA	NA	NA	0.391527006	0.100604301	3.891752163	9.95E-05	6864.899524	NA	NA	NA	NA	NA	1.607457052	3.40E-05	0.085599435	0.194300456	0.440551898	0.659537433	2327.084171	NA	NA	NA	NA	NA	NA	NA	NA	NA	NA	NA
MAZ_.ab85725._HepG2_CRE	NA	NA	NA	0.228549447	0.10001804	2.285082228	0.022308007	7228.194835	NA	NA	NA	NA	NA	1.682751921	4.65E-06	0.094397587	0.198698003	0.475080701	0.634729454	2327.053044	NA	NA	NA	NA	NA	NA	NA	NA	NA	NA	NA
MAZ_.ab85725._K562_CRE	NA	NA	NA	0.447628585	0.082869355	5.401617857	6.60E-08	9589.244573	NA	NA	NA	NA	NA	1.388876755	0.000595156	0.021299471	0.16512127	0.128992897	0.897363269	2327.259672	NA	NA	NA	NA	NA	NA	NA	NA	NA	NA	NA
MBD4_.SC.271530._HepG2_CRE	NA	NA	NA	0.292256612	0.135600639	2.155274595	0.031140353	4180.461296	NA	NA	NA	NA	NA	2.021175111	2.16E-06	0.327696774	0.237743302	1.378363856	0.168090977	2325.444894	NA	NA	NA	NA	NA	NA	NA	NA	NA	NA	NA
MEF2A_GM12878_CRE	NA	NA	NA	0.063470062	0.171300354	0.370519151	0.71099571	3649.461104	NA	NA	NA	NA	NA	0.940347147	0.910037389	-0.087024223	0.359208346	-0.242266705	0.808573511	2327.216809	NA	NA	NA	NA	NA	NA	NA	NA	NA	NA	NA
MEF2A_K562_CRE	NA	NA	NA	0.065501631	0.333121192	0.196630034	0.844117066	1133.441389	NA	NA	NA	NA	NA	1.062267023	0.811533643	-1.067550245	0.844382044	-1.264297663	0.206123208	2325.360396	NA	NA	NA	NA	NA	NA	NA	NA	NA	NA	NA
MEF2C_.SC.13268._GM12878_CRE	NA	NA	NA	0.303285118	0.248206936	1.22190428	0.221743827	1928.406718	NA	NA	NA	NA	NA	0.937303267	1	0.062850527	0.510448281	0.123128099	0.902005661	2327.26129	NA	NA	NA	NA	NA	NA	NA	NA	NA	NA	NA
mRRBS_GM12878_CRE	NA	NA	NA	0.624415263	0.064188336	9.727861773	2.29E-22	15040.06258	NA	NA	NA	NA	NA	1.213484046	0.010466912	-0.111395082	0.139022779	-0.801272158	0.422974106	2326.62627	NA	NA	NA	NA	NA	NA	NA	NA	NA	NA	NA
mRRBS_GM12878.XiMat_CRE	NA	NA	NA	0.516746159	0.068364586	7.558681955	4.07E-14	13616.52347	NA	NA	NA	NA	NA	1.280892665	0.002057065	0.030577124	0.144171733	0.212088208	0.832038219	2327.231437	NA	NA	NA	NA	NA	NA	NA	NA	NA	NA	NA
mRRBS_HepG2_CRE	NA	NA	NA	0.505617621	0.070017651	7.221288002	5.15E-13	13107.28519	NA	NA	NA	NA	NA	1.2479156	0.00686078	0.086710703	0.145269931	0.596893677	0.550578369	2326.923312	NA	NA	NA	NA	NA	NA	NA	NA	NA	NA	NA
mRRBS.1_GM12878_CRE	NA	NA	NA	0.624415263	0.064188336	9.727861773	2.29E-22	15040.06258	NA	NA	NA	NA	NA	1.213484046	0.010466912	-0.111395082	0.139022779	-0.801272158	0.422974106	2326.62627	NA	NA	NA	NA	NA	NA	NA	NA	NA	NA	NA
mRRBS.1_GM12878.XiMat_CRE	NA	NA	NA	0.516746159	0.068364586	7.558681955	4.07E-14	13616.52347	NA	NA	NA	NA	NA	1.280892665	0.002057065	0.030577124	0.144171733	0.212088208	0.832038219	2327.231437	NA	NA	NA	NA	NA	NA	NA	NA	NA	NA	NA
mRRBS.1_HepG2_CRE	NA	NA	NA	0.525979994	0.071188996	7.388501421	1.48E-13	12649.73357	NA	NA	NA	NA	NA	1.279394987	0.002975579	0.070427503	0.146516661	0.480679143	0.630744557	2327.046975	NA	NA	NA	NA	NA	NA	NA	NA	NA	NA	NA
mRRBS.2_HepG2_CRE	NA	NA	NA	0.525979994	0.071188996	7.388501421	1.48E-13	12649.73357	NA	NA	NA	NA	NA	1.279394987	0.002975579	0.070427503	0.146516661	0.480679143	0.630744557	2327.046975	NA	NA	NA	NA	NA	NA	NA	NA	NA	NA	NA
mRRBS.3_HepG2_CRE	NA	NA	NA	0.505617621	0.070017651	7.221288002	5.15E-13	13107.28519	NA	NA	NA	NA	NA	1.2479156	0.00686078	0.086710703	0.145269931	0.596893677	0.550578369	2326.923312	NA	NA	NA	NA	NA	NA	NA	NA	NA	NA	NA
MTA3_.SC.81325._GM12878_CRE	NA	NA	NA	0.426698544	0.090440958	4.717979057	2.38E-06	8073.071745	NA	NA	NA	NA	NA	1.500335811	7.42E-05	0.028942316	0.172591328	0.167692757	0.866824995	2327.248244	NA	NA	NA	NA	NA	NA	NA	NA	NA	NA	NA
Mxi1_.AF4185._GM12878_CRE	NA	NA	NA	0.295640876	0.097466447	3.03325797	0.002419287	7420.028341	NA	NA	NA	NA	NA	1.464831235	0.000913967	-0.059810554	0.190965508	-0.313200822	0.754128094	2327.177469	NA	NA	NA	NA	NA	NA	NA	NA	NA	NA	NA
Mxi1_.AF4185._K562_CRE	NA	NA	NA	0.41225352	0.124555865	3.309788109	0.000933666	4432.40532	NA	NA	NA	NA	NA	1.91708905	2.17E-06	-0.028695824	0.221276816	-0.129682919	0.896817297	2327.259399	NA	NA	NA	NA	NA	NA	NA	NA	NA	NA	NA
MYBL2_.SC.81192._HepG2_CRE	NA	NA	NA	0.202352007	0.105961103	1.909681954	0.056174176	6270.107677	NA	NA	NA	NA	NA	2.024233706	2.04E-09	0.158973624	0.197726383	0.804008155	0.421392265	2326.640901	NA	NA	NA	NA	NA	NA	NA	NA	NA	NA	NA
NCoR_K562_CRE	NA	NA	NA	0.22699976	0.047703305	4.758575068	1.95E-06	28713.1055	NA	NA	NA	NA	NA	1.186525014	0.006179391	0.053091141	0.110962313	0.47846102	0.632322112	2327.048021	NA	NA	NA	NA	NA	NA	NA	NA	NA	NA	NA
NELFe_K562_CRE	NA	NA	NA	-0.01366996	0.961527354	-0.014216922	0.988656919	146.3337546	NA	NA	NA	NA	NA	0	1	-12.590011	300.207261	-0.04193773	0.966548339	2325.323159	NA	NA	NA	NA	NA	NA	NA	NA	NA	NA	NA
NF.E2_.SC.22827._GM12878_CRE	NA	NA	NA	0.232669374	0.206672825	1.125786005	0.260256109	2079.378029	NA	NA	NA	NA	NA	1.900789531	0.004933269	-0.030023221	0.375803961	-0.079890645	0.93632423	2327.269862	NA	NA	NA	NA	NA	NA	NA	NA	NA	NA	NA
NF.E2_K562_CRE	NA	NA	NA	0.605489977	0.642234176	0.942786914	0.345789906	332.2035367	NA	NA	NA	NA	NA	0.662409374	1	0.457913483	1.208691827	0.378850484	0.704798896	2327.141794	NA	NA	NA	NA	NA	NA	NA	NA	NA	NA	NA
NF.YA_GM12878_CRE	NA	NA	NA	0.063694507	0.243987809	0.261056106	0.794049241	1891.082873	NA	NA	NA	NA	NA	0.68853068	0.413037101	-0.657165304	0.655879501	-1.001960425	0.316362707	2326.131408	NA	NA	NA	NA	NA	NA	NA	NA	NA	NA	NA
NF.YA_K562_CRE	NA	NA	NA	0.453452055	0.253628262	1.787860912	0.073798451	1507.766576	NA	NA	NA	NA	NA	1.548146763	0.110635934	0.279687218	0.458749646	0.609672881	0.542078523	2326.920165	NA	NA	NA	NA	NA	NA	NA	NA	NA	NA	NA
NF.YB_GM12878_CRE	NA	NA	NA	0.18886453	0.136757346	1.381019262	0.167273038	4653.554185	NA	NA	NA	NA	NA	1.468493152	0.021539348	-0.334840542	0.293912892	-1.139250952	0.2545985	2325.910844	NA	NA	NA	NA	NA	NA	NA	NA	NA	NA	NA
NF.YB_K562_CRE	NA	NA	NA	0.514878302	0.173787225	2.962693619	0.003049599	2817.552754	NA	NA	NA	NA	NA	1.291912924	0.207228653	0.023009643	0.31875743	0.072185432	0.942454338	2327.271078	NA	NA	NA	NA	NA	NA	NA	NA	NA	NA	NA
NFATC1_.SC.17834._GM12878_CRE	NA	NA	NA	0.323330665	0.113978142	2.836777828	0.004557131	5749.269046	NA	NA	NA	NA	NA	1.749759656	1.58E-05	0.015024108	0.218374918	0.068799604	0.945149133	2327.271547	NA	NA	NA	NA	NA	NA	NA	NA	NA	NA	NA
NFIC_.SC.81335._GM12878_CRE	NA	NA	NA	0.101786728	0.09993929	1.018485604	0.308447239	7851.712966	NA	NA	NA	NA	NA	1.374536837	0.008204056	0.02713787	0.202843896	0.133786967	0.893571034	2327.258433	NA	NA	NA	NA	NA	NA	NA	NA	NA	NA	NA
NFIC_.SC.81335._HepG2_CRE	NA	NA	NA	0.232393761	0.11714901	1.983744983	0.047284276	5371.614037	NA	NA	NA	NA	NA	1.730103499	3.76E-05	0.197395236	0.215215664	0.917197344	0.359039238	2326.453757	NA	NA	NA	NA	NA	NA	NA	NA	NA	NA	NA
NFKB_GM12878_CRE	NA	NA	NA	0.568661872	0.244510341	2.325717059	0.02003365	1849.371945	NA	NA	NA	NA	NA	0.764584996	0.626925776	-1.003274365	0.745872696	-1.345101342	0.17859251	2324.90768	NA	NA	NA	NA	NA	NA	NA	NA	NA	NA	NA
NR2F2_.SC.271940._K562_CRE	NA	NA	NA	0.324149864	0.109210851	2.968110395	0.002996367	5961.617218	NA	NA	NA	NA	NA	1.621609048	7.48E-05	0.102284066	0.203167353	0.503447352	0.614649787	2327.025788	NA	NA	NA	NA	NA	NA	NA	NA	NA	NA	NA
Nrf1_GM12878_CRE	NA	NA	NA	0.345083448	0.139596896	2.471999431	0.013435973	3755.705753	NA	NA	NA	NA	NA	1.985411064	1.06E-05	0.074282375	0.245581079	0.302475969	0.76228925	2327.18552	NA	NA	NA	NA	NA	NA	NA	NA	NA	NA	NA
Nrf1_HepG2_CRE	NA	NA	NA	0.189853255	0.342579675	0.554187155	0.579450768	730.0086712	NA	NA	NA	NA	NA	3.0845335	0.003148074	0.564558723	0.51503846	1.09614867	0.273013718	2326.110427	NA	NA	NA	NA	NA	NA	NA	NA	NA	NA	NA
Nrf1_K562_CRE	NA	NA	NA	-0.219761664	0.24673953	-0.890662569	0.373110221	1456.697885	NA	NA	NA	NA	NA	1.837253388	0.032660905	0.281845689	0.407829249	0.691087482	0.489510567	2326.810057	NA	NA	NA	NA	NA	NA	NA	NA	NA	NA	NA
NRSF_GM12878_CRE	NA	NA	NA	-0.989351709	0.436137562	-2.268439582	0.023302428	1217.684113	NA	NA	NA	NA	NA	1.382714854	0.36347339	1.713977536	0.841065748	2.037863914	0.041563544	2323.157488	NA	NA	NA	NA	NA	NA	NA	NA	NA	NA	NA
NRSF_HepG2_CRE	NA	NA	NA	-0.434175802	0.4634034	-0.93692839	0.348795395	895.8729003	NA	NA	NA	NA	NA	1.062267023	0.811533643	0.828309201	0.863890539	0.958812678	0.337653121	2326.458646	NA	NA	NA	NA	NA	NA	NA	NA	NA	NA	NA
NRSF_K562_CRE	NA	NA	NA	0.179654884	0.138402206	1.29806373	0.194265436	4142.880669	NA	NA	NA	NA	NA	1.662323934	0.000984369	0.230107147	0.24336079	0.94553912	0.344383709	2326.404093	NA	NA	NA	NA	NA	NA	NA	NA	NA	NA	NA
NRSF.1_GM12878_CRE	NA	NA	NA	-0.41957553	0.268582618	-1.562184231	0.118244594	1634.208998	NA	NA	NA	NA	NA	1.480140432	0.168711229	0.32451577	0.486290637	0.667328847	0.504562104	2326.843573	NA	NA	NA	NA	NA	NA	NA	NA	NA	NA	NA
NRSF.1_HepG2_CRE	NA	NA	NA	-0.139114138	0.154250749	-0.901870099	0.367125877	3448.347687	NA	NA	NA	NA	NA	2.032994616	2.82E-05	0.093197205	0.282022872	0.33045974	0.741052608	2327.168138	NA	NA	NA	NA	NA	NA	NA	NA	NA	NA	NA
NSD2_.ab75359._K562_CRE	NA	NA	NA	0.500795261	0.045907361	10.90882258	1.05E-27	28135.8384	NA	NA	NA	NA	NA	1.498084027	2.08E-11	0.052662574	0.107114089	0.491649373	0.622967234	2327.034856	NA	NA	NA	NA	NA	NA	NA	NA	NA	NA	NA
OpenChrom_OCS_GM12878_CRE_CRE	NA	NA	NA	0.49094775	0.158194402	3.103445787	0.001912813	3374.809799	NA	NA	NA	NA	NA	1.349951568	0.078668852	0.279337092	0.283405466	0.985644686	0.324307502	2326.339492	NA	NA	NA	NA	NA	NA	NA	NA	NA	NA	NA
OpenChrom_OCS_HepG2_CRE_CRE	NA	NA	NA	0.587031797	0.147040951	3.992301417	6.54E-05	3488.758372	NA	NA	NA	NA	NA	1.074073806	0.698399335	-0.299851468	0.287729875	-1.042128377	0.297352164	2326.13672	NA	NA	NA	NA	NA	NA	NA	NA	NA	NA	NA
OpenChrom_OCS_K562_CRE_CRE	NA	NA	NA	0.424342386	0.183932814	2.307051024	0.021051976	2617.569456	NA	NA	NA	NA	NA	1.737577042	0.00694402	-0.003292903	0.339372745	-0.009702908	0.992258321	2327.276177	NA	NA	NA	NA	NA	NA	NA	NA	NA	NA	NA
p300_.SC.48343._K562_CRE	NA	NA	NA	0.196758681	0.188567314	1.043440012	0.29674455	2864.203141	NA	NA	NA	NA	NA	0.925871341	0.900313509	-0.17016887	0.394062982	-0.431831655	0.665863771	2327.084345	NA	NA	NA	NA	NA	NA	NA	NA	NA	NA	NA
p300_.SC.584._GM12878_CRE	NA	NA	NA	0.181364905	0.124624467	1.455291322	0.145588628	5142.096208	NA	NA	NA	NA	NA	1.566027313	0.001775532	0.07991992	0.235192311	0.339806686	0.734002112	2327.161957	NA	NA	NA	NA	NA	NA	NA	NA	NA	NA	NA
p300_.SC.584._HepG2_CRE	NA	NA	NA	0.07871827	0.117192125	0.671702725	0.501772966	5612.025227	NA	NA	NA	NA	NA	1.730538088	3.38E-05	-0.027459178	0.2280212	-0.120423795	0.904147443	2327.261719	NA	NA	NA	NA	NA	NA	NA	NA	NA	NA	NA
p300_.SC.584..1_GM12878_CRE	NA	NA	NA	0.094570219	0.104855498	0.901909973	0.367104693	7476.347212	NA	NA	NA	NA	NA	1.415099745	0.005208147	0.113117062	0.211988617	0.533599695	0.593618519	2326.995577	NA	NA	NA	NA	NA	NA	NA	NA	NA	NA	NA
p300_GM12878_CRE	NA	NA	NA	0.206083169	0.292611258	0.704289953	0.481252222	1263.801213	NA	NA	NA	NA	NA	0.725516249	0.689254742	-0.250457318	0.657941175	-0.380668253	0.703449429	2327.124346	NA	NA	NA	NA	NA	NA	NA	NA	NA	NA	NA
p300_HepG2_CRE	NA	NA	NA	-0.017623359	0.128521701	-0.137123605	0.890933095	5676.951012	NA	NA	NA	NA	NA	1.115284657	0.506477854	-0.034002587	0.268513155	-0.126632855	0.899230992	2327.260157	NA	NA	NA	NA	NA	NA	NA	NA	NA	NA	NA
p300_K562_CRE	NA	NA	NA	0.117634628	0.044644023	2.634946844	0.008415046	33024.16314	NA	NA	NA	NA	NA	1.092467576	0.139414585	-0.088516266	0.108648188	-0.814705412	0.415240955	2326.610061	NA	NA	NA	NA	NA	NA	NA	NA	NA	NA	NA
p300.1_GM12878_CRE	NA	NA	NA	0.190224245	0.11100349	1.713678055	0.086587869	6921.791618	NA	NA	NA	NA	NA	1.275234976	0.063986312	-0.347017197	0.25073766	-1.383985146	0.166363003	2325.259578	NA	NA	NA	NA	NA	NA	NA	NA	NA	NA	NA
p300.1_K562_CRE	NA	NA	NA	0.363326271	0.087508654	4.15188959	3.30E-05	9202.984604	NA	NA	NA	NA	NA	1.615261492	2.42E-06	0.1412352	0.174472582	0.809497964	0.418228774	2326.631633	NA	NA	NA	NA	NA	NA	NA	NA	NA	NA	NA
PABPC1_GM12878_CRE	NA	NA	NA	0.92584376	0.198223627	4.67070335	3.00E-06	2139.143644	NA	NA	NA	NA	NA	3.577142872	1.28E-08	0.525323554	0.32466989	1.61802363	0.105657505	2324.812443	NA	NA	NA	NA	NA	NA	NA	NA	NA	NA	NA
PABPC1_K562_CRE	NA	NA	NA	1.365322439	0.242247697	5.636059515	1.74E-08	1399.600461	NA	NA	NA	NA	NA	3.686888319	2.79E-07	0.579394811	0.359528316	1.611541525	0.107061744	2324.830163	NA	NA	NA	NA	NA	NA	NA	NA	NA	NA	NA
PAX5.C20_GM12878_CRE	NA	NA	NA	0.456030685	0.113843051	4.005784103	6.18E-05	5670.471003	NA	NA	NA	NA	NA	1.39562071	0.011567491	0.03928997	0.214375561	0.183276349	0.854581191	2327.242844	NA	NA	NA	NA	NA	NA	NA	NA	NA	NA	NA
PAX5.N19_GM12878_CRE	NA	NA	NA	0.499162384	0.120890045	4.129061103	3.64E-05	5054.082832	NA	NA	NA	NA	NA	1.657734424	0.000152569	0.034033005	0.223394023	0.152345191	0.878914684	2327.253163	NA	NA	NA	NA	NA	NA	NA	NA	NA	NA	NA
Pbx3_GM12878_CRE	NA	NA	NA	0.656667156	0.156317154	4.200864336	2.66E-05	3344.236498	NA	NA	NA	NA	NA	0.957891867	0.918837991	-0.526261368	0.342665275	-1.53578844	0.124590276	2324.681035	NA	NA	NA	NA	NA	NA	NA	NA	NA	NA	NA
PCAF_K562_CRE	NA	NA	NA	0.140945587	0.044389512	3.175200191	0.001497332	33196.66763	NA	NA	NA	NA	NA	1.202054263	0.002111287	-0.020534049	0.107538467	-0.190946083	0.848567835	2327.239783	NA	NA	NA	NA	NA	NA	NA	NA	NA	NA	NA
PGC1A_HepG2_CRE	NA	NA	NA	18.83364769	2302.195348	0.008180734	0.993472791	25.99824827	NA	NA	NA	NA	NA	0	1	-10.55226412	324.7437044	-0.03249413	0.974077997	2327.025766	NA	NA	NA	NA	NA	NA	NA	NA	NA	NA	NA
PHF8_.A301.772A._K562_CRE	NA	NA	NA	0.491016516	0.076221775	6.441945426	1.18E-10	10721.8105	NA	NA	NA	NA	NA	1.626779719	4.22E-08	-0.080436395	0.155483882	-0.517329476	0.604926181	2327.006257	NA	NA	NA	NA	NA	NA	NA	NA	NA	NA	NA
PLU1_K562_CRE	NA	NA	NA	0.485651154	0.051415656	9.445589056	3.53E-21	22609.14342	NA	NA	NA	NA	NA	1.282049409	0.000128416	0.027236504	0.116621634	0.233545899	0.815337532	2327.221827	NA	NA	NA	NA	NA	NA	NA	NA	NA	NA	NA
PML_.SC.71910._GM12878_CRE	NA	NA	NA	0.464147665	0.104249492	4.452277496	8.50E-06	6065.239398	NA	NA	NA	NA	NA	1.878834817	2.02E-08	-0.048696623	0.190177815	-0.25605838	0.797905759	2327.210336	NA	NA	NA	NA	NA	NA	NA	NA	NA	NA	NA
PML_.SC.71910._K562_CRE	NA	NA	NA	0.513151799	0.125070761	4.102891806	4.08E-05	4388.648797	NA	NA	NA	NA	NA	2.130344656	4.82E-08	-0.07892803	0.221337937	-0.356595129	0.721394925	2327.147888	NA	NA	NA	NA	NA	NA	NA	NA	NA	NA	NA
Pol2_GM12878_CRE	NA	NA	NA	0.445464372	0.206153217	2.160841238	0.030707605	1817.223953	NA	NA	NA	NA	NA	2.976024977	3.34E-07	-0.136785875	0.349978177	-0.390841155	0.695914652	2327.121029	NA	NA	NA	NA	NA	NA	NA	NA	NA	NA	NA
Pol2_HAIB_GM12878_CRE	NA	NA	NA	0.815754157	0.086586898	9.421219318	4.46E-21	7918.345917	NA	NA	NA	NA	NA	2.144729282	1.86E-16	0.145605413	0.154855006	0.94026933	0.347079428	2326.405553	NA	NA	NA	NA	NA	NA	NA	NA	NA	NA	NA
Pol2_HAIB_HepG2_CRE	NA	NA	NA	0.685263905	0.113468137	6.039262847	1.55E-09	4963.844318	NA	NA	NA	NA	NA	2.286217712	3.95E-12	-0.014054391	0.196989172	-0.071346008	0.943122379	2327.271172	NA	NA	NA	NA	NA	NA	NA	NA	NA	NA	NA
Pol2_HepG2_CRE	NA	NA	NA	0.56857216	0.143784702	3.954329993	7.67E-05	3187.771927	NA	NA	NA	NA	NA	2.827948804	4.02E-12	0.142725866	0.233593783	0.611000275	0.541199398	2326.908503	NA	NA	NA	NA	NA	NA	NA	NA	NA	NA	NA
Pol2_K562_CRE	NA	NA	NA	1.045268224	0.077043185	13.56730288	6.26E-42	9304.000678	NA	NA	NA	NA	NA	2.294155999	1.76E-22	0.11985794	0.137224568	0.873443742	0.382421258	2326.522328	NA	NA	NA	NA	NA	NA	NA	NA	NA	NA	NA
Pol2_OCS_GM12878_CRE	NA	NA	NA	0.478284315	0.079360374	6.02673972	1.67E-09	10431.20441	NA	NA	NA	NA	NA	1.69646622	1.60E-08	0.204679842	0.152641113	1.340922103	0.179945745	2325.516681	NA	NA	NA	NA	NA	NA	NA	NA	NA	NA	NA
Pol2_OCS_HepG2_CRE	NA	NA	NA	0.983735495	0.062436681	15.75573001	6.27E-56	13484.48252	NA	NA	NA	NA	NA	2.39925558	8.89E-34	0.205218818	0.118947596	1.725287647	0.084475647	2324.339781	NA	NA	NA	NA	NA	NA	NA	NA	NA	NA	NA
Pol2_SYDH_GM12878_CRE	NA	NA	NA	0.591595818	0.112956972	5.237355501	1.63E-07	5046.411562	NA	NA	NA	NA	NA	2.220642255	2.77E-11	-0.021423448	0.200114713	-0.107055834	0.914744685	2327.264781	NA	NA	NA	NA	NA	NA	NA	NA	NA	NA	NA
Pol2_SYDH_HepG2_CRE	NA	NA	NA	0.537044061	0.093256394	5.758790757	8.47E-09	7043.531843	NA	NA	NA	NA	NA	2.216663549	8.79E-15	0.041633452	0.169702135	0.245332516	0.806198977	2327.216352	NA	NA	NA	NA	NA	NA	NA	NA	NA	NA	NA
Pol2.1_HepG2_CRE	NA	NA	NA	0.604306858	0.244611941	2.470471613	0.013493503	1346.951492	NA	NA	NA	NA	NA	2.911877197	7.91E-05	0.032138369	0.384163767	0.083657992	0.933328358	2327.269295	NA	NA	NA	NA	NA	NA	NA	NA	NA	NA	NA
Pol2.1_K562_CRE	NA	NA	NA	0.986874623	0.067270734	14.67019265	1.00E-48	11914.63813	NA	NA	NA	NA	NA	2.102224127	1.55E-22	0.224980646	0.125883148	1.787218147	0.073902237	2324.139939	NA	NA	NA	NA	NA	NA	NA	NA	NA	NA	NA
Pol2.2_K562_CRE	NA	NA	NA	0.528906387	0.161015299	3.28482071	0.001020473	2660.962817	NA	NA	NA	NA	NA	2.676220872	2.73E-08	-0.305902194	0.270302529	-1.131703042	0.257759302	2325.948299	NA	NA	NA	NA	NA	NA	NA	NA	NA	NA	NA
Pol2.3_K562_CRE	NA	NA	NA	0.696626643	0.157745938	4.416130456	1.00E-05	2744.887934	NA	NA	NA	NA	NA	2.757922503	8.28E-10	-0.102953962	0.247478837	-0.416011175	0.677401826	2327.101086	NA	NA	NA	NA	NA	NA	NA	NA	NA	NA	NA
Pol2.4_K562_CRE	NA	NA	NA	0.793867551	0.131379852	6.042536495	1.52E-09	3704.149612	NA	NA	NA	NA	NA	2.502392273	1.06E-10	-0.141559243	0.215632396	-0.656484116	0.511512684	2326.838086	NA	NA	NA	NA	NA	NA	NA	NA	NA	NA	NA
Pol2.4H8_GM12878_CRE	NA	NA	NA	0.831095317	0.077154934	10.77177146	4.68E-27	9745.616666	NA	NA	NA	NA	NA	2.02663941	2.58E-16	0.066642661	0.144320219	0.4617694	0.644246697	2327.064489	NA	NA	NA	NA	NA	NA	NA	NA	NA	NA	NA
Pol2.4H8_HepG2_CRE	NA	NA	NA	0.739856255	0.097228222	7.609480421	2.75E-14	6471.729827	NA	NA	NA	NA	NA	2.558536944	3.09E-19	0.153489818	0.168459803	0.911136158	0.362223637	2326.460026	NA	NA	NA	NA	NA	NA	NA	NA	NA	NA	NA
Pol2.4H8_K562_CRE	NA	NA	NA	0.889735518	0.088129789	10.09574093	5.77E-24	7619.780743	NA	NA	NA	NA	NA	2.238168186	4.79E-16	0.129164919	0.15437968	0.836670464	0.402777826	2326.58601	NA	NA	NA	NA	NA	NA	NA	NA	NA	NA	NA
Pol2.5_K562_CRE	NA	NA	NA	0.829038693	0.137820737	6.015340724	1.80E-09	3373.166651	NA	NA	NA	NA	NA	2.614356703	1.05E-10	-0.253501072	0.225087218	-1.126234863	0.26006612	2325.968914	NA	NA	NA	NA	NA	NA	NA	NA	NA	NA	NA
Pol2.6_K562_CRE	NA	NA	NA	0.440479488	0.223024066	1.975031193	0.048264608	1772.472533	NA	NA	NA	NA	NA	2.794941187	1.14E-06	0.637324359	0.353167362	1.804595858	0.071137947	2324.19381	NA	NA	NA	NA	NA	NA	NA	NA	NA	NA	NA
Pol2.7_K562_CRE	NA	NA	NA	0.535512861	0.144327289	3.710406147	0.000206927	3196.622948	NA	NA	NA	NA	NA	2.756807126	1.40E-11	0.001508903	0.234627075	0.006431069	0.994868785	2327.276229	NA	NA	NA	NA	NA	NA	NA	NA	NA	NA	NA
Pol2.b._K562_CRE	NA	NA	NA	0.6088309	0.049304613	12.34835562	4.97E-35	23328.27219	NA	NA	NA	NA	NA	2.005631441	6.65E-29	0.258704796	0.108892472	2.375782206	0.017511796	2321.672427	NA	NA	NA	NA	NA	NA	NA	NA	NA	NA	NA
Pol2.phosphoS2._GM12878_CRE	NA	NA	NA	0.678147885	0.079243547	8.557767895	1.15E-17	9613.974103	NA	NA	NA	NA	NA	2.3229907	2.16E-21	0.295091588	0.144335625	2.044482001	0.040905954	2323.21373	NA	NA	NA	NA	NA	NA	NA	NA	NA	NA	NA
Pol2.phosphoS2._HepG2_CRE	NA	NA	NA	0.677119726	0.080455685	8.41605815	3.89E-17	9672.874351	NA	NA	NA	NA	NA	2.258306601	1.74E-17	0.031181319	0.154276164	0.202113653	0.839827875	2327.235574	NA	NA	NA	NA	NA	NA	NA	NA	NA	NA	NA
Pol2.phosphoS2._K562_CRE	NA	NA	NA	0.83141506	0.065093942	12.77254125	2.33E-37	13184.41649	NA	NA	NA	NA	NA	2.729217693	7.79E-39	0.45573119	0.12035436	3.786578162	0.000152736	2313.386797	NA	NA	NA	NA	NA	NA	NA	NA	NA	NA	NA
Pol2.phosphoS2..1_K562_CRE	NA	NA	NA	0.527332582	0.10555308	4.995899513	5.86E-07	7321.698089	NA	NA	NA	NA	NA	1.128985232	0.346932943	-0.043191935	0.231812274	-0.186322897	0.852191553	2327.241315	NA	NA	NA	NA	NA	NA	NA	NA	NA	NA	NA
Pol3_GM12878_CRE	NA	NA	NA	-15.27648345	2023.043739	-0.007551237	0.993975042	48.51444086	NA	NA	NA	NA	NA	NA	NA	NA	NA	NA	NA	NA	NA	NA	NA	NA	NA	NA	NA	NA	NA	NA	NA
Pol3_K562_CRE	NA	NA	NA	-16.5111672	3207.900204	-0.005147033	0.99589328	29.38823851	NA	NA	NA	NA	NA	NA	NA	NA	NA	NA	NA	NA	NA	NA	NA	NA	NA	NA	NA	NA	NA	NA	NA
POU2F2_GM12878_CRE	NA	NA	NA	0.309802405	0.118986737	2.603671743	0.009223105	5185.752318	NA	NA	NA	NA	NA	1.868878077	1.22E-06	0.087093532	0.221130551	0.393855719	0.693687565	2327.122718	NA	NA	NA	NA	NA	NA	NA	NA	NA	NA	NA
PU.1_GM12878_CRE	NA	NA	NA	0.389359239	0.110965144	3.508842717	0.000450061	6685.923879	NA	NA	NA	NA	NA	1.401059094	0.009770194	0.186731729	0.22688623	0.823019226	0.41049706	2326.615713	NA	NA	NA	NA	NA	NA	NA	NA	NA	NA	NA
PU.1_K562_CRE	NA	NA	NA	0.17157427	0.116116968	1.477598602	0.139515249	5957.010472	NA	NA	NA	NA	NA	1.312011428	0.04321989	-0.150175848	0.240749875	-0.623783702	0.532769644	2326.879102	NA	NA	NA	NA	NA	NA	NA	NA	NA	NA	NA
R0_SEGWAY_K562_CRE_CRE	NA	NA	NA	-0.459934212	0.045696962	-10.06487494	7.90E-24	36085.55052	NA	NA	NA	NA	NA	0.560588919	1.10E-18	-0.309912381	0.135349734	-2.28971547	0.022037816	2321.840027	NA	NA	NA	NA	NA	NA	NA	NA	NA	NA	NA
R0_SEGWAY_K562_INS_INS	NA	NA	NA	-1.733764108	0.090450095	-19.16818455	6.82E-82	5242.426049	NA	NA	NA	NA	NA	0.382874243	2.78E-47	0.092362123	0.134408089	0.687176819	0.49197131	2326.801147	NA	NA	NA	NA	NA	NA	NA	NA	NA	NA	NA
R1_SEGWAY_K562_CRE_CRE	NA	NA	NA	-0.040419535	0.048893472	-0.826685715	0.40841522	30230.32211	NA	NA	NA	NA	NA	0.741167997	3.93E-06	-0.23867014	0.127798668	-1.867547943	0.061825108	2323.69749	NA	NA	NA	NA	NA	NA	NA	NA	NA	NA	NA
R1_SEGWAY_K562_INS_INS	NA	NA	NA	-0.361687158	0.063968516	-5.654143323	1.57E-08	12212.69229	NA	NA	NA	NA	NA	0.438104524	4.11E-34	0.008180029	0.132261158	0.061847552	0.950684235	2327.272443	NA	NA	NA	NA	NA	NA	NA	NA	NA	NA	NA
R2_SEGWAY_K562_CRE_CRE	NA	NA	NA	-0.190313682	0.046870071	-4.060452194	4.90E-05	33539.19501	NA	NA	NA	NA	NA	0.734848747	1.45E-06	-0.103212846	0.125256887	-0.824009352	0.409934244	2326.590404	NA	NA	NA	NA	NA	NA	NA	NA	NA	NA	NA
R2_SEGWAY_K562_INS_INS	NA	NA	NA	-1.06511934	0.077233832	-13.79083897	2.89E-43	7179.204429	NA	NA	NA	NA	NA	0.397964589	4.95E-42	-0.091618904	0.134721807	-0.680059939	0.496466509	2326.816645	NA	NA	NA	NA	NA	NA	NA	NA	NA	NA	NA
R3_SEGWAY_K562_CRE_CRE	NA	NA	NA	-0.042703442	0.048113951	-0.887548019	0.374783926	31620.5689	NA	NA	NA	NA	NA	0.563330599	8.24E-19	-0.24024972	0.129157472	-1.860130252	0.0628671	2323.724047	NA	NA	NA	NA	NA	NA	NA	NA	NA	NA	NA
R3_SEGWAY_K562_INS_INS	NA	NA	NA	-1.165327397	0.078888303	-14.77186547	2.22E-49	6638.315163	NA	NA	NA	NA	NA	0.378093462	6.10E-48	0.000844801	0.132115574	0.006394412	0.994898032	2327.27623	NA	NA	NA	NA	NA	NA	NA	NA	NA	NA	NA
R4_SEGWAY_K562_CRE_CRE	NA	NA	NA	0.205443443	0.059726761	3.439721823	0.000582312	19120.80771	NA	NA	NA	NA	NA	1.171755166	0.042625753	0.023073003	0.134819931	0.171139408	0.86411415	2327.247055	NA	NA	NA	NA	NA	NA	NA	NA	NA	NA	NA
R4_SEGWAY_K562_INS_INS	NA	NA	NA	0.143896634	0.067191097	2.141602685	0.032225468	12718.23432	NA	NA	NA	NA	NA	0.679440885	1.20E-07	0.35534555	0.147666566	2.40640491	0.016110397	2321.260687	NA	NA	NA	NA	NA	NA	NA	NA	NA	NA	NA
R5_SEGWAY_K562_CRE_CRE	NA	NA	NA	0.405524839	0.053139706	7.631296205	2.32E-14	23780.50405	NA	NA	NA	NA	NA	0.754881766	2.24E-05	-0.076339774	0.127457501	-0.598942969	0.549210916	2326.914666	NA	NA	NA	NA	NA	NA	NA	NA	NA	NA	NA
R5_SEGWAY_K562_INS_INS	NA	NA	NA	-0.04014009	0.054907416	-0.731050428	0.464748351	19320.05551	NA	NA	NA	NA	NA	0.471981065	9.66E-30	0.167290396	0.12528065	1.335325093	0.181769969	2325.471752	NA	NA	NA	NA	NA	NA	NA	NA	NA	NA	NA
Rad21_HAIB_GM12878_CRE	NA	NA	NA	0.284281682	0.120924769	2.35089704	0.018728215	6129.188248	NA	NA	NA	NA	NA	1.028524098	0.818045695	0.020011906	0.252961307	0.07911054	0.9369447	2327.270031	NA	NA	NA	NA	NA	NA	NA	NA	NA	NA	NA
Rad21_HAIB_GM12878_INS	NA	NA	NA	-0.421182301	0.058634172	-7.183222466	6.81E-13	11798.26718	NA	NA	NA	NA	NA	0.331426423	1.17E-74	0.047936037	0.121231999	0.395407461	0.692542204	2327.11978	NA	NA	NA	NA	NA	NA	NA	NA	NA	NA	NA
Rad21_HAIB_HepG2_CRE	NA	NA	NA	0.269221257	0.097687265	2.755950396	0.005852187	8439.429372	NA	NA	NA	NA	NA	1.095440789	0.424757977	-0.015970302	0.206322016	-0.07740474	0.93830157	2327.270266	NA	NA	NA	NA	NA	NA	NA	NA	NA	NA	NA
Rad21_HAIB_HepG2_INS	NA	NA	NA	-0.425305585	0.063729033	-6.673655098	2.50E-11	9980.446793	NA	NA	NA	NA	NA	0.381617006	4.17E-53	0.08763059	0.12223348	0.716911523	0.473428691	2326.760142	NA	NA	NA	NA	NA	NA	NA	NA	NA	NA	NA
Rad21_K562_CRE	NA	NA	NA	0.515131095	0.109615772	4.69942497	2.61E-06	6522.514135	NA	NA	NA	NA	NA	1.248508726	0.08384481	0.136606661	0.214124132	0.63797882	0.523487467	2326.87685	NA	NA	NA	NA	NA	NA	NA	NA	NA	NA	NA
Rad21_K562_INS	NA	NA	NA	-0.06420966	0.055231037	-1.162564803	0.245006118	16646.91883	NA	NA	NA	NA	NA	0.403292915	8.19E-49	0.124007388	0.118652555	1.045130363	0.295962722	2326.178295	NA	NA	NA	NA	NA	NA	NA	NA	NA	NA	NA
Rad21_SYDH_GM12878_CRE	NA	NA	NA	0.396791595	0.152085487	2.60900368	0.009080627	4029.593916	NA	NA	NA	NA	NA	1.167459617	0.351489909	0.334155972	0.293534436	1.138387637	0.254958654	2326.039961	NA	NA	NA	NA	NA	NA	NA	NA	NA	NA	NA
Rad21_SYDH_GM12878_INS	NA	NA	NA	-0.310370629	0.053319401	-5.820969862	5.85E-09	17037.76229	NA	NA	NA	NA	NA	0.286846256	2.85E-98	0.04415206	0.123392139	0.357819068	0.72047872	2327.148304	NA	NA	NA	NA	NA	NA	NA	NA	NA	NA	NA
Rad21_SYDH_HepG2_CRE	NA	NA	NA	0.249386871	0.099112634	2.5161966	0.011862899	8268.103792	NA	NA	NA	NA	NA	1.2551089	0.051346689	0.061601312	0.204063451	0.301873324	0.762748632	2327.185912	NA	NA	NA	NA	NA	NA	NA	NA	NA	NA	NA
Rad21_SYDH_HepG2_INS	NA	NA	NA	-0.371919719	0.06364807	-5.843377776	5.12E-09	10358.67658	NA	NA	NA	NA	NA	0.419094165	1.23E-42	0.209596433	0.123705535	1.694317347	0.090204996	2324.370676	NA	NA	NA	NA	NA	NA	NA	NA	NA	NA	NA
Rad21.1_K562_CRE	NA	NA	NA	0.372078591	0.209544842	1.775651399	0.075790393	2338.234687	NA	NA	NA	NA	NA	1.248339749	0.325351663	0.331247173	0.383539305	0.863659001	0.387775242	2326.562172	NA	NA	NA	NA	NA	NA	NA	NA	NA	NA	NA
Rad21.1_K562_INS	NA	NA	NA	-0.206283424	0.049719505	-4.148943617	3.34E-05	26700.19705	NA	NA	NA	NA	NA	0.265029206	1.41E-105	0.110989767	0.134185945	0.827134077	0.408161071	2326.595822	NA	NA	NA	NA	NA	NA	NA	NA	NA	NA	NA
RBBP5_.A300.109A._K562_CRE	NA	NA	NA	0.416744376	0.0501061	8.317238412	9.00E-17	24507.72103	NA	NA	NA	NA	NA	1.244605913	0.000712399	-0.05761615	0.115347016	-0.49950274	0.617425257	2327.025782	NA	NA	NA	NA	NA	NA	NA	NA	NA	NA	NA
regPotential_MIXED_CRE	NA	NA	NA	0.124502749	0.042985457	2.896392368	0.003774801	37111.34758	NA	NA	NA	NA	NA	1.09276771	0.138262402	0.159360328	0.110145013	1.446822913	0.147946528	2325.167105	NA	NA	NA	NA	NA	NA	NA	NA	NA	NA	NA
REST_K562_CRE	NA	NA	NA	0.190731194	0.065780842	2.899494542	0.003737649	17654.10159	NA	NA	NA	NA	NA	1.173613753	0.052299206	0.360768537	0.143099022	2.52111114	0.01169849	2321.160084	NA	NA	NA	NA	NA	NA	NA	NA	NA	NA	NA
RFX5_.200.401.194._GM12878_CRE	NA	NA	NA	0.230546504	0.138802312	1.660970203	0.096719431	3948.804105	NA	NA	NA	NA	NA	1.954093575	1.03E-05	0.427762408	0.241155413	1.773803883	0.076095596	2324.263948	NA	NA	NA	NA	NA	NA	NA	NA	NA	NA	NA
RFX5_.200.401.194._HepG2_CRE	NA	NA	NA	0.332175325	0.115205889	2.883318963	0.003935088	5469.856099	NA	NA	NA	NA	NA	1.606770381	0.000272601	0.131001483	0.215047686	0.609174109	0.54240904	2326.910991	NA	NA	NA	NA	NA	NA	NA	NA	NA	NA	NA
RFX5_.200.401.194._K562_CRE	NA	NA	NA	0.01631126	0.131590608	0.12395459	0.90135123	5041.232703	NA	NA	NA	NA	NA	1.493085993	0.017918027	0.048947367	0.268849867	0.182062084	0.855534004	2327.243323	NA	NA	NA	NA	NA	NA	NA	NA	NA	NA	NA
RNF2_K562_CRE	NA	NA	NA	0.087738778	0.055506862	1.580683452	0.113950434	22436.4927	NA	NA	NA	NA	NA	0.916759228	0.236358169	-0.249560205	0.13676536	-1.824732561	0.068041397	2323.845527	NA	NA	NA	NA	NA	NA	NA	NA	NA	NA	NA
RPC155_K562_CRE	NA	NA	NA	-15.8994798	1258.70527	-0.012631615	0.989921698	182.7461786	NA	NA	NA	NA	NA	NA	NA	NA	NA	NA	NA	NA	NA	NA	NA	NA	NA	NA	NA	NA	NA	NA	NA
RUNX3_.SC.101553._GM12878_CRE	NA	NA	NA	0.263241083	0.077479515	3.397557201	0.000679904	11786.90303	NA	NA	NA	NA	NA	1.274436974	0.007690811	0.016339571	0.163434025	0.099976559	0.920362935	2327.266295	NA	NA	NA	NA	NA	NA	NA	NA	NA	NA	NA
RXRA_GM12878_CRE	NA	NA	NA	0.651668511	0.355307762	1.834095907	0.066639759	783.9249574	NA	NA	NA	NA	NA	2.180232276	0.059091298	-0.009535451	0.56762301	-0.016798916	0.986597035	2327.275988	NA	NA	NA	NA	NA	NA	NA	NA	NA	NA	NA
RXRA_HepG2_CRE	NA	NA	NA	0.191822397	0.182144994	1.053130215	0.292281317	3208.115034	NA	NA	NA	NA	NA	0.949716554	0.91196791	-0.521468243	0.45018699	-1.15833699	0.246726542	2325.768201	NA	NA	NA	NA	NA	NA	NA	NA	NA	NA	NA
SAP30_.39731._K562_CRE	NA	NA	NA	0.251965909	0.051376948	4.904259948	9.38E-07	24840.48742	NA	NA	NA	NA	NA	1.190945424	0.009861332	-0.101312192	0.121150235	-0.83625254	0.403012847	2326.570793	NA	NA	NA	NA	NA	NA	NA	NA	NA	NA	NA
SETDB1_K562_CRE	NA	NA	NA	0.253288659	0.044967547	5.63269899	1.77E-08	32180.94206	NA	NA	NA	NA	NA	0.946827332	0.370147742	-0.041570537	0.109105316	-0.381012938	0.703193648	2327.130846	NA	NA	NA	NA	NA	NA	NA	NA	NA	NA	NA
SETDB1.1_K562_CRE	NA	NA	NA	-0.29251856	0.655142159	-0.446496315	0.655238774	359.2404793	NA	NA	NA	NA	NA	4.428402068	0.02038559	1.266858328	1.331311916	0.95158641	0.341306776	2326.30708	NA	NA	NA	NA	NA	NA	NA	NA	NA	NA	NA
SETDB1.2_K562_CRE	NA	NA	NA	0.002305615	0.427794703	0.005389536	0.995699793	623.798616	NA	NA	NA	NA	NA	3.80413608	0.002627836	0.692033832	0.659387403	1.049510241	0.293943345	2326.206242	NA	NA	NA	NA	NA	NA	NA	NA	NA	NA	NA
SIN3A_.NB600.1263._GM12878_CRE	NA	NA	NA	0.40663586	0.151664945	2.681145998	0.00733705	3020.508943	NA	NA	NA	NA	NA	2.186517455	1.18E-06	-0.03951177	0.258408735	-0.152904157	0.878473858	2327.252786	NA	NA	NA	NA	NA	NA	NA	NA	NA	NA	NA
Sin3Ak.20_HepG2_CRE	NA	NA	NA	0.221788619	0.16170871	1.371531677	0.170209276	2673.113852	NA	NA	NA	NA	NA	2.349045124	4.28E-07	-0.038197228	0.267387929	-0.142853224	0.886406102	2327.255788	NA	NA	NA	NA	NA	NA	NA	NA	NA	NA	NA
Sin3Ak.20_K562_CRE	NA	NA	NA	0.571031596	0.165357151	3.453322652	0.000553726	2468.50889	NA	NA	NA	NA	NA	2.93311942	5.00E-11	0.172828666	0.247970698	0.696972131	0.485820235	2326.798481	NA	NA	NA	NA	NA	NA	NA	NA	NA	NA	NA
SIRT6_K562_CRE	NA	NA	NA	0.407006929	0.047787692	8.516982306	1.64E-17	26746.962	NA	NA	NA	NA	NA	1.642150769	2.68E-15	0.271554158	0.108837499	2.495042237	0.012594214	2321.109845	NA	NA	NA	NA	NA	NA	NA	NA	NA	NA	NA
SIRT6.1_K562_CRE	NA	NA	NA	0.237264526	0.755205396	0.31417218	0.753390271	270.163289	NA	NA	NA	NA	NA	2.551081789	0.208960351	0.078251422	1.411468338	0.055439729	0.955788145	2327.273214	NA	NA	NA	NA	NA	NA	NA	NA	NA	NA	NA
SIX5_GM12878_CRE	NA	NA	NA	0.10270501	0.261300301	0.393053545	0.694279934	1214.18991	NA	NA	NA	NA	NA	2.554407093	0.001868598	-0.444410395	0.456071995	-0.974430352	0.329842905	2326.273958	NA	NA	NA	NA	NA	NA	NA	NA	NA	NA	NA
SIX5_K562_CRE	NA	NA	NA	0.312339346	0.322358685	0.968918665	0.332585772	862.4423528	NA	NA	NA	NA	NA	2.891248412	0.001383766	0.136463024	0.505712931	0.269842861	0.787281147	2327.204454	NA	NA	NA	NA	NA	NA	NA	NA	NA	NA	NA
SIX5.1_K562_CRE	NA	NA	NA	0.145820434	0.283550727	0.514265776	0.607066186	1024.599554	NA	NA	NA	NA	NA	2.846075788	0.000715412	-0.094845393	0.437841316	-0.216620473	0.828504129	2327.228861	NA	NA	NA	NA	NA	NA	NA	NA	NA	NA	NA
SMC3_.ab9263._GM12878_CRE	NA	NA	NA	0.392744043	0.09571281	4.103359229	4.07E-05	8552.875472	NA	NA	NA	NA	NA	1.273755987	0.03608908	0.110305844	0.197407965	0.558770988	0.576318025	2326.96868	NA	NA	NA	NA	NA	NA	NA	NA	NA	NA	NA
SMC3_.ab9263._GM12878_INS	NA	NA	NA	-0.417861086	0.062535765	-6.681953745	2.36E-11	10739.24538	NA	NA	NA	NA	NA	0.450830202	2.55E-35	0.142822981	0.12132234	1.177219146	0.239108049	2325.879489	NA	NA	NA	NA	NA	NA	NA	NA	NA	NA	NA
SMC3_.ab9263._HepG2_CRE	NA	NA	NA	0.260259071	0.099233218	2.622701106	0.008723577	8108.046246	NA	NA	NA	NA	NA	1.281126202	0.037236193	0.094780197	0.202375932	0.468337298	0.6395434	2327.059647	NA	NA	NA	NA	NA	NA	NA	NA	NA	NA	NA
SMC3_.ab9263._HepG2_INS	NA	NA	NA	-0.343922607	0.060390409	-5.694987206	1.23E-08	11795.8005	NA	NA	NA	NA	NA	0.417777886	1.11E-43	0.207899983	0.121777343	1.707213981	0.087782287	2324.330964	NA	NA	NA	NA	NA	NA	NA	NA	NA	NA	NA
SMC3_.ab9263._K562_CRE	NA	NA	NA	0.453360113	0.11194481	4.049853771	5.12E-05	6254.613822	NA	NA	NA	NA	NA	1.322715916	0.032238652	0.136442465	0.218721229	0.62381903	0.53274644	2326.894032	NA	NA	NA	NA	NA	NA	NA	NA	NA	NA	NA
SMC3_.ab9263._K562_INS	NA	NA	NA	-0.023028185	0.053629958	-0.429390327	0.667639192	18547.85754	NA	NA	NA	NA	NA	0.449717029	5.45E-38	0.111781783	0.116120891	0.962632842	0.33573181	2326.345191	NA	NA	NA	NA	NA	NA	NA	NA	NA	NA	NA
SP1_GM12878_CRE	NA	NA	NA	0.384109133	0.12883604	2.98137953	0.002869529	4459.414771	NA	NA	NA	NA	NA	1.50894268	0.004817561	-0.168342187	0.245988005	-0.684351202	0.493753422	2326.797445	NA	NA	NA	NA	NA	NA	NA	NA	NA	NA	NA
SP1_HepG2_CRE	NA	NA	NA	0.172352464	0.141625793	1.21695675	0.223620672	4347.70752	NA	NA	NA	NA	NA	1.494484931	0.011259457	-0.080599633	0.286101096	-0.281717316	0.778160276	2327.195922	NA	NA	NA	NA	NA	NA	NA	NA	NA	NA	NA
SP1_K562_CRE	NA	NA	NA	0.79024732	0.278107932	2.841513053	0.004490001	1081.203401	NA	NA	NA	NA	NA	2.016308247	0.01552922	-0.368446192	0.479897697	-0.767759867	0.442629862	2326.656136	NA	NA	NA	NA	NA	NA	NA	NA	NA	NA	NA
SP2_.SC.643._HepG2_CRE	NA	NA	NA	0.593901983	0.350161935	1.696078079	0.089871094	726.6644115	NA	NA	NA	NA	NA	2.412188596	0.013941982	-0.394056802	0.581514841	-0.677638428	0.498000975	2326.79328	NA	NA	NA	NA	NA	NA	NA	NA	NA	NA	NA
SP2_.SC.643._K562_CRE	NA	NA	NA	0.508525489	0.291264454	1.745923617	0.080824226	1026.624613	NA	NA	NA	NA	NA	1.678863929	0.140376864	-0.513530702	0.524184597	-0.979675301	0.327246422	2326.251367	NA	NA	NA	NA	NA	NA	NA	NA	NA	NA	NA
SPT20_GM12878_CRE	NA	NA	NA	0.201423456	0.243098743	0.828566426	0.407349793	2155.904492	NA	NA	NA	NA	NA	1.372149044	0.339947323	-0.213194017	0.665101541	-0.320543561	0.748556314	2327.169295	NA	NA	NA	NA	NA	NA	NA	NA	NA	NA	NA
SREBP1_HepG2_CRE	NA	NA	NA	1.260795612	0.665469331	1.894596121	0.058145929	243.9955064	NA	NA	NA	NA	NA	0	0.639247401	-12.67062182	345.9075224	-0.036630085	0.970779956	2325.523555	NA	NA	NA	NA	NA	NA	NA	NA	NA	NA	NA
SREBP1.1_HepG2_CRE	NA	NA	NA	0.163643259	1.78375449	0.091740909	0.926903893	42.86271928	NA	NA	NA	NA	NA	NA	NA	NA	NA	NA	NA	NA	NA	NA	NA	NA	NA	NA	NA	NA	NA	NA	NA
SREBP2_HepG2_CRE	NA	NA	NA	-0.19169849	1.571091253	-0.12201614	0.902886236	63.08890593	NA	NA	NA	NA	NA	NA	NA	NA	NA	NA	NA	NA	NA	NA	NA	NA	NA	NA	NA	NA	NA	NA	NA
SRF_GM12878_CRE	NA	NA	NA	-0.086222396	0.225512638	-0.382339531	0.702209536	1810.270641	NA	NA	NA	NA	NA	1.908020383	0.011622362	0.053558874	0.399811626	0.133960271	0.89343399	2327.258424	NA	NA	NA	NA	NA	NA	NA	NA	NA	NA	NA
SRF_HepG2_CRE	NA	NA	NA	0.079564447	0.269668919	0.295044928	0.767959559	1294.45511	NA	NA	NA	NA	NA	1.968022506	0.029100036	0.257785353	0.439854117	0.586070115	0.557828398	2326.942883	NA	NA	NA	NA	NA	NA	NA	NA	NA	NA	NA
SRF_K562_CRE	NA	NA	NA	0.298261159	0.260208119	1.146240787	0.251695536	1250.921416	NA	NA	NA	NA	NA	2.152581791	0.008636195	-0.227697017	0.441350778	-0.515909404	0.605917686	2327.002848	NA	NA	NA	NA	NA	NA	NA	NA	NA	NA	NA
SRF.1_GM12878_CRE	NA	NA	NA	-0.320343296	0.360023722	-0.889783858	0.373581956	970.5871575	NA	NA	NA	NA	NA	2.114687253	0.087888133	-0.670114603	0.853916293	-0.784754441	0.432597557	2326.601262	NA	NA	NA	NA	NA	NA	NA	NA	NA	NA	NA
STAT1_GM12878_CRE	NA	NA	NA	0.298867792	0.10822228	2.761610572	0.005751704	6161.402741	NA	NA	NA	NA	NA	1.508747152	0.000711443	0.007981501	0.208517079	0.038277444	0.969466474	2327.274807	NA	NA	NA	NA	NA	NA	NA	NA	NA	NA	NA
STAT1_K562_CRE	NA	NA	NA	0.619354508	1.210323542	0.511726399	0.608842507	100.3753905	NA	NA	NA	NA	NA	3.314948147	0.296506754	-12.44865415	340.4569238	-0.03656455	0.97083221	2326.034888	NA	NA	NA	NA	NA	NA	NA	NA	NA	NA	NA
STAT1.1_K562_CRE	NA	NA	NA	0.210119289	1.139623201	0.184376107	0.853718412	118.1294256	NA	NA	NA	NA	NA	0	1	-12.44865415	340.4569238	-0.03656455	0.97083221	2326.034888	NA	NA	NA	NA	NA	NA	NA	NA	NA	NA	NA
STAT1.2_K562_CRE	NA	NA	NA	1.000699427	0.773807677	1.293214654	0.195936829	273.675671	NA	NA	NA	NA	NA	0.662409374	1	-10.07614486	324.7437157	-0.03102799	0.975247217	2327.117036	NA	NA	NA	NA	NA	NA	NA	NA	NA	NA	NA
STAT1.3_K562_CRE	NA	NA	NA	1.610459238	0.707633916	2.275836702	0.022855785	238.7547431	NA	NA	NA	NA	NA	0.720081409	1	-12.5595008	262.4772774	-0.047849859	0.9618359	2325.25977	NA	NA	NA	NA	NA	NA	NA	NA	NA	NA	NA
STAT2_K562_CRE	NA	NA	NA	-0.37449537	0.921648977	-0.40633189	0.684498757	161.3409793	NA	NA	NA	NA	NA	3.829232398	0.059143981	-12.44865415	340.4569238	-0.03656455	0.97083221	2326.034888	NA	NA	NA	NA	NA	NA	NA	NA	NA	NA	NA
STAT2.1_K562_CRE	NA	NA	NA	0.715033327	0.665122468	1.075040105	0.282356773	226.8622704	NA	NA	NA	NA	NA	4.428402068	0.02038559	0.718431127	0.817843974	0.878445216	0.379702156	2326.508129	NA	NA	NA	NA	NA	NA	NA	NA	NA	NA	NA
STAT3_GM12878_CRE	NA	NA	NA	0.365335795	0.145309401	2.514192422	0.011930532	4111.433537	NA	NA	NA	NA	NA	1.486294891	0.019366506	0.302834314	0.280971792	1.077810381	0.281118386	2326.159442	NA	NA	NA	NA	NA	NA	NA	NA	NA	NA	NA
STAT5A_.SC.74442._GM12878_CRE	NA	NA	NA	0.416541764	0.107593972	3.87142286	0.000108202	5868.180731	NA	NA	NA	NA	NA	1.829485954	2.20E-07	-0.039423396	0.198083898	-0.199023728	0.842244183	2327.236476	NA	NA	NA	NA	NA	NA	NA	NA	NA	NA	NA
STAT5A_.SC.74442._K562_CRE	NA	NA	NA	0.205290823	0.155050523	1.324025351	0.185494625	3529.828198	NA	NA	NA	NA	NA	1.849200175	0.000548334	-0.108983563	0.300205787	-0.36302952	0.716582833	2327.142713	NA	NA	NA	NA	NA	NA	NA	NA	NA	NA	NA
SUZ12_.05.1317._K562_CRE	NA	NA	NA	0.156093213	0.051830276	3.011622238	0.002598558	25606.29704	NA	NA	NA	NA	NA	0.800370994	0.001166907	-0.075112129	0.125480452	-0.598596254	0.549442154	2326.915246	NA	NA	NA	NA	NA	NA	NA	NA	NA	NA	NA
TAF1_GM12878_CRE	NA	NA	NA	0.430151661	0.144839228	2.969856071	0.002979393	3251.908971	NA	NA	NA	NA	NA	2.319226106	2.15E-08	0.083499807	0.236344015	0.353297744	0.723865237	2327.152529	NA	NA	NA	NA	NA	NA	NA	NA	NA	NA	NA
TAF1_HepG2_CRE	NA	NA	NA	0.361994204	0.164854417	2.195841696	0.028103276	2547.572903	NA	NA	NA	NA	NA	2.41804875	7.74E-07	-0.235166288	0.284964376	-0.825248022	0.409230795	2326.577352	NA	NA	NA	NA	NA	NA	NA	NA	NA	NA	NA
TAF1_K562_CRE	NA	NA	NA	0.496231624	0.141137673	3.515940253	0.0004382	3363.087939	NA	NA	NA	NA	NA	2.474945862	2.23E-09	0.005186642	0.233981871	0.022166856	0.982314856	2327.27578	NA	NA	NA	NA	NA	NA	NA	NA	NA	NA	NA
TAF7_.SC.101167._K562_CRE	NA	NA	NA	-0.041333995	0.357652928	-0.11557013	0.907993237	744.1887536	NA	NA	NA	NA	NA	1.636913518	0.213883205	-0.3696521	0.64824884	-0.570231796	0.568520493	2326.937534	NA	NA	NA	NA	NA	NA	NA	NA	NA	NA	NA
TAL1_.SC.12984._K562_CRE	NA	NA	NA	0.257694054	0.101928509	2.528184291	0.011465415	7313.64961	NA	NA	NA	NA	NA	1.57409743	0.000175655	0.210051318	0.192601863	1.090598583	0.275449553	2326.115598	NA	NA	NA	NA	NA	NA	NA	NA	NA	NA	NA
TBLR1_.ab24550._GM12878_CRE	NA	NA	NA	0.282414385	0.105318775	2.681519843	0.007328857	6771.244654	NA	NA	NA	NA	NA	1.700409277	8.96E-06	0.195416667	0.202090757	0.966974787	0.333556638	2326.362209	NA	NA	NA	NA	NA	NA	NA	NA	NA	NA	NA
TBLR1_.ab24550._K562_CRE	NA	NA	NA	0.498249364	0.11370546	4.381929994	1.18E-05	5318.261886	NA	NA	NA	NA	NA	1.520177424	0.001327277	-0.159811864	0.215856717	-0.740360858	0.459081062	2326.71689	NA	NA	NA	NA	NA	NA	NA	NA	NA	NA	NA
TBLR1_.NB600.270._K562_CRE	NA	NA	NA	0.367133446	0.092752127	3.958221302	7.55E-05	8165.973554	NA	NA	NA	NA	NA	1.554538092	5.24E-05	0.066857359	0.18370012	0.363948368	0.715896565	2327.14487	NA	NA	NA	NA	NA	NA	NA	NA	NA	NA	NA
TBP_GM12878_CRE	NA	NA	NA	0.201146766	0.121239549	1.659085404	0.097098584	5113.652147	NA	NA	NA	NA	NA	1.672821007	0.000177215	0.050014396	0.226356373	0.220954222	0.825128077	2327.227755	NA	NA	NA	NA	NA	NA	NA	NA	NA	NA	NA
TBP_HepG2_CRE	NA	NA	NA	0.231940605	0.127909066	1.813324194	0.069781834	4385.438607	NA	NA	NA	NA	NA	2.075638904	9.97E-08	0.194665482	0.223405084	0.871356542	0.383559506	2326.533389	NA	NA	NA	NA	NA	NA	NA	NA	NA	NA	NA
TBP_K562_CRE	NA	NA	NA	0.38215311	0.111319057	3.432953171	0.000597045	5561.141216	NA	NA	NA	NA	NA	1.663119599	5.17E-05	-0.008778995	0.208083437	-0.042189784	0.966347406	2327.274489	NA	NA	NA	NA	NA	NA	NA	NA	NA	NA	NA
TCF12_GM12878_CRE	NA	NA	NA	0.350094783	0.128170014	2.731487427	0.006304915	4705.82232	NA	NA	NA	NA	NA	1.51890114	0.003723242	-0.328598154	0.261980264	-1.254285915	0.209738102	2325.630142	NA	NA	NA	NA	NA	NA	NA	NA	NA	NA	NA
TCF12_HepG2_CRE	NA	NA	NA	0.183577688	0.274573838	0.668591332	0.503756204	1402.976811	NA	NA	NA	NA	NA	1.029251152	0.868196408	-0.203130881	0.569964448	-0.356392195	0.721546874	2327.144101	NA	NA	NA	NA	NA	NA	NA	NA	NA	NA	NA
TCF3_.SC.349._GM12878_CRE	NA	NA	NA	0.515821255	0.126419408	4.080237861	4.50E-05	4692.578041	NA	NA	NA	NA	NA	1.343495443	0.043412279	-0.076766724	0.246727243	-0.311140037	0.755694165	2327.178442	NA	NA	NA	NA	NA	NA	NA	NA	NA	NA	NA
TCF7L2_HepG2_CRE	NA	NA	NA	-0.395544006	0.265027868	-1.492461941	0.135578088	2374.907258	NA	NA	NA	NA	NA	1.1772904	0.611498213	0.172428798	0.655871492	0.262900279	0.792627442	2327.209436	NA	NA	NA	NA	NA	NA	NA	NA	NA	NA	NA
TEAD4_.SC.101184._HepG2_CRE	NA	NA	NA	0.282324021	0.12219883	2.310365992	0.0208679	5237.884453	NA	NA	NA	NA	NA	1.612518719	0.000770836	-0.048453613	0.242363002	-0.199921655	0.841541854	2327.236036	NA	NA	NA	NA	NA	NA	NA	NA	NA	NA	NA
TEAD4_.SC.101184._K562_CRE	NA	NA	NA	0.340273002	0.094128039	3.6150015	0.000300346	7978.761524	NA	NA	NA	NA	NA	1.663248652	2.20E-06	0.102997403	0.183009174	0.562799121	0.573571679	2326.963349	NA	NA	NA	NA	NA	NA	NA	NA	NA	NA	NA
TF0_SEGWAY_K562_CRE_CRE	NA	NA	NA	0.001611224	0.054075467	0.029795847	0.976229871	26640.8512	NA	NA	NA	NA	NA	0.670293463	2.03E-08	-0.032466178	0.140506847	-0.231064743	0.817264505	2327.222666	NA	NA	NA	NA	NA	NA	NA	NA	NA	NA	NA
TF0_SEGWAY_K562_INS_INS	NA	NA	NA	-1.356394223	0.073761148	-18.38900651	1.61E-75	7160.496832	NA	NA	NA	NA	NA	0.349015525	1.07E-59	-0.257193136	0.11964934	-2.149557501	0.031590233	2322.70111	NA	NA	NA	NA	NA	NA	NA	NA	NA	NA	NA
TF1_SEGWAY_K562_CRE_CRE	NA	NA	NA	0.421915463	0.046514147	9.070691122	1.18E-19	29638.07801	NA	NA	NA	NA	NA	1.134649334	0.044687719	-0.008632452	0.110845826	-0.077878005	0.937925096	2327.270203	NA	NA	NA	NA	NA	NA	NA	NA	NA	NA	NA
TF1_SEGWAY_K562_INS_INS	NA	NA	NA	-0.540186464	0.085895939	-6.288847563	3.20E-10	6748.10485	NA	NA	NA	NA	NA	0.680681214	1.03E-06	0.556185252	0.172669905	3.221089702	0.001277042	2316.225836	NA	NA	NA	NA	NA	NA	NA	NA	NA	NA	NA
TF2_SEGWAY_K562_CRE_CRE	NA	NA	NA	0.820742923	0.064200047	12.78414826	2.01E-37	14763.84687	NA	NA	NA	NA	NA	1.911456935	4.49E-18	0.430555447	0.124360401	3.46215872	0.000535861	2315.711167	NA	NA	NA	NA	NA	NA	NA	NA	NA	NA	NA
TF2_SEGWAY_K562_INS_INS	NA	NA	NA	0.239937555	0.058723395	4.085893766	4.39E-05	16297.19547	NA	NA	NA	NA	NA	0.604704939	3.96E-14	0.514517776	0.134175135	3.834673069	0.000125731	2311.884138	NA	NA	NA	NA	NA	NA	NA	NA	NA	NA	NA
TFIIIC.110_K562_CRE	NA	NA	NA	1.23045766	0.50365914	2.443036494	0.014564264	415.9562818	NA	NA	NA	NA	NA	0.624564182	0.77000443	-0.956469207	1.082495846	-0.883577716	0.376924213	2326.303818	NA	NA	NA	NA	NA	NA	NA	NA	NA	NA	NA
THAP1_.SC.98174._K562_CRE	NA	NA	NA	0.31115767	0.257448144	1.208622697	0.226807833	1208.766093	NA	NA	NA	NA	NA	1.8648568	0.024224242	-0.321246991	0.398589068	-0.805960366	0.420265703	2326.603483	NA	NA	NA	NA	NA	NA	NA	NA	NA	NA	NA
TR4_GM12878_CRE	NA	NA	NA	-0.263669523	0.497703929	-0.529771833	0.596270137	441.4722764	NA	NA	NA	NA	NA	2.678508999	0.051643832	1.433508445	0.787058561	1.821349156	0.068553799	2323.964273	NA	NA	NA	NA	NA	NA	NA	NA	NA	NA	NA
TR4_HepG2_CRE	NA	NA	NA	0.338120211	0.421703575	0.801795932	0.422671012	503.7783035	NA	NA	NA	NA	NA	3.638567538	0.005897875	0.202650345	0.597084336	0.339399869	0.734308518	2327.162976	NA	NA	NA	NA	NA	NA	NA	NA	NA	NA	NA
TR4_K562_CRE	NA	NA	NA	-0.298434808	1.016058192	-0.293718224	0.768973227	119.8331224	NA	NA	NA	NA	NA	8.288655482	0.161244479	0.580576797	1.553811773	0.3736468	0.70866711	2327.137706	NA	NA	NA	NA	NA	NA	NA	NA	NA	NA	NA
TSS_SEGWAY_K562_CRE_CRE	NA	NA	NA	0.386381719	0.138434618	2.791077294	0.005253293	3613.173987	NA	NA	NA	NA	NA	1.94262007	1.09E-05	-0.078235307	0.240334047	-0.325527356	0.744781982	2327.169359	NA	NA	NA	NA	NA	NA	NA	NA	NA	NA	NA
TSS_SEGWAY_K562_INS_INS	NA	NA	NA	0.332619573	0.046087209	7.217177534	5.31E-13	32268.76753	NA	NA	NA	NA	NA	0.730608791	1.95E-07	0.41642423	0.111007923	3.75130186	0.000175919	2312.88611	NA	NA	NA	NA	NA	NA	NA	NA	NA	NA	NA
UBF_.sc.13125._K562_CRE	NA	NA	NA	0.313074947	0.12230596	2.559768527	0.01047419	4798.628019	NA	NA	NA	NA	NA	1.626153721	0.000324259	0.01802359	0.225241871	0.080018825	0.936222283	2327.269881	NA	NA	NA	NA	NA	NA	NA	NA	NA	NA	NA
UBTF_.SAB1404509._K562_CRE	NA	NA	NA	0.550549676	0.09940623	5.538381998	3.05E-08	6752.046822	NA	NA	NA	NA	NA	1.557233127	7.27E-05	0.054159725	0.185639262	0.291747149	0.770479957	2327.191683	NA	NA	NA	NA	NA	NA	NA	NA	NA	NA	NA
USF.1_GM12878_CRE	NA	NA	NA	0.278837331	0.249448226	1.11781645	0.263645394	1482.045661	NA	NA	NA	NA	NA	1.425142063	0.204860696	0.11819538	0.444950282	0.265637274	0.790518576	2327.20684	NA	NA	NA	NA	NA	NA	NA	NA	NA	NA	NA
USF.1_HepG2_CRE	NA	NA	NA	0.284997353	0.148007184	1.925564323	0.054158797	3934.928394	NA	NA	NA	NA	NA	0.92250573	0.771937413	-0.40873484	0.334880931	-1.220537814	0.222261064	2325.678786	NA	NA	NA	NA	NA	NA	NA	NA	NA	NA	NA
USF.1_K562_CRE	NA	NA	NA	0.390307715	0.142013941	2.748376051	0.005989127	4110.548291	NA	NA	NA	NA	NA	1.05536193	0.721362631	-0.297543229	0.292884043	-1.015907953	0.309673221	2326.194318	NA	NA	NA	NA	NA	NA	NA	NA	NA	NA	NA
USF2_GM12878_CRE	NA	NA	NA	0.101069472	0.135004522	0.748637675	0.454075618	4538.815889	NA	NA	NA	NA	NA	1.507383124	0.00721041	0.286111357	0.248747943	1.15020592	0.250059069	2325.997813	NA	NA	NA	NA	NA	NA	NA	NA	NA	NA	NA
USF2_HepG2_CRE	NA	NA	NA	0.132428943	0.148735067	0.890367993	0.373268323	4095.821095	NA	NA	NA	NA	NA	0.990987172	1	-0.111052494	0.305445062	-0.363575999	0.716174652	2327.141699	NA	NA	NA	NA	NA	NA	NA	NA	NA	NA	NA
USF2_K562_CRE	NA	NA	NA	0.053879068	0.22974891	0.234512833	0.814586872	1809.235783	NA	NA	NA	NA	NA	2.51042556	0.000108798	0.721255794	0.407067692	1.771832569	0.076422354	2324.322377	NA	NA	NA	NA	NA	NA	NA	NA	NA	NA	NA
Valid_OCS_GM12878_CRE_CRE	NA	NA	NA	0.45484769	0.095616602	4.756994926	1.96E-06	7661.865954	NA	NA	NA	NA	NA	1.431567052	0.000874931	-0.153321037	0.190589954	-0.804454978	0.421134261	2326.616029	NA	NA	NA	NA	NA	NA	NA	NA	NA	NA	NA
Valid_OCS_HepG2_CRE_CRE	NA	NA	NA	0.361194953	0.09427116	3.831447014	0.000127392	7912.748637	NA	NA	NA	NA	NA	1.542267631	3.22E-05	-0.043730171	0.188981451	-0.231399278	0.817004626	2327.222429	NA	NA	NA	NA	NA	NA	NA	NA	NA	NA	NA
Valid_OCS_K562_CRE_CRE	NA	NA	NA	0.559534434	0.088718678	6.306839202	2.85E-10	8373.110647	NA	NA	NA	NA	NA	1.358466423	0.00226382	-0.055450111	0.175229663	-0.316442487	0.751666672	2327.175443	NA	NA	NA	NA	NA	NA	NA	NA	NA	NA	NA
WHIP_GM12878_CRE	NA	NA	NA	0.231794667	0.085289332	2.717745134	0.006572845	9869.965372	NA	NA	NA	NA	NA	1.356101343	0.002810369	0.106750215	0.173904966	0.61384225	0.539319575	2326.904136	NA	NA	NA	NA	NA	NA	NA	NA	NA	NA	NA
X1_Active_Promoter_CHROMHMM_GM12878_CRE_CRE	NA	NA	NA	0.344870837	0.132033557	2.611993839	0.009001588	3800.870831	NA	NA	NA	NA	NA	2.705114921	2.38E-13	0.16737833	0.213757655	0.783028472	0.433610393	2326.672462	NA	NA	NA	NA	NA	NA	NA	NA	NA	NA	NA
X1_Active_Promoter_CHROMHMM_GM12878_INS_INS	NA	NA	NA	0.422371997	0.046033986	9.175221065	4.51E-20	33109.94334	NA	NA	NA	NA	NA	0.835286835	0.002873457	0.48959156	0.111650713	4.38502851	1.16E-05	2307.585692	NA	NA	NA	NA	NA	NA	NA	NA	NA	NA	NA
X1_Active_Promoter_CHROMHMM_HepG2_CRE_CRE	NA	NA	NA	0.393546208	0.13295112	2.960081922	0.003075572	3704.960503	NA	NA	NA	NA	NA	2.829263008	2.08E-14	0.064273717	0.218991941	0.293498094	0.769141456	2327.190676	NA	NA	NA	NA	NA	NA	NA	NA	NA	NA	NA
X1_Active_Promoter_CHROMHMM_HepG2_INS_INS	NA	NA	NA	0.363908734	0.046008944	7.909521582	2.58E-15	32675.08113	NA	NA	NA	NA	NA	0.767678001	1.16E-05	0.452801554	0.111795045	4.05028287	5.12E-05	2310.499489	NA	NA	NA	NA	NA	NA	NA	NA	NA	NA	NA
X1_Active_Promoter_CHROMHMM_K562_CRE_CRE	NA	NA	NA	0.390534085	0.142000667	2.750227116	0.005955397	3289.671535	NA	NA	NA	NA	NA	2.598628626	2.33E-10	-0.246554422	0.241148286	-1.022418303	0.306582962	2326.204665	NA	NA	NA	NA	NA	NA	NA	NA	NA	NA	NA
X1_Active_Promoter_CHROMHMM_K562_INS_INS	NA	NA	NA	0.337761064	0.046246873	7.303435778	2.81E-13	32131.67476	NA	NA	NA	NA	NA	0.745554322	8.84E-07	0.420769806	0.110065475	3.822904548	0.000131889	2312.424655	NA	NA	NA	NA	NA	NA	NA	NA	NA	NA	NA
X10_Txn_Elongation_CHROMHMM_GM12878_CRE_CRE	NA	NA	NA	0.822237478	0.066250693	12.41100188	2.28E-35	13913.09811	NA	NA	NA	NA	NA	2.660581281	4.59E-32	0.347571495	0.127813264	2.719369519	0.006540649	2320.114846	NA	NA	NA	NA	NA	NA	NA	NA	NA	NA	NA
X10_Txn_Elongation_CHROMHMM_GM12878_INS_INS	NA	NA	NA	0.426621584	0.046042945	9.265731873	1.94E-20	34388.41555	NA	NA	NA	NA	NA	0.62280314	7.66E-16	0.392176084	0.117427704	3.339723685	0.000838618	2316.076261	NA	NA	NA	NA	NA	NA	NA	NA	NA	NA	NA
X10_Txn_Elongation_CHROMHMM_HepG2_CRE_CRE	NA	NA	NA	0.789229664	0.066480156	11.87165788	1.66E-32	13900.43167	NA	NA	NA	NA	NA	2.398496816	3.77E-25	0.282824074	0.128574997	2.199681757	0.027829482	2322.56638	NA	NA	NA	NA	NA	NA	NA	NA	NA	NA	NA
X10_Txn_Elongation_CHROMHMM_HepG2_INS_INS	NA	NA	NA	0.445455239	0.046222159	9.637266044	5.57E-22	34065.39931	NA	NA	NA	NA	NA	0.606016878	1.63E-17	0.311110971	0.117857069	2.639731098	0.008297183	2320.283178	NA	NA	NA	NA	NA	NA	NA	NA	NA	NA	NA
X10_Txn_Elongation_CHROMHMM_K562_CRE_CRE	NA	NA	NA	0.81540211	0.071982317	11.32781135	9.56E-30	11946.2291	NA	NA	NA	NA	NA	2.868282851	2.91E-31	0.345510355	0.133621934	2.585730837	0.009717278	2320.814122	NA	NA	NA	NA	NA	NA	NA	NA	NA	NA	NA
X10_Txn_Elongation_CHROMHMM_K562_INS_INS	NA	NA	NA	0.461270452	0.046181268	9.988258775	1.72E-23	34673.43969	NA	NA	NA	NA	NA	0.640215478	3.88E-14	0.448209794	0.116454466	3.848798687	0.000118699	2312.404375	NA	NA	NA	NA	NA	NA	NA	NA	NA	NA	NA
X11_Weak_Txn_CHROMHMM_GM12878_CRE_CRE	NA	NA	NA	0.607558872	0.055404987	10.96577952	5.58E-28	20267.69353	NA	NA	NA	NA	NA	1.780189583	7.28E-17	0.182388487	0.119045779	1.532086974	0.125500974	2324.963479	NA	NA	NA	NA	NA	NA	NA	NA	NA	NA	NA
X11_Weak_Txn_CHROMHMM_GM12878_INS_INS	NA	NA	NA	0.412165295	0.051544707	7.996268045	1.28E-15	24346.86485	NA	NA	NA	NA	NA	0.567974765	8.57E-20	0.270109411	0.123604938	2.185263929	0.028869501	2322.419233	NA	NA	NA	NA	NA	NA	NA	NA	NA	NA	NA
X11_Weak_Txn_CHROMHMM_HepG2_CRE_CRE	NA	NA	NA	0.585063568	0.052416207	11.16188286	6.27E-29	22580.08456	NA	NA	NA	NA	NA	1.564101368	7.10E-11	0.123789454	0.116064827	1.06655442	0.286173092	2326.149136	NA	NA	NA	NA	NA	NA	NA	NA	NA	NA	NA
X11_Weak_Txn_CHROMHMM_HepG2_INS_INS	NA	NA	NA	0.353478924	0.050966962	6.935452066	4.05E-12	24770.19957	NA	NA	NA	NA	NA	0.571591624	2.01E-19	0.326085903	0.124037287	2.628934502	0.008565286	2320.223093	NA	NA	NA	NA	NA	NA	NA	NA	NA	NA	NA
X11_Weak_Txn_CHROMHMM_K562_CRE_CRE	NA	NA	NA	0.589401287	0.052624523	11.20012606	4.07E-29	22230.44535	NA	NA	NA	NA	NA	1.641546659	1.45E-13	0.173267057	0.115166734	1.504488769	0.132455563	2325.040425	NA	NA	NA	NA	NA	NA	NA	NA	NA	NA	NA
X11_Weak_Txn_CHROMHMM_K562_INS_INS	NA	NA	NA	0.325514024	0.049371445	6.593163751	4.31E-11	27026.13901	NA	NA	NA	NA	NA	0.626525182	5.73E-14	0.436916099	0.123238699	3.545283276	0.000392191	2314.31138	NA	NA	NA	NA	NA	NA	NA	NA	NA	NA	NA
X12_Repressed_CHROMHMM_GM12878_CRE_CRE	NA	NA	NA	-0.024220745	0.096203713	-0.251765176	0.801222576	10198.08122	NA	NA	NA	NA	NA	0.708889138	0.004403203	-0.19995463	0.254000456	-0.787221541	0.431152189	2326.634946	NA	NA	NA	NA	NA	NA	NA	NA	NA	NA	NA
X12_Repressed_CHROMHMM_GM12878_INS_INS	NA	NA	NA	-0.510592101	0.047396517	-10.77277682	4.63E-27	27715.9592	NA	NA	NA	NA	NA	0.210947769	1.60E-135	-0.512983894	0.141643587	-3.621652816	0.000292727	2313.416282	NA	NA	NA	NA	NA	NA	NA	NA	NA	NA	NA
X12_Repressed_CHROMHMM_HepG2_CRE_CRE	NA	NA	NA	0.043839184	0.082600433	0.530737936	0.595600393	13274.98514	NA	NA	NA	NA	NA	0.800276387	0.021150216	-0.127004718	0.213775218	-0.594104025	0.552442539	2326.915646	NA	NA	NA	NA	NA	NA	NA	NA	NA	NA	NA
X12_Repressed_CHROMHMM_HepG2_INS_INS	NA	NA	NA	-0.469883167	0.047596647	-9.872190415	5.50E-23	27762.91555	NA	NA	NA	NA	NA	0.191061787	8.45E-154	-0.697317376	0.149861226	-4.653087368	3.27E-06	2303.684835	NA	NA	NA	NA	NA	NA	NA	NA	NA	NA	NA
X12_Repressed_CHROMHMM_K562_CRE_CRE	NA	NA	NA	0.237527841	0.0634292	3.744771198	0.000180558	18987.17585	NA	NA	NA	NA	NA	0.619714999	8.50E-10	-0.276772995	0.168847813	-1.639186142	0.101174499	2324.467665	NA	NA	NA	NA	NA	NA	NA	NA	NA	NA	NA
X12_Repressed_CHROMHMM_K562_INS_INS	NA	NA	NA	-0.323222519	0.046282498	-6.983687805	2.88E-12	30611.11582	NA	NA	NA	NA	NA	0.239869828	4.10E-121	-0.424042008	0.136918791	-3.097032952	0.001954681	2317.321029	NA	NA	NA	NA	NA	NA	NA	NA	NA	NA	NA
X13_Heterochrom.lo_CHROMHMM_GM12878_CRE_CRE	NA	NA	NA	-0.739248855	0.044136969	-16.7489721	5.76E-63	29866.13017	NA	NA	NA	NA	NA	0.429257678	1.51E-46	-0.318024988	0.112101276	-2.836943504	0.004554767	2319.133501	NA	NA	NA	NA	NA	NA	NA	NA	NA	NA	NA
X13_Heterochrom.lo_CHROMHMM_GM12878_INS_INS	NA	NA	NA	-1.215964178	0.062767097	-19.37263675	1.31E-83	8322.846617	NA	NA	NA	NA	NA	0.252517996	2.10E-116	-0.137695246	0.123599232	-1.114046132	0.265259396	2326.03607	NA	NA	NA	NA	NA	NA	NA	NA	NA	NA	NA
X13_Heterochrom.lo_CHROMHMM_HepG2_CRE_CRE	NA	NA	NA	-0.730475567	0.043552362	-16.77235242	3.89E-63	31792.65163	NA	NA	NA	NA	NA	0.462671101	8.55E-39	-0.297290544	0.11271025	-2.637653129	0.008348193	2320.213854	NA	NA	NA	NA	NA	NA	NA	NA	NA	NA	NA
X13_Heterochrom.lo_CHROMHMM_HepG2_INS_INS	NA	NA	NA	-1.13183677	0.061169036	-18.50342664	1.94E-76	9004.833531	NA	NA	NA	NA	NA	0.265214456	2.12E-108	-0.101137563	0.122494012	-0.825653123	0.409000891	2326.594728	NA	NA	NA	NA	NA	NA	NA	NA	NA	NA	NA
X13_Heterochrom.lo_CHROMHMM_K562_CRE_CRE	NA	NA	NA	-0.827609394	0.043568995	-18.99537478	1.86E-80	32654.77394	NA	NA	NA	NA	NA	0.547257873	2.11E-23	-0.207006588	0.116846513	-1.771611177	0.076459123	2324.094573	NA	NA	NA	NA	NA	NA	NA	NA	NA	NA	NA
X13_Heterochrom.lo_CHROMHMM_K562_INS_INS	NA	NA	NA	-0.978593841	0.060889061	-16.07175133	4.03E-58	9230.877246	NA	NA	NA	NA	NA	0.244892404	3.45E-122	-0.32716765	0.122920687	-2.661615855	0.007776657	2320.168913	NA	NA	NA	NA	NA	NA	NA	NA	NA	NA	NA
X14_Repetitive.CNV_CHROMHMM_GM12878_CRE_CRE	NA	NA	NA	-0.155972647	0.430691111	-0.362145035	0.717243652	908.4172023	NA	NA	NA	NA	NA	0.384794427	0.517126165	-0.591367675	1.115791402	-0.529998415	0.59611303	2326.960405	NA	NA	NA	NA	NA	NA	NA	NA	NA	NA	NA
X14_Repetitive.CNV_CHROMHMM_GM12878_INS_INS	NA	NA	NA	-0.171491201	0.058663844	-2.923286133	0.003463581	28194.70661	NA	NA	NA	NA	NA	0.211811233	1.66E-93	-0.136940262	0.182663385	-0.749686437	0.453443578	2326.703988	NA	NA	NA	NA	NA	NA	NA	NA	NA	NA	NA
X14_Repetitive.CNV_CHROMHMM_HepG2_CRE_CRE	NA	NA	NA	0.220250613	0.524208711	0.420158247	0.674369854	600.8915244	NA	NA	NA	NA	NA	1.243102068	0.735144742	1.381495884	0.934161984	1.478861169	0.139177423	2325.369376	NA	NA	NA	NA	NA	NA	NA	NA	NA	NA	NA
X14_Repetitive.CNV_CHROMHMM_HepG2_INS_INS	NA	NA	NA	-0.052450027	0.069187918	-0.758080735	0.448402652	27516.94852	NA	NA	NA	NA	NA	0.211922279	3.99E-52	-0.245201337	0.272365781	-0.900264842	0.367979326	2326.424191	NA	NA	NA	NA	NA	NA	NA	NA	NA	NA	NA
X14_Repetitive.CNV_CHROMHMM_K562_CRE_CRE	NA	NA	NA	0.320190833	0.274301965	1.167293252	0.243091963	1657.650564	NA	NA	NA	NA	NA	0.509342354	0.176280631	-0.349889815	0.672706089	-0.52012286	0.602977946	2326.986863	NA	NA	NA	NA	NA	NA	NA	NA	NA	NA	NA
X14_Repetitive.CNV_CHROMHMM_K562_INS_INS	NA	NA	NA	0.083298051	0.060775812	1.370579002	0.170506232	29806.16778	NA	NA	NA	NA	NA	0.25127287	1.81E-60	-0.236700636	0.208398512	-1.135807705	0.256037052	2325.933958	NA	NA	NA	NA	NA	NA	NA	NA	NA	NA	NA
X15_Repetitive.CNV_CHROMHMM_GM12878_CRE_CRE	NA	NA	NA	-0.161461011	0.497807589	-0.324344214	0.745677449	769.2079659	NA	NA	NA	NA	NA	1.776859398	0.2579272	1.263354521	0.946222376	1.335156041	0.181825281	2325.689288	NA	NA	NA	NA	NA	NA	NA	NA	NA	NA	NA
X15_Repetitive.CNV_CHROMHMM_GM12878_INS_INS	NA	NA	NA	-0.050827264	0.060989857	-0.833372406	0.404634732	29059.94105	NA	NA	NA	NA	NA	0.249145627	9.75E-67	-0.10672989	0.193955597	-0.550280018	0.582127328	2326.968662	NA	NA	NA	NA	NA	NA	NA	NA	NA	NA	NA
X15_Repetitive.CNV_CHROMHMM_HepG2_CRE_CRE	NA	NA	NA	0.332801209	0.486421445	0.684182847	0.493859712	618.6750775	NA	NA	NA	NA	NA	1.658240573	0.433731095	0.883201495	0.869272337	1.016023928	0.309617992	2326.364747	NA	NA	NA	NA	NA	NA	NA	NA	NA	NA	NA
X15_Repetitive.CNV_CHROMHMM_HepG2_INS_INS	NA	NA	NA	-0.04733365	0.062368205	-0.758938793	0.447889171	29564.57272	NA	NA	NA	NA	NA	0.274653652	1.30E-52	-0.079622326	0.207068975	-0.384520792	0.700592488	2327.126524	NA	NA	NA	NA	NA	NA	NA	NA	NA	NA	NA
X15_Repetitive.CNV_CHROMHMM_K562_CRE_CRE	NA	NA	NA	0.243021268	0.313788645	0.774474386	0.43865031	1236.55026	NA	NA	NA	NA	NA	1.19665985	0.667917257	-0.182307368	0.665731175	-0.273845322	0.784203493	2327.198643	NA	NA	NA	NA	NA	NA	NA	NA	NA	NA	NA
X15_Repetitive.CNV_CHROMHMM_K562_INS_INS	NA	NA	NA	0.061409434	0.057359064	1.070614301	0.284342891	29120.0788	NA	NA	NA	NA	NA	0.263839194	3.15E-73	-0.169461088	0.173213345	-0.978337371	0.327907492	2326.297888	NA	NA	NA	NA	NA	NA	NA	NA	NA	NA	NA
X2_Weak_Promoter_CHROMHMM_GM12878_CRE_CRE	NA	NA	NA	0.45881792	0.118589031	3.868974348	0.000109294	4855.760139	NA	NA	NA	NA	NA	2.079691838	1.82E-08	0.069034941	0.201852381	0.342007068	0.732345573	2327.160158	NA	NA	NA	NA	NA	NA	NA	NA	NA	NA	NA
X2_Weak_Promoter_CHROMHMM_GM12878_INS_INS	NA	NA	NA	0.410294637	0.050396821	8.141280106	3.91E-16	26579.30397	NA	NA	NA	NA	NA	0.785088014	0.000161688	0.491103247	0.122385434	4.012758971	6.00E-05	2310.475751	NA	NA	NA	NA	NA	NA	NA	NA	NA	NA	NA
X2_Weak_Promoter_CHROMHMM_HepG2_CRE_CRE	NA	NA	NA	0.612367108	0.102007429	6.003161887	1.94E-09	6230.277636	NA	NA	NA	NA	NA	1.777057671	2.12E-07	-0.057854152	0.187940432	-0.307832389	0.758209875	2327.180901	NA	NA	NA	NA	NA	NA	NA	NA	NA	NA	NA
X2_Weak_Promoter_CHROMHMM_HepG2_INS_INS	NA	NA	NA	0.254496801	0.054237611	4.692256806	2.70E-06	21335.03114	NA	NA	NA	NA	NA	0.72928875	2.23E-06	0.371100205	0.126344124	2.93721777	0.003311715	2318.339074	NA	NA	NA	NA	NA	NA	NA	NA	NA	NA	NA
X2_Weak_Promoter_CHROMHMM_K562_CRE_CRE	NA	NA	NA	0.440667009	0.139119852	3.16753506	0.001537372	3807.785862	NA	NA	NA	NA	NA	1.527340676	0.007102863	-0.148339824	0.252161053	-0.588274131	0.556348307	2326.923831	NA	NA	NA	NA	NA	NA	NA	NA	NA	NA	NA
X2_Weak_Promoter_CHROMHMM_K562_INS_INS	NA	NA	NA	0.187683878	0.049969128	3.755996658	0.000172653	24728.43332	NA	NA	NA	NA	NA	0.596277546	3.58E-17	0.228223466	0.114266317	1.997294323	0.04579322	2323.242173	NA	NA	NA	NA	NA	NA	NA	NA	NA	NA	NA
X3_Poised_Promoter_CHROMHMM_GM12878_CRE_CRE	NA	NA	NA	0.18352604	0.355722188	0.515925197	0.605906655	885.540775	NA	NA	NA	NA	NA	0.731972786	0.68847495	-1.003469617	1.058965144	-0.947594567	0.343335893	2326.109623	NA	NA	NA	NA	NA	NA	NA	NA	NA	NA	NA
X3_Poised_Promoter_CHROMHMM_GM12878_INS_INS	NA	NA	NA	-0.127028254	0.052298236	-2.428920427	0.015143856	32871.52789	NA	NA	NA	NA	NA	0.229936329	4.67E-89	-0.457939764	0.176723676	-2.591275681	0.009562086	2320.037905	NA	NA	NA	NA	NA	NA	NA	NA	NA	NA	NA
X3_Poised_Promoter_CHROMHMM_HepG2_CRE_CRE	NA	NA	NA	0.57964404	0.25148736	2.304863516	0.021174218	1688.853781	NA	NA	NA	NA	NA	0.783691614	0.504148401	0.425812714	0.447513318	0.951508473	0.341346319	2326.43109	NA	NA	NA	NA	NA	NA	NA	NA	NA	NA	NA
X3_Poised_Promoter_CHROMHMM_HepG2_INS_INS	NA	NA	NA	-0.12519122	0.051272195	-2.441698062	0.014618367	33150.03465	NA	NA	NA	NA	NA	0.215091901	3.12E-101	-0.708037271	0.183033402	-3.868350063	0.000109574	2310.343691	NA	NA	NA	NA	NA	NA	NA	NA	NA	NA	NA
X3_Poised_Promoter_CHROMHMM_K562_CRE_CRE	NA	NA	NA	0.440807752	0.290630737	1.516727917	0.129335393	1346.429184	NA	NA	NA	NA	NA	0.482337572	0.13778559	-0.641163884	1.05913441	-0.605365927	0.544935885	2326.842705	NA	NA	NA	NA	NA	NA	NA	NA	NA	NA	NA
X3_Poised_Promoter_CHROMHMM_K562_INS_INS	NA	NA	NA	-0.107434998	0.054783691	-1.961076302	0.049870123	32129.30539	NA	NA	NA	NA	NA	0.241239796	7.65E-79	-0.465723467	0.198067246	-2.351340148	0.018705925	2321.278592	NA	NA	NA	NA	NA	NA	NA	NA	NA	NA	NA
X4_Strong_Enhancer_CHROMHMM_GM12878_CRE_CRE	NA	NA	NA	0.530290222	0.123416112	4.296766546	1.73E-05	5324.634215	NA	NA	NA	NA	NA	1.014020415	0.880141189	-0.018411606	0.251436217	-0.073225751	0.941626475	2327.270892	NA	NA	NA	NA	NA	NA	NA	NA	NA	NA	NA
X4_Strong_Enhancer_CHROMHMM_GM12878_INS_INS	NA	NA	NA	0.192412814	0.046788667	4.112380798	3.92E-05	32847.34689	NA	NA	NA	NA	NA	0.421501691	1.07E-47	0.119378156	0.11793613	1.012227181	0.311429443	2326.255759	NA	NA	NA	NA	NA	NA	NA	NA	NA	NA	NA
X4_Strong_Enhancer_CHROMHMM_HepG2_CRE_CRE	NA	NA	NA	0.182984621	0.139894978	1.308014222	0.190868485	4448.416521	NA	NA	NA	NA	NA	1.805853579	8.48E-05	0.274017446	0.263932365	1.038210854	0.299171901	2326.23683	NA	NA	NA	NA	NA	NA	NA	NA	NA	NA	NA
X4_Strong_Enhancer_CHROMHMM_HepG2_INS_INS	NA	NA	NA	0.2330876	0.04641075	5.022276143	5.11E-07	34146.72361	NA	NA	NA	NA	NA	0.45467024	1.24E-39	0.297808808	0.117889146	2.526176656	0.011531148	2320.942781	NA	NA	NA	NA	NA	NA	NA	NA	NA	NA	NA
X4_Strong_Enhancer_CHROMHMM_K562_CRE_CRE	NA	NA	NA	0.732638736	0.110517766	6.629148962	3.38E-11	5591.385779	NA	NA	NA	NA	NA	1.680614956	4.31E-05	0.323547292	0.188656816	1.715004516	0.086344399	2324.440865	NA	NA	NA	NA	NA	NA	NA	NA	NA	NA	NA
X4_Strong_Enhancer_CHROMHMM_K562_INS_INS	NA	NA	NA	0.313319358	0.045465605	6.891349137	5.53E-12	33789.47019	NA	NA	NA	NA	NA	0.588529353	2.05E-19	0.331476395	0.110353245	3.003775695	0.002666518	2318.202821	NA	NA	NA	NA	NA	NA	NA	NA	NA	NA	NA
X5_Strong_Enhancer_CHROMHMM_GM12878_CRE_CRE	NA	NA	NA	0.300892424	0.124984366	2.4074405	0.01606478	6029.497998	NA	NA	NA	NA	NA	1.104075255	0.481191259	-0.005413867	0.265325612	-0.020404614	0.983720603	2327.275854	NA	NA	NA	NA	NA	NA	NA	NA	NA	NA	NA
X5_Strong_Enhancer_CHROMHMM_GM12878_INS_INS	NA	NA	NA	0.220935488	0.048292059	4.574985908	4.76E-06	30377.88486	NA	NA	NA	NA	NA	0.3719918	1.15E-61	0.126511329	0.123531915	1.024118576	0.305779271	2326.231119	NA	NA	NA	NA	NA	NA	NA	NA	NA	NA	NA
X5_Strong_Enhancer_CHROMHMM_HepG2_CRE_CRE	NA	NA	NA	0.194044653	0.146617071	1.323479256	0.18567605	4713.660526	NA	NA	NA	NA	NA	0.841752116	0.529011154	-0.146526875	0.356349548	-0.411188608	0.680934241	2327.102413	NA	NA	NA	NA	NA	NA	NA	NA	NA	NA	NA
X5_Strong_Enhancer_CHROMHMM_HepG2_INS_INS	NA	NA	NA	0.200555703	0.047929797	4.184363724	2.86E-05	33078.33854	NA	NA	NA	NA	NA	0.379699523	6.89E-56	0.13894445	0.128273399	1.083189896	0.278724144	2326.110542	NA	NA	NA	NA	NA	NA	NA	NA	NA	NA	NA
X5_Strong_Enhancer_CHROMHMM_K562_CRE_CRE	NA	NA	NA	0.474063933	0.126232961	3.755468683	0.000173017	5371.440181	NA	NA	NA	NA	NA	1.143639883	0.345136204	0.44937009	0.248614443	1.807497927	0.070684678	2324.210724	NA	NA	NA	NA	NA	NA	NA	NA	NA	NA	NA
X5_Strong_Enhancer_CHROMHMM_K562_INS_INS	NA	NA	NA	0.287783087	0.046491544	6.190009222	6.02E-10	32756.42475	NA	NA	NA	NA	NA	0.488967486	6.49E-34	0.405993041	0.117801934	3.446403859	0.000568101	2315.382283	NA	NA	NA	NA	NA	NA	NA	NA	NA	NA	NA
X6_Weak_Enhancer_CHROMHMM_GM12878_CRE_CRE	NA	NA	NA	0.463186318	0.093441969	4.956940918	7.16E-07	8306.162054	NA	NA	NA	NA	NA	1.659294102	5.79E-06	0.222375965	0.177993263	1.24935046	0.211536919	2325.755766	NA	NA	NA	NA	NA	NA	NA	NA	NA	NA	NA
X6_Weak_Enhancer_CHROMHMM_GM12878_INS_INS	NA	NA	NA	0.250067036	0.056909634	4.39410728	1.11E-05	17827.34529	NA	NA	NA	NA	NA	0.643365924	2.09E-11	0.458741933	0.1271005	3.609285045	0.000307042	2313.716741	NA	NA	NA	NA	NA	NA	NA	NA	NA	NA	NA
X6_Weak_Enhancer_CHROMHMM_HepG2_CRE_CRE	NA	NA	NA	0.450139979	0.085970602	5.235975679	1.64E-07	9588.771772	NA	NA	NA	NA	NA	1.226852919	0.041928413	0.034483614	0.175510069	0.196476557	0.84423718	2327.237835	NA	NA	NA	NA	NA	NA	NA	NA	NA	NA	NA
X6_Weak_Enhancer_CHROMHMM_HepG2_INS_INS	NA	NA	NA	-0.052024851	0.061392223	-0.847417616	0.396762389	13457.31399	NA	NA	NA	NA	NA	0.550090135	3.58E-19	0.352669687	0.129402754	2.725364617	0.006423051	2319.628983	NA	NA	NA	NA	NA	NA	NA	NA	NA	NA	NA
X6_Weak_Enhancer_CHROMHMM_K562_CRE_CRE	NA	NA	NA	0.34767731	0.112142332	3.100321735	0.001933105	6363.005637	NA	NA	NA	NA	NA	1.060080702	0.677229855	-0.014717246	0.228040862	-0.064537759	0.948542043	2327.272097	NA	NA	NA	NA	NA	NA	NA	NA	NA	NA	NA
X6_Weak_Enhancer_CHROMHMM_K562_INS_INS	NA	NA	NA	0.032431539	0.054322561	0.597017858	0.550495458	18209.19741	NA	NA	NA	NA	NA	0.438751098	9.03E-41	0.042529896	0.11531658	0.368809897	0.712269427	2327.140017	NA	NA	NA	NA	NA	NA	NA	NA	NA	NA	NA
X7_Weak_Enhancer_CHROMHMM_GM12878_CRE_CRE	NA	NA	NA	0.270878722	0.08091782	3.347578112	0.00081521	12351.13057	NA	NA	NA	NA	NA	0.935314443	0.546044403	-0.055075842	0.188726192	-0.291829353	0.770417102	2327.190339	NA	NA	NA	NA	NA	NA	NA	NA	NA	NA	NA
X7_Weak_Enhancer_CHROMHMM_GM12878_INS_INS	NA	NA	NA	0.161921806	0.053538806	3.024382088	0.002491416	19734.38833	NA	NA	NA	NA	NA	0.456614792	9.40E-37	0.173305141	0.122962102	1.409419155	0.158711263	2325.27328	NA	NA	NA	NA	NA	NA	NA	NA	NA	NA	NA
X7_Weak_Enhancer_CHROMHMM_HepG2_CRE_CRE	NA	NA	NA	0.287293786	0.095123782	3.02020987	0.002525996	9271.757203	NA	NA	NA	NA	NA	0.972843271	0.857527789	0.021075037	0.221603579	0.095102419	0.924233476	2327.267257	NA	NA	NA	NA	NA	NA	NA	NA	NA	NA	NA
X7_Weak_Enhancer_CHROMHMM_HepG2_INS_INS	NA	NA	NA	0.18700255	0.050485578	3.70407859	0.00021216	23629.28995	NA	NA	NA	NA	NA	0.437083356	3.28E-43	0.262465439	0.120375082	2.180396765	0.029228064	2322.478758	NA	NA	NA	NA	NA	NA	NA	NA	NA	NA	NA
X7_Weak_Enhancer_CHROMHMM_K562_CRE_CRE	NA	NA	NA	0.381937782	0.072233453	5.287547046	1.24E-07	13800.63045	NA	NA	NA	NA	NA	1.120259099	0.21090486	0.046973127	0.16187623	0.290179276	0.77167909	2327.192612	NA	NA	NA	NA	NA	NA	NA	NA	NA	NA	NA
X7_Weak_Enhancer_CHROMHMM_K562_INS_INS	NA	NA	NA	0.257589955	0.050978343	5.052929122	4.35E-07	24067.56394	NA	NA	NA	NA	NA	0.514485979	6.82E-27	0.221405785	0.118966546	1.861076016	0.062733443	2323.769358	NA	NA	NA	NA	NA	NA	NA	NA	NA	NA	NA
X8_Insulator_CHROMHMM_GM12878_CRE_CRE	NA	NA	NA	0.447321514	0.136196024	3.284394819	0.001022016	5165.640941	NA	NA	NA	NA	NA	0.856239801	0.410520727	0.002262687	0.31823033	0.007110217	0.994326915	2327.27622	NA	NA	NA	NA	NA	NA	NA	NA	NA	NA	NA
X8_Insulator_CHROMHMM_GM12878_INS_INS	NA	NA	NA	-0.55997161	0.056318212	-9.942993458	2.71E-23	12983.37604	NA	NA	NA	NA	NA	0.255631046	2.49E-116	-0.220360629	0.128526811	-1.714510982	0.086434922	2324.321111	NA	NA	NA	NA	NA	NA	NA	NA	NA	NA	NA
X8_Insulator_CHROMHMM_HepG2_CRE_CRE	NA	NA	NA	0.2504096	0.142937282	1.751884438	0.079793681	4995.740733	NA	NA	NA	NA	NA	0.71071531	0.107921642	-0.220028406	0.352096483	-0.62490941	0.532030516	2326.869677	NA	NA	NA	NA	NA	NA	NA	NA	NA	NA	NA
X8_Insulator_CHROMHMM_HepG2_INS_INS	NA	NA	NA	-0.538977748	0.056155054	-9.598027451	8.15E-22	13280.72216	NA	NA	NA	NA	NA	0.253072086	7.19E-118	-0.199211227	0.129068778	-1.543450169	0.122721589	2324.880802	NA	NA	NA	NA	NA	NA	NA	NA	NA	NA	NA
X8_Insulator_CHROMHMM_K562_CRE_CRE	NA	NA	NA	0.492932999	0.120746858	4.082367082	4.46E-05	6330.105018	NA	NA	NA	NA	NA	0.853562669	0.342702325	-0.031242137	0.291063003	-0.107338057	0.914520794	2327.264682	NA	NA	NA	NA	NA	NA	NA	NA	NA	NA	NA
X8_Insulator_CHROMHMM_K562_INS_INS	NA	NA	NA	-0.434628143	0.05466955	-7.950095526	1.86E-15	14761.9878	NA	NA	NA	NA	NA	0.273764465	6.45E-105	-0.193669167	0.125306324	-1.545565782	0.12220947	2324.882163	NA	NA	NA	NA	NA	NA	NA	NA	NA	NA	NA
X9_Txn_Transition_CHROMHMM_GM12878_CRE_CRE	NA	NA	NA	0.662431549	0.138337004	4.788534727	1.68E-06	4155.057468	NA	NA	NA	NA	NA	2.094342047	1.93E-06	0.226469977	0.253482801	0.893433309	0.371625172	2326.502841	NA	NA	NA	NA	NA	NA	NA	NA	NA	NA	NA
X9_Txn_Transition_CHROMHMM_GM12878_INS_INS	NA	NA	NA	0.35227433	0.046409771	7.590520824	3.19E-14	35112.97417	NA	NA	NA	NA	NA	0.575718477	1.95E-20	0.245773186	0.118023713	2.082405136	0.03730548	2322.976771	NA	NA	NA	NA	NA	NA	NA	NA	NA	NA	NA
X9_Txn_Transition_CHROMHMM_HepG2_CRE_CRE	NA	NA	NA	0.366046711	0.122709708	2.983029756	0.002854102	5778.780984	NA	NA	NA	NA	NA	1.528230285	0.00631664	0.302302882	0.237890989	1.27076222	0.203813253	2325.729547	NA	NA	NA	NA	NA	NA	NA	NA	NA	NA	NA
X9_Txn_Transition_CHROMHMM_HepG2_INS_INS	NA	NA	NA	0.38216551	0.046563843	8.207344777	2.26E-16	35009.46421	NA	NA	NA	NA	NA	0.552341816	4.48E-23	0.195962051	0.118685326	1.651105968	0.098716939	2324.568743	NA	NA	NA	NA	NA	NA	NA	NA	NA	NA	NA
X9_Txn_Transition_CHROMHMM_K562_CRE_CRE	NA	NA	NA	0.563079856	0.114887998	4.901119901	9.53E-07	5713.068797	NA	NA	NA	NA	NA	2.045640199	5.46E-08	0.443785955	0.196737672	2.255724331	0.024087901	2322.440924	NA	NA	NA	NA	NA	NA	NA	NA	NA	NA	NA
X9_Txn_Transition_CHROMHMM_K562_INS_INS	NA	NA	NA	0.442882535	0.04582122	9.665446178	4.23E-22	35342.31038	NA	NA	NA	NA	NA	0.608990196	5.24E-17	0.297385209	0.113833527	2.612457135	0.008989396	2320.470228	NA	NA	NA	NA	NA	NA	NA	NA	NA	NA	NA
XRCC4_K562_CRE	NA	NA	NA	3.44E-13	7570.029161	4.54E-17	1	8.000000156	NA	NA	NA	NA	NA	NA	NA	NA	NA	NA	NA	NA	NA	NA	NA	NA	NA	NA	NA	NA	NA	NA	NA
YY1_.SC.281._GM12878_CRE	NA	NA	NA	0.3359076	0.105087488	3.196456652	0.001391267	6394.124287	NA	NA	NA	NA	NA	1.437048092	0.002080521	-0.051977681	0.201845496	-0.257512216	0.796783386	2327.209538	NA	NA	NA	NA	NA	NA	NA	NA	NA	NA	NA
YY1_.SC.281._HepG2_CRE	NA	NA	NA	0.484374833	0.124986921	3.875404153	0.000106448	4254.278996	NA	NA	NA	NA	NA	1.787052139	1.98E-05	0.04807773	0.217411351	0.221137164	0.824985634	2327.22762	NA	NA	NA	NA	NA	NA	NA	NA	NA	NA	NA
YY1_.SC.281._K562_CRE	NA	NA	NA	0.421267876	0.124299131	3.389145773	0.000701107	4433.380289	NA	NA	NA	NA	NA	1.762105348	5.02E-05	-0.123035398	0.228436483	-0.538597846	0.590164374	2326.982055	NA	NA	NA	NA	NA	NA	NA	NA	NA	NA	NA
YY1_GM12878_CRE	NA	NA	NA	-0.566970398	0.660243029	-0.858729851	0.390489577	268.5304043	NA	NA	NA	NA	NA	3.111152425	0.090335976	0.099499965	1.101623447	0.090321212	0.928031964	2327.268149	NA	NA	NA	NA	NA	NA	NA	NA	NA	NA	NA
YY1_K562_CRE	NA	NA	NA	0.421267876	0.124299131	3.389145773	0.000701107	4433.380289	NA	NA	NA	NA	NA	1.762105348	5.02E-05	-0.123035398	0.228436483	-0.538597846	0.590164374	2326.982055	NA	NA	NA	NA	NA	NA	NA	NA	NA	NA	NA
YY1.1_K562_CRE	NA	NA	NA	0.399243798	0.108184403	3.69040073	0.000223901	5814.866745	NA	NA	NA	NA	NA	1.60172555	9.02E-05	0.0052894	0.206512349	0.025612998	0.979566018	2327.275615	NA	NA	NA	NA	NA	NA	NA	NA	NA	NA	NA
YY1.2_K562_CRE	NA	NA	NA	0.155535281	0.335617837	0.463429723	0.643056377	803.3163132	NA	NA	NA	NA	NA	4.679741639	1.14E-05	0.200806399	0.544681477	0.368667575	0.71237552	2327.141681	NA	NA	NA	NA	NA	NA	NA	NA	NA	NA	NA
ZBTB33_GM12878_CRE	NA	NA	NA	0.689444126	0.313278556	2.200738328	0.027754554	907.0831522	NA	NA	NA	NA	NA	1.49230225	0.267723549	-0.736666924	0.622610263	-1.183191103	0.236733418	2325.692839	NA	NA	NA	NA	NA	NA	NA	NA	NA	NA	NA
ZBTB33_HepG2_CRE	NA	NA	NA	0.58448933	0.410156395	1.425040147	0.154145596	637.4825308	NA	NA	NA	NA	NA	0.937607996	1	-1.220601111	1.073031868	-1.137525499	0.255318671	2325.540703	NA	NA	NA	NA	NA	NA	NA	NA	NA	NA	NA
ZBTB33_K562_CRE	NA	NA	NA	0.541726915	0.308803167	1.754279012	0.07938271	982.3929614	NA	NA	NA	NA	NA	2.410145096	0.016320526	-1.022136348	0.703605287	-1.452712718	0.146303534	2324.687835	NA	NA	NA	NA	NA	NA	NA	NA	NA	NA	NA
ZBTB33.1_HepG2_CRE	NA	NA	NA	0.439162305	0.439648393	0.998894371	0.317845863	489.3614403	NA	NA	NA	NA	NA	2.214655949	0.068430706	-0.452988824	0.711825977	-0.636375797	0.524531512	2326.846369	NA	NA	NA	NA	NA	NA	NA	NA	NA	NA	NA
ZBTB7A_.SC.34508._HepG2_CRE	NA	NA	NA	0.62403021	0.17237746	3.620138103	0.000294446	2556.725344	NA	NA	NA	NA	NA	1.778209913	0.001279029	-0.029175908	0.291485514	-0.100093853	0.920269815	2327.266213	NA	NA	NA	NA	NA	NA	NA	NA	NA	NA	NA
ZBTB7A_.SC.34508._K562_CRE	NA	NA	NA	0.716485144	0.118509023	6.045827782	1.49E-09	4653.976772	NA	NA	NA	NA	NA	1.623816906	6.84E-05	-0.298132466	0.216626828	-1.376249049	0.168744541	2325.307403	NA	NA	NA	NA	NA	NA	NA	NA	NA	NA	NA
ZEB1_.SC.25388._GM12878_CRE	NA	NA	NA	0.582862293	0.151594256	3.844883762	0.00012061	3113.267893	NA	NA	NA	NA	NA	1.607651193	0.005554158	-0.115580853	0.25903042	-0.446205711	0.655448658	2327.074269	NA	NA	NA	NA	NA	NA	NA	NA	NA	NA	NA
Znf143_.16618.1.AP._GM12878_CRE	NA	NA	NA	0.278113435	0.087028525	3.195658366	0.001395122	9527.759147	NA	NA	NA	NA	NA	1.407118255	0.000793321	-0.019210607	0.178779733	-0.107454051	0.914428776	2327.264697	NA	NA	NA	NA	NA	NA	NA	NA	NA	NA	NA
Znf143_.16618.1.AP._K562_CRE	NA	NA	NA	0.295268585	0.08973658	3.290392654	0.001000477	9062.633015	NA	NA	NA	NA	NA	1.174481827	0.130553107	-0.003255046	0.1857989	-0.01751919	0.986022424	2327.275964	NA	NA	NA	NA	NA	NA	NA	NA	NA	NA	NA
ZNF263_K562_CRE	NA	NA	NA	1.227331169	0.411160478	2.985041696	0.002835397	595.9422316	NA	NA	NA	NA	NA	0.88724954	1	0.04746582	0.926696896	0.051220437	0.959149867	2327.273668	NA	NA	NA	NA	NA	NA	NA	NA	NA	NA	NA
ZNF274_.M01._K562_CRE	NA	NA	NA	-0.0476688	0.305903205	-0.155829684	0.876167272	1430.448257	NA	NA	NA	NA	NA	1.662533205	0.112617117	0.293637102	0.617713979	0.475360947	0.634529725	2327.057879	NA	NA	NA	NA	NA	NA	NA	NA	NA	NA	NA
ZNF274_GM12878_CRE	NA	NA	NA	0.296115277	1.205051489	0.24572832	0.805892548	182.065309	NA	NA	NA	NA	NA	NA	NA	NA	NA	NA	NA	NA	NA	NA	NA	NA	NA	NA	NA	NA	NA	NA	NA
ZNF274_HepG2_CRE	NA	NA	NA	0.044045468	1.203064005	0.036611077	0.970795112	196.8427844	NA	NA	NA	NA	NA	NA	NA	NA	NA	NA	NA	NA	NA	NA	NA	NA	NA	NA	NA	NA	NA	NA	NA
ZNF274_K562_CRE	NA	NA	NA	0.615903862	1.270684061	0.484702596	0.627887325	132.3513393	NA	NA	NA	NA	NA	NA	NA	NA	NA	NA	NA	NA	NA	NA	NA	NA	NA	NA	NA	NA	NA	NA	NA
ZZZ3_GM12878_CRE	NA	NA	NA	-1.758188125	0.93461506	-1.881189594	0.059946133	202.646638	NA	NA	NA	NA	NA	2.762392919	0.336563999	13.2777172	324.7437193	0.040886756	0.967386176	2325.061071	NA	NA	NA	NA	NA	NA	NA	NA	NA	NA	NA
