# Supplementary material for: Integrative Modeling of eQTLs and Cis-Regulatory Elements Suggests Mechanisms Underlying Cell Type Specificity of eQTLs
Source: PLoS Genet. 2013 Aug 1;9(8):e1003649. doi: 10.1371/journal.pgen.1003649 (PMC3731231; doi:10.1371/journal.pgen.1003649)
Supplement: Table S7 — AH model comparison table. Details of tests for independent enrichment of primary and secondary tier eQTL SNPs within CREs. CRE data sets are listed in separate rows, columns are labeled with a header in the first row as: 1 Overlap Test Beta. Primary tier , relative to background SNPs, from Eqn. (4).1 Overlap Test SE. Standard error of the estimate of the primary tier from Eqn. (4).1 Overlap Test Z. Z-score of the significance of the primary tier from Eqn. (4).1 Overlap Test PV. P-value of the significance of the primary tier from Eqn. (4).2 Overlap Test Beta. Second tier , relative to background SNPs, from Eqn. (4).2 Overlap Test SE. Standard error of the estimate of the second tier from Eqn. (4).2 Overlap Test Z. Z-score of the significance of the second tier from Eqn. (4).2 Overlap Test PV. P-value of the significance of the second tier from Eqn. (4) (TXT) [file pgen.1003649.s026.txt]

CRE	1_Overlap_Test_Beta	1_Overlap_Test_SE	1_Overlap_Test_Z	1_Overlap_Test_PV	2_Overlap_Test_Beta	2_Overlap_Test_SE	2_Overlap_Test_Z	2_Overlap_Test_PV
ARID3A_.NB100.279._HepG2_CRE	0.041808589	0.092148903	0.453706856	0.650039832	0.01309213	0.177538152	0.073742627	0.94121518
ARID3A_.sc.8821._K562_CRE	0.113828504	0.104389908	1.090416751	0.275529606	-0.115133042	0.214384593	-0.53703972	0.591240177
ATF1_.06.325._K562_CRE	0.160237154	0.108481546	1.477091359	0.13965115	-0.243333301	0.239349518	-1.016644207	0.309322716
ATF2_.SC.81188._GM12878_CRE	0.576559703	0.091953151	6.270146205	3.61E-10	0.545186563	0.164268924	3.318866096	0.000903838
ATF3_GM12878_CRE	0.444025796	0.290851861	1.526639006	0.126850802	0.025316813	0.622972437	0.040638737	0.967583902
ATF3_K562_CRE	0.12702523	0.135535954	0.93720689	0.348652146	0.079837672	0.259118502	0.308112587	0.757996664
ATF3.1_K562_CRE	0.109770564	0.600199511	0.182890126	0.85488423	0.146520614	1.102813703	0.132860712	0.894303539
Bach1_.sc.14700._K562_CRE	0.161901266	0.148510317	1.090168478	0.275638936	0.257707254	0.267786074	0.962362421	0.335867584
BATF_GM12878_CRE	0.557909162	0.103042148	5.414378199	6.15E-08	0.619679943	0.179085379	3.460248667	0.000539677
BCL11A_GM12878_CRE	0.974535117	0.130368659	7.475225437	7.71E-14	1.013769593	0.215991912	4.693553491	2.68E-06
BCL3_GM12878_CRE	0.9415124	0.124725337	7.548685988	4.40E-14	0.739295202	0.225535326	3.277957455	0.001045612
BCL3_K562_CRE	1.29207293	0.334280646	3.865234034	0.000110983	0.888925534	0.630322707	1.410270523	0.158459819
BCLAF1_.SC.101388._GM12878_CRE	0.576840923	0.095036712	6.069664166	1.28E-09	0.478724101	0.173052222	2.766356279	0.005668657
BCLAF1_.SC.101388._K562_CRE	0.704582929	0.272239551	2.588099067	0.009650722	-0.348491292	0.738297406	-0.472020203	0.636912368
BDP1_K562_CRE	-0.240602708	1.186757755	-0.202739528	0.839338626	-13.73228352	1157.872579	-0.011859926	0.99053737
BHLHE40_.NB100.1800._GM12878_CRE	0.496185026	0.083758027	5.924029522	3.14E-09	0.391185728	0.156087319	2.506198002	0.012203726
BHLHE40_.NB100.1800._K562_CRE	0.198844345	0.08179859	2.430901872	0.015061293	0.090708654	0.158623426	0.571849043	0.567424249
BHLHE40_HepG2_CRE	0.865254849	0.446004856	1.940012169	0.052378211	0.948270697	0.779972303	1.215774834	0.224070708
BRCA1_.A300.000A._GM12878_CRE	0.088364598	0.154727904	0.571096718	0.567934083	0.075135391	0.29046955	0.258668736	0.795890844
BRF1_K562_CRE	-13.57529464	1844.074245	-0.007361577	0.994126364	5.712894798	7008.448433	0.000815144	0.999349609
BRF2_K562_CRE	1.75E-12	7709.08468	2.27E-16	1	2.61E-13	14927.93327	1.75E-17	1
Brg1_K562_CRE	0.792165728	0.57735814	1.372052583	0.170047069	0.666289602	1.081145214	0.616281323	0.537708864
c.Fos_GM12878_CRE	0.687468644	0.523502423	1.313210054	0.189112177	0.311780288	1.077916268	0.289243513	0.772395036
c.Fos_K562_CRE	0.173438848	0.27726369	0.625537544	0.531618316	0.29122752	0.492784021	0.590984097	0.554531076
c.Jun_HepG2_CRE	-0.030771057	0.133914412	-0.229781518	0.818261547	-0.239449085	0.282370929	-0.847994819	0.396440856
c.Jun_K562_CRE	0.163397714	0.118819112	1.375180396	0.169075525	-0.080873224	0.245843649	-0.328962021	0.742184395
c.Jun.1_K562_CRE	0.307704919	0.520052679	0.591680287	0.554064699	0.120820709	1.050606118	0.115000957	0.908444364
c.Jun.2_K562_CRE	0.818562074	0.363035871	2.254769126	0.024147824	0.384031426	0.747009349	0.51409186	0.607187768
c.Jun.3_K562_CRE	0.205299622	0.518861354	0.395673373	0.692346001	0.064873425	1.051265963	0.061709812	0.950793926
c.Jun.4_K562_CRE	0.171162441	0.242206508	0.706679779	0.479765498	-0.187996608	0.528201291	-0.355918493	0.721901606
c.Myc_GM12878_CRE	0.443167446	0.161381671	2.7460829	0.006031152	-0.086032999	0.35837031	-0.240067319	0.810278069
c.Myc_K562_CRE	0.255263373	0.128517353	1.986217171	0.047009215	-0.069381484	0.267684195	-0.259191561	0.795487442
c.Myc.1_K562_CRE	0.239519345	0.319868194	0.74880638	0.453973914	-0.367215044	0.75254906	-0.487961601	0.62557704
c.Myc.2_K562_CRE	0.24006381	0.24883039	0.964768854	0.3346606	0.230975795	0.455933562	0.506599675	0.612435736
c.Myc.3_K562_CRE	0.305486131	0.097782984	3.12412362	0.001783355	0.154064261	0.188751509	0.816227971	0.414369762
c.Myc.4_K562_CRE	0.131468444	0.175933191	0.747263453	0.454904549	-0.294982913	0.384642971	-0.766900568	0.443140636
c.Myc.5_K562_CRE	0.219659045	0.084110223	2.611561786	0.00901297	-0.315502963	0.189260752	-1.667027945	0.095508848
c.Myc.6_K562_CRE	0.315923217	0.249588498	1.265776349	0.205593165	0.074742562	0.494125922	0.151262176	0.879768905
C0_SEGWAY_K562_CRE_CRE	0.676526774	0.131611344	5.140337846	2.74E-07	0.669338567	0.233774123	2.863185025	0.004194056
C0_SEGWAY_K562_INS_INS	-0.07393321	0.052202701	-1.416271733	0.156695961	-0.067474032	0.101760529	-0.663066838	0.507287748
C1_SEGWAY_K562_CRE_CRE	0.129181763	0.096937561	1.332628571	0.182653724	0.503837596	0.15931883	3.162448503	0.001564484
C1_SEGWAY_K562_INS_INS	-0.167799479	0.068516752	-2.449028504	0.014324211	-0.173231979	0.128251507	-1.350720807	0.176784885
CBP_.sc.369._K562_CRE	0.099702287	0.045553555	2.18868291	0.028619895	0.195300999	0.086621215	2.25465549	0.024154962
CBX2_K562_CRE	-0.104825029	0.058881594	-1.780268205	0.075032078	0.309986063	0.102131905	3.035154031	0.002404129
CBX3_.SC.101004._K562_CRE	0.000354764	0.047056924	0.007539043	0.993984771	0.146000586	0.088717908	1.645672106	0.099831285
CBX3_.SC.101004..1_K562_CRE	0.308791224	0.09364078	3.29761481	0.000975098	0.279289586	0.173681269	1.608058186	0.107822436
CBX8_K562_CRE	-0.140949427	0.063175692	-2.231070571	0.025676455	0.208241889	0.110854578	1.878514115	0.060310868
CCNT2_K562_CRE	0.316156802	0.096107937	3.289601379	0.001003294	0.022980787	0.195299098	0.117669704	0.906329373
CEBPB_.SC.150._HepG2_CRE	0.214725588	0.146869464	1.462016551	0.143736674	0.163793644	0.278836613	0.587417994	0.556923012
CEBPB_.SC.150._K562_CRE	0.305707419	0.128609214	2.377025798	0.017452867	-0.310656406	0.305362327	-1.017337042	0.308993121
CEBPB_HepG2_CRE	0.379721413	0.182409324	2.081699576	0.037369919	-0.070326148	0.400008944	-0.175811439	0.860442083
CEBPB_K562_CRE	0.198203519	0.081041007	2.445718846	0.014456368	0.06069825	0.159595873	0.380324682	0.703704416
CEBPB.1_HepG2_CRE	0.0774277	0.072590301	1.066639737	0.28613455	0.071963658	0.139052374	0.517529154	0.604786823
CEBPD_.SC.636._HepG2_CRE	0.010725379	0.1304359	0.082227198	0.934466046	-0.108624139	0.257371328	-0.422052213	0.672986907
CEBPZ_HepG2_CRE	0.399594249	0.417993566	0.955981816	0.339081422	0.401847616	0.761658662	0.527595412	0.597780178
CHD1_.A301.218A._GM12878_CRE	0.44997744	0.107405308	4.189527026	2.80E-05	0.472074671	0.189468587	2.491572233	0.01271791
CHD1_.A301.218A._K562_CRE	0.219059929	0.049387632	4.435522003	9.18E-06	0.136592201	0.0952038	1.434734762	0.151362694
CHD2_.AB68301._GM12878_CRE	0.463130983	0.091784198	5.045868391	4.51E-07	0.431629412	0.16623483	2.59650407	0.009417779
CHD2_.AB68301._K562_CRE	0.186500197	0.112438107	1.658692081	0.097177856	-0.041674413	0.225393555	-0.184896207	0.853310446
CHD4_Mi2_K562_CRE	0.287578291	0.051504255	5.583583151	2.36E-08	0.436983975	0.094128169	4.642435735	3.44E-06
CHD7_.A301.223A.1._K562_CRE	0.378826734	0.045723149	8.285228369	1.18E-16	0.25775118	0.087943301	2.930879059	0.003380043
COREST_.ab24166._K562_CRE	0.236481331	0.093126242	2.539362983	0.011105454	-0.038677851	0.190909468	-0.202597869	0.839449356
COREST_.sc.30189._GM12878_CRE	0.472721471	0.092363506	5.118054661	3.09E-07	0.390027216	0.170418623	2.288641982	0.022100163
COREST_.sc.30189._K562_CRE	0.218801542	0.070468214	3.104967885	0.001902997	0.066813522	0.13802498	0.484068332	0.628337375
CpG_MIXED_CRE	0.153667577	0.118546444	1.296264746	0.19488429	-0.091997002	0.240019361	-0.383289921	0.701504811
CTCF_.SC.15914._GM12878_CRE	0.198066717	0.083139208	2.382350287	0.017202525	0.224957093	0.154993981	1.451392445	0.146670612
CTCF_.SC.15914._GM12878_INS	-0.320002497	0.081814086	-3.911337432	9.18E-05	-0.554038158	0.142748956	-3.881206376	0.00010394
CTCF_.SC.15914._K562_CRE	0.202424869	0.080770776	2.506164717	0.012204875	0.066589453	0.159100619	0.418536731	0.675554737
CTCF_.SC.15914._K562_INS	0.038247085	0.074677593	0.512162805	0.608537073	-0.319406595	0.132105	-2.417823673	0.015613641
CTCF_.SC.5916._HepG2_CRE	0.365757178	0.097665176	3.745011188	0.000180386	0.181827328	0.192435294	0.944875151	0.344722619
CTCF_.SC.5916._HepG2_INS	-0.184860441	0.067696042	-2.730742229	0.006319188	-0.484715911	0.121271156	-3.9969596	6.42E-05
CTCF_.SC.5916._K562_CRE	0.506077015	0.105137983	4.813455621	1.48E-06	0.159556979	0.216431923	0.737215551	0.460991278
CTCF_.SC.5916._K562_INS	0.058797738	0.057879037	1.015872779	0.309689973	-0.020032896	0.110633716	-0.181074062	0.856309444
CTCF_BROAD_GM12878_CRE	0.164599343	0.065567086	2.510395896	0.012059587	0.295920359	0.118493483	2.497355573	0.012512342
CTCF_BROAD_GM12878_INS	0.030734254	0.069795716	0.440345857	0.659686632	-0.292847253	0.126168201	-2.321086075	0.020282199
CTCF_HepG2_CRE	0.293937627	0.099753553	2.946638167	0.003212489	0.287927063	0.185487939	1.55226838	0.12059802
CTCF_HepG2_INS	-0.321354837	0.071553663	-4.491102549	7.09E-06	-0.584460136	0.127097864	-4.598504796	4.26E-06
CTCF_K562_CRE	0.12858508	0.066654364	1.929132222	0.05371445	0.157616962	0.124950843	1.261431754	0.207153334
CTCF_K562_INS	0.122375358	0.068689323	1.781577579	0.074818143	-0.169517566	0.125212519	-1.353838802	0.175787811
CTCF_UW_GM12878_CRE	0.395689328	0.097454227	4.06025824	4.90E-05	0.221609565	0.191148855	1.159355961	0.24631112
CTCF_UW_GM12878_INS	-0.052210602	0.07112772	-0.734040143	0.462924272	-0.306074828	0.128324338	-2.385165842	0.017071424
CTCF_UW_HS_GM12878_CRE	0.255520308	0.057193676	4.467632216	7.91E-06	0.263603387	0.107380171	2.45486092	0.01409391
CTCF_UW_HS_GM12878_INS	-0.377371911	0.123966392	-3.044146936	0.002333411	-1.07288909	0.186696918	-5.746688804	9.10E-09
CTCF.1_K562_CRE	0.229916359	0.094883013	2.423156177	0.01538631	0.248422809	0.176496299	1.407524185	0.159272011
CTCF.1_K562_INS	-0.037442155	0.068990514	-0.542714538	0.587326363	-0.262189809	0.125576561	-2.087888107	0.036807929
CTCF.2_K562_CRE	0.389344909	0.095334029	4.084007703	4.43E-05	0.170271252	0.189976972	0.896273109	0.370106917
CTCF.2_K562_INS	0.021417569	0.066400746	0.322550119	0.747035975	-0.269845867	0.120607096	-2.237396274	0.025260452
CTCFL_.SC.98982._K562_CRE	0.679931533	0.172588793	3.939604187	8.16E-05	0.561168726	0.316913122	1.770733641	0.076605005
CTCFL_.SC.98982._K562_INS	0.056084957	0.048167073	1.164383762	0.244268525	0.039956868	0.093992525	0.425106866	0.670758773
D_SEGWAY_K562_CRE_CRE	-0.557256928	0.052769386	-10.5602315	4.56E-26	-0.642558503	0.110519638	-5.813975847	6.10E-09
D_SEGWAY_K562_INS_INS	-0.805529537	0.112418426	-7.165458221	7.75E-13	-1.163207298	0.17516941	-6.640470507	3.13E-11
DGF_HepG2_CRE	0.374247523	0.054049254	6.924193993	4.38E-12	0.472666689	0.098571631	4.795159447	1.63E-06
DGF_K562_CRE	0.298244288	0.062491261	4.772575943	1.82E-06	0.330528584	0.115194523	2.869308162	0.004113708
DGF.1_HepG2_CRE	0.238493287	0.068358098	3.488881255	0.000485047	0.362606357	0.122887571	2.950716299	0.00317038
DGF.1_K562_CRE	0.258521876	0.056098008	4.608396747	4.06E-06	0.290379765	0.104432656	2.780545633	0.005426763
DGF.2_K562_CRE	0.366445008	0.05650182	6.485543464	8.84E-11	0.353509654	0.105215789	3.359853646	0.000779838
DHS_clusters_MIXED_CRE	0.246605899	0.043629481	5.652276744	1.58E-08	0.340807626	0.084535156	4.031549048	5.54E-05
DHS_K562_CRE	0.498121907	0.067434263	7.386777643	1.50E-13	0.45430159	0.124378943	3.652560296	0.000259639
DHS_OCS_Cerebellum_CRE	0.327511709	0.069319692	4.724656111	2.31E-06	0.206610244	0.133370823	1.54914126	0.121347766
DHS_OCS_GM12878_CRE	0.380333067	0.06541182	5.814439494	6.08E-09	0.358777101	0.121507985	2.952703894	0.00315004
DHS_UW_GM12878_CRE	0.478051747	0.065149186	7.337800771	2.17E-13	0.474950534	0.118645747	4.003097843	6.25E-05
DHS_UW_HS_GM12878_CRE	0.48259605	0.047000411	10.26791135	9.83E-25	0.498128405	0.08844795	5.631881829	1.78E-08
DHS.1_K562_CRE	0.451006771	0.066665747	6.765194848	1.33E-11	0.476236907	0.121165908	3.930453017	8.48E-05
DHS.10_K562_CRE	0.252333688	0.065225222	3.86865206	0.000109439	0.087447477	0.127901148	0.68371143	0.494157404
DHS.11_K562_CRE	0.28416942	0.06784176	4.188709416	2.81E-05	0.081427419	0.134265714	0.606464725	0.5442062
DHS.12_K562_CRE	0.359241151	0.066200396	5.426571076	5.74E-08	0.098089404	0.132186912	0.742050795	0.45805656
DHS.2_K562_CRE	0.386492884	0.068838877	5.614456566	1.97E-08	0.263640295	0.131634083	2.002826994	0.045195861
DHS.3_K562_CRE	0.293697951	0.066585627	4.410831066	1.03E-05	0.159083623	0.128474573	1.238249871	0.215623425
DHS.4_K562_CRE	0.324817796	0.066636125	4.874500039	1.09E-06	0.198816079	0.128146596	1.551473742	0.120788195
DHS.5_K562_CRE	0.359788492	0.064977081	5.537159955	3.07E-08	0.068816025	0.130739614	0.526359398	0.59863852
DHS.6_K562_CRE	0.319233487	0.067397305	4.736591302	2.17E-06	0.039937635	0.136018768	0.29361856	0.769049392
DHS.7_K562_CRE	0.253934393	0.065010054	3.906078799	9.38E-05	0.148224154	0.125263433	1.183299473	0.236690482
DHS.8_K562_CRE	0.215135166	0.06585138	3.266980365	0.001087012	0.01260975	0.131561044	0.095847142	0.923641976
DHS.9_K562_CRE	0.318419842	0.064142475	4.964258784	6.90E-07	0.16211233	0.124341086	1.303771227	0.192311596
E.GM_SEGWAY_K562_CRE_CRE	0.232844245	0.08932321	2.606760844	0.009140318	-0.148422263	0.188114484	-0.788999654	0.430112209
E.GM_SEGWAY_K562_INS_INS	0.64943733	0.059561672	10.90361151	1.11E-27	0.090392869	0.111703413	0.809222092	0.41838741
E2F4_GM12878_CRE	0.160007437	0.211647558	0.756008897	0.449643862	-0.168524582	0.444796838	-0.378879902	0.704777049
E2F4_K562_CRE	0.06555341	0.196071785	0.334333722	0.738127747	-0.42960237	0.442049156	-0.971842981	0.33112867
E2F6_K562_CRE	0.223505557	0.109399015	2.043030809	0.041049388	0.072284961	0.213839712	0.338033382	0.735338032
E2F6.1_K562_CRE	0.223505557	0.109399015	2.043030809	0.041049388	0.072284961	0.213839712	0.338033382	0.735338032
E2F6.2_K562_CRE	0.102909275	0.149486864	0.68841684	0.491190322	-0.274138187	0.319388947	-0.858320832	0.39071533
EBF1_.SC.137065._GM12878_CRE	0.60611301	0.091033151	6.65815696	2.77E-11	0.769651508	0.152599168	5.04361535	4.57E-07
EBF1_.SC.137065..1_GM12878_CRE	0.395074861	0.071773331	5.504479905	3.70E-08	0.553306055	0.125482106	4.409441877	1.04E-05
eGFP.FOS_K562_CRE	0.25122201	0.12926922	1.943401602	0.051967654	0.264506278	0.237387153	1.11424007	0.265176209
eGFP.GATA2_K562_CRE	0.255484025	0.087603395	2.916371268	0.003541288	0.159890981	0.168936476	0.94645624	0.343915932
eGFP.HDAC8_K562_CRE	0.348091788	0.149419733	2.329623942	0.019826036	0.286236851	0.277627068	1.031012045	0.302535172
eGFP.JunB_K562_CRE	0.338755397	0.095229702	3.55724516	0.000374764	0.013483521	0.196946567	0.068462836	0.945417203
eGFP.JunD_K562_CRE	0.220343443	0.070823781	3.111150536	0.001863599	0.226977224	0.131958107	1.720070332	0.085419658
eGFP.NR4A1_K562_CRE	0.22119512	0.228622768	0.967511336	0.333288477	0.972965395	0.319912751	3.041346088	0.002355229
Egr.1_GM12878_CRE	0.398941788	0.151652276	2.630635025	0.008522551	0.243602598	0.288333561	0.844863835	0.398186869
Egr.1_K562_CRE	0.362879677	0.104732887	3.464811155	0.000530604	0.162220058	0.204865512	0.791836834	0.428455822
ELAVL1_GM12878_CRE	1.059190115	0.172723702	6.132280064	8.66E-10	0.63487805	0.339605089	1.869459764	0.061558877
ELAVL1_K562_CRE	1.035492443	0.200404285	5.167017468	2.38E-07	0.576518787	0.40347327	1.428889671	0.153035947
ELF1_.SC.631._GM12878_CRE	0.462602116	0.097082918	4.765020712	1.89E-06	0.188833714	0.189292541	0.997576093	0.318484958
ELF1_.SC.631._K562_CRE	0.345255443	0.100621313	3.431235716	0.000600838	0.03249354	0.204814313	0.158648775	0.873945599
ELK1_.1277.1._GM12878_CRE	0.349167837	0.113453399	3.077632226	0.002086522	0.109507759	0.223857468	0.489185196	0.624710589
ERRA_HepG2_CRE	1.180615492	1.259447252	0.937407652	0.348548906	-13.9162652	1807.622653	-0.007698656	0.993857422
ETS1_GM12878_CRE	0.597258709	0.180883487	3.301897368	0.000960332	0.525024569	0.32370192	1.621938383	0.104816542
ETS1_K562_CRE	0.247399093	0.150266474	1.646402459	0.099680927	-0.022538944	0.300835906	-0.074921056	0.940277523
ETS1.1_GM12878_CRE	0.501695162	0.248057775	2.022493198	0.043125426	0.577995172	0.425562188	1.35819203	0.174402759
EZH2_.39875._GM12878_CRE	-0.058725992	0.04435789	-1.323913114	0.185531902	0.071369792	0.084973716	0.839904335	0.400962027
EZH2_.39875._K562_CRE	-0.037168007	0.04572329	-0.812890039	0.416281106	0.312905009	0.085255999	3.670181722	0.000242378
F0_SEGWAY_K562_CRE_CRE	-0.454691612	0.046098557	-9.86346742	5.99E-23	-0.498125481	0.092238699	-5.400395791	6.65E-08
F0_SEGWAY_K562_INS_INS	-0.967094532	0.112975424	-8.560220463	1.13E-17	-1.30999129	0.171959954	-7.618002073	2.58E-14
F1_SEGWAY_K562_CRE_CRE	-0.748382219	0.049003623	-15.27197727	1.18E-52	-0.930124738	0.104649145	-8.888030004	6.22E-19
F1_SEGWAY_K562_INS_INS	-1.011245168	0.098599001	-10.25614009	1.11E-24	-1.202643973	0.157931511	-7.614971611	2.64E-14
FAIRE_GM12878_CRE	0.293305788	0.076137	3.852342318	0.000116993	0.265832368	0.142428517	1.866426568	0.061981709
FAIRE_K562_CRE	0.254167131	0.08478592	2.997751643	0.002719792	0.1268366	0.166284672	0.762767839	0.445601865
FAIRE.1_K562_CRE	0.317184973	0.082510825	3.844161932	0.000120965	0.037514177	0.169486888	0.2213397	0.824827941
FAIRE.2_K562_CRE	0.350234331	0.067699357	5.173377528	2.30E-07	-0.007996081	0.14061673	-0.056864366	0.95465324
FOSL1_.SC.183._K562_CRE	0.618158372	0.204659238	3.020427412	0.002524182	0.35189421	0.404862497	0.869169686	0.384754325
FOSL2_HepG2_CRE	0.423710285	0.112065907	3.780902667	0.000156261	0.132637619	0.226161131	0.58647398	0.557557042
FOXA1_.SC.101058._HepG2_CRE	0.179133759	0.101043844	1.772831986	0.076256551	0.348563731	0.177778531	1.960662676	0.049918386
FOXA1_.SC.6553._HepG2_CRE	0.062515725	0.100086743	0.624615443	0.532223482	0.250002119	0.176923763	1.413049977	0.15764103
FOXA2_.SC.6554._HepG2_CRE	0.190828698	0.097233095	1.962589969	0.049693837	0.155219066	0.184669859	0.840521928	0.400615812
FOXM1_.SC.502._GM12878_CRE	0.572219066	0.091817429	6.232139907	4.60E-10	0.568326291	0.16319323	3.482535956	0.000496689
GABP_GM12878_CRE	0.273686055	0.232997974	1.174628475	0.240143386	-0.070274015	0.48712061	-0.144264096	0.885291929
GABP_K562_CRE	0.23410113	0.131526334	1.779880291	0.075095554	-0.114791621	0.276222789	-0.415576212	0.677720136
GATA.1_K562_CRE	0.722572739	0.571091199	1.2652493	0.205781975	-13.56699813	706.0481174	-0.019215402	0.984669271
GATA.2_K562_CRE	0.126927346	0.291512822	0.435409135	0.663265481	-0.517544987	0.733630592	-0.705457205	0.480525755
GATA2_.SC.267._K562_CRE	0.467523073	0.17345447	2.695364801	0.007031161	0.058026997	0.373285199	0.155449499	0.876466964
GCN5_GM12878_CRE	0.359893558	0.373609072	0.963289131	0.335402446	0.038097263	0.763588125	0.049892424	0.960208114
GE0_SEGWAY_K562_CRE_CRE	0.519692557	0.046370718	11.20734335	3.75E-29	0.249708964	0.090278715	2.765978253	0.005675232
GE0_SEGWAY_K562_INS_INS	0.036515636	0.102943536	0.354715192	0.722802969	-0.616954961	0.167099738	-3.692136024	0.000222378
GE1_SEGWAY_K562_CRE_CRE	0.961709715	0.055839938	17.2226142	1.80E-66	0.568903027	0.107208099	5.306530289	1.12E-07
GE1_SEGWAY_K562_INS_INS	0.889877918	0.0589874	15.08589819	2.01E-51	0.30932024	0.10885633	2.84154574	0.004489541
GE2_SEGWAY_K562_CRE_CRE	1.327653274	0.084420518	15.72666576	9.93E-56	1.074380621	0.148269499	7.246133746	4.29E-13
GE2_SEGWAY_K562_INS_INS	0.73445316	0.049438664	14.85584574	6.38E-50	0.34014253	0.093683216	3.630773418	0.000282573
GM0_SEGWAY_K562_CRE_CRE	0.4062457	0.064919822	6.257652668	3.91E-10	0.384965478	0.11995756	3.20918063	0.001331138
GM0_SEGWAY_K562_INS_INS	0.604025512	0.060462207	9.990133441	1.68E-23	0.355691827	0.117751434	3.020700586	0.002521906
GM1_SEGWAY_K562_CRE_CRE	0.455735609	0.071664049	6.359333785	2.03E-10	0.43091156	0.131547058	3.27572176	0.001053923
GM1_SEGWAY_K562_INS_INS	0.639249661	0.056730855	11.26811248	1.89E-29	0.478204111	0.111473904	4.289830129	1.79E-05
GRp20_HepG2_CRE	16.46054374	1394.319463	0.011805432	0.990580847	17.81238842	1394.319648	0.012774968	0.989807328
GS_SEGWAY_K562_CRE_CRE	0.268558591	0.092676723	2.897799825	0.003757904	-0.043901931	0.18880125	-0.232529873	0.816126488
GS_SEGWAY_K562_INS_INS	0.796499559	0.061187093	13.01744396	9.74E-39	0.157885711	0.113579665	1.39008784	0.164502205
GTF2B_K562_CRE	0.027885573	0.171678759	0.162428788	0.870968202	0.151859914	0.306940943	0.494752875	0.620774573
GTF2F1_.AB28179._K562_CRE	0.105186647	0.135954848	0.77368809	0.439115265	-0.036744302	0.266544077	-0.137854506	0.890355406
H2A.Z_GM12878_CRE	0.178202655	0.055306434	3.222096281	0.001272564	0.344294666	0.100767115	3.416736375	0.000633766
H2A.Z_K562_CRE	0.020447796	0.053977149	0.378823189	0.704819166	0.079434713	0.102168255	0.777489185	0.436870212
H3K27ac_GM12878_CRE	0.436583788	0.061354252	7.115787039	1.11E-12	0.543224715	0.108952993	4.985863177	6.17E-07
H3K27ac_K562_CRE	0.32267868	0.06482196	4.977922285	6.43E-07	0.102595561	0.127145138	0.806916903	0.419714359
H3K27me3_BROAD_GM12878_CRE	-0.67925881	0.051787689	-13.11622167	2.66E-39	-0.347666733	0.096711171	-3.594897362	0.000324519
H3K27me3_GM12878_CRE	-0.744358946	0.04792889	-15.53048588	2.16E-54	-0.433770479	0.090585693	-4.788509774	1.68E-06
H3K27me3_K562_CRE	-0.303981344	0.051967528	-5.849447871	4.93E-09	0.174623095	0.092224386	1.893459019	0.058296853
H3K27me3_UW_GM12878_CRE	-0.20281423	0.165909769	-1.222436939	0.221542438	-0.23082048	0.333468086	-0.69218162	0.48882328
H3K27me3_UW_HS_GM12878_CRE	-0.542467695	0.055578148	-9.760449369	1.66E-22	-0.305094566	0.105231816	-2.899261627	0.003740426
H3K27me3.1_K562_CRE	0.703691696	0.583012553	1.206992358	0.227435087	-13.63555758	706.4657589	-0.019301088	0.984600916
H3K27me3B_K562_CRE	-0.107265176	0.080332833	-1.335259477	0.181791436	0.284894801	0.136180467	2.092038647	0.036435059
H3K27me3B.1_K562_CRE	-0.107265176	0.080332833	-1.335259477	0.181791436	0.284894801	0.136180467	2.092038647	0.036435059
H3K36me3_BROAD_GM12878_CRE	1.028243254	0.046349339	22.18463699	4.83E-109	0.62042205	0.08804032	7.047021722	1.83E-12
H3K36me3_GM12878_CRE	0.92256659	0.046492947	19.84315131	1.26E-87	0.682525504	0.087368902	7.81199588	5.63E-15
H3K36me3_K562_CRE	0.901517374	0.047385586	19.02513933	1.06E-80	0.371965257	0.092646646	4.014880991	5.95E-05
H3K36me3_UW_GM12878_CRE	1.206816148	0.076383677	15.79939847	3.14E-56	0.75910714	0.145345539	5.222775649	1.76E-07
H3K36me3.1_K562_CRE	1.059463938	0.098239382	10.78451349	4.07E-27	0.758426736	0.180720818	4.196676096	2.71E-05
H3K4me1_GM12878_CRE	0.473857102	0.050463914	9.390018839	6.00E-21	0.595580331	0.092087409	6.467554422	9.96E-11
H3K4me1_K562_CRE	0.340143865	0.051214529	6.641550179	3.10E-11	0.32132989	0.096253456	3.338372488	0.000842707
H3K4me1.1_GM12878_CRE	0.443378054	0.048813546	9.08309459	1.06E-19	0.550803393	0.090239276	6.103809956	1.04E-09
H3K4me1.1_K562_CRE	0.445763587	0.068085897	6.547076684	5.87E-11	0.484509887	0.123071049	3.936830723	8.26E-05
H3K4me1.2_K562_CRE	0.445763587	0.068085897	6.547076684	5.87E-11	0.484509887	0.123071049	3.936830723	8.26E-05
H3K4me2_GM12878_CRE	0.326420379	0.056841664	5.742625317	9.32E-09	0.3806511	0.104246015	3.651469075	0.000260745
H3K4me2_K562_CRE	0.206523421	0.065192197	3.16791628	0.001535357	0.108293396	0.124835618	0.867487965	0.385674703
H3K4me3_BROAD_GM12878_CRE	0.369256045	0.060133733	6.140580829	8.22E-10	0.506831937	0.107243615	4.725987062	2.29E-06
H3K4me3_GM12878_CRE	0.419538244	0.069378455	6.047096932	1.47E-09	0.293926285	0.129953171	2.261786174	0.023710618
H3K4me3_K562_CRE	0.194244167	0.066940575	2.901740354	0.00371096	0.035023213	0.130623338	0.268123699	0.788604105
H3K4me3_UW_GM12878_CRE	0.295564663	0.088465925	3.34100007	0.000834772	0.066274122	0.172512457	0.384170069	0.700852401
H3K4me3.1_GM12878_CRE	0.38666824	0.055026071	7.027000754	2.11E-12	0.43432682	0.100944205	4.302642439	1.69E-05
H3K4me3.1_K562_CRE	0.235091771	0.094416886	2.489933536	0.012776699	-0.278205238	0.207521663	-1.340608178	0.180047701
H3K4me3.2_K562_CRE	0.170826806	0.101209102	1.687860112	0.091438085	-0.301035684	0.219977779	-1.36848224	0.171161177
H3K4me3.3_K562_CRE	0.192732097	0.091785456	2.099810854	0.035745483	-0.174976827	0.193221212	-0.905577731	0.3651594
H3K4me3.4_K562_CRE	0.209705566	0.099481475	2.107986106	0.035032191	-0.190382901	0.210075882	-0.906257772	0.364799431
H3K4me3.5_K562_CRE	0.098246871	0.096815641	1.014783052	0.310209254	-0.357208041	0.211715005	-1.687211737	0.091562645
H3K4me3.6_K562_CRE	0.134344774	0.106024634	1.267109056	0.205116298	-0.537972389	0.248339814	-2.166275233	0.030290161
H3K4me3B_K562_CRE	0.133713488	0.116499676	1.147758457	0.251068291	-0.491215119	0.265104153	-1.852913711	0.063894728
H3K4me3B.1_K562_CRE	0.133713488	0.116499676	1.147758457	0.251068291	-0.491215119	0.265104153	-1.852913711	0.063894728
H3K79me2_GM12878_CRE	0.41093875	0.054999747	7.471647948	7.92E-14	0.143058586	0.107294098	1.333331365	0.182423085
H3K79me2_K562_CRE	0.454797988	0.057108338	7.963775537	1.67E-15	0.145867906	0.112735308	1.293897263	0.19570091
H3K9ac_GM12878_CRE	0.481538731	0.066223647	7.271401524	3.56E-13	0.481591423	0.119568798	4.027734905	5.63E-05
H3K9ac_K562_CRE	0.2574905	0.062596519	4.113495488	3.90E-05	0.163908851	0.119095273	1.376283427	0.168733902
H3K9acB_K562_CRE	0.305092745	0.092732636	3.290025589	0.001001783	-0.128702668	0.194834152	-0.660575502	0.508884584
H3K9acB.1_K562_CRE	0.305092745	0.092732636	3.290025589	0.001001783	-0.128702668	0.194834152	-0.660575502	0.508884584
H3K9me1_K562_CRE	0.359218413	0.04536114	7.919078128	2.39E-15	0.298039818	0.086717163	3.436918469	0.000588373
H3K9me1_SEGWAY_K562_CRE_CRE	0.241505514	0.048449783	4.984656242	6.21E-07	0.177090208	0.093215044	1.899802863	0.057458995
H3K9me1_SEGWAY_K562_INS_INS	-0.783216497	0.158781507	-4.932668248	8.11E-07	-1.655288808	0.220707331	-7.499926727	6.39E-14
H3K9me3_GM12878_CRE	0.008529147	0.054151867	0.157504216	0.874847485	0.267681614	0.098431592	2.719468506	0.006538692
H3K9me3_K562_CRE	-0.178229506	0.050029613	-3.562480192	0.000367368	-0.088681365	0.096851203	-0.915645463	0.359852878
H4K20me1_GM12878_CRE	0.164556446	0.04526576	3.635340406	0.000277614	0.227682969	0.086177142	2.642034343	0.00824097
H4K20me1_K562_CRE	0.144135366	0.045807187	3.146566609	0.001651996	0.151059362	0.087620959	1.724009463	0.084706135
HDAC1_.SC.6298._K562_CRE	0.168734421	0.049020118	3.442146368	0.000577118	0.07626218	0.094779537	0.804627058	0.421034923
HDAC2_.A300.705A._K562_CRE	0.250442321	0.048888064	5.122770308	3.01E-07	0.33023691	0.09137224	3.614192979	0.000301285
HDAC2_.SC.6296._HepG2_CRE	0.104415283	0.112825559	0.925457701	0.354727877	-0.050064287	0.224761033	-0.222744515	0.823734353
HDAC2_.SC.6296._K562_CRE	0.218680576	0.143992618	1.518692964	0.128839798	0.032393269	0.285124201	0.113611081	0.909546103
HDAC6_.A301.341A._K562_CRE	0.082464109	0.047363331	1.741096061	0.081666742	0.17172959	0.089457863	1.91967016	0.054899576
HEY1_HepG2_CRE	0.222321513	0.10500606	2.117225555	0.03424071	0.093953691	0.201590812	0.466061374	0.64117157
HEY1_K562_CRE	0.28802506	0.113607187	2.535271477	0.011236021	0.125087271	0.21768683	0.574620299	0.56554812
HMGN3_K562_CRE	0.325915275	0.102217917	3.188435888	0.001430447	0.299807443	0.188000348	1.594717488	0.110775425
HNF4A_.SC.8987._HepG2_CRE	0.175714945	0.127663325	1.376393302	0.168699901	0.429217438	0.216963026	1.978297621	0.047895141
HNF4A_HepG2_CRE	0.007166136	0.23012531	0.031140149	0.975157771	-0.156732623	0.47629117	-0.329068923	0.742103593
HNF4G_.SC.6558._HepG2_CRE	0.164834132	0.140297366	1.174891138	0.240038272	0.325502086	0.246496978	1.320511466	0.18666431
HSF1_HepG2_CRE	-0.028456102	0.764031266	-0.037244683	0.970289912	-14.48512885	1120.752517	-0.012924467	0.989688054
IKZF1_.IkN._.UCLA._GM12878_CRE	0.748646093	0.122033324	6.134767679	8.53E-10	0.834258153	0.204384461	4.081808125	4.47E-05
Ini1_K562_CRE	0.371966025	0.784527443	0.474127487	0.635408999	-14.09699611	1158.344155	-0.012169955	0.990290021
IRF1_K562_CRE	0.003661122	0.380962757	0.009610184	0.9923323	-0.034638962	0.754979141	-0.045880688	0.963405347
IRF1.1_K562_CRE	0.132847937	0.108146561	1.228406487	0.219294414	-0.272690592	0.237436809	-1.148476484	0.250771916
IRF1.2_K562_CRE	0.045837719	0.102965381	0.445176024	0.656192552	-0.370954842	0.227857299	-1.628013865	0.103521946
IRF1.3_K562_CRE	0.24699113	0.15744401	1.568755332	0.11670496	0.01963288	0.311653029	0.062995955	0.949769725
IRF3_GM12878_CRE	0.132407752	0.175212799	0.755696802	0.449831002	0.048700781	0.342513337	0.142186524	0.886932676
IRF4_.SC.6059._GM12878_CRE	0.836975793	0.121151413	6.908510374	4.90E-12	0.736978315	0.215110901	3.426038894	0.000612453
JunD_GM12878_CRE	1.613755938	0.575095188	2.806067538	0.005015018	2.56570871	0.658330991	3.897292922	9.73E-05
JunD_K562_CRE	0.197748946	0.073948289	2.674151726	0.007491855	0.080384651	0.143678956	0.559474072	0.575838221
JunD.1_HepG2_CRE	0.168655553	0.14045657	1.200766568	0.229841764	-0.06464237	0.288032606	-0.224427266	0.822424857
KAP1_K562_CRE	0.269920703	0.156748897	1.721994272	0.085070556	-0.080784929	0.334735906	-0.241339301	0.809292153
L0_SEGWAY_K562_CRE_CRE	-0.380994205	0.048578876	-7.842795844	4.41E-15	-0.29882695	0.095067869	-3.143301234	0.001670538
L0_SEGWAY_K562_INS_INS	-0.741681063	0.128615612	-5.766648811	8.09E-09	-1.245110879	0.192163085	-6.479448837	9.21E-11
L1_SEGWAY_K562_CRE_CRE	-0.598561601	0.046864902	-12.77206545	2.35E-37	-0.350593489	0.089874317	-3.900930775	9.58E-05
L1_SEGWAY_K562_INS_INS	-0.901776907	0.103659639	-8.699402392	3.34E-18	-1.199762126	0.161608878	-7.423862739	1.14E-13
LSD1_K562_CRE	0.181766732	0.055233358	3.290886886	0.000998721	0.272093522	0.102044554	2.66641885	0.007666411
MafF_.M8194._HepG2_CRE	0.113239607	0.085485127	1.32467028	0.185280535	-0.203569634	0.184279606	-1.104678039	0.269299123
MafF_.M8194._K562_CRE	0.286575993	0.09882899	2.899715891	0.00373501	-0.147632485	0.218300241	-0.676281822	0.498861732
MafK_.ab50322._HepG2_CRE	-0.003319749	0.07224037	-0.045954208	0.963346748	-0.212168527	0.151362906	-1.401720756	0.16099865
MafK_.ab50322._K562_CRE	0.213616866	0.085201633	2.507192166	0.012169453	-0.113771602	0.18038868	-0.630702559	0.528235026
MafK_.SC.477._HepG2_CRE	-0.048564927	0.077521213	-0.62647275	0.531004905	-0.156534461	0.156641413	-0.999317216	0.317641048
Max_GM12878_CRE	1.616090387	0.683604798	2.364071158	0.01807534	-12.74494028	702.2246162	-0.018149378	0.985519686
Max_K562_CRE	0.316881426	0.080373424	3.942614504	8.06E-05	0.182510079	0.154974653	1.177676962	0.238925415
Max.1_GM12878_CRE	0.500662269	0.092510803	5.411933021	6.23E-08	0.444268447	0.168126769	2.642461108	0.008230592
Max.1_K562_CRE	0.200300212	0.09703917	2.064117122	0.039006613	-0.207291952	0.209137988	-0.991173122	0.321601052
Max.2_K562_CRE	0.573607689	0.393262511	1.458587263	0.144678741	-0.416867745	1.048139004	-0.397721813	0.690835257
MAZ_.ab85725._GM12878_CRE	0.491844266	0.088223958	5.574951267	2.48E-08	0.357355209	0.16536304	2.161034342	0.030692687
MAZ_.ab85725._K562_CRE	0.296573707	0.080242898	3.695949587	0.000219066	0.026918354	0.162824307	0.165321474	0.868690957
MBD4_.SC.271530._HepG2_CRE	0.187386913	0.129340782	1.448784445	0.147397789	0.112828736	0.247027055	0.456746472	0.647853284
MEF2A_GM12878_CRE	0.857887919	0.137072062	6.258663574	3.88E-10	0.876917823	0.231512615	3.787775548	0.000152002
MEF2A_K562_CRE	0.500793871	0.328480993	1.524574881	0.127365167	-0.724654998	1.022952372	-0.708395637	0.478699601
MEF2C_.SC.13268._GM12878_CRE	0.710745311	0.206494929	3.441950438	0.000577536	0.775752308	0.347217438	2.234197428	0.025470086
mRRBS_GM12878_CRE	0.313343214	0.06390444	4.903308972	9.42E-07	0.303735417	0.119179709	2.548549752	0.010817186
mRRBS_GM12878.XiMat_CRE	0.322304806	0.067613634	4.766861138	1.87E-06	0.32742694	0.125340923	2.612290809	0.008993771
mRRBS.1_GM12878_CRE	0.313343214	0.06390444	4.903308972	9.42E-07	0.303735417	0.119179709	2.548549752	0.010817186
mRRBS.1_GM12878.XiMat_CRE	0.322304806	0.067613634	4.766861138	1.87E-06	0.32742694	0.125340923	2.612290809	0.008993771
mRRBS.2_HepG2_CRE	0.31571683	0.070323833	4.489471316	7.14E-06	0.249597805	0.133288528	1.87261281	0.061121871
mRRBS.3_HepG2_CRE	0.326349476	0.068922277	4.735036203	2.19E-06	0.293905452	0.129224153	2.274384822	0.022942859
MTA3_.SC.81325._GM12878_CRE	0.577557533	0.07992831	7.225944554	4.98E-13	0.526398056	0.14379692	3.660704651	0.000251523
Mxi1_.AF4185._GM12878_CRE	0.341659261	0.087100644	3.922580194	8.76E-05	0.338775196	0.158628635	2.135649699	0.032707977
Mxi1_.AF4185._K562_CRE	0.124167269	0.119379099	1.040108944	0.298289289	-0.309588327	0.260480077	-1.188529771	0.234624758
MYBL2_.SC.81192._HepG2_CRE	0.157227617	0.101435883	1.550019704	0.121136787	-0.076857502	0.206039015	-0.373024021	0.709130566
NCoR_K562_CRE	0.248385825	0.047719688	5.205101644	1.94E-07	0.391221066	0.088751717	4.408039423	1.04E-05
NELFe_K562_CRE	1.238938355	0.66667979	1.85837095	0.063116355	-12.94953172	694.5156393	-0.018645414	0.985123974
NF.E2_.SC.22827._GM12878_CRE	0.543439569	0.192887366	2.817393284	0.00484152	0.589705278	0.336311792	1.753448118	0.079525118
NF.E2_K562_CRE	1.863509968	0.580581893	3.20972802	0.001328606	-12.67838179	703.9273587	-0.018010923	0.985630139
NF.YA_GM12878_CRE	0.289395839	0.216146237	1.338889093	0.180606781	-0.327023788	0.523760795	-0.624376226	0.532380534
NF.YA_K562_CRE	-0.062482027	0.224606667	-0.278184204	0.78087096	-0.107309734	0.442721371	-0.242386615	0.808480605
NF.YB_GM12878_CRE	0.184943038	0.123175332	1.501461655	0.133236197	0.180556885	0.231363572	0.780403258	0.435153551
NF.YB_K562_CRE	0.010287607	0.176085094	0.058424065	0.953410846	0.17358912	0.318459012	0.545090934	0.585690977
NFATC1_.SC.17834._GM12878_CRE	0.784974224	0.097063469	8.087226157	6.10E-16	0.465936972	0.18650136	2.498303346	0.012478936
NFIC_.SC.81335._GM12878_CRE	0.453966325	0.084903726	5.3468363	8.95E-08	0.554257469	0.147983059	3.745411634	0.000180098
NFKB_GM12878_CRE	1.259108718	0.191649956	6.569835675	5.04E-11	1.472816778	0.285896263	5.151577569	2.58E-07
NR2F2_.SC.271940._K562_CRE	0.248004014	0.102319426	2.423821397	0.015358157	-0.113897576	0.216407222	-0.526311344	0.598671902
Nrf1_GM12878_CRE	0.260050613	0.124120159	2.095152114	0.036157473	0.200614054	0.232082121	0.864409776	0.387362824
Nrf1_K562_CRE	-0.313070225	0.217233666	-1.441168081	0.149537204	-0.578181584	0.481564421	-1.200631855	0.229894038
NRSF_GM12878_CRE	0.056446175	0.305161692	0.184971365	0.853251496	-0.446885207	0.732564817	-0.610028214	0.541843118
NRSF_K562_CRE	0.157676326	0.128779318	1.224391683	0.220804505	0.047344194	0.252122148	0.187782765	0.851046947
NRSF.1_GM12878_CRE	0.542098986	0.215680319	2.513437432	0.011956098	0.388503468	0.408055431	0.952085031	0.34105386
NSD2_.ab75359._K562_CRE	0.554204085	0.046106441	12.02010123	2.79E-33	0.394927366	0.088096339	4.482903279	7.36E-06
OpenChrom_OCS_GM12878_CRE_CRE	0.502840593	0.149459395	3.364396002	0.000767114	0.462393864	0.274522483	1.684356997	0.092112696
OpenChrom_OCS_K562_CRE_CRE	0.386257725	0.183015876	2.11051485	0.034814033	0.613794432	0.306564071	2.002173414	0.045266084
p300_.SC.48343._K562_CRE	0.384792828	0.174014144	2.211273286	0.027016918	0.229228815	0.340574616	0.673064885	0.500906013
p300_.SC.584._GM12878_CRE	0.406999158	0.106517999	3.82094257	0.000132943	0.326011892	0.197331024	1.65210663	0.098512816
p300_.SC.584..1_GM12878_CRE	0.496553624	0.08803064	5.640690861	1.69E-08	0.537706248	0.156185884	3.442732688	0.000575868
p300_GM12878_CRE	1.232601973	0.231294549	5.329144058	9.87E-08	1.231612344	0.373305649	3.299206285	0.000969586
p300_K562_CRE	0.079911571	0.045306567	1.763796629	0.077766225	0.100059912	0.086980804	1.150367744	0.24999244
p300.1_GM12878_CRE	0.464557775	0.091748154	5.063401878	4.12E-07	0.63463634	0.156815914	4.047014909	5.19E-05
p300.1_K562_CRE	0.210662339	0.083033428	2.537078671	0.011178183	-0.059326385	0.170068425	-0.348838327	0.727210688
PABPC1_GM12878_CRE	1.29625284	0.176026435	7.363966909	1.79E-13	0.939117201	0.318967193	2.944243862	0.003237448
PABPC1_K562_CRE	1.621785156	0.227278423	7.135675845	9.63E-13	1.111938016	0.417857086	2.661048608	0.007789771
PAX5.C20_GM12878_CRE	0.539491972	0.098997177	5.449569239	5.05E-08	0.675254971	0.168284221	4.01258636	6.01E-05
PAX5.N19_GM12878_CRE	0.644223477	0.103768058	6.208302313	5.36E-10	0.73548797	0.176301301	4.17176711	3.02E-05
Pbx3_GM12878_CRE	0.510432519	0.144252128	3.538474784	0.000402446	0.469013778	0.261433452	1.794008282	0.072811847
PCAF_K562_CRE	0.077338315	0.045191408	1.711349988	0.087016524	0.242303291	0.085638728	2.829365826	0.004664035
PGC1A_HepG2_CRE	17.59189437	2426.613603	0.007249566	0.994215734	-0.369617399	14352.64253	-2.58E-05	0.999979452
PHF8_.A301.772A._K562_CRE	0.214448427	0.074346476	2.884446429	0.003921025	0.161588106	0.140399601	1.15091571	0.249766914
PLU1_K562_CRE	0.270274622	0.051581395	5.239769507	1.61E-07	0.322790822	0.096046089	3.360790908	0.000777196
PML_.SC.71910._GM12878_CRE	0.628225911	0.091642008	6.855217634	7.12E-12	0.431951397	0.170064552	2.539926109	0.011087589
PML_.SC.71910._K562_CRE	0.238990041	0.118153771	2.02270345	0.043103731	0.073526907	0.230162239	0.319456866	0.749380095
Pol2_GM12878_CRE	0.15535448	0.182653234	0.850543279	0.395023109	-0.208272787	0.385775945	-0.539880181	0.589279667
Pol2_HAIB_GM12878_CRE	0.96093613	0.079191256	12.13437167	6.94E-34	0.67031073	0.145297339	4.61337238	3.96E-06
Pol2_K562_CRE	0.847734412	0.074928205	11.31395592	1.12E-29	0.64405283	0.136522082	4.717572592	2.39E-06
Pol2_OCS_GM12878_CRE	0.448383968	0.073980033	6.060878207	1.35E-09	0.420387321	0.134607462	3.123061054	0.001789806
Pol2_SYDH_GM12878_CRE	0.457276834	0.102041373	4.481288549	7.42E-06	0.566516627	0.173513825	3.264965353	0.001094775
Pol2.1_HepG2_CRE	0.056438575	0.227104168	0.248514043	0.803736706	0.22775561	0.39836729	0.571722668	0.567509875
Pol2.1_K562_CRE	0.893779152	0.06403427	13.95782533	2.82E-44	0.652090645	0.118224978	5.515675779	3.47E-08
Pol2.2_K562_CRE	0.240058495	0.145296467	1.652197749	0.098494245	0.216024947	0.264601625	0.816415801	0.414262363
Pol2.3_K562_CRE	0.288229109	0.14019578	2.05590432	0.03979174	0.161200659	0.263030465	0.61285927	0.539969397
Pol2.4_K562_CRE	0.358874681	0.122869839	2.920771147	0.003491662	0.228711204	0.227822383	1.003901381	0.315426151
Pol2.4H8_GM12878_CRE	0.807278839	0.071513352	11.28850504	1.50E-29	0.622922022	0.129979155	4.792476308	1.65E-06
Pol2.4H8_K562_CRE	0.711114859	0.0845006	8.415500705	3.91E-17	0.373489999	0.163316724	2.286906021	0.022201309
Pol2.5_K562_CRE	0.339158877	0.127642362	2.65710279	0.007881541	0.307324757	0.229530456	1.338928012	0.180594109
Pol2.6_K562_CRE	0.521512825	0.213260344	2.445428036	0.014468032	0.464791072	0.389862191	1.192193248	0.23318548
Pol2.7_K562_CRE	0.223201433	0.135166554	1.651306681	0.098675969	0.316861559	0.236077183	1.342194763	0.179532854
Pol2.b._K562_CRE	0.656912585	0.049021255	13.40056636	6.00E-41	0.3522797	0.09481963	3.715261274	0.000202994
Pol2.phosphoS2._GM12878_CRE	0.769466335	0.072033444	10.68207064	1.23E-26	0.61204476	0.130728536	4.681799251	2.84E-06
Pol2.phosphoS2._K562_CRE	0.880691836	0.062824102	14.01837515	1.20E-44	0.708492484	0.114340975	6.196313103	5.78E-10
Pol2.phosphoS2..1_K562_CRE	0.496336862	0.10528486	4.714228258	2.43E-06	0.565724295	0.184057858	3.073622069	0.002114772
Pol3_GM12878_CRE	-13.57529464	1844.074245	-0.007361577	0.994126364	5.712894798	7008.448433	0.000815144	0.999349609
Pol3_K562_CRE	-13.57529464	1844.074245	-0.007361577	0.994126364	5.712894798	7008.448433	0.000815144	0.999349609
POU2F2_GM12878_CRE	0.394604743	0.10294998	3.832975421	0.000126603	0.346739985	0.188361245	1.840824449	0.065647289
PU.1_GM12878_CRE	0.420679541	0.099494319	4.228176482	2.36E-05	0.470696365	0.177406366	2.653210109	0.007973022
PU.1_K562_CRE	0.265677136	0.109137176	2.434341322	0.014918919	0.029095081	0.222167179	0.130960301	0.895806712
R0_SEGWAY_K562_CRE_CRE	-0.574651077	0.048495596	-11.84955181	2.16E-32	-0.274531469	0.091880728	-2.987911339	0.00280891
R0_SEGWAY_K562_INS_INS	-1.127610602	0.094686498	-11.90888489	1.06E-32	-1.235558043	0.151855374	-8.136413012	4.07E-16
R1_SEGWAY_K562_CRE_CRE	-0.085292955	0.050416163	-1.691777999	0.09068831	0.301419918	0.090741818	3.321731097	0.000894609
R1_SEGWAY_K562_INS_INS	-0.053333018	0.06899152	-0.773037293	0.43950031	-0.026777703	0.131157066	-0.204165155	0.83822444
R2_SEGWAY_K562_CRE_CRE	-0.253491863	0.048843964	-5.18982991	2.10E-07	0.05723368	0.090596492	0.631742791	0.527554962
R2_SEGWAY_K562_INS_INS	-0.625719865	0.084186546	-7.432539966	1.07E-13	-0.751997826	0.143499173	-5.240433169	1.60E-07
R3_SEGWAY_K562_CRE_CRE	-0.318791058	0.051825345	-6.151257838	7.69E-10	0.306086863	0.090068919	3.398362786	0.000677905
R3_SEGWAY_K562_INS_INS	-0.61794855	0.083397078	-7.409714619	1.27E-13	-0.615296313	0.14549702	-4.228927241	2.35E-05
R4_SEGWAY_K562_CRE_CRE	0.260073958	0.058345055	4.457515028	8.29E-06	0.373385111	0.106019765	3.521844338	0.000428556
R4_SEGWAY_K562_INS_INS	0.676726354	0.080799897	8.375336874	5.51E-17	0.173609327	0.147478492	1.17718404	0.239122058
R5_SEGWAY_K562_CRE_CRE	0.13745761	0.055785505	2.464038119	0.01373815	0.535846266	0.096496454	5.553015114	2.81E-08
R5_SEGWAY_K562_INS_INS	0.129013537	0.058189326	2.217134063	0.026613932	0.290780737	0.117014275	2.485002258	0.012955061
Rad21_HAIB_GM12878_CRE	0.406033358	0.116725284	3.478538193	0.000504157	0.402501936	0.213767287	1.88289771	0.059714232
Rad21_HAIB_GM12878_INS	-0.159169568	0.063538317	-2.505095769	0.012241824	-0.249253898	0.119645931	-2.083262641	0.03722729
Rad21_K562_CRE	0.425930746	0.108909087	3.910883459	9.20E-05	0.062852077	0.229134902	0.274301628	0.783852833
Rad21_K562_INS	0.040358816	0.058442255	0.69057596	0.489832059	-0.110328332	0.110351577	-0.999789357	0.317412457
Rad21_SYDH_GM12878_CRE	0.406888291	0.146801157	2.771696749	0.005576496	0.332956099	0.278257775	1.19657429	0.231472526
Rad21_SYDH_GM12878_INS	-0.186236621	0.056356845	-3.304596275	0.000951133	-0.246300237	0.109459513	-2.250149206	0.024439475
Rad21.1_K562_CRE	0.713613807	0.200587122	3.557625242	0.000374223	0.663300356	0.360993615	1.83742961	0.066146499
Rad21.1_K562_INS	-0.145798405	0.052144244	-2.796059446	0.005172988	-0.153596397	0.10330971	-1.486756637	0.137079098
RBBP5_.A300.109A._K562_CRE	0.31627126	0.050278973	6.290328597	3.17E-10	0.311262491	0.094609788	3.289960763	0.001002014
regPotential_MIXED_CRE	0.093226461	0.043947097	2.121333785	0.033893723	0.178861372	0.085934652	2.081364945	0.037400515
REST_K562_CRE	0.101640575	0.067233535	1.511754134	0.130596421	0.24698555	0.121904825	2.026052281	0.042759427
RFX5_.200.401.194._GM12878_CRE	0.238945336	0.122068946	1.957462105	0.050293163	0.227376277	0.225793097	1.007011639	0.313929181
RFX5_.200.401.194._K562_CRE	0.029067743	0.125981403	0.230730428	0.817524233	-0.017473314	0.244988123	-0.071323108	0.943140604
RNF2_K562_CRE	-0.061044255	0.057864587	-1.054950147	0.291448126	0.282731039	0.102028256	2.771105285	0.005586636
RPC155_K562_CRE	0.241049948	0.776242918	0.310534167	0.756154781	-14.33939644	1151.42766	-0.01245358	0.990063738
RUNX3_.SC.101553._GM12878_CRE	0.472763315	0.068429802	6.908734202	4.89E-12	0.590501235	0.120336947	4.907065102	9.24E-07
RXRA_GM12878_CRE	0.222634487	0.345876036	0.643682892	0.519781086	-0.141517369	0.749427356	-0.188834005	0.850222919
SAP30_.39731._K562_CRE	0.183178079	0.051524262	3.555181025	0.000377719	0.005288096	0.101853211	0.051918796	0.958593398
SETDB1_K562_CRE	0.152545143	0.045751853	3.334185047	0.000855497	0.287059561	0.086397247	3.322554486	0.000891972
SETDB1.1_K562_CRE	1.19664886	0.478177775	2.502518777	0.012331308	-13.64959545	709.9812494	-0.01922529	0.984661383
SETDB1.2_K562_CRE	0.44961766	0.35803383	1.255796583	0.209189731	0.505046445	0.63550302	0.79471919	0.426776867
SIN3A_.NB600.1263._GM12878_CRE	0.306836842	0.132884725	2.30904525	0.02094107	0.169813289	0.250663287	0.677455766	0.498116826
Sin3Ak.20_HepG2_CRE	0.103223816	0.144284628	0.715417977	0.474350807	-0.299439968	0.308727913	-0.969915435	0.332088646
Sin3Ak.20_K562_CRE	0.258955632	0.153823967	1.683454385	0.092287163	-0.12500604	0.314929791	-0.396933041	0.691416838
SIRT6_K562_CRE	0.412233958	0.047827635	8.619158367	6.74E-18	0.240332229	0.09219031	2.6069142	0.009136225
SIRT6.1_K562_CRE	-0.22574386	0.70035149	-0.322329378	0.747203179	-13.75259403	697.9399973	-0.019704551	0.984279061
SIX5_GM12878_CRE	0.156958755	0.24407948	0.643064116	0.520182498	-0.270721822	0.538426776	-0.502801559	0.615103797
SIX5_K562_CRE	0.820456574	0.290667215	2.822666371	0.00476261	-13.92704975	420.7523596	-0.033100349	0.973594565
SIX5.1_K562_CRE	0.109030689	0.266339786	0.409366886	0.682270437	-0.824279632	0.740155712	-1.113657057	0.265426339
SMC3_.ab9263._GM12878_CRE	0.470373487	0.086773649	5.420694995	5.94E-08	0.54230711	0.153502068	3.532897758	0.000411031
SMC3_.ab9263._GM12878_INS	-0.06715085	0.071474257	-0.939510995	0.34746845	-0.151610155	0.133647043	-1.134407106	0.25662382
SMC3_.ab9263._K562_CRE	0.349723737	0.107562061	3.251367006	0.001148515	0.015954465	0.225518189	0.070745802	0.943600067
SMC3_.ab9263._K562_INS	-0.002832468	0.056846658	-0.049826473	0.96026067	-0.191876027	0.107269126	-1.788734878	0.073657523
SP1_GM12878_CRE	0.537579293	0.108864625	4.938053026	7.89E-07	0.464248036	0.197269117	2.353374123	0.018603906
SP1_K562_CRE	0.650333419	0.269747583	2.410896187	0.015913377	0.505726751	0.497264783	1.017017026	0.30914533
SP2_.SC.643._HepG2_CRE	0.215495497	0.332062653	0.648960354	0.516364002	0.428418798	0.563866353	0.759787839	0.447381413
SP2_.SC.643._K562_CRE	0.173906707	0.279014911	0.62328822	0.533095138	0.266810967	0.500698673	0.532877321	0.594118505
SPT20_GM12878_CRE	0.411885992	0.261607403	1.574443183	0.115385027	0.385436686	0.475325745	0.810889564	0.417429094
SREBP1_HepG2_CRE	-0.973753099	0.663656622	-1.4672544	0.142306863	-15.2086076	1053.453309	-0.014436907	0.988481415
SREBP1.1_HepG2_CRE	-16.5580384	2688.386304	-0.006159099	0.995085781	-15.51634987	8305.640126	-0.00186817	0.998509417
SREBP2_HepG2_CRE	-16.5580384	2688.386304	-0.006159099	0.995085781	-15.51634987	8305.640126	-0.00186817	0.998509417
SRF_GM12878_CRE	0.578486146	0.183829651	3.146859841	0.001650341	0.397115692	0.346185573	1.14711797	0.251332868
SRF_K562_CRE	0.308833439	0.24003906	1.286596602	0.198234929	0.070266198	0.483477406	0.145335019	0.884446367
SRF.1_GM12878_CRE	0.379044646	0.300815138	1.260058413	0.207648291	-0.316856837	0.737825819	-0.429446665	0.6675982
STAT1_GM12878_CRE	0.516612455	0.092448483	5.588111727	2.30E-08	0.447588687	0.168748212	2.652405512	0.007992049
STAT1_K562_CRE	1.043523529	1.014984501	1.028117698	0.303894466	1.768255122	1.296318085	1.364059595	0.17254881
STAT1.1_K562_CRE	0.427403956	0.701300979	0.609444402	0.542229915	1.456006586	0.870128693	1.673323266	0.094263675
STAT1.2_K562_CRE	-0.223381523	0.656573615	-0.34022312	0.733688509	0.185865914	1.105734919	0.168092651	0.866510391
STAT1.3_K562_CRE	0.18285549	0.64847957	0.281975714	0.777962133	0.356221214	1.119609929	0.318165465	0.750359428
STAT2_K562_CRE	0.772794827	0.725013902	1.065903461	0.286467284	1.762708139	0.889382171	1.981946789	0.047485196
STAT2.1_K562_CRE	0.778468787	0.586204664	1.327981224	0.18418431	1.272051261	0.830428002	1.531801983	0.125571307
STAT3_GM12878_CRE	0.698960641	0.123994705	5.63702006	1.73E-08	0.476508038	0.235123088	2.026632273	0.042700033
STAT5A_.SC.74442._GM12878_CRE	0.534628543	0.095216743	5.614858562	1.97E-08	0.407726937	0.175014753	2.329671812	0.019823503
STAT5A_.SC.74442._K562_CRE	0.10139444	0.152315326	0.665687705	0.505610734	-0.00606039	0.301206627	-0.020120374	0.983947347
SUZ12_.05.1317._K562_CRE	-0.032702953	0.053549176	-0.610708798	0.541392381	0.342076806	0.094872504	3.605647489	0.000311376
TAF1_GM12878_CRE	0.216379902	0.130945556	1.652441741	0.098444532	0.178740199	0.240648961	0.742742451	0.457637624
TAF1_K562_CRE	0.115194686	0.137641656	0.836917315	0.402639047	-0.176005421	0.281884484	-0.624388467	0.532372498
TAF7_.SC.101167._K562_CRE	0.425597274	0.313328217	1.358311354	0.174364909	0.482045122	0.5531989	0.871377586	0.38354802
TAL1_.SC.12984._K562_CRE	0.194139231	0.097951656	1.981990289	0.047480328	0.218907658	0.181408041	1.206714192	0.227542232
TBLR1_.ab24550._GM12878_CRE	0.513014743	0.089698029	5.719353585	1.07E-08	0.696406542	0.150945341	4.613633908	3.96E-06
TBLR1_.ab24550._K562_CRE	0.264333688	0.108541864	2.435315544	0.014878808	0.044214103	0.215945779	0.204746319	0.83777033
TBLR1_.NB600.270._K562_CRE	0.233266329	0.088804858	2.626729363	0.008620987	-0.118532348	0.187022142	-0.633787781	0.526219329
TBP_GM12878_CRE	0.245717749	0.10477635	2.345164243	0.0190187	0.076668854	0.203310279	0.377102693	0.70609729
TBP_K562_CRE	0.13555972	0.105720004	1.282252315	0.19975415	-0.114448611	0.21547374	-0.531148768	0.595315692
TCF12_GM12878_CRE	0.607912115	0.107818563	5.63828804	1.72E-08	0.58006097	0.190865639	3.039106323	0.002372811
TCF3_.SC.349._GM12878_CRE	0.539096318	0.108981438	4.946680174	7.55E-07	0.392519053	0.203051787	1.933098243	0.053224096
TCF7L2_HepG2_CRE	0.033604088	0.225059412	0.149312074	0.881307388	-0.34788106	0.51854024	-0.670885368	0.502293558
TEAD4_.SC.101184._HepG2_CRE	0.228768513	0.121415921	1.884172278	0.059541676	0.041871495	0.24229123	0.172814736	0.862797053
TEAD4_.SC.101184._K562_CRE	0.27722126	0.087698522	3.161071071	0.001571901	0.027524098	0.176633732	0.155825829	0.876170311
TF0_SEGWAY_K562_CRE_CRE	-0.245835388	0.058546144	-4.199002193	2.68E-05	0.15485176	0.103390528	1.497736418	0.134201746
TF0_SEGWAY_K562_INS_INS	-0.877191735	0.077114889	-11.37512802	5.56E-30	-0.813498451	0.13440797	-6.052456933	1.43E-09
TF1_SEGWAY_K562_CRE_CRE	0.483452898	0.047013552	10.28326672	8.38E-25	0.477163161	0.088267236	5.405892209	6.45E-08
TF1_SEGWAY_K562_INS_INS	0.460686617	0.099528788	4.628677059	3.68E-06	-0.319604222	0.161298426	-1.981446631	0.047541209
TF2_SEGWAY_K562_CRE_CRE	1.015125966	0.062285077	16.2980607	1.02E-59	0.927655525	0.109870766	8.443151488	3.09E-17
TF2_SEGWAY_K562_INS_INS	0.727169003	0.06565143	11.07620958	1.64E-28	0.315041609	0.121435663	2.594308803	0.009478131
TFIIIC.110_K562_CRE	0.190351894	0.492322919	0.386640326	0.6990225	-0.136972838	1.060611264	-0.129145186	0.897242768
THAP1_.SC.98174._K562_CRE	0.162172602	0.23017108	0.70457419	0.481075265	0.439973695	0.383028117	1.148672055	0.250691233
TR4_GM12878_CRE	0.122611329	0.455402749	0.269237129	0.78774721	-0.306736027	1.047056084	-0.292950905	0.769559679
TR4_K562_CRE	1.021474443	0.94209123	1.084262765	0.27824831	-13.45667171	1146.698244	-0.011735146	0.990636923
TSS_SEGWAY_K562_CRE_CRE	0.178012045	0.127852339	1.392325288	0.163823917	-0.083276262	0.258279167	-0.32242733	0.747128982
TSS_SEGWAY_K562_INS_INS	0.521844133	0.050897109	10.25292282	1.15E-24	0.09721139	0.096254958	1.009936448	0.312525739
UBF_.sc.13125._K562_CRE	0.017673715	0.11650438	0.151700007	0.879423551	-0.121673514	0.232600401	-0.523101051	0.600903934
UBTF_.SAB1404509._K562_CRE	0.126409894	0.09707611	1.302173057	0.192857233	0.022617665	0.188637331	0.119900261	0.904562158
USF.1_GM12878_CRE	0.460132648	0.212524918	2.165076228	0.030381848	0.65370006	0.357931614	1.82632669	0.067801067
USF.1_K562_CRE	0.167173917	0.132987391	1.257065913	0.208729769	-0.175577479	0.286832517	-0.612125433	0.540454772
USF2_GM12878_CRE	0.302340492	0.113017691	2.675160761	0.007469342	0.201826342	0.215423736	0.936880703	0.348819926
USF2_K562_CRE	0.165121694	0.216792268	0.761658594	0.446263794	0.423682736	0.370840786	1.14249228	0.253249453
Valid_OCS_GM12878_CRE_CRE	0.399974896	0.085491382	4.678540518	2.89E-06	0.156260789	0.168823825	0.925584932	0.354661727
Valid_OCS_K562_CRE_CRE	0.425176465	0.085288914	4.985131668	6.19E-07	0.141586771	0.171479388	0.825678076	0.408986732
WHIP_GM12878_CRE	0.375502402	0.076116941	4.933230325	8.09E-07	0.300626895	0.142517051	2.109410021	0.034909205
X1_Active_Promoter_CHROMHMM_GM12878_CRE_CRE	0.174016607	0.117122184	1.485769832	0.137340012	-0.068734005	0.231241018	-0.297239677	0.766283532
X1_Active_Promoter_CHROMHMM_GM12878_INS_INS	0.760991718	0.052265028	14.5602469	5.03E-48	0.398558403	0.100167739	3.978909869	6.92E-05
X1_Active_Promoter_CHROMHMM_K562_CRE_CRE	0.110798115	0.130891572	0.846487775	0.397280691	-0.17699022	0.266549076	-0.664006131	0.506686387
X1_Active_Promoter_CHROMHMM_K562_INS_INS	0.648619224	0.050924454	12.736891	3.69E-37	0.159809069	0.095671752	1.670389278	0.09484237
X10_Txn_Elongation_CHROMHMM_GM12878_CRE_CRE	1.217070505	0.062941033	19.33667817	2.64E-83	0.739921451	0.120076982	6.162059006	7.18E-10
X10_Txn_Elongation_CHROMHMM_GM12878_INS_INS	0.848814578	0.051073853	16.61935679	5.05E-62	0.447631274	0.096996975	4.614899302	3.93E-06
X10_Txn_Elongation_CHROMHMM_K562_CRE_CRE	1.141861902	0.068932355	16.56496294	1.25E-61	0.467942779	0.142308239	3.288233937	0.00100818
X10_Txn_Elongation_CHROMHMM_K562_INS_INS	0.751173085	0.049517959	15.16971005	5.61E-52	0.295196893	0.094177091	3.134487281	0.001721547
X11_Weak_Txn_CHROMHMM_GM12878_CRE_CRE	0.839736805	0.053778853	15.61462843	5.79E-55	0.697261946	0.099095904	7.036233766	1.98E-12
X11_Weak_Txn_CHROMHMM_GM12878_INS_INS	0.905910687	0.060787669	14.90286926	3.16E-50	0.776083051	0.120589935	6.435719956	1.23E-10
X11_Weak_Txn_CHROMHMM_K562_CRE_CRE	0.74755183	0.051788451	14.4347209	3.13E-47	0.763383842	0.093681071	8.148752265	3.68E-16
X11_Weak_Txn_CHROMHMM_K562_INS_INS	0.700643768	0.055619856	12.59700797	2.19E-36	0.436651109	0.107167696	4.074465766	4.61E-05
X12_Repressed_CHROMHMM_GM12878_CRE_CRE	-0.473555101	0.115159159	-4.112179215	3.92E-05	0.008129344	0.193967263	0.041910906	0.966569722
X12_Repressed_CHROMHMM_GM12878_INS_INS	-0.827748088	0.050979575	-16.23685748	2.77E-59	-0.469067003	0.099278408	-4.724763541	2.30E-06
X12_Repressed_CHROMHMM_K562_CRE_CRE	-0.144935222	0.070773068	-2.047886668	0.040571105	0.423063068	0.114830349	3.68424439	0.000229382
X12_Repressed_CHROMHMM_K562_INS_INS	-0.57183537	0.048848305	-11.70635036	1.18E-31	-0.07955415	0.094797502	-0.839200912	0.401356576
X13_Heterochrom.lo_CHROMHMM_GM12878_CRE_CRE	-1.115994867	0.045748953	-24.39388867	1.99E-131	-0.851142799	0.087514059	-9.725783544	2.34E-22
X13_Heterochrom.lo_CHROMHMM_GM12878_INS_INS	-1.142057524	0.063639928	-17.94561315	5.19E-72	-1.075256623	0.118968671	-9.038149436	1.59E-19
X13_Heterochrom.lo_CHROMHMM_K562_CRE_CRE	-0.93885052	0.045641668	-20.57003089	5.09E-94	-0.721365431	0.08824974	-8.174136642	2.98E-16
X13_Heterochrom.lo_CHROMHMM_K562_INS_INS	-0.868251819	0.062143702	-13.97167831	2.32E-44	-0.59770703	0.119614572	-4.996941588	5.82E-07
X14_Repetitive.CNV_CHROMHMM_GM12878_CRE_CRE	-0.082600402	0.421156877	-0.196127397	0.844510453	-0.556434564	1.031859876	-0.539253999	0.589711605
X14_Repetitive.CNV_CHROMHMM_GM12878_INS_INS	0.268117565	0.061022267	4.393766071	1.11E-05	0.025030323	0.121854515	0.205411532	0.837250611
X14_Repetitive.CNV_CHROMHMM_K562_CRE_CRE	-0.640156048	0.382154468	-1.67512381	0.093909942	-0.413433797	0.737965318	-0.560234726	0.575319344
X14_Repetitive.CNV_CHROMHMM_K562_INS_INS	0.15617527	0.065806367	2.373254725	0.017632099	0.033940713	0.128302634	0.264536372	0.791366642
X15_Repetitive.CNV_CHROMHMM_GM12878_CRE_CRE	-0.098945845	0.519388492	-0.1905045	0.848913817	-0.15293213	1.04003843	-0.147044691	0.883096745
X15_Repetitive.CNV_CHROMHMM_GM12878_INS_INS	0.245093356	0.064208197	3.817166174	0.000134993	0.111110546	0.125788884	0.883309732	0.377068947
X15_Repetitive.CNV_CHROMHMM_K562_CRE_CRE	0.264523712	0.339469253	0.779227306	0.435845828	0.856118412	0.496425154	1.724566949	0.084605544
X15_Repetitive.CNV_CHROMHMM_K562_INS_INS	0.349330239	0.060163763	5.806322914	6.39E-09	0.209887661	0.11842684	1.772298081	0.07634509
X2_Weak_Promoter_CHROMHMM_GM12878_CRE_CRE	0.247295121	0.110503918	2.237885559	0.025228519	0.058568241	0.217087171	0.269791349	0.787320779
X2_Weak_Promoter_CHROMHMM_GM12878_INS_INS	0.851596586	0.061967532	13.74262554	5.64E-43	0.481825331	0.120624298	3.994430134	6.49E-05
X2_Weak_Promoter_CHROMHMM_K562_CRE_CRE	0.308585695	0.132299589	2.332476598	0.019675633	-0.135252644	0.289331654	-0.467465767	0.640166678
X2_Weak_Promoter_CHROMHMM_K562_INS_INS	0.447579048	0.056003092	7.992041702	1.33E-15	0.113606227	0.106109324	1.070652632	0.284325649
X3_Poised_Promoter_CHROMHMM_GM12878_CRE_CRE	-0.17418067	0.337501947	-0.516087898	0.60579302	-1.033716675	1.029253772	-1.004336057	0.31521666
X3_Poised_Promoter_CHROMHMM_GM12878_INS_INS	-0.266568875	0.057332492	-4.649525374	3.33E-06	-0.012096663	0.107993793	-0.11201258	0.910813432
X3_Poised_Promoter_CHROMHMM_K562_CRE_CRE	0.150981685	0.301887733	0.500125272	0.616986872	-0.037589716	0.609756939	-0.061647049	0.950843908
X3_Poised_Promoter_CHROMHMM_K562_INS_INS	-0.319664016	0.059726488	-5.352131427	8.69E-08	0.006379812	0.109276208	0.058382439	0.953444003
X4_Strong_Enhancer_CHROMHMM_GM12878_CRE_CRE	0.978297734	0.104278948	9.381545858	6.50E-21	1.169686824	0.164427041	7.113713292	1.13E-12
X4_Strong_Enhancer_CHROMHMM_GM12878_INS_INS	0.583670417	0.0497839	11.72407976	9.59E-32	0.725385029	0.097901044	7.409369694	1.27E-13
X4_Strong_Enhancer_CHROMHMM_K562_CRE_CRE	0.383791966	0.107113449	3.583041792	0.000339616	0.239151784	0.204121833	1.171612954	0.241352485
X4_Strong_Enhancer_CHROMHMM_K562_INS_INS	0.569693923	0.048786069	11.67738942	1.66E-31	0.307449536	0.093544936	3.28665077	0.001013865
X5_Strong_Enhancer_CHROMHMM_GM12878_CRE_CRE	0.937458098	0.104079853	9.007104328	2.12E-19	0.961797631	0.17400855	5.527300995	3.25E-08
X5_Strong_Enhancer_CHROMHMM_GM12878_INS_INS	0.67181395	0.052080519	12.89952487	4.53E-38	0.799812091	0.102422818	7.808924842	5.77E-15
X5_Strong_Enhancer_CHROMHMM_K562_CRE_CRE	0.543864671	0.116028909	4.687320389	2.77E-06	0.47400283	0.211892307	2.236998769	0.02528642
X5_Strong_Enhancer_CHROMHMM_K562_INS_INS	0.514269963	0.049345244	10.42187506	1.97E-25	0.433395297	0.095578561	4.534440488	5.78E-06
X6_Weak_Enhancer_CHROMHMM_GM12878_CRE_CRE	0.213366057	0.090249736	2.364173735	0.018070336	0.34599976	0.160887346	2.15057162	0.031510027
X6_Weak_Enhancer_CHROMHMM_GM12878_INS_INS	0.741393068	0.068766543	10.78130498	4.22E-27	0.563632677	0.135353706	4.164146625	3.13E-05
X6_Weak_Enhancer_CHROMHMM_K562_CRE_CRE	0.286804638	0.105938199	2.707282561	0.006783649	0.239677261	0.20067383	1.19436232	0.232336269
X6_Weak_Enhancer_CHROMHMM_K562_INS_INS	0.262837741	0.058927265	4.460375733	8.18E-06	-0.093226028	0.109006875	-0.85523072	0.392423433
X7_Weak_Enhancer_CHROMHMM_GM12878_CRE_CRE	0.378574461	0.074847091	5.057971571	4.24E-07	0.726687351	0.123141779	5.901225049	3.61E-09
X7_Weak_Enhancer_CHROMHMM_GM12878_INS_INS	0.464359778	0.06028054	7.703311529	1.33E-14	0.479962586	0.119627536	4.012141367	6.02E-05
X7_Weak_Enhancer_CHROMHMM_K562_CRE_CRE	0.388415154	0.070988824	5.471497221	4.46E-08	0.513112478	0.125260936	4.096348742	4.20E-05
X7_Weak_Enhancer_CHROMHMM_K562_INS_INS	0.484228025	0.056156188	8.622879217	6.53E-18	0.303817583	0.108554366	2.798759692	0.00512993
X8_Insulator_CHROMHMM_GM12878_CRE_CRE	0.475706993	0.137385994	3.462558151	0.000535066	0.504876186	0.247952704	2.036179388	0.041732345
X8_Insulator_CHROMHMM_GM12878_INS_INS	-0.431154887	0.05849733	-7.370505421	1.70E-13	-0.431909485	0.11429852	-3.778784572	0.000157596
X8_Insulator_CHROMHMM_K562_CRE_CRE	0.478565067	0.119905143	3.991197159	6.57E-05	0.750625745	0.195922107	3.831245787	0.000127496
X8_Insulator_CHROMHMM_K562_INS_INS	-0.337213584	0.056669271	-5.950554478	2.67E-09	-0.295234326	0.110147257	-2.68036021	0.007354297
X9_Txn_Transition_CHROMHMM_GM12878_CRE_CRE	0.828595622	0.128627974	6.441799535	1.18E-10	0.484889104	0.249696199	1.941916237	0.052147241
X9_Txn_Transition_CHROMHMM_GM12878_INS_INS	0.682582375	0.049404916	13.81608199	2.04E-43	0.32753649	0.094391074	3.469994303	0.000520469
X9_Txn_Transition_CHROMHMM_K562_CRE_CRE	0.838577313	0.10446388	8.027437899	9.95E-16	0.390779568	0.210359109	1.857678375	0.063214701
X9_Txn_Transition_CHROMHMM_K562_INS_INS	0.77157423	0.048732274	15.83292072	1.84E-56	0.279591015	0.092617625	3.018766852	0.002538058
XRCC4_K562_CRE	1.75E-12	7709.08468	2.27E-16	1	2.61E-13	14927.93327	1.75E-17	1
YY1_.SC.281._GM12878_CRE	0.463804876	0.092728508	5.001750676	5.68E-07	0.445985752	0.167257359	2.666464158	0.007665378
YY1_.SC.281._K562_CRE	0.219201774	0.113875292	1.924928317	0.054238327	0.202885706	0.210021591	0.966023088	0.334032628
YY1_GM12878_CRE	0.054696341	0.500517502	0.109279577	0.912980745	-0.247216963	1.071233374	-0.230777876	0.817487369
YY1_K562_CRE	0.219201774	0.113875292	1.924928317	0.054238327	0.202885706	0.210021591	0.966023088	0.334032628
YY1.1_K562_CRE	0.262941035	0.100240415	2.623104002	0.008713267	-0.074211905	0.207375976	-0.357861628	0.720446868
YY1.2_K562_CRE	0.507938698	0.270610773	1.877008412	0.060516941	0.144868939	0.549153938	0.263803879	0.791931046
ZBTB33_GM12878_CRE	0.675232341	0.294947985	2.289326848	0.022060369	0.504402398	0.549722125	0.917558844	0.358849873
ZBTB33_K562_CRE	0.766374479	0.269721807	2.84135157	0.004492276	0.098123816	0.612283447	0.160258809	0.872677205
ZBTB33.1_HepG2_CRE	0.694511187	0.356686259	1.947120671	0.051520269	-0.559015199	1.040090927	-0.537467624	0.590944643
ZBTB7A_.SC.34508._HepG2_CRE	0.166828138	0.165426575	1.008472416	0.313227723	0.083424642	0.317549529	0.262713795	0.792771183
ZBTB7A_.SC.34508._K562_CRE	0.398942138	0.112151848	3.55716062	0.000374885	0.160495071	0.218992539	0.732879171	0.463632128
ZEB1_.SC.25388._GM12878_CRE	0.352538641	0.134696889	2.617273813	0.008863521	0.273934334	0.248737861	1.101297298	0.270767287
Znf143_.16618.1.AP._GM12878_CRE	0.327169323	0.078338305	4.176364617	2.96E-05	0.333690428	0.143964285	2.317869525	0.020456413
Znf143_.16618.1.AP._K562_CRE	0.185502051	0.085796607	2.162114056	0.030609386	0.098241578	0.165647824	0.593074966	0.553130983
ZNF263_K562_CRE	-0.031945319	0.442691825	-0.07216153	0.94247336	0.227009837	0.775811661	0.292609468	0.769820676
ZNF274_.M01._K562_CRE	0.128618657	0.269049704	0.478047941	0.632616084	-1.390637513	1.01489473	-1.370228332	0.170615637
ZNF274_GM12878_CRE	1.114779964	0.86977502	1.281687722	0.199952214	-13.50375573	1170.540446	-0.011536343	0.990795534
ZNF274_K562_CRE	2.673425747	1.036125273	2.580214784	0.009873888	-11.75132858	1131.9824	-0.010381194	0.991717155
ZZZ3_GM12878_CRE	-0.107524696	0.677014647	-0.158821816	0.87380926	0.345338363	1.098104939	0.314485757	0.753152132
