# Supplementary material for: Integrative Modeling of eQTLs and Cis-Regulatory Elements Suggests Mechanisms Underlying Cell Type Specificity of eQTLs
Source: PLoS Genet. 2013 Aug 1;9(8):e1003649. doi: 10.1371/journal.pgen.1003649 (PMC3731231; doi:10.1371/journal.pgen.1003649)
Supplement: Table S8 — Random forest classifier feature importance. Measures of feature importance for each variable for each classification task. Columns are:classification task,variable name,variable importance. For each tree, the prediction accuracy on the out- of-bag portion of the data is recorded. Then the same is done after permuting each predictor variable. The difference between the two accuracies are then averaged over all trees, and normalized by the standard error. (TXT) [file pgen.1003649.s027.txt]

Classification	Feature	VariableImportance
CPL+STL	d	5.65E-01
CPL+STL	locationNA	1.23E-01
CPL+STL	locationWITHIN	6.33E-02
CPL+STL	gex	2.06E-01
CPL+STL	mbf	9.99E-01
CPL+STL	tier	2.89E-01
CPL+STL	beta	7.93E-02
CPL+STL	`MAZ_(ab85725)_K562_CRE`	1.67E-02
CPL+STL	`MAZ_(ab85725)_K562_CRE.1`TRUE	4.68E-02
CPL+STL	`MAZ_(ab85725)_HepG2_CRE`TRUE	3.07E-02
CPL+STL	`MAZ_(ab85725)_GM12878_CRE`TRUE	6.15E-02
CPL+STL	`MafF_(M8194)_K562_CRE`TRUE	4.52E-02
CPL+STL	`MafF_(M8194)_HepG2_CRE`TRUE	2.67E-02
CPL+STL	`NF-E2_(SC-22827)_GM12878_CRE`TRUE	-2.86E-02
CPL+STL	`SUZ12_(05-1317)_K562_CRE`TRUE	2.66E-02
CPL+STL	YY1_K562_CRETRUE	4.50E-02
CPL+STL	YY1_GM12878_CRETRUE	-1.04E-02
CPL+STL	PU.1_K562_CRETRUE	4.46E-02
CPL+STL	PU.1_GM12878_CRETRUE	7.76E-02
CPL+STL	`PHF8_(A301-772A)_K562_CRE`TRUE	4.66E-02
CPL+STL	`ATF2_(SC-81188)_GM12878_CRE`TRUE	1.90E-02
CPL+STL	Rad21_SYDH_HepG2_CRETRUE	4.90E-02
CPL+STL	Rad21_SYDH_GM12878_CRETRUE	1.12E-02
CPL+STL	ZNF263_K562_CRETRUE	-2.58E-02
CPL+STL	`ZEB1_(SC-25388)_GM12878_CRE`TRUE	3.95E-03
CPL+STL	IRF1.3_K562_CRETRUE	3.58E-02
CPL+STL	`HDAC2_(A300-705A)_K562_CRE`TRUE	3.66E-02
CPL+STL	`c-Jun.3_K562_CRE`TRUE	2.63E-04
CPL+STL	`ELK1_(1277-1)_GM12878_CRE`TRUE	2.17E-02
CPL+STL	DHS.9_K562_CRETRUE	5.37E-02
CPL+STL	STAT2_K562_CRETRUE	2.76E-02
CPL+STL	SPT20_GM12878_CRETRUE	-7.29E-03
CPL+STL	`Pol2(b)_K562_CRE`TRUE	6.37E-02
CPL+STL	FOSL2_HepG2_CRETRUE	8.48E-02
CPL+STL	Pol2_HAIB_HepG2_CRETRUE	4.86E-02
CPL+STL	Pol2_HAIB_GM12878_CRETRUE	4.38E-02
CPL+STL	Pol2.1_K562_CRETRUE	5.85E-02
CPL+STL	Pol2.1_HepG2_CRETRUE	1.96E-02
CPL+STL	STAT1.1_K562_CRETRUE	-3.45E-02
CPL+STL	H3K4me1_GM12878_CRETRUE	6.91E-02
CPL+STL	H3K4me1_K562_CRETRUE	5.34E-02
CPL+STL	H3K4me1_HepG2_CRETRUE	7.47E-02
CPL+STL	`Mxi1_(AF4185)_K562_CRE`TRUE	3.14E-02
CPL+STL	`Mxi1_(AF4185)_GM12878_CRE`TRUE	5.80E-02
CPL+STL	`MEF2C_(SC-13268)_GM12878_CRE`TRUE	2.73E-03
CPL+STL	CpG_MIXED_CRETRUE	5.14E-02
CPL+STL	`p300_(SC-584)_HepG2_CRE`TRUE	3.23E-02
CPL+STL	`p300_(SC-584)_GM12878_CRE`TRUE	1.51E-01
CPL+STL	H3K4me3B_K562_CRETRUE	3.87E-02
CPL+STL	`BHLHE40_(NB100-1800)_K562_CRE`TRUE	4.64E-02
CPL+STL	`BHLHE40_(NB100-1800)_HepG2_CRE`TRUE	7.73E-02
CPL+STL	`BHLHE40_(NB100-1800)_GM12878_CRE`TRUE	1.00E-01
CPL+STL	Rad21_K562_CRETRUE	5.13E-02
CPL+STL	`EZH2_(39875)_K562_CRE`TRUE	2.85E-02
CPL+STL	`EZH2_(39875)_HepG2_CRE`TRUE	1.38E-01
CPL+STL	`EZH2_(39875)_GM12878_CRE`TRUE	2.57E-02
CPL+STL	Rad21_HAIB_HepG2_CRETRUE	1.28E-02
CPL+STL	Rad21_HAIB_GM12878_CRETRUE	1.53E-02
CPL+STL	Max_K562_CRETRUE	8.57E-02
CPL+STL	Max_HepG2_CRETRUE	4.23E-02
CPL+STL	Max_GM12878_CRETRUE	4.28E-02
CPL+STL	H3K9me1_K562_CRETRUE	5.33E-02
CPL+STL	`UBF_(sc-13125)_K562_CRE`TRUE	3.95E-02
CPL+STL	`UBTF_(SAB1404509)_K562_CRE`TRUE	4.19E-02
CPL+STL	`BRCA1_(A300-000A)_HepG2_CRE`TRUE	3.30E-02
CPL+STL	`BRCA1_(A300-000A)_GM12878_CRE`TRUE	6.00E-02
CPL+STL	H3K4me3.5_K562_CRETRUE	5.48E-02
CPL+STL	USF2_K562_CRETRUE	1.74E-02
CPL+STL	USF2_HepG2_CRETRUE	2.54E-02
CPL+STL	USF2_GM12878_CRETRUE	1.81E-02
CPL+STL	GABP_K562_CRETRUE	4.30E-02
CPL+STL	GABP_HepG2_CRETRUE	2.24E-02
CPL+STL	GABP_GM12878_CRETRUE	6.08E-02
CPL+STL	H3K27me3_UW_HepG2_CRETRUE	-2.31E-02
CPL+STL	H3K27me3_UW_GM12878_CRETRUE	5.10E-03
CPL+STL	H3K27me3_GM12878_CRETRUE	1.19E-02
CPL+STL	H3K27me3_K562_CRETRUE	6.46E-02
CPL+STL	`CHD1_(A301-218A)_K562_CRE`TRUE	5.83E-02
CPL+STL	`CHD1_(A301-218A)_GM12878_CRE`TRUE	9.05E-02
CPL+STL	CTCF_BROAD_HepG2_CRETRUE	6.88E-02
CPL+STL	CTCF_BROAD_GM12878_CRETRUE	6.86E-02
CPL+STL	`USF-1_K562_CRE`TRUE	-6.58E-03
CPL+STL	`USF-1_HepG2_CRE`TRUE	-5.02E-02
CPL+STL	`USF-1_GM12878_CRE`TRUE	4.47E-02
CPL+STL	`FOXM1_(SC-502)_GM12878_CRE`TRUE	7.12E-02
CPL+STL	`COREST_(ab24166)_K562_CRE`TRUE	2.71E-02
CPL+STL	IRF1_K562_CRETRUE	1.40E-02
CPL+STL	`IRF4_(SC-6059)_GM12878_CRE`TRUE	8.32E-02
CPL+STL	`Pol2(phosphoS2).1_K562_CRE`TRUE	-3.11E-02
CPL+STL	DGF_K562_CRETRUE	2.93E-02
CPL+STL	DGF_HepG2_CRETRUE	2.06E-02
CPL+STL	Pol2.6_K562_CRETRUE	4.12E-02
CPL+STL	`c-Myc.4_K562_CRE`TRUE	-1.44E-02
CPL+STL	PCAF_K562_CRETRUE	2.53E-02
CPL+STL	SRF.1_GM12878_CRETRUE	-1.01E-02
CPL+STL	TCF7L2_HepG2_CRETRUE	2.65E-02
CPL+STL	`c-Jun.4_K562_CRE`TRUE	1.09E-02
CPL+STL	`eGFP-JunB_K562_CRE`TRUE	6.08E-02
CPL+STL	`p300_(SC-48343)_K562_CRE`TRUE	1.01E-02
CPL+STL	XRCC4_K562_CRETRUE	0.00E+00
CPL+STL	`EBF1_(SC-137065).1_GM12878_CRE`TRUE	9.51E-02
CPL+STL	H3K36me3_BROAD_HepG2_CRETRUE	1.21E-01
CPL+STL	H3K36me3_BROAD_GM12878_CRETRUE	1.16E-01
CPL+STL	WHIP_GM12878_CRETRUE	7.56E-02
CPL+STL	JunD.1_HepG2_CRETRUE	-9.89E-04
CPL+STL	H4K20me1_GM12878_CRETRUE	6.69E-03
CPL+STL	H4K20me1_K562_CRETRUE	1.37E-02
CPL+STL	H4K20me1_HepG2_CRETRUE	6.04E-02
CPL+STL	ELAVL1_K562_CRETRUE	-8.14E-02
CPL+STL	ELAVL1_GM12878_CRETRUE	-2.23E-03
CPL+STL	H3K27me3B.1_K562_CRETRUE	2.05E-02
CPL+STL	H3K36me3_GM12878_CRETRUE	1.08E-01
CPL+STL	H3K36me3_K562_CRETRUE	1.16E-01
CPL+STL	H3K36me3_HepG2_CRETRUE	4.43E-02
CPL+STL	`YY1_(SC-281)_K562_CRE`TRUE	3.15E-02
CPL+STL	`YY1_(SC-281)_HepG2_CRE`TRUE	4.30E-02
CPL+STL	`YY1_(SC-281)_GM12878_CRE`TRUE	3.08E-02
CPL+STL	PLU1_K562_CRETRUE	4.67E-02
CPL+STL	RXRA_HepG2_CRETRUE	2.36E-02
CPL+STL	RXRA_GM12878_CRETRUE	7.69E-03
CPL+STL	`CTCFL_(SC-98982)_K562_CRE`TRUE	6.16E-02
CPL+STL	H3K36me3_UW_HepG2_CRETRUE	-2.29E-02
CPL+STL	H3K36me3_UW_GM12878_CRETRUE	7.35E-02
CPL+STL	`ZBTB7A_(SC-34508)_K562_CRE`TRUE	7.03E-02
CPL+STL	`ZBTB7A_(SC-34508)_HepG2_CRE`TRUE	4.17E-02
CPL+STL	`MafK_(SC-477)_HepG2_CRE`TRUE	3.50E-02
CPL+STL	STAT3_GM12878_CRETRUE	5.11E-02
CPL+STL	Ini1_K562_CRETRUE	4.24E-02
CPL+STL	DHS_clusters_MIXED_CRETRUE	-1.66E-02
CPL+STL	`CHD7_(A301-223A-1)_K562_CRE`TRUE	-4.71E-03
CPL+STL	PABPC1_K562_CRETRUE	1.76E-02
CPL+STL	PABPC1_GM12878_CRETRUE	9.83E-02
CPL+STL	`PAX5-C20_GM12878_CRE`TRUE	3.97E-02
CPL+STL	`CTCF_(SC-5916)_K562_CRE`TRUE	-3.63E-02
CPL+STL	`CTCF_(SC-5916)_HepG2_CRE`TRUE	-1.73E-03
CPL+STL	`eGFP-GATA2_K562_CRE`TRUE	5.77E-02
CPL+STL	Max.2_K562_CRETRUE	-8.47E-04
CPL+STL	`GATA-1_K562_CRE`TRUE	1.59E-02
CPL+STL	ERRA_HepG2_CRETRUE	-2.53E-02
CPL+STL	`TAF7_(SC-101167)_K562_CRE`TRUE	-2.06E-02
CPL+STL	SREBP2_HepG2_CRETRUE	0.00E+00
CPL+STL	ETS1.1_GM12878_CRETRUE	2.47E-02
CPL+STL	`c-Jun_K562_CRE`TRUE	3.07E-02
CPL+STL	`c-Jun_HepG2_CRE`TRUE	6.82E-02
CPL+STL	E2F6_K562_CRETRUE	5.00E-02
CPL+STL	BDP1_K562_CRETRUE	0.00E+00
CPL+STL	SIX5_K562_CRETRUE	-5.00E-02
CPL+STL	SIX5_GM12878_CRETRUE	3.19E-02
CPL+STL	`BCLAF1_(SC-101388)_K562_CRE`TRUE	2.69E-02
CPL+STL	`BCLAF1_(SC-101388)_GM12878_CRE`TRUE	7.98E-02
CPL+STL	`GTF2F1_(AB28179)_K562_CRE`TRUE	4.45E-02
CPL+STL	ZNF274_K562_CRETRUE	1.89E-02
CPL+STL	ZNF274_HepG2_CRETRUE	3.48E-02
CPL+STL	ZNF274_GM12878_CRETRUE	0.00E+00
CPL+STL	ATF3_K562_CRETRUE	3.50E-02
CPL+STL	ATF3_HepG2_CRETRUE	3.06E-02
CPL+STL	ATF3_GM12878_CRETRUE	3.36E-02
CPL+STL	DHS.5_K562_CRETRUE	8.05E-02
CPL+STL	H3K27me3_UW_HS_HepG2_CRETRUE	3.21E-02
CPL+STL	H3K27me3_UW_HS_GM12878_CRETRUE	1.11E-02
CPL+STL	Pol2.7_K562_CRETRUE	5.80E-02
CPL+STL	regPotential_MIXED_CRETRUE	9.13E-03
CPL+STL	`ARID3A_(NB100-279)_HepG2_CRE`TRUE	1.34E-02
CPL+STL	SIRT6_K562_CRETRUE	5.31E-02
CPL+STL	`eGFP-HDAC8_K562_CRE`TRUE	6.84E-02
CPL+STL	DHS.8_K562_CRETRUE	6.45E-02
CPL+STL	`ATF1_(06-325)_K562_CRE`TRUE	5.67E-02
CPL+STL	H3K4me3.4_K562_CRETRUE	6.56E-02
CPL+STL	`MBD4_(SC-271530)_HepG2_CRE`TRUE	4.82E-02
CPL+STL	DHS.12_K562_CRETRUE	8.26E-02
CPL+STL	SREBP1_HepG2_CRETRUE	-1.86E-02
CPL+STL	BCL3_K562_CRETRUE	-7.87E-03
CPL+STL	BCL3_GM12878_CRETRUE	3.99E-02
CPL+STL	H3K27me3_BROAD_HepG2_CRETRUE	1.17E-02
CPL+STL	H3K27me3_BROAD_GM12878_CRETRUE	6.59E-02
CPL+STL	RPC155_K562_CRETRUE	-2.25E-02
CPL+STL	`GATA-2_K562_CRE`TRUE	4.83E-02
CPL+STL	H3K27me3B_K562_CRETRUE	2.71E-02
CPL+STL	SP1_K562_CRETRUE	1.51E-02
CPL+STL	SP1_HepG2_CRETRUE	9.62E-03
CPL+STL	SP1_GM12878_CRETRUE	9.51E-02
CPL+STL	Pbx3_GM12878_CRETRUE	5.41E-02
CPL+STL	`CHD2_(AB68301)_K562_CRE`TRUE	5.96E-02
CPL+STL	`CHD2_(AB68301)_HepG2_CRE`TRUE	8.01E-02
CPL+STL	`CHD2_(AB68301)_GM12878_CRE`TRUE	6.94E-02
CPL+STL	NFKB_GM12878_CRETRUE	4.83E-02
CPL+STL	`MafK_(ab50322)_K562_CRE`TRUE	6.37E-02
CPL+STL	`MafK_(ab50322)_HepG2_CRE`TRUE	1.68E-02
CPL+STL	ZBTB33_K562_CRETRUE	-3.37E-02
CPL+STL	ZBTB33_HepG2_CRETRUE	-7.66E-03
CPL+STL	ZBTB33_GM12878_CRETRUE	8.71E-04
CPL+STL	ATF3.1_K562_CRETRUE	4.68E-03
CPL+STL	`NF-E2_K562_CRE`TRUE	-8.91E-03
CPL+STL	`NSD2_(ab75359)_K562_CRE`TRUE	2.08E-02
CPL+STL	CTCF_UW_HS_HepG2_CRETRUE	5.34E-02
CPL+STL	CTCF_UW_HS_GM12878_CRETRUE	4.34E-02
CPL+STL	`GATA2_(SC-267)_K562_CRE`TRUE	8.28E-02
CPL+STL	H3K4me1.2_K562_CRETRUE	3.76E-02
CPL+STL	TAF1_K562_CRETRUE	4.62E-02
CPL+STL	TAF1_HepG2_CRETRUE	2.12E-02
CPL+STL	TAF1_GM12878_CRETRUE	-6.72E-04
CPL+STL	`FOXA2_(SC-6554)_HepG2_CRE`TRUE	-4.05E-02
CPL+STL	`SAP30_(39731)_K562_CRE`TRUE	4.48E-02
CPL+STL	`CEBPB_(SC-150)_K562_CRE`TRUE	6.09E-02
CPL+STL	`CEBPB_(SC-150)_HepG2_CRE`TRUE	6.70E-02
CPL+STL	JunD_K562_CRETRUE	3.07E-02
CPL+STL	JunD_HepG2_CRETRUE	3.98E-02
CPL+STL	JunD_GM12878_CRETRUE	-4.98E-03
CPL+STL	`c-Myc.1_K562_CRE`TRUE	-3.53E-02
CPL+STL	H3K9me3_GM12878_CRETRUE	-2.27E-02
CPL+STL	H3K9me3_K562_CRETRUE	3.86E-02
CPL+STL	H3K9me3_HepG2_CRETRUE	-5.32E-02
CPL+STL	DGF.2_K562_CRETRUE	5.48E-02
CPL+STL	YY1.1_K562_CRETRUE	8.93E-02
CPL+STL	E2F4_K562_CRETRUE	-1.74E-02
CPL+STL	E2F4_GM12878_CRETRUE	1.22E-02
CPL+STL	CTCF.1_K562_CRETRUE	5.47E-02
CPL+STL	BRF2_K562_CRETRUE	0.00E+00
CPL+STL	`COREST_(sc-30189)_K562_CRE`TRUE	6.19E-02
CPL+STL	`COREST_(sc-30189)_HepG2_CRE`TRUE	4.18E-02
CPL+STL	`COREST_(sc-30189)_GM12878_CRE`TRUE	3.73E-02
CPL+STL	Pol2_OCS_HepG2_CRETRUE	1.99E-02
CPL+STL	Pol2_OCS_GM12878_CRETRUE	6.80E-02
CPL+STL	`HNF4A_(SC-8987)_HepG2_CRE`TRUE	2.17E-02
CPL+STL	DHS_UW_HepG2_CRETRUE	8.30E-02
CPL+STL	DHS_UW_GM12878_CRETRUE	6.07E-02
CPL+STL	`PAX5-N19_GM12878_CRE`TRUE	8.83E-02
CPL+STL	BCL11A_GM12878_CRETRUE	-5.39E-03
CPL+STL	Pol2_GM12878_CRETRUE	1.06E-02
CPL+STL	Pol2_K562_CRETRUE	1.56E-02
CPL+STL	Pol2_HepG2_CRETRUE	9.68E-02
CPL+STL	DHS.4_K562_CRETRUE	3.34E-02
CPL+STL	`c-Myc.5_K562_CRE`TRUE	4.31E-02
CPL+STL	`eGFP-NR4A1_K562_CRE`TRUE	2.79E-02
CPL+STL	Max.1_K562_CRETRUE	5.72E-02
CPL+STL	Max.1_GM12878_CRETRUE	5.12E-02
CPL+STL	mRRBS.3_HepG2_CRETRUE	3.06E-02
CPL+STL	mRRBS_HepG2_CRETRUE	8.57E-02
CPL+STL	`mRRBS_GM12878-XiMat_CRE`TRUE	1.26E-01
CPL+STL	mRRBS_GM12878_CRETRUE	5.67E-02
CPL+STL	IRF1.1_K562_CRETRUE	5.56E-02
CPL+STL	FAIRE.2_K562_CRETRUE	5.24E-02
CPL+STL	`TBLR1_(ab24550)_K562_CRE`TRUE	7.76E-02
CPL+STL	`TBLR1_(ab24550)_GM12878_CRE`TRUE	8.92E-02
CPL+STL	`c-Myc.3_K562_CRE`TRUE	3.05E-02
CPL+STL	`TBLR1_(NB600-270)_K562_CRE`TRUE	4.69E-02
CPL+STL	CEBPZ_HepG2_CRETRUE	-5.38E-02
CPL+STL	`eGFP-JunD_K562_CRE`TRUE	6.14E-02
CPL+STL	TR4_K562_CRETRUE	0.00E+00
CPL+STL	TR4_HepG2_CRETRUE	-1.12E-02
CPL+STL	TR4_GM12878_CRETRUE	1.69E-02
CPL+STL	SETDB1.2_K562_CRETRUE	2.17E-02
CPL+STL	REST_K562_CRETRUE	3.55E-02
CPL+STL	DHS.2_K562_CRETRUE	9.55E-02
CPL+STL	DHS_UW_HS_HepG2_CRETRUE	4.12E-02
CPL+STL	DHS_UW_HS_GM12878_CRETRUE	4.43E-02
CPL+STL	NRSF.1_HepG2_CRETRUE	3.76E-02
CPL+STL	NRSF.1_GM12878_CRETRUE	5.18E-03
CPL+STL	Rad21.1_K562_CRETRUE	-2.59E-02
CPL+STL	CBX8_K562_CRETRUE	4.80E-02
CPL+STL	E2F6.2_K562_CRETRUE	-2.78E-02
CPL+STL	SREBP1.1_HepG2_CRETRUE	0.00E+00
CPL+STL	`SP2_(SC-643)_K562_CRE`TRUE	-4.75E-02
CPL+STL	`SP2_(SC-643)_HepG2_CRE`TRUE	-1.42E-02
CPL+STL	H3K9acB_K562_CRETRUE	7.64E-02
CPL+STL	`ZNF274_(M01)_K562_CRE`TRUE	4.45E-02
CPL+STL	ZZZ3_GM12878_CRETRUE	1.54E-02
CPL+STL	SETDB1_K562_CRETRUE	4.04E-02
CPL+STL	`HDAC2_(SC-6296)_K562_CRE`TRUE	-1.34E-02
CPL+STL	`HDAC2_(SC-6296)_HepG2_CRE`TRUE	3.62E-02
CPL+STL	`PML_(SC-71910)_K562_CRE`TRUE	4.24E-02
CPL+STL	`PML_(SC-71910)_GM12878_CRE`TRUE	2.31E-02
CPL+STL	CEBPB.1_HepG2_CRETRUE	4.07E-02
CPL+STL	Pol2.3_K562_CRETRUE	4.71E-04
CPL+STL	`p300_(SC-584).1_GM12878_CRE`TRUE	1.15E-01
CPL+STL	p300.1_K562_CRETRUE	9.06E-02
CPL+STL	p300.1_GM12878_CRETRUE	9.28E-02
CPL+STL	`MTA3_(SC-81325)_GM12878_CRE`TRUE	6.78E-02
CPL+STL	H3K9acB.1_K562_CRETRUE	1.01E-01
CPL+STL	YY1.2_K562_CRETRUE	4.28E-02
CPL+STL	`SIN3A_(NB600-1263)_GM12878_CRE`TRUE	3.73E-02
CPL+STL	`SMC3_(ab9263)_K562_CRE`TRUE	3.62E-02
CPL+STL	`SMC3_(ab9263)_HepG2_CRE`TRUE	7.56E-02
CPL+STL	`SMC3_(ab9263)_GM12878_CRE`TRUE	1.66E-02
CPL+STL	HMGN3_K562_CRETRUE	9.94E-02
CPL+STL	`ELF1_(SC-631)_K562_CRE`TRUE	6.04E-02
CPL+STL	`ELF1_(SC-631)_HepG2_CRE`TRUE	5.06E-02
CPL+STL	`ELF1_(SC-631)_GM12878_CRE`TRUE	4.97E-02
CPL+STL	TBP_K562_CRETRUE	8.55E-02
CPL+STL	TBP_HepG2_CRETRUE	2.97E-02
CPL+STL	TBP_GM12878_CRETRUE	3.68E-02
CPL+STL	`NFIC_(SC-81335)_HepG2_CRE`TRUE	7.74E-02
CPL+STL	`NFIC_(SC-81335)_GM12878_CRE`TRUE	5.20E-02
CPL+STL	p300_K562_CRETRUE	-2.20E-02
CPL+STL	p300_HepG2_CRETRUE	5.27E-02
CPL+STL	p300_GM12878_CRETRUE	-2.57E-02
CPL+STL	`FOXA1_(SC-101058)_HepG2_CRE`TRUE	3.50E-02
CPL+STL	`Sin3Ak-20_K562_CRE`TRUE	1.94E-02
CPL+STL	`Sin3Ak-20_HepG2_CRE`TRUE	5.49E-02
CPL+STL	`TEAD4_(SC-101184)_K562_CRE`TRUE	4.99E-02
CPL+STL	`TEAD4_(SC-101184)_HepG2_CRE`TRUE	1.41E-02
CPL+STL	`CEBPD_(SC-636)_HepG2_CRE`TRUE	2.19E-02
CPL+STL	GRp20_HepG2_CRETRUE	1.56E-02
CPL+STL	MEF2A_K562_CRETRUE	-4.74E-03
CPL+STL	MEF2A_GM12878_CRETRUE	-1.60E-02
CPL+STL	`TCF3_(SC-349)_GM12878_CRE`TRUE	4.34E-02
CPL+STL	SIRT6.1_K562_CRETRUE	2.27E-02
CPL+STL	H3K4me3_UW_HepG2_CRETRUE	7.44E-02
CPL+STL	H3K4me3_UW_GM12878_CRETRUE	1.04E-01
CPL+STL	H3K4me3.3_K562_CRETRUE	5.98E-02
CPL+STL	`Znf143_(16618-1-AP)_K562_CRE`TRUE	-2.44E-03
CPL+STL	`Znf143_(16618-1-AP)_GM12878_CRE`TRUE	9.79E-02
CPL+STL	Pol2.4_K562_CRETRUE	6.99E-02
CPL+STL	H3K4me3_K562_CRETRUE	5.83E-02
CPL+STL	H3K4me3_HepG2_CRETRUE	8.39E-02
CPL+STL	H3K4me3_GM12878_CRETRUE	9.38E-02
CPL+STL	DHS.7_K562_CRETRUE	4.60E-02
CPL+STL	Pol3_K562_CRETRUE	0.00E+00
CPL+STL	Pol3_GM12878_CRETRUE	0.00E+00
CPL+STL	`c-Jun.1_K562_CRE`TRUE	-9.73E-03
CPL+STL	H3K4me3_BROAD_HepG2_CRETRUE	6.90E-02
CPL+STL	H3K4me3_BROAD_GM12878_CRETRUE	5.54E-02
CPL+STL	CEBPB_K562_CRETRUE	4.33E-02
CPL+STL	CEBPB_HepG2_CRETRUE	3.12E-03
CPL+STL	`c-Myc.6_K562_CRE`TRUE	-4.68E-02
CPL+STL	CTCF_UW_HepG2_CRETRUE	7.39E-02
CPL+STL	CTCF_UW_GM12878_CRETRUE	1.06E-01
CPL+STL	`STAT5A_(SC-74442)_K562_CRE`TRUE	2.49E-02
CPL+STL	`STAT5A_(SC-74442)_GM12878_CRE`TRUE	6.79E-02
CPL+STL	H3K4me3B.1_K562_CRETRUE	5.26E-02
CPL+STL	H2A.Z_GM12878_CRETRUE	8.52E-02
CPL+STL	H2A.Z_K562_CRETRUE	2.69E-02
CPL+STL	H2A.Z_HepG2_CRETRUE	2.26E-02
CPL+STL	DHS_K562_CRETRUE	1.07E-01
CPL+STL	IRF3_HepG2_CRETRUE	7.24E-03
CPL+STL	IRF3_GM12878_CRETRUE	-2.07E-02
CPL+STL	CCNT2_K562_CRETRUE	8.45E-02
CPL+STL	`c-Myc.2_K562_CRE`TRUE	-3.42E-02
CPL+STL	`HDAC1_(SC-6298)_K562_CRE`TRUE	9.89E-02
CPL+STL	`CBX3_(SC-101004)_K562_CRE`TRUE	-3.81E-02
CPL+STL	`NF-YA_K562_CRE`TRUE	-9.54E-03
CPL+STL	`NF-YA_GM12878_CRE`TRUE	-4.72E-03
CPL+STL	H3K4me3.2_K562_CRETRUE	6.16E-02
CPL+STL	DHS.3_K562_CRETRUE	7.03E-02
CPL+STL	`EBF1_(SC-137065)_GM12878_CRE`TRUE	7.08E-02
CPL+STL	`NR2F2_(SC-271940)_K562_CRE`TRUE	8.07E-02
CPL+STL	`MYBL2_(SC-81192)_HepG2_CRE`TRUE	8.27E-02
CPL+STL	DGF.1_K562_CRETRUE	9.34E-02
CPL+STL	DGF.1_HepG2_CRETRUE	4.32E-02
CPL+STL	H3K36me3.1_K562_CRETRUE	4.45E-02
CPL+STL	mRRBS.2_HepG2_CRETRUE	6.19E-02
CPL+STL	STAT1.3_K562_CRETRUE	-1.88E-02
CPL+STL	`NFATC1_(SC-17834)_GM12878_CRE`TRUE	3.25E-02
CPL+STL	SETDB1.1_K562_CRETRUE	5.50E-02
CPL+STL	ZBTB33.1_HepG2_CRETRUE	6.27E-03
CPL+STL	`Pol2-4H8_K562_CRE`TRUE	4.42E-02
CPL+STL	`Pol2-4H8_HepG2_CRE`TRUE	5.73E-02
CPL+STL	`Pol2-4H8_GM12878_CRE`TRUE	2.80E-02
CPL+STL	`c-Fos_K562_CRE`TRUE	-1.21E-02
CPL+STL	`c-Fos_GM12878_CRE`TRUE	-4.58E-02
CPL+STL	CHD4_Mi2_K562_CRETRUE	2.41E-02
CPL+STL	mRRBS.1_HepG2_CRETRUE	4.56E-02
CPL+STL	`mRRBS.1_GM12878-XiMat_CRE`TRUE	5.21E-02
CPL+STL	mRRBS.1_GM12878_CRETRUE	4.97E-02
CPL+STL	H3K4me1.1_K562_CRETRUE	4.76E-02
CPL+STL	H3K4me1.1_GM12878_CRETRUE	7.52E-02
CPL+STL	OpenChrom_OCS_K562_CRE_CRETRUE	-3.43E-02
CPL+STL	Valid_OCS_K562_CRE_CRETRUE	7.22E-02
CPL+STL	OpenChrom_OCS_HepG2_CRE_CRETRUE	5.11E-02
CPL+STL	Valid_OCS_HepG2_CRE_CRETRUE	1.91E-02
CPL+STL	OpenChrom_OCS_GM12878_CRE_CRETRUE	-1.78E-02
CPL+STL	Valid_OCS_GM12878_CRE_CRETRUE	3.82E-02
CPL+STL	ETS1_K562_CRETRUE	-9.99E-03
CPL+STL	ETS1_GM12878_CRETRUE	1.02E-02
CPL+STL	H3K4me2_GM12878_CRETRUE	8.37E-02
CPL+STL	H3K4me2_K562_CRETRUE	7.20E-02
CPL+STL	H3K4me2_HepG2_CRETRUE	6.82E-02
CPL+STL	TCF12_HepG2_CRETRUE	8.53E-04
CPL+STL	TCF12_GM12878_CRETRUE	5.73E-02
CPL+STL	`Pol2(phosphoS2)_K562_CRE`TRUE	2.53E-02
CPL+STL	`Pol2(phosphoS2)_HepG2_CRE`TRUE	6.44E-02
CPL+STL	`Pol2(phosphoS2)_GM12878_CRE`TRUE	6.93E-02
CPL+STL	FAIRE.1_K562_CRETRUE	1.39E-03
CPL+STL	`FOXA1_(SC-6553)_HepG2_CRE`TRUE	-3.82E-03
CPL+STL	DHS.11_K562_CRETRUE	5.43E-02
CPL+STL	NRSF_K562_CRETRUE	5.72E-02
CPL+STL	NRSF_HepG2_CRETRUE	3.85E-02
CPL+STL	NRSF_GM12878_CRETRUE	1.66E-02
CPL+STL	GCN5_GM12878_CRETRUE	-1.34E-02
CPL+STL	SIX5.1_K562_CRETRUE	-1.31E-02
CPL+STL	GTF2B_K562_CRETRUE	1.21E-03
CPL+STL	POU2F2_GM12878_CRETRUE	8.22E-02
CPL+STL	H3K27me3.1_K562_CRETRUE	1.39E-01
CPL+STL	H3K9ac_GM12878_CRETRUE	8.52E-02
CPL+STL	H3K9ac_K562_CRETRUE	4.99E-02
CPL+STL	H3K9ac_HepG2_CRETRUE	4.53E-02
CPL+STL	`RBBP5_(A300-109A)_K562_CRE`TRUE	5.62E-02
CPL+STL	HNF4A_HepG2_CRETRUE	-1.59E-02
CPL+STL	`c-Myc_K562_CRE`TRUE	3.26E-02
CPL+STL	`c-Myc_HepG2_CRE`TRUE	1.36E-02
CPL+STL	`c-Myc_GM12878_CRE`TRUE	1.19E-02
CPL+STL	`FOSL1_(SC-183)_K562_CRE`TRUE	1.56E-02
CPL+STL	CTCF_K562_CRETRUE	7.90E-02
CPL+STL	CTCF_HepG2_CRETRUE	2.19E-02
CPL+STL	IRF1.2_K562_CRETRUE	7.63E-02
CPL+STL	E2F6.1_K562_CRETRUE	4.92E-02
CPL+STL	`TFIIIC-110_K562_CRE`TRUE	-3.93E-02
CPL+STL	Pol2.2_K562_CRETRUE	1.70E-02
CPL+STL	`RUNX3_(SC-101553)_GM12878_CRE`TRUE	7.40E-02
CPL+STL	DHS.1_K562_CRETRUE	5.48E-02
CPL+STL	STAT1.2_K562_CRETRUE	-2.89E-02
CPL+STL	PGC1A_HepG2_CRETRUE	0.00E+00
CPL+STL	NELFe_K562_CRETRUE	1.60E-02
CPL+STL	STAT2.1_K562_CRETRUE	-1.01E-02
CPL+STL	SRF_K562_CRETRUE	-3.05E-03
CPL+STL	SRF_HepG2_CRETRUE	-1.46E-02
CPL+STL	SRF_GM12878_CRETRUE	-1.44E-02
CPL+STL	STAT1_K562_CRETRUE	0.00E+00
CPL+STL	STAT1_GM12878_CRETRUE	2.33E-02
CPL+STL	BHLHE40_HepG2_CRETRUE	-1.45E-02
CPL+STL	CBX2_K562_CRETRUE	3.92E-02
CPL+STL	`ARID3A_(sc-8821)_K562_CRE`TRUE	6.19E-02
CPL+STL	H3K79me2_GM12878_CRETRUE	2.52E-02
CPL+STL	H3K79me2_K562_CRETRUE	6.82E-02
CPL+STL	H3K79me2_HepG2_CRETRUE	8.79E-02
CPL+STL	`TAL1_(SC-12984)_K562_CRE`TRUE	1.45E-02
CPL+STL	Pol2_SYDH_HepG2_CRETRUE	8.40E-02
CPL+STL	Pol2_SYDH_GM12878_CRETRUE	3.42E-02
CPL+STL	Nrf1_K562_CRETRUE	6.24E-02
CPL+STL	Nrf1_HepG2_CRETRUE	3.16E-02
CPL+STL	Nrf1_GM12878_CRETRUE	5.58E-02
CPL+STL	C0_SEGWAY_K562_CRE_CRETRUE	3.88E-02
CPL+STL	C1_SEGWAY_K562_CRE_CRETRUE	1.98E-02
CPL+STL	D_SEGWAY_K562_CRE_CRETRUE	-5.52E-03
CPL+STL	`E/GM_SEGWAY_K562_CRE_CRE`TRUE	6.95E-02
CPL+STL	F0_SEGWAY_K562_CRE_CRETRUE	3.92E-03
CPL+STL	F1_SEGWAY_K562_CRE_CRETRUE	3.66E-02
CPL+STL	GE0_SEGWAY_K562_CRE_CRETRUE	6.54E-03
CPL+STL	GE1_SEGWAY_K562_CRE_CRETRUE	3.92E-02
CPL+STL	GE2_SEGWAY_K562_CRE_CRETRUE	2.94E-02
CPL+STL	GM0_SEGWAY_K562_CRE_CRETRUE	3.78E-02
CPL+STL	GM1_SEGWAY_K562_CRE_CRETRUE	4.44E-02
CPL+STL	GS_SEGWAY_K562_CRE_CRETRUE	4.58E-02
CPL+STL	H3K9me1_SEGWAY_K562_CRE_CRETRUE	-1.97E-02
CPL+STL	L0_SEGWAY_K562_CRE_CRETRUE	1.69E-02
CPL+STL	L1_SEGWAY_K562_CRE_CRETRUE	-1.25E-03
CPL+STL	R0_SEGWAY_K562_CRE_CRETRUE	4.08E-02
CPL+STL	R1_SEGWAY_K562_CRE_CRETRUE	4.43E-03
CPL+STL	R2_SEGWAY_K562_CRE_CRETRUE	5.37E-03
CPL+STL	R3_SEGWAY_K562_CRE_CRETRUE	1.25E-02
CPL+STL	R4_SEGWAY_K562_CRE_CRETRUE	6.82E-03
CPL+STL	R5_SEGWAY_K562_CRE_CRETRUE	3.75E-02
CPL+STL	TF0_SEGWAY_K562_CRE_CRETRUE	8.02E-03
CPL+STL	TF1_SEGWAY_K562_CRE_CRETRUE	1.27E-02
CPL+STL	TF2_SEGWAY_K562_CRE_CRETRUE	-2.05E-02
CPL+STL	TSS_SEGWAY_K562_CRE_CRETRUE	4.12E-02
CPL+STL	`HNF4G_(SC-6558)_HepG2_CRE`TRUE	9.34E-03
CPL+STL	BATF_GM12878_CRETRUE	3.56E-02
CPL+STL	H3K27ac_GM12878_CRETRUE	5.85E-02
CPL+STL	H3K27ac_K562_CRETRUE	8.31E-02
CPL+STL	H3K27ac_HepG2_CRETRUE	4.70E-02
CPL+STL	HSF1_HepG2_CRETRUE	-3.20E-02
CPL+STL	CTCF.2_K562_CRETRUE	4.23E-02
CPL+STL	`Egr-1_K562_CRE`TRUE	8.96E-02
CPL+STL	`Egr-1_GM12878_CRE`TRUE	7.47E-03
CPL+STL	`IKZF1_(IkN)_(UCLA)_GM12878_CRE`TRUE	-4.68E-02
CPL+STL	HEY1_K562_CRETRUE	6.72E-02
CPL+STL	HEY1_HepG2_CRETRUE	4.81E-02
CPL+STL	`HDAC6_(A301-341A)_K562_CRE`TRUE	3.82E-03
CPL+STL	KAP1_K562_CRETRUE	-2.29E-02
CPL+STL	`RFX5_(200-401-194)_K562_CRE`TRUE	8.81E-02
CPL+STL	`RFX5_(200-401-194)_HepG2_CRE`TRUE	3.70E-02
CPL+STL	`RFX5_(200-401-194)_GM12878_CRE`TRUE	7.34E-02
CPL+STL	H3K4me3.6_K562_CRETRUE	6.56E-02
CPL+STL	`Bach1_(sc-14700)_K562_CRE`TRUE	3.75E-03
CPL+STL	H3K4me3.1_K562_CRETRUE	7.90E-02
CPL+STL	H3K4me3.1_GM12878_CRETRUE	7.26E-02
CPL+STL	`c-Jun.2_K562_CRE`TRUE	7.87E-02
CPL+STL	`NF-YB_K562_CRE`TRUE	1.49E-02
CPL+STL	`NF-YB_GM12878_CRE`TRUE	-2.89E-02
CPL+STL	DHS.10_K562_CRETRUE	1.19E-01
CPL+STL	Brg1_K562_CRETRUE	-1.90E-02
CPL+STL	`eGFP-FOS_K562_CRE`TRUE	4.15E-02
CPL+STL	`CBP_(sc-369)_K562_CRE`TRUE	6.38E-02
CPL+STL	LSD1_K562_CRETRUE	6.00E-02
CPL+STL	`CBX3_(SC-101004).1_K562_CRE`TRUE	9.13E-02
CPL+STL	`THAP1_(SC-98174)_K562_CRE`TRUE	1.62E-02
CPL+STL	RNF2_K562_CRETRUE	1.46E-03
CPL+STL	FAIRE_GM12878_CRETRUE	9.52E-02
CPL+STL	FAIRE_K562_CRETRUE	-8.48E-03
CPL+STL	FAIRE_HepG2_CRETRUE	1.13E-02
CPL+STL	NCoR_K562_CRETRUE	-3.29E-02
CPL+STL	DHS.6_K562_CRETRUE	5.63E-02
CPL+STL	Pol2.5_K562_CRETRUE	4.83E-02
CPL+STL	`10_Txn_Elongation_CHROMHMM_K562_CRE_CRE`TRUE	9.50E-02
CPL+STL	`11_Weak_Txn_CHROMHMM_K562_CRE_CRE`TRUE	8.17E-02
CPL+STL	`12_Repressed_CHROMHMM_K562_CRE_CRE`TRUE	1.08E-02
CPL+STL	`13_Heterochrom/lo_CHROMHMM_K562_CRE_CRE`TRUE	6.19E-02
CPL+STL	`14_Repetitive/CNV_CHROMHMM_K562_CRE_CRE`TRUE	-1.92E-02
CPL+STL	`15_Repetitive/CNV_CHROMHMM_K562_CRE_CRE`TRUE	6.64E-03
CPL+STL	`1_Active_Promoter_CHROMHMM_K562_CRE_CRE`TRUE	7.13E-02
CPL+STL	`2_Weak_Promoter_CHROMHMM_K562_CRE_CRE`TRUE	4.70E-02
CPL+STL	`3_Poised_Promoter_CHROMHMM_K562_CRE_CRE`TRUE	2.68E-02
CPL+STL	`4_Strong_Enhancer_CHROMHMM_K562_CRE_CRE`TRUE	4.44E-02
CPL+STL	`5_Strong_Enhancer_CHROMHMM_K562_CRE_CRE`TRUE	5.85E-02
CPL+STL	`6_Weak_Enhancer_CHROMHMM_K562_CRE_CRE`TRUE	7.81E-02
CPL+STL	`7_Weak_Enhancer_CHROMHMM_K562_CRE_CRE`TRUE	6.70E-02
CPL+STL	`8_Insulator_CHROMHMM_K562_CRE_CRE`TRUE	3.41E-02
CPL+STL	`9_Txn_Transition_CHROMHMM_K562_CRE_CRE`TRUE	6.12E-03
CPL+STL	`10_Txn_Elongation_CHROMHMM_HepG2_CRE_CRE`TRUE	1.13E-01
CPL+STL	`11_Weak_Txn_CHROMHMM_HepG2_CRE_CRE`TRUE	5.83E-02
CPL+STL	`12_Repressed_CHROMHMM_HepG2_CRE_CRE`TRUE	-5.48E-03
CPL+STL	`13_Heterochrom/lo_CHROMHMM_HepG2_CRE_CRE`TRUE	7.81E-02
CPL+STL	`14_Repetitive/CNV_CHROMHMM_HepG2_CRE_CRE`TRUE	0.00E+00
CPL+STL	`15_Repetitive/CNV_CHROMHMM_HepG2_CRE_CRE`TRUE	-2.70E-02
CPL+STL	`1_Active_Promoter_CHROMHMM_HepG2_CRE_CRE`TRUE	4.67E-02
CPL+STL	`2_Weak_Promoter_CHROMHMM_HepG2_CRE_CRE`TRUE	3.43E-02
CPL+STL	`3_Poised_Promoter_CHROMHMM_HepG2_CRE_CRE`TRUE	-3.04E-02
CPL+STL	`4_Strong_Enhancer_CHROMHMM_HepG2_CRE_CRE`TRUE	1.29E-02
CPL+STL	`5_Strong_Enhancer_CHROMHMM_HepG2_CRE_CRE`TRUE	-2.95E-02
CPL+STL	`6_Weak_Enhancer_CHROMHMM_HepG2_CRE_CRE`TRUE	3.66E-02
CPL+STL	`7_Weak_Enhancer_CHROMHMM_HepG2_CRE_CRE`TRUE	5.25E-03
CPL+STL	`8_Insulator_CHROMHMM_HepG2_CRE_CRE`TRUE	-2.15E-02
CPL+STL	`9_Txn_Transition_CHROMHMM_HepG2_CRE_CRE`TRUE	4.14E-02
CPL+STL	`10_Txn_Elongation_CHROMHMM_GM12878_CRE_CRE`TRUE	1.01E-01
CPL+STL	`11_Weak_Txn_CHROMHMM_GM12878_CRE_CRE`TRUE	5.21E-02
CPL+STL	`12_Repressed_CHROMHMM_GM12878_CRE_CRE`TRUE	-1.77E-02
CPL+STL	`13_Heterochrom/lo_CHROMHMM_GM12878_CRE_CRE`TRUE	8.35E-02
CPL+STL	`14_Repetitive/CNV_CHROMHMM_GM12878_CRE_CRE`TRUE	2.65E-02
CPL+STL	`15_Repetitive/CNV_CHROMHMM_GM12878_CRE_CRE`TRUE	2.69E-02
CPL+STL	`1_Active_Promoter_CHROMHMM_GM12878_CRE_CRE`TRUE	4.06E-02
CPL+STL	`2_Weak_Promoter_CHROMHMM_GM12878_CRE_CRE`TRUE	2.27E-02
CPL+STL	`3_Poised_Promoter_CHROMHMM_GM12878_CRE_CRE`TRUE	-1.72E-02
CPL+STL	`4_Strong_Enhancer_CHROMHMM_GM12878_CRE_CRE`TRUE	3.44E-02
CPL+STL	`5_Strong_Enhancer_CHROMHMM_GM12878_CRE_CRE`TRUE	6.97E-02
CPL+STL	`6_Weak_Enhancer_CHROMHMM_GM12878_CRE_CRE`TRUE	4.40E-02
CPL+STL	`7_Weak_Enhancer_CHROMHMM_GM12878_CRE_CRE`TRUE	5.80E-03
CPL+STL	`8_Insulator_CHROMHMM_GM12878_CRE_CRE`TRUE	3.54E-02
CPL+STL	`9_Txn_Transition_CHROMHMM_GM12878_CRE_CRE`TRUE	-2.11E-02
CPL+STL	`CTCF_(SC-15914)_K562_CRE`TRUE	8.60E-02
CPL+STL	`CTCF_(SC-15914)_GM12878_CRE`TRUE	3.34E-02
CPL+STL	BRF1_K562_CRETRUE	0.00E+00
CPL+STL	DHS_OCS_Cerebellum_CRETRUE	8.47E-02
CPL+STL	DHS_OCS_HepG2_CRETRUE	2.51E-02
CPL+STL	DHS_OCS_GM12878_CRETRUE	6.81E-02
CPL+STL	Rad21_SYDH_HepG2_INSTRUE	2.65E-02
CPL+STL	Rad21_SYDH_GM12878_INSTRUE	1.40E-01
CPL+STL	Rad21_K562_INSTRUE	1.75E-01
CPL+STL	Rad21_HAIB_HepG2_INSTRUE	4.73E-02
CPL+STL	Rad21_HAIB_GM12878_INSTRUE	1.57E-01
CPL+STL	CTCF_BROAD_HepG2_INSTRUE	1.13E-01
CPL+STL	CTCF_BROAD_GM12878_INSTRUE	1.34E-01
CPL+STL	`CTCFL_(SC-98982)_K562_INS`TRUE	2.77E-01
CPL+STL	`CTCF_(SC-5916)_K562_INS`TRUE	1.12E-01
CPL+STL	`CTCF_(SC-5916)_HepG2_INS`TRUE	6.14E-02
CPL+STL	CTCF_UW_HS_HepG2_INSTRUE	-5.79E-03
CPL+STL	CTCF_UW_HS_GM12878_INSTRUE	4.08E-02
CPL+STL	CTCF.1_K562_INSTRUE	7.43E-02
CPL+STL	Rad21.1_K562_INSTRUE	1.93E-01
CPL+STL	`SMC3_(ab9263)_K562_INS`TRUE	1.07E-01
CPL+STL	`SMC3_(ab9263)_HepG2_INS`TRUE	8.82E-03
CPL+STL	`SMC3_(ab9263)_GM12878_INS`TRUE	8.37E-02
CPL+STL	CTCF_UW_HepG2_INSTRUE	1.20E-01
CPL+STL	CTCF_UW_GM12878_INSTRUE	1.10E-01
CPL+STL	CTCF_K562_INSTRUE	9.34E-02
CPL+STL	CTCF_HepG2_INSTRUE	1.75E-01
CPL+STL	C0_SEGWAY_K562_INS_INSTRUE	2.06E-01
CPL+STL	C1_SEGWAY_K562_INS_INSTRUE	1.26E-01
CPL+STL	D_SEGWAY_K562_INS_INSTRUE	1.17E-01
CPL+STL	`E/GM_SEGWAY_K562_INS_INS`TRUE	8.93E-02
CPL+STL	F0_SEGWAY_K562_INS_INSTRUE	5.75E-02
CPL+STL	F1_SEGWAY_K562_INS_INSTRUE	1.20E-01
CPL+STL	GE0_SEGWAY_K562_INS_INSTRUE	4.77E-02
CPL+STL	GE1_SEGWAY_K562_INS_INSTRUE	6.66E-02
CPL+STL	GE2_SEGWAY_K562_INS_INSTRUE	1.42E-01
CPL+STL	GM0_SEGWAY_K562_INS_INSTRUE	1.11E-01
CPL+STL	GM1_SEGWAY_K562_INS_INSTRUE	1.20E-01
CPL+STL	GS_SEGWAY_K562_INS_INSTRUE	1.08E-01
CPL+STL	H3K9me1_SEGWAY_K562_INS_INSTRUE	6.83E-02
CPL+STL	L0_SEGWAY_K562_INS_INSTRUE	5.37E-02
CPL+STL	L1_SEGWAY_K562_INS_INSTRUE	1.00E-01
CPL+STL	R0_SEGWAY_K562_INS_INSTRUE	5.56E-02
CPL+STL	R1_SEGWAY_K562_INS_INSTRUE	3.15E-02
CPL+STL	R2_SEGWAY_K562_INS_INSTRUE	1.07E-01
CPL+STL	R3_SEGWAY_K562_INS_INSTRUE	1.31E-01
CPL+STL	R4_SEGWAY_K562_INS_INSTRUE	4.60E-02
CPL+STL	R5_SEGWAY_K562_INS_INSTRUE	8.37E-02
CPL+STL	TF0_SEGWAY_K562_INS_INSTRUE	8.86E-02
CPL+STL	TF1_SEGWAY_K562_INS_INSTRUE	5.58E-02
CPL+STL	TF2_SEGWAY_K562_INS_INSTRUE	9.63E-02
CPL+STL	TSS_SEGWAY_K562_INS_INSTRUE	7.23E-02
CPL+STL	CTCF.2_K562_INSTRUE	5.79E-02
CPL+STL	`10_Txn_Elongation_CHROMHMM_K562_INS_INS`TRUE	9.96E-02
CPL+STL	`11_Weak_Txn_CHROMHMM_K562_INS_INS`TRUE	7.15E-02
CPL+STL	`12_Repressed_CHROMHMM_K562_INS_INS`TRUE	2.09E-01
CPL+STL	`13_Heterochrom/lo_CHROMHMM_K562_INS_INS`TRUE	1.63E-01
CPL+STL	`14_Repetitive/CNV_CHROMHMM_K562_INS_INS`TRUE	5.18E-02
CPL+STL	`15_Repetitive/CNV_CHROMHMM_K562_INS_INS`TRUE	1.91E-01
CPL+STL	`1_Active_Promoter_CHROMHMM_K562_INS_INS`TRUE	6.45E-02
CPL+STL	`2_Weak_Promoter_CHROMHMM_K562_INS_INS`TRUE	4.16E-02
CPL+STL	`3_Poised_Promoter_CHROMHMM_K562_INS_INS`TRUE	1.25E-01
CPL+STL	`4_Strong_Enhancer_CHROMHMM_K562_INS_INS`TRUE	1.53E-01
CPL+STL	`5_Strong_Enhancer_CHROMHMM_K562_INS_INS`TRUE	1.35E-01
CPL+STL	`6_Weak_Enhancer_CHROMHMM_K562_INS_INS`TRUE	7.64E-02
CPL+STL	`7_Weak_Enhancer_CHROMHMM_K562_INS_INS`TRUE	8.30E-02
CPL+STL	`8_Insulator_CHROMHMM_K562_INS_INS`TRUE	1.50E-01
CPL+STL	`9_Txn_Transition_CHROMHMM_K562_INS_INS`TRUE	5.87E-02
CPL+STL	`10_Txn_Elongation_CHROMHMM_HepG2_INS_INS`TRUE	1.09E-01
CPL+STL	`11_Weak_Txn_CHROMHMM_HepG2_INS_INS`TRUE	8.16E-02
CPL+STL	`12_Repressed_CHROMHMM_HepG2_INS_INS`TRUE	2.78E-01
CPL+STL	`13_Heterochrom/lo_CHROMHMM_HepG2_INS_INS`TRUE	2.98E-01
CPL+STL	`14_Repetitive/CNV_CHROMHMM_HepG2_INS_INS`TRUE	8.73E-02
CPL+STL	`15_Repetitive/CNV_CHROMHMM_HepG2_INS_INS`TRUE	9.91E-02
CPL+STL	`1_Active_Promoter_CHROMHMM_HepG2_INS_INS`TRUE	8.63E-02
CPL+STL	`2_Weak_Promoter_CHROMHMM_HepG2_INS_INS`TRUE	3.44E-02
CPL+STL	`3_Poised_Promoter_CHROMHMM_HepG2_INS_INS`TRUE	2.20E-01
CPL+STL	`4_Strong_Enhancer_CHROMHMM_HepG2_INS_INS`TRUE	1.75E-01
CPL+STL	`5_Strong_Enhancer_CHROMHMM_HepG2_INS_INS`TRUE	8.81E-02
CPL+STL	`6_Weak_Enhancer_CHROMHMM_HepG2_INS_INS`TRUE	7.10E-02
CPL+STL	`7_Weak_Enhancer_CHROMHMM_HepG2_INS_INS`TRUE	1.54E-01
CPL+STL	`8_Insulator_CHROMHMM_HepG2_INS_INS`TRUE	1.42E-01
CPL+STL	`9_Txn_Transition_CHROMHMM_HepG2_INS_INS`TRUE	1.47E-01
CPL+STL	`10_Txn_Elongation_CHROMHMM_GM12878_INS_INS`TRUE	1.27E-01
CPL+STL	`11_Weak_Txn_CHROMHMM_GM12878_INS_INS`TRUE	9.41E-02
CPL+STL	`12_Repressed_CHROMHMM_GM12878_INS_INS`TRUE	1.69E-01
CPL+STL	`13_Heterochrom/lo_CHROMHMM_GM12878_INS_INS`TRUE	2.74E-01
CPL+STL	`14_Repetitive/CNV_CHROMHMM_GM12878_INS_INS`TRUE	1.70E-01
CPL+STL	`15_Repetitive/CNV_CHROMHMM_GM12878_INS_INS`TRUE	1.42E-01
CPL+STL	`1_Active_Promoter_CHROMHMM_GM12878_INS_INS`TRUE	8.18E-02
CPL+STL	`2_Weak_Promoter_CHROMHMM_GM12878_INS_INS`TRUE	1.16E-01
CPL+STL	`3_Poised_Promoter_CHROMHMM_GM12878_INS_INS`TRUE	9.08E-02
CPL+STL	`4_Strong_Enhancer_CHROMHMM_GM12878_INS_INS`TRUE	9.62E-02
CPL+STL	`5_Strong_Enhancer_CHROMHMM_GM12878_INS_INS`TRUE	1.41E-01
CPL+STL	`6_Weak_Enhancer_CHROMHMM_GM12878_INS_INS`TRUE	5.54E-02
CPL+STL	`7_Weak_Enhancer_CHROMHMM_GM12878_INS_INS`TRUE	1.06E-01
CPL+STL	`8_Insulator_CHROMHMM_GM12878_INS_INS`TRUE	2.50E-01
CPL+STL	`9_Txn_Transition_CHROMHMM_GM12878_INS_INS`TRUE	1.46E-01
CPL+STL	`CTCF_(SC-15914)_K562_INS`TRUE	1.12E-01
CPL+STL	`CTCF_(SC-15914)_GM12878_INS`TRUE	8.28E-02
CPL+MLI	d	9.20E-02
CPL+MLI	locationNA	2.87E-02
CPL+MLI	locationWITHIN	5.75E-02
CPL+MLI	gex	1.27E-01
CPL+MLI	mbf	9.52E-01
CPL+MLI	tier	5.75E-02
CPL+MLI	beta	-2.39E-03
CPL+MLI	`MAZ_(ab85725)_K562_CRE`	4.20E-02
CPL+MLI	`MAZ_(ab85725)_K562_CRE.1`TRUE	9.98E-03
CPL+MLI	`MAZ_(ab85725)_HepG2_CRE`TRUE	-8.64E-03
CPL+MLI	`MAZ_(ab85725)_GM12878_CRE`TRUE	-4.22E-02
CPL+MLI	`MafF_(M8194)_K562_CRE`TRUE	-1.30E-02
CPL+MLI	`MafF_(M8194)_HepG2_CRE`TRUE	3.60E-03
CPL+MLI	`NF-E2_(SC-22827)_GM12878_CRE`TRUE	2.40E-02
CPL+MLI	`SUZ12_(05-1317)_K562_CRE`TRUE	-1.24E-02
CPL+MLI	YY1_K562_CRETRUE	1.12E-02
CPL+MLI	YY1_GM12878_CRETRUE	-3.46E-03
CPL+MLI	PU.1_K562_CRETRUE	-1.01E-02
CPL+MLI	PU.1_GM12878_CRETRUE	-3.09E-02
CPL+MLI	`PHF8_(A301-772A)_K562_CRE`TRUE	6.90E-03
CPL+MLI	`ATF2_(SC-81188)_GM12878_CRE`TRUE	-9.84E-03
CPL+MLI	Rad21_SYDH_HepG2_CRETRUE	-1.27E-02
CPL+MLI	Rad21_SYDH_GM12878_CRETRUE	6.90E-03
CPL+MLI	ZNF263_K562_CRETRUE	1.90E-02
CPL+MLI	`ZEB1_(SC-25388)_GM12878_CRE`TRUE	4.36E-02
CPL+MLI	IRF1.3_K562_CRETRUE	-1.23E-02
CPL+MLI	`HDAC2_(A300-705A)_K562_CRE`TRUE	-6.49E-03
CPL+MLI	`c-Jun.3_K562_CRE`TRUE	-1.39E-03
CPL+MLI	`ELK1_(1277-1)_GM12878_CRE`TRUE	-3.26E-02
CPL+MLI	DHS.9_K562_CRETRUE	-1.50E-02
CPL+MLI	STAT2_K562_CRETRUE	1.45E-02
CPL+MLI	SPT20_GM12878_CRETRUE	6.34E-02
CPL+MLI	`Pol2(b)_K562_CRE`TRUE	3.39E-02
CPL+MLI	FOSL2_HepG2_CRETRUE	-2.15E-02
CPL+MLI	Pol2_HAIB_HepG2_CRETRUE	2.34E-02
CPL+MLI	Pol2_HAIB_GM12878_CRETRUE	6.99E-03
CPL+MLI	Pol2.1_K562_CRETRUE	1.97E-02
CPL+MLI	Pol2.1_HepG2_CRETRUE	4.75E-02
CPL+MLI	STAT1.1_K562_CRETRUE	-1.24E-02
CPL+MLI	H3K4me1_GM12878_CRETRUE	1.37E-01
CPL+MLI	H3K4me1_K562_CRETRUE	1.96E-02
CPL+MLI	H3K4me1_HepG2_CRETRUE	4.54E-02
CPL+MLI	`Mxi1_(AF4185)_K562_CRE`TRUE	2.27E-02
CPL+MLI	`Mxi1_(AF4185)_GM12878_CRE`TRUE	-2.60E-02
CPL+MLI	`MEF2C_(SC-13268)_GM12878_CRE`TRUE	-1.82E-02
CPL+MLI	CpG_MIXED_CRETRUE	6.61E-03
CPL+MLI	`p300_(SC-584)_HepG2_CRE`TRUE	2.33E-03
CPL+MLI	`p300_(SC-584)_GM12878_CRE`TRUE	2.06E-02
CPL+MLI	H3K4me3B_K562_CRETRUE	3.99E-02
CPL+MLI	`BHLHE40_(NB100-1800)_K562_CRE`TRUE	-2.31E-02
CPL+MLI	`BHLHE40_(NB100-1800)_HepG2_CRE`TRUE	4.97E-02
CPL+MLI	`BHLHE40_(NB100-1800)_GM12878_CRE`TRUE	7.95E-03
CPL+MLI	Rad21_K562_CRETRUE	-6.91E-02
CPL+MLI	`EZH2_(39875)_K562_CRE`TRUE	-1.84E-02
CPL+MLI	`EZH2_(39875)_HepG2_CRE`TRUE	4.48E-02
CPL+MLI	`EZH2_(39875)_GM12878_CRE`TRUE	1.48E-02
CPL+MLI	Rad21_HAIB_HepG2_CRETRUE	-3.44E-03
CPL+MLI	Rad21_HAIB_GM12878_CRETRUE	5.14E-03
CPL+MLI	Max_K562_CRETRUE	-1.60E-02
CPL+MLI	Max_HepG2_CRETRUE	-3.25E-02
CPL+MLI	Max_GM12878_CRETRUE	-3.96E-02
CPL+MLI	H3K9me1_K562_CRETRUE	2.69E-02
CPL+MLI	`UBF_(sc-13125)_K562_CRE`TRUE	1.61E-02
CPL+MLI	`UBTF_(SAB1404509)_K562_CRE`TRUE	-2.56E-02
CPL+MLI	`BRCA1_(A300-000A)_HepG2_CRE`TRUE	-4.38E-02
CPL+MLI	`BRCA1_(A300-000A)_GM12878_CRE`TRUE	1.72E-02
CPL+MLI	H3K4me3.5_K562_CRETRUE	-3.98E-02
CPL+MLI	USF2_K562_CRETRUE	1.61E-02
CPL+MLI	USF2_HepG2_CRETRUE	3.35E-02
CPL+MLI	USF2_GM12878_CRETRUE	-1.52E-02
CPL+MLI	GABP_K562_CRETRUE	2.13E-02
CPL+MLI	GABP_HepG2_CRETRUE	1.12E-02
CPL+MLI	GABP_GM12878_CRETRUE	-3.78E-02
CPL+MLI	H3K27me3_UW_HepG2_CRETRUE	-2.08E-02
CPL+MLI	H3K27me3_UW_GM12878_CRETRUE	-3.83E-02
CPL+MLI	H3K27me3_GM12878_CRETRUE	4.91E-02
CPL+MLI	H3K27me3_K562_CRETRUE	3.96E-02
CPL+MLI	`CHD1_(A301-218A)_K562_CRE`TRUE	2.75E-02
CPL+MLI	`CHD1_(A301-218A)_GM12878_CRE`TRUE	1.72E-02
CPL+MLI	CTCF_BROAD_HepG2_CRETRUE	4.66E-02
CPL+MLI	CTCF_BROAD_GM12878_CRETRUE	1.35E-02
CPL+MLI	`USF-1_K562_CRE`TRUE	-3.17E-03
CPL+MLI	`USF-1_HepG2_CRE`TRUE	5.20E-03
CPL+MLI	`USF-1_GM12878_CRE`TRUE	-2.75E-03
CPL+MLI	`FOXM1_(SC-502)_GM12878_CRE`TRUE	-1.62E-02
CPL+MLI	`COREST_(ab24166)_K562_CRE`TRUE	-5.13E-02
CPL+MLI	IRF1_K562_CRETRUE	-4.20E-02
CPL+MLI	`IRF4_(SC-6059)_GM12878_CRE`TRUE	-1.42E-02
CPL+MLI	`Pol2(phosphoS2).1_K562_CRE`TRUE	-1.91E-02
CPL+MLI	DGF_K562_CRETRUE	-3.19E-02
CPL+MLI	DGF_HepG2_CRETRUE	4.24E-02
CPL+MLI	Pol2.6_K562_CRETRUE	5.86E-02
CPL+MLI	`c-Myc.4_K562_CRE`TRUE	4.83E-02
CPL+MLI	PCAF_K562_CRETRUE	5.56E-02
CPL+MLI	SRF.1_GM12878_CRETRUE	-1.05E-02
CPL+MLI	TCF7L2_HepG2_CRETRUE	-2.14E-03
CPL+MLI	`c-Jun.4_K562_CRE`TRUE	1.79E-03
CPL+MLI	`eGFP-JunB_K562_CRE`TRUE	2.01E-02
CPL+MLI	`p300_(SC-48343)_K562_CRE`TRUE	5.47E-02
CPL+MLI	XRCC4_K562_CRETRUE	0.00E+00
CPL+MLI	`EBF1_(SC-137065).1_GM12878_CRE`TRUE	6.37E-02
CPL+MLI	H3K36me3_BROAD_HepG2_CRETRUE	1.77E-01
CPL+MLI	H3K36me3_BROAD_GM12878_CRETRUE	1.80E-01
CPL+MLI	WHIP_GM12878_CRETRUE	-4.23E-02
CPL+MLI	JunD.1_HepG2_CRETRUE	4.99E-02
CPL+MLI	H4K20me1_GM12878_CRETRUE	-1.97E-02
CPL+MLI	H4K20me1_K562_CRETRUE	2.60E-02
CPL+MLI	H4K20me1_HepG2_CRETRUE	-3.04E-03
CPL+MLI	ELAVL1_K562_CRETRUE	-4.31E-02
CPL+MLI	ELAVL1_GM12878_CRETRUE	-3.34E-02
CPL+MLI	H3K27me3B.1_K562_CRETRUE	-1.78E-03
CPL+MLI	H3K36me3_GM12878_CRETRUE	8.77E-02
CPL+MLI	H3K36me3_K562_CRETRUE	2.18E-01
CPL+MLI	H3K36me3_HepG2_CRETRUE	1.63E-01
CPL+MLI	`YY1_(SC-281)_K562_CRE`TRUE	1.57E-02
CPL+MLI	`YY1_(SC-281)_HepG2_CRE`TRUE	-3.92E-02
CPL+MLI	`YY1_(SC-281)_GM12878_CRE`TRUE	-4.73E-02
CPL+MLI	PLU1_K562_CRETRUE	-6.96E-03
CPL+MLI	RXRA_HepG2_CRETRUE	5.67E-03
CPL+MLI	RXRA_GM12878_CRETRUE	-4.19E-02
CPL+MLI	`CTCFL_(SC-98982)_K562_CRE`TRUE	-1.05E-02
CPL+MLI	H3K36me3_UW_HepG2_CRETRUE	2.40E-02
CPL+MLI	H3K36me3_UW_GM12878_CRETRUE	5.14E-02
CPL+MLI	`ZBTB7A_(SC-34508)_K562_CRE`TRUE	-2.80E-04
CPL+MLI	`ZBTB7A_(SC-34508)_HepG2_CRE`TRUE	-1.93E-03
CPL+MLI	`MafK_(SC-477)_HepG2_CRE`TRUE	2.07E-02
CPL+MLI	STAT3_GM12878_CRETRUE	-4.53E-03
CPL+MLI	Ini1_K562_CRETRUE	0.00E+00
CPL+MLI	DHS_clusters_MIXED_CRETRUE	6.21E-02
CPL+MLI	`CHD7_(A301-223A-1)_K562_CRE`TRUE	2.19E-02
CPL+MLI	PABPC1_K562_CRETRUE	2.55E-02
CPL+MLI	PABPC1_GM12878_CRETRUE	5.46E-02
CPL+MLI	`PAX5-C20_GM12878_CRE`TRUE	4.22E-02
CPL+MLI	`CTCF_(SC-5916)_K562_CRE`TRUE	3.27E-02
CPL+MLI	`CTCF_(SC-5916)_HepG2_CRE`TRUE	2.75E-02
CPL+MLI	`eGFP-GATA2_K562_CRE`TRUE	1.17E-02
CPL+MLI	Max.2_K562_CRETRUE	7.17E-02
CPL+MLI	`GATA-1_K562_CRE`TRUE	-2.61E-02
CPL+MLI	ERRA_HepG2_CRETRUE	-2.06E-02
CPL+MLI	`TAF7_(SC-101167)_K562_CRE`TRUE	4.39E-02
CPL+MLI	SREBP2_HepG2_CRETRUE	0.00E+00
CPL+MLI	ETS1.1_GM12878_CRETRUE	-2.66E-02
CPL+MLI	`c-Jun_K562_CRE`TRUE	6.67E-02
CPL+MLI	`c-Jun_HepG2_CRE`TRUE	3.06E-02
CPL+MLI	E2F6_K562_CRETRUE	2.06E-02
CPL+MLI	BDP1_K562_CRETRUE	0.00E+00
CPL+MLI	SIX5_K562_CRETRUE	-1.90E-02
CPL+MLI	SIX5_GM12878_CRETRUE	-1.23E-02
CPL+MLI	`BCLAF1_(SC-101388)_K562_CRE`TRUE	1.18E-01
CPL+MLI	`BCLAF1_(SC-101388)_GM12878_CRE`TRUE	3.54E-02
CPL+MLI	`GTF2F1_(AB28179)_K562_CRE`TRUE	1.83E-02
CPL+MLI	ZNF274_K562_CRETRUE	-7.31E-03
CPL+MLI	ZNF274_HepG2_CRETRUE	-5.19E-02
CPL+MLI	ZNF274_GM12878_CRETRUE	1.19E-03
CPL+MLI	ATF3_K562_CRETRUE	5.05E-02
CPL+MLI	ATF3_HepG2_CRETRUE	-5.89E-02
CPL+MLI	ATF3_GM12878_CRETRUE	2.37E-03
CPL+MLI	DHS.5_K562_CRETRUE	5.55E-02
CPL+MLI	H3K27me3_UW_HS_HepG2_CRETRUE	3.15E-02
CPL+MLI	H3K27me3_UW_HS_GM12878_CRETRUE	3.58E-02
CPL+MLI	Pol2.7_K562_CRETRUE	2.79E-02
CPL+MLI	regPotential_MIXED_CRETRUE	5.97E-02
CPL+MLI	`ARID3A_(NB100-279)_HepG2_CRE`TRUE	2.65E-02
CPL+MLI	SIRT6_K562_CRETRUE	7.12E-02
CPL+MLI	`eGFP-HDAC8_K562_CRE`TRUE	3.12E-02
CPL+MLI	DHS.8_K562_CRETRUE	2.50E-02
CPL+MLI	`ATF1_(06-325)_K562_CRE`TRUE	2.32E-03
CPL+MLI	H3K4me3.4_K562_CRETRUE	-3.16E-02
CPL+MLI	`MBD4_(SC-271530)_HepG2_CRE`TRUE	3.16E-03
CPL+MLI	DHS.12_K562_CRETRUE	1.73E-02
CPL+MLI	SREBP1_HepG2_CRETRUE	-2.65E-02
CPL+MLI	BCL3_K562_CRETRUE	1.02E-01
CPL+MLI	BCL3_GM12878_CRETRUE	-3.38E-02
CPL+MLI	H3K27me3_BROAD_HepG2_CRETRUE	8.78E-02
CPL+MLI	H3K27me3_BROAD_GM12878_CRETRUE	-4.30E-02
CPL+MLI	RPC155_K562_CRETRUE	-1.90E-02
CPL+MLI	`GATA-2_K562_CRE`TRUE	-4.81E-02
CPL+MLI	H3K27me3B_K562_CRETRUE	3.93E-02
CPL+MLI	SP1_K562_CRETRUE	-4.32E-02
CPL+MLI	SP1_HepG2_CRETRUE	-9.98E-03
CPL+MLI	SP1_GM12878_CRETRUE	-3.63E-02
CPL+MLI	Pbx3_GM12878_CRETRUE	-2.63E-02
CPL+MLI	`CHD2_(AB68301)_K562_CRE`TRUE	9.32E-03
CPL+MLI	`CHD2_(AB68301)_HepG2_CRE`TRUE	-5.08E-02
CPL+MLI	`CHD2_(AB68301)_GM12878_CRE`TRUE	-3.01E-02
CPL+MLI	NFKB_GM12878_CRETRUE	-6.77E-03
CPL+MLI	`MafK_(ab50322)_K562_CRE`TRUE	2.68E-02
CPL+MLI	`MafK_(ab50322)_HepG2_CRE`TRUE	-1.75E-03
CPL+MLI	ZBTB33_K562_CRETRUE	-1.21E-02
CPL+MLI	ZBTB33_HepG2_CRETRUE	-5.79E-02
CPL+MLI	ZBTB33_GM12878_CRETRUE	-7.61E-03
CPL+MLI	ATF3.1_K562_CRETRUE	-3.36E-02
CPL+MLI	`NF-E2_K562_CRE`TRUE	0.00E+00
CPL+MLI	`NSD2_(ab75359)_K562_CRE`TRUE	-1.18E-02
CPL+MLI	CTCF_UW_HS_HepG2_CRETRUE	5.19E-02
CPL+MLI	CTCF_UW_HS_GM12878_CRETRUE	6.91E-02
CPL+MLI	`GATA2_(SC-267)_K562_CRE`TRUE	-1.63E-02
CPL+MLI	H3K4me1.2_K562_CRETRUE	3.02E-02
CPL+MLI	TAF1_K562_CRETRUE	2.78E-02
CPL+MLI	TAF1_HepG2_CRETRUE	3.74E-02
CPL+MLI	TAF1_GM12878_CRETRUE	1.72E-02
CPL+MLI	`FOXA2_(SC-6554)_HepG2_CRE`TRUE	-7.98E-02
CPL+MLI	`SAP30_(39731)_K562_CRE`TRUE	-2.29E-03
CPL+MLI	`CEBPB_(SC-150)_K562_CRE`TRUE	4.80E-02
CPL+MLI	`CEBPB_(SC-150)_HepG2_CRE`TRUE	4.44E-04
CPL+MLI	JunD_K562_CRETRUE	-1.71E-02
CPL+MLI	JunD_HepG2_CRETRUE	3.59E-02
CPL+MLI	JunD_GM12878_CRETRUE	-5.34E-02
CPL+MLI	`c-Myc.1_K562_CRE`TRUE	5.13E-02
CPL+MLI	H3K9me3_GM12878_CRETRUE	3.68E-02
CPL+MLI	H3K9me3_K562_CRETRUE	9.88E-03
CPL+MLI	H3K9me3_HepG2_CRETRUE	-9.99E-02
CPL+MLI	DGF.2_K562_CRETRUE	3.26E-03
CPL+MLI	YY1.1_K562_CRETRUE	-2.30E-02
CPL+MLI	E2F4_K562_CRETRUE	6.78E-02
CPL+MLI	E2F4_GM12878_CRETRUE	2.56E-02
CPL+MLI	CTCF.1_K562_CRETRUE	4.49E-02
CPL+MLI	BRF2_K562_CRETRUE	0.00E+00
CPL+MLI	`COREST_(sc-30189)_K562_CRE`TRUE	1.02E-02
CPL+MLI	`COREST_(sc-30189)_HepG2_CRE`TRUE	-2.53E-02
CPL+MLI	`COREST_(sc-30189)_GM12878_CRE`TRUE	9.15E-03
CPL+MLI	Pol2_OCS_HepG2_CRETRUE	8.86E-03
CPL+MLI	Pol2_OCS_GM12878_CRETRUE	1.81E-02
CPL+MLI	`HNF4A_(SC-8987)_HepG2_CRE`TRUE	-9.64E-03
CPL+MLI	DHS_UW_HepG2_CRETRUE	3.15E-03
CPL+MLI	DHS_UW_GM12878_CRETRUE	3.16E-02
CPL+MLI	`PAX5-N19_GM12878_CRE`TRUE	-4.22E-02
CPL+MLI	BCL11A_GM12878_CRETRUE	-3.67E-02
CPL+MLI	Pol2_GM12878_CRETRUE	1.34E-02
CPL+MLI	Pol2_K562_CRETRUE	-2.10E-02
CPL+MLI	Pol2_HepG2_CRETRUE	1.95E-03
CPL+MLI	DHS.4_K562_CRETRUE	4.76E-02
CPL+MLI	`c-Myc.5_K562_CRE`TRUE	8.88E-04
CPL+MLI	`eGFP-NR4A1_K562_CRE`TRUE	1.43E-02
CPL+MLI	Max.1_K562_CRETRUE	-1.89E-02
CPL+MLI	Max.1_GM12878_CRETRUE	-4.17E-02
CPL+MLI	mRRBS.3_HepG2_CRETRUE	3.42E-02
CPL+MLI	mRRBS_HepG2_CRETRUE	-3.60E-02
CPL+MLI	`mRRBS_GM12878-XiMat_CRE`TRUE	3.93E-03
CPL+MLI	mRRBS_GM12878_CRETRUE	2.69E-03
CPL+MLI	IRF1.1_K562_CRETRUE	8.55E-03
CPL+MLI	FAIRE.2_K562_CRETRUE	-2.79E-03
CPL+MLI	`TBLR1_(ab24550)_K562_CRE`TRUE	-3.84E-02
CPL+MLI	`TBLR1_(ab24550)_GM12878_CRE`TRUE	-2.92E-02
CPL+MLI	`c-Myc.3_K562_CRE`TRUE	4.43E-03
CPL+MLI	`TBLR1_(NB600-270)_K562_CRE`TRUE	3.19E-02
CPL+MLI	CEBPZ_HepG2_CRETRUE	-3.21E-02
CPL+MLI	`eGFP-JunD_K562_CRE`TRUE	8.23E-03
CPL+MLI	TR4_K562_CRETRUE	2.74E-02
CPL+MLI	TR4_HepG2_CRETRUE	-3.24E-02
CPL+MLI	TR4_GM12878_CRETRUE	-3.45E-02
CPL+MLI	SETDB1.2_K562_CRETRUE	-5.40E-03
CPL+MLI	REST_K562_CRETRUE	7.22E-02
CPL+MLI	DHS.2_K562_CRETRUE	3.52E-02
CPL+MLI	DHS_UW_HS_HepG2_CRETRUE	-2.74E-02
CPL+MLI	DHS_UW_HS_GM12878_CRETRUE	9.71E-02
CPL+MLI	NRSF.1_HepG2_CRETRUE	2.21E-02
CPL+MLI	NRSF.1_GM12878_CRETRUE	8.12E-02
CPL+MLI	Rad21.1_K562_CRETRUE	3.19E-02
CPL+MLI	CBX8_K562_CRETRUE	-7.41E-02
CPL+MLI	E2F6.2_K562_CRETRUE	-2.71E-02
CPL+MLI	SREBP1.1_HepG2_CRETRUE	0.00E+00
CPL+MLI	`SP2_(SC-643)_K562_CRE`TRUE	-2.59E-02
CPL+MLI	`SP2_(SC-643)_HepG2_CRE`TRUE	-6.99E-02
CPL+MLI	H3K9acB_K562_CRETRUE	1.21E-02
CPL+MLI	`ZNF274_(M01)_K562_CRE`TRUE	-6.22E-02
CPL+MLI	ZZZ3_GM12878_CRETRUE	2.17E-02
CPL+MLI	SETDB1_K562_CRETRUE	-3.29E-02
CPL+MLI	`HDAC2_(SC-6296)_K562_CRE`TRUE	2.20E-02
CPL+MLI	`HDAC2_(SC-6296)_HepG2_CRE`TRUE	3.32E-02
CPL+MLI	`PML_(SC-71910)_K562_CRE`TRUE	-1.60E-02
CPL+MLI	`PML_(SC-71910)_GM12878_CRE`TRUE	-2.23E-02
CPL+MLI	CEBPB.1_HepG2_CRETRUE	3.32E-02
CPL+MLI	Pol2.3_K562_CRETRUE	3.08E-02
CPL+MLI	`p300_(SC-584).1_GM12878_CRE`TRUE	7.93E-03
CPL+MLI	p300.1_K562_CRETRUE	-1.12E-02
CPL+MLI	p300.1_GM12878_CRETRUE	-1.45E-03
CPL+MLI	`MTA3_(SC-81325)_GM12878_CRE`TRUE	3.43E-02
CPL+MLI	H3K9acB.1_K562_CRETRUE	-9.91E-03
CPL+MLI	YY1.2_K562_CRETRUE	-9.74E-03
CPL+MLI	`SIN3A_(NB600-1263)_GM12878_CRE`TRUE	-1.67E-02
CPL+MLI	`SMC3_(ab9263)_K562_CRE`TRUE	-6.33E-03
CPL+MLI	`SMC3_(ab9263)_HepG2_CRE`TRUE	6.45E-03
CPL+MLI	`SMC3_(ab9263)_GM12878_CRE`TRUE	-7.41E-03
CPL+MLI	HMGN3_K562_CRETRUE	-2.95E-03
CPL+MLI	`ELF1_(SC-631)_K562_CRE`TRUE	3.78E-03
CPL+MLI	`ELF1_(SC-631)_HepG2_CRE`TRUE	-3.31E-02
CPL+MLI	`ELF1_(SC-631)_GM12878_CRE`TRUE	-2.70E-03
CPL+MLI	TBP_K562_CRETRUE	-1.90E-02
CPL+MLI	TBP_HepG2_CRETRUE	7.83E-03
CPL+MLI	TBP_GM12878_CRETRUE	-1.29E-02
CPL+MLI	`NFIC_(SC-81335)_HepG2_CRE`TRUE	1.38E-03
CPL+MLI	`NFIC_(SC-81335)_GM12878_CRE`TRUE	-3.65E-02
CPL+MLI	p300_K562_CRETRUE	3.35E-02
CPL+MLI	p300_HepG2_CRETRUE	-4.93E-03
CPL+MLI	p300_GM12878_CRETRUE	-3.46E-02
CPL+MLI	`FOXA1_(SC-101058)_HepG2_CRE`TRUE	3.28E-03
CPL+MLI	`Sin3Ak-20_K562_CRE`TRUE	6.06E-02
CPL+MLI	`Sin3Ak-20_HepG2_CRE`TRUE	-1.82E-02
CPL+MLI	`TEAD4_(SC-101184)_K562_CRE`TRUE	8.40E-03
CPL+MLI	`TEAD4_(SC-101184)_HepG2_CRE`TRUE	9.10E-03
CPL+MLI	`CEBPD_(SC-636)_HepG2_CRE`TRUE	-6.42E-03
CPL+MLI	GRp20_HepG2_CRETRUE	0.00E+00
CPL+MLI	MEF2A_K562_CRETRUE	-7.22E-02
CPL+MLI	MEF2A_GM12878_CRETRUE	-2.81E-02
CPL+MLI	`TCF3_(SC-349)_GM12878_CRE`TRUE	-1.40E-02
CPL+MLI	SIRT6.1_K562_CRETRUE	-2.12E-02
CPL+MLI	H3K4me3_UW_HepG2_CRETRUE	4.20E-03
CPL+MLI	H3K4me3_UW_GM12878_CRETRUE	-1.62E-02
CPL+MLI	H3K4me3.3_K562_CRETRUE	-1.56E-02
CPL+MLI	`Znf143_(16618-1-AP)_K562_CRE`TRUE	8.10E-03
CPL+MLI	`Znf143_(16618-1-AP)_GM12878_CRE`TRUE	-4.85E-02
CPL+MLI	Pol2.4_K562_CRETRUE	1.74E-03
CPL+MLI	H3K4me3_K562_CRETRUE	2.02E-02
CPL+MLI	H3K4me3_HepG2_CRETRUE	-5.44E-02
CPL+MLI	H3K4me3_GM12878_CRETRUE	-1.74E-03
CPL+MLI	DHS.7_K562_CRETRUE	5.43E-02
CPL+MLI	Pol3_K562_CRETRUE	0.00E+00
CPL+MLI	Pol3_GM12878_CRETRUE	0.00E+00
CPL+MLI	`c-Jun.1_K562_CRE`TRUE	-1.26E-02
CPL+MLI	H3K4me3_BROAD_HepG2_CRETRUE	4.80E-02
CPL+MLI	H3K4me3_BROAD_GM12878_CRETRUE	8.09E-02
CPL+MLI	CEBPB_K562_CRETRUE	-5.93E-02
CPL+MLI	CEBPB_HepG2_CRETRUE	4.87E-02
CPL+MLI	`c-Myc.6_K562_CRE`TRUE	4.39E-02
CPL+MLI	CTCF_UW_HepG2_CRETRUE	3.72E-02
CPL+MLI	CTCF_UW_GM12878_CRETRUE	-1.19E-02
CPL+MLI	`STAT5A_(SC-74442)_K562_CRE`TRUE	1.54E-01
CPL+MLI	`STAT5A_(SC-74442)_GM12878_CRE`TRUE	-2.80E-02
CPL+MLI	H3K4me3B.1_K562_CRETRUE	2.26E-02
CPL+MLI	H2A.Z_GM12878_CRETRUE	-1.66E-02
CPL+MLI	H2A.Z_K562_CRETRUE	3.98E-03
CPL+MLI	H2A.Z_HepG2_CRETRUE	-9.51E-03
CPL+MLI	DHS_K562_CRETRUE	-3.10E-02
CPL+MLI	IRF3_HepG2_CRETRUE	-1.39E-02
CPL+MLI	IRF3_GM12878_CRETRUE	-5.70E-02
CPL+MLI	CCNT2_K562_CRETRUE	-2.45E-02
CPL+MLI	`c-Myc.2_K562_CRE`TRUE	3.48E-02
CPL+MLI	`HDAC1_(SC-6298)_K562_CRE`TRUE	8.85E-03
CPL+MLI	`CBX3_(SC-101004)_K562_CRE`TRUE	-9.67E-03
CPL+MLI	`NF-YA_K562_CRE`TRUE	-2.38E-03
CPL+MLI	`NF-YA_GM12878_CRE`TRUE	-4.93E-02
CPL+MLI	H3K4me3.2_K562_CRETRUE	-3.76E-02
CPL+MLI	DHS.3_K562_CRETRUE	-9.30E-03
CPL+MLI	`EBF1_(SC-137065)_GM12878_CRE`TRUE	-3.01E-03
CPL+MLI	`NR2F2_(SC-271940)_K562_CRE`TRUE	-2.29E-02
CPL+MLI	`MYBL2_(SC-81192)_HepG2_CRE`TRUE	1.78E-02
CPL+MLI	DGF.1_K562_CRETRUE	1.36E-01
CPL+MLI	DGF.1_HepG2_CRETRUE	-5.68E-02
CPL+MLI	H3K36me3.1_K562_CRETRUE	5.65E-02
CPL+MLI	mRRBS.2_HepG2_CRETRUE	3.35E-02
CPL+MLI	STAT1.3_K562_CRETRUE	-2.96E-02
CPL+MLI	`NFATC1_(SC-17834)_GM12878_CRE`TRUE	3.74E-03
CPL+MLI	SETDB1.1_K562_CRETRUE	-3.03E-02
CPL+MLI	ZBTB33.1_HepG2_CRETRUE	-7.44E-03
CPL+MLI	`Pol2-4H8_K562_CRE`TRUE	-2.71E-02
CPL+MLI	`Pol2-4H8_HepG2_CRE`TRUE	-2.05E-02
CPL+MLI	`Pol2-4H8_GM12878_CRE`TRUE	-5.21E-02
CPL+MLI	`c-Fos_K562_CRE`TRUE	-4.69E-02
CPL+MLI	`c-Fos_GM12878_CRE`TRUE	-7.70E-02
CPL+MLI	CHD4_Mi2_K562_CRETRUE	3.83E-02
CPL+MLI	mRRBS.1_HepG2_CRETRUE	1.69E-02
CPL+MLI	`mRRBS.1_GM12878-XiMat_CRE`TRUE	-2.29E-02
CPL+MLI	mRRBS.1_GM12878_CRETRUE	2.07E-02
CPL+MLI	H3K4me1.1_K562_CRETRUE	2.58E-02
CPL+MLI	H3K4me1.1_GM12878_CRETRUE	1.56E-01
CPL+MLI	OpenChrom_OCS_K562_CRE_CRETRUE	-1.50E-02
CPL+MLI	Valid_OCS_K562_CRE_CRETRUE	3.39E-02
CPL+MLI	OpenChrom_OCS_HepG2_CRE_CRETRUE	-3.89E-03
CPL+MLI	Valid_OCS_HepG2_CRE_CRETRUE	2.82E-02
CPL+MLI	OpenChrom_OCS_GM12878_CRE_CRETRUE	-1.48E-02
CPL+MLI	Valid_OCS_GM12878_CRE_CRETRUE	-3.56E-02
CPL+MLI	ETS1_K562_CRETRUE	4.66E-02
CPL+MLI	ETS1_GM12878_CRETRUE	4.15E-03
CPL+MLI	H3K4me2_GM12878_CRETRUE	3.86E-02
CPL+MLI	H3K4me2_K562_CRETRUE	-1.53E-02
CPL+MLI	H3K4me2_HepG2_CRETRUE	6.28E-02
CPL+MLI	TCF12_HepG2_CRETRUE	-7.85E-02
CPL+MLI	TCF12_GM12878_CRETRUE	-2.51E-03
CPL+MLI	`Pol2(phosphoS2)_K562_CRE`TRUE	5.82E-02
CPL+MLI	`Pol2(phosphoS2)_HepG2_CRE`TRUE	1.83E-02
CPL+MLI	`Pol2(phosphoS2)_GM12878_CRE`TRUE	-1.20E-02
CPL+MLI	FAIRE.1_K562_CRETRUE	1.98E-02
CPL+MLI	`FOXA1_(SC-6553)_HepG2_CRE`TRUE	-1.18E-02
CPL+MLI	DHS.11_K562_CRETRUE	2.32E-02
CPL+MLI	NRSF_K562_CRETRUE	9.66E-02
CPL+MLI	NRSF_HepG2_CRETRUE	-6.18E-02
CPL+MLI	NRSF_GM12878_CRETRUE	1.16E-02
CPL+MLI	GCN5_GM12878_CRETRUE	-2.80E-02
CPL+MLI	SIX5.1_K562_CRETRUE	-2.94E-02
CPL+MLI	GTF2B_K562_CRETRUE	-1.44E-02
CPL+MLI	POU2F2_GM12878_CRETRUE	-3.98E-02
CPL+MLI	H3K27me3.1_K562_CRETRUE	-1.78E-02
CPL+MLI	H3K9ac_GM12878_CRETRUE	1.39E-02
CPL+MLI	H3K9ac_K562_CRETRUE	-2.99E-02
CPL+MLI	H3K9ac_HepG2_CRETRUE	-1.48E-02
CPL+MLI	`RBBP5_(A300-109A)_K562_CRE`TRUE	-1.64E-02
CPL+MLI	HNF4A_HepG2_CRETRUE	9.62E-03
CPL+MLI	`c-Myc_K562_CRE`TRUE	-1.17E-04
CPL+MLI	`c-Myc_HepG2_CRE`TRUE	-9.60E-02
CPL+MLI	`c-Myc_GM12878_CRE`TRUE	-1.85E-02
CPL+MLI	`FOSL1_(SC-183)_K562_CRE`TRUE	-6.31E-02
CPL+MLI	CTCF_K562_CRETRUE	-1.14E-02
CPL+MLI	CTCF_HepG2_CRETRUE	4.02E-02
CPL+MLI	IRF1.2_K562_CRETRUE	1.80E-02
CPL+MLI	E2F6.1_K562_CRETRUE	8.75E-03
CPL+MLI	`TFIIIC-110_K562_CRE`TRUE	-3.41E-02
CPL+MLI	Pol2.2_K562_CRETRUE	3.16E-02
CPL+MLI	`RUNX3_(SC-101553)_GM12878_CRE`TRUE	2.71E-02
CPL+MLI	DHS.1_K562_CRETRUE	9.61E-03
CPL+MLI	STAT1.2_K562_CRETRUE	-2.03E-02
CPL+MLI	PGC1A_HepG2_CRETRUE	0.00E+00
CPL+MLI	NELFe_K562_CRETRUE	-3.91E-02
CPL+MLI	STAT2.1_K562_CRETRUE	6.04E-03
CPL+MLI	SRF_K562_CRETRUE	8.13E-02
CPL+MLI	SRF_HepG2_CRETRUE	9.53E-03
CPL+MLI	SRF_GM12878_CRETRUE	-3.64E-04
CPL+MLI	STAT1_K562_CRETRUE	-2.94E-02
CPL+MLI	STAT1_GM12878_CRETRUE	-4.75E-02
CPL+MLI	BHLHE40_HepG2_CRETRUE	1.26E-02
CPL+MLI	CBX2_K562_CRETRUE	-1.01E-01
CPL+MLI	`ARID3A_(sc-8821)_K562_CRE`TRUE	-8.19E-03
CPL+MLI	H3K79me2_GM12878_CRETRUE	-4.42E-02
CPL+MLI	H3K79me2_K562_CRETRUE	1.86E-02
CPL+MLI	H3K79me2_HepG2_CRETRUE	1.54E-02
CPL+MLI	`TAL1_(SC-12984)_K562_CRE`TRUE	9.51E-04
CPL+MLI	Pol2_SYDH_HepG2_CRETRUE	4.73E-02
CPL+MLI	Pol2_SYDH_GM12878_CRETRUE	2.28E-02
CPL+MLI	Nrf1_K562_CRETRUE	9.52E-02
CPL+MLI	Nrf1_HepG2_CRETRUE	1.90E-02
CPL+MLI	Nrf1_GM12878_CRETRUE	-7.68E-02
CPL+MLI	C0_SEGWAY_K562_CRE_CRETRUE	-2.70E-02
CPL+MLI	C1_SEGWAY_K562_CRE_CRETRUE	7.36E-02
CPL+MLI	D_SEGWAY_K562_CRE_CRETRUE	-9.90E-04
CPL+MLI	`E/GM_SEGWAY_K562_CRE_CRE`TRUE	4.69E-02
CPL+MLI	F0_SEGWAY_K562_CRE_CRETRUE	-5.74E-02
CPL+MLI	F1_SEGWAY_K562_CRE_CRETRUE	-3.11E-02
CPL+MLI	GE0_SEGWAY_K562_CRE_CRETRUE	5.71E-02
CPL+MLI	GE1_SEGWAY_K562_CRE_CRETRUE	1.62E-01
CPL+MLI	GE2_SEGWAY_K562_CRE_CRETRUE	-1.26E-02
CPL+MLI	GM0_SEGWAY_K562_CRE_CRETRUE	1.01E-01
CPL+MLI	GM1_SEGWAY_K562_CRE_CRETRUE	2.05E-02
CPL+MLI	GS_SEGWAY_K562_CRE_CRETRUE	-4.09E-02
CPL+MLI	H3K9me1_SEGWAY_K562_CRE_CRETRUE	3.35E-02
CPL+MLI	L0_SEGWAY_K562_CRE_CRETRUE	-5.10E-02
CPL+MLI	L1_SEGWAY_K562_CRE_CRETRUE	-6.73E-02
CPL+MLI	R0_SEGWAY_K562_CRE_CRETRUE	1.00E-02
CPL+MLI	R1_SEGWAY_K562_CRE_CRETRUE	-2.16E-02
CPL+MLI	R2_SEGWAY_K562_CRE_CRETRUE	1.94E-02
CPL+MLI	R3_SEGWAY_K562_CRE_CRETRUE	-9.42E-02
CPL+MLI	R4_SEGWAY_K562_CRE_CRETRUE	2.70E-02
CPL+MLI	R5_SEGWAY_K562_CRE_CRETRUE	-3.91E-02
CPL+MLI	TF0_SEGWAY_K562_CRE_CRETRUE	-4.29E-02
CPL+MLI	TF1_SEGWAY_K562_CRE_CRETRUE	5.35E-02
CPL+MLI	TF2_SEGWAY_K562_CRE_CRETRUE	-3.07E-02
CPL+MLI	TSS_SEGWAY_K562_CRE_CRETRUE	2.96E-02
CPL+MLI	`HNF4G_(SC-6558)_HepG2_CRE`TRUE	-3.39E-02
CPL+MLI	BATF_GM12878_CRETRUE	1.06E-02
CPL+MLI	H3K27ac_GM12878_CRETRUE	3.32E-02
CPL+MLI	H3K27ac_K562_CRETRUE	-4.49E-02
CPL+MLI	H3K27ac_HepG2_CRETRUE	2.72E-02
CPL+MLI	HSF1_HepG2_CRETRUE	0.00E+00
CPL+MLI	CTCF.2_K562_CRETRUE	9.19E-03
CPL+MLI	`Egr-1_K562_CRE`TRUE	-2.46E-02
CPL+MLI	`Egr-1_GM12878_CRE`TRUE	-1.36E-02
CPL+MLI	`IKZF1_(IkN)_(UCLA)_GM12878_CRE`TRUE	-2.58E-03
CPL+MLI	HEY1_K562_CRETRUE	2.96E-02
CPL+MLI	HEY1_HepG2_CRETRUE	-3.73E-02
CPL+MLI	`HDAC6_(A301-341A)_K562_CRE`TRUE	-1.50E-02
CPL+MLI	KAP1_K562_CRETRUE	5.47E-02
CPL+MLI	`RFX5_(200-401-194)_K562_CRE`TRUE	2.34E-03
CPL+MLI	`RFX5_(200-401-194)_HepG2_CRE`TRUE	-3.29E-02
CPL+MLI	`RFX5_(200-401-194)_GM12878_CRE`TRUE	-2.94E-02
CPL+MLI	H3K4me3.6_K562_CRETRUE	-1.44E-02
CPL+MLI	`Bach1_(sc-14700)_K562_CRE`TRUE	1.20E-02
CPL+MLI	H3K4me3.1_K562_CRETRUE	-6.08E-02
CPL+MLI	H3K4me3.1_GM12878_CRETRUE	1.02E-01
CPL+MLI	`c-Jun.2_K562_CRE`TRUE	-2.33E-02
CPL+MLI	`NF-YB_K562_CRE`TRUE	-2.78E-02
CPL+MLI	`NF-YB_GM12878_CRE`TRUE	-5.46E-02
CPL+MLI	DHS.10_K562_CRETRUE	-4.46E-03
CPL+MLI	Brg1_K562_CRETRUE	1.33E-02
CPL+MLI	`eGFP-FOS_K562_CRE`TRUE	-1.78E-02
CPL+MLI	`CBP_(sc-369)_K562_CRE`TRUE	6.57E-02
CPL+MLI	LSD1_K562_CRETRUE	2.01E-02
CPL+MLI	`CBX3_(SC-101004).1_K562_CRE`TRUE	2.69E-02
CPL+MLI	`THAP1_(SC-98174)_K562_CRE`TRUE	2.22E-02
CPL+MLI	RNF2_K562_CRETRUE	-7.53E-02
CPL+MLI	FAIRE_GM12878_CRETRUE	-2.08E-02
CPL+MLI	FAIRE_K562_CRETRUE	-8.50E-02
CPL+MLI	FAIRE_HepG2_CRETRUE	2.83E-02
CPL+MLI	NCoR_K562_CRETRUE	-1.91E-02
CPL+MLI	DHS.6_K562_CRETRUE	-2.12E-02
CPL+MLI	Pol2.5_K562_CRETRUE	6.55E-02
CPL+MLI	`10_Txn_Elongation_CHROMHMM_K562_CRE_CRE`TRUE	1.36E-01
CPL+MLI	`11_Weak_Txn_CHROMHMM_K562_CRE_CRE`TRUE	4.09E-02
CPL+MLI	`12_Repressed_CHROMHMM_K562_CRE_CRE`TRUE	-3.07E-02
CPL+MLI	`13_Heterochrom/lo_CHROMHMM_K562_CRE_CRE`TRUE	-5.05E-02
CPL+MLI	`14_Repetitive/CNV_CHROMHMM_K562_CRE_CRE`TRUE	-4.82E-02
CPL+MLI	`15_Repetitive/CNV_CHROMHMM_K562_CRE_CRE`TRUE	-7.24E-03
CPL+MLI	`1_Active_Promoter_CHROMHMM_K562_CRE_CRE`TRUE	9.89E-02
CPL+MLI	`2_Weak_Promoter_CHROMHMM_K562_CRE_CRE`TRUE	3.40E-02
CPL+MLI	`3_Poised_Promoter_CHROMHMM_K562_CRE_CRE`TRUE	-6.71E-03
CPL+MLI	`4_Strong_Enhancer_CHROMHMM_K562_CRE_CRE`TRUE	-5.87E-02
CPL+MLI	`5_Strong_Enhancer_CHROMHMM_K562_CRE_CRE`TRUE	-2.51E-03
CPL+MLI	`6_Weak_Enhancer_CHROMHMM_K562_CRE_CRE`TRUE	5.02E-02
CPL+MLI	`7_Weak_Enhancer_CHROMHMM_K562_CRE_CRE`TRUE	3.71E-02
CPL+MLI	`8_Insulator_CHROMHMM_K562_CRE_CRE`TRUE	-6.90E-03
CPL+MLI	`9_Txn_Transition_CHROMHMM_K562_CRE_CRE`TRUE	8.33E-03
CPL+MLI	`10_Txn_Elongation_CHROMHMM_HepG2_CRE_CRE`TRUE	2.55E-01
CPL+MLI	`11_Weak_Txn_CHROMHMM_HepG2_CRE_CRE`TRUE	4.09E-02
CPL+MLI	`12_Repressed_CHROMHMM_HepG2_CRE_CRE`TRUE	2.30E-02
CPL+MLI	`13_Heterochrom/lo_CHROMHMM_HepG2_CRE_CRE`TRUE	-3.88E-02
CPL+MLI	`14_Repetitive/CNV_CHROMHMM_HepG2_CRE_CRE`TRUE	0.00E+00
CPL+MLI	`15_Repetitive/CNV_CHROMHMM_HepG2_CRE_CRE`TRUE	-5.67E-02
CPL+MLI	`1_Active_Promoter_CHROMHMM_HepG2_CRE_CRE`TRUE	-4.40E-03
CPL+MLI	`2_Weak_Promoter_CHROMHMM_HepG2_CRE_CRE`TRUE	1.54E-02
CPL+MLI	`3_Poised_Promoter_CHROMHMM_HepG2_CRE_CRE`TRUE	-4.36E-02
CPL+MLI	`4_Strong_Enhancer_CHROMHMM_HepG2_CRE_CRE`TRUE	2.83E-02
CPL+MLI	`5_Strong_Enhancer_CHROMHMM_HepG2_CRE_CRE`TRUE	-5.21E-03
CPL+MLI	`6_Weak_Enhancer_CHROMHMM_HepG2_CRE_CRE`TRUE	-1.27E-02
CPL+MLI	`7_Weak_Enhancer_CHROMHMM_HepG2_CRE_CRE`TRUE	-4.52E-03
CPL+MLI	`8_Insulator_CHROMHMM_HepG2_CRE_CRE`TRUE	-2.99E-02
CPL+MLI	`9_Txn_Transition_CHROMHMM_HepG2_CRE_CRE`TRUE	-1.75E-02
CPL+MLI	`10_Txn_Elongation_CHROMHMM_GM12878_CRE_CRE`TRUE	4.16E-02
CPL+MLI	`11_Weak_Txn_CHROMHMM_GM12878_CRE_CRE`TRUE	2.64E-02
CPL+MLI	`12_Repressed_CHROMHMM_GM12878_CRE_CRE`TRUE	-5.15E-02
CPL+MLI	`13_Heterochrom/lo_CHROMHMM_GM12878_CRE_CRE`TRUE	-3.18E-02
CPL+MLI	`14_Repetitive/CNV_CHROMHMM_GM12878_CRE_CRE`TRUE	-1.07E-03
CPL+MLI	`15_Repetitive/CNV_CHROMHMM_GM12878_CRE_CRE`TRUE	-3.91E-02
CPL+MLI	`1_Active_Promoter_CHROMHMM_GM12878_CRE_CRE`TRUE	2.63E-03
CPL+MLI	`2_Weak_Promoter_CHROMHMM_GM12878_CRE_CRE`TRUE	1.55E-02
CPL+MLI	`3_Poised_Promoter_CHROMHMM_GM12878_CRE_CRE`TRUE	-2.19E-02
CPL+MLI	`4_Strong_Enhancer_CHROMHMM_GM12878_CRE_CRE`TRUE	5.54E-02
CPL+MLI	`5_Strong_Enhancer_CHROMHMM_GM12878_CRE_CRE`TRUE	-7.80E-03
CPL+MLI	`6_Weak_Enhancer_CHROMHMM_GM12878_CRE_CRE`TRUE	-5.87E-02
CPL+MLI	`7_Weak_Enhancer_CHROMHMM_GM12878_CRE_CRE`TRUE	-5.96E-02
CPL+MLI	`8_Insulator_CHROMHMM_GM12878_CRE_CRE`TRUE	4.50E-02
CPL+MLI	`9_Txn_Transition_CHROMHMM_GM12878_CRE_CRE`TRUE	4.85E-02
CPL+MLI	`CTCF_(SC-15914)_K562_CRE`TRUE	3.93E-04
CPL+MLI	`CTCF_(SC-15914)_GM12878_CRE`TRUE	-1.33E-02
CPL+MLI	BRF1_K562_CRETRUE	0.00E+00
CPL+MLI	DHS_OCS_Cerebellum_CRETRUE	1.88E-02
CPL+MLI	DHS_OCS_HepG2_CRETRUE	-3.29E-04
CPL+MLI	DHS_OCS_GM12878_CRETRUE	-2.37E-02
CPL+MLI	Rad21_SYDH_HepG2_INSTRUE	-7.68E-03
CPL+MLI	Rad21_SYDH_GM12878_INSTRUE	-1.95E-03
CPL+MLI	Rad21_K562_INSTRUE	-2.07E-02
CPL+MLI	Rad21_HAIB_HepG2_INSTRUE	-2.46E-02
CPL+MLI	Rad21_HAIB_GM12878_INSTRUE	-6.64E-03
CPL+MLI	CTCF_BROAD_HepG2_INSTRUE	-5.47E-02
CPL+MLI	CTCF_BROAD_GM12878_INSTRUE	2.38E-02
CPL+MLI	`CTCFL_(SC-98982)_K562_INS`TRUE	3.80E-02
CPL+MLI	`CTCF_(SC-5916)_K562_INS`TRUE	-8.24E-03
CPL+MLI	`CTCF_(SC-5916)_HepG2_INS`TRUE	-5.72E-02
CPL+MLI	CTCF_UW_HS_HepG2_INSTRUE	-2.66E-02
CPL+MLI	CTCF_UW_HS_GM12878_INSTRUE	-4.24E-02
CPL+MLI	CTCF.1_K562_INSTRUE	1.90E-02
CPL+MLI	Rad21.1_K562_INSTRUE	-5.04E-03
CPL+MLI	`SMC3_(ab9263)_K562_INS`TRUE	1.18E-02
CPL+MLI	`SMC3_(ab9263)_HepG2_INS`TRUE	-6.91E-02
CPL+MLI	`SMC3_(ab9263)_GM12878_INS`TRUE	4.78E-02
CPL+MLI	CTCF_UW_HepG2_INSTRUE	-3.14E-02
CPL+MLI	CTCF_UW_GM12878_INSTRUE	-1.70E-02
CPL+MLI	CTCF_K562_INSTRUE	-1.52E-02
CPL+MLI	CTCF_HepG2_INSTRUE	-2.34E-02
CPL+MLI	C0_SEGWAY_K562_INS_INSTRUE	-4.63E-02
CPL+MLI	C1_SEGWAY_K562_INS_INSTRUE	-1.34E-02
CPL+MLI	D_SEGWAY_K562_INS_INSTRUE	-1.67E-02
CPL+MLI	`E/GM_SEGWAY_K562_INS_INS`TRUE	2.50E-02
CPL+MLI	F0_SEGWAY_K562_INS_INSTRUE	-4.25E-02
CPL+MLI	F1_SEGWAY_K562_INS_INSTRUE	2.26E-02
CPL+MLI	GE0_SEGWAY_K562_INS_INSTRUE	-2.76E-02
CPL+MLI	GE1_SEGWAY_K562_INS_INSTRUE	9.95E-03
CPL+MLI	GE2_SEGWAY_K562_INS_INSTRUE	5.21E-02
CPL+MLI	GM0_SEGWAY_K562_INS_INSTRUE	2.07E-02
CPL+MLI	GM1_SEGWAY_K562_INS_INSTRUE	3.20E-04
CPL+MLI	GS_SEGWAY_K562_INS_INSTRUE	1.92E-02
CPL+MLI	H3K9me1_SEGWAY_K562_INS_INSTRUE	-4.79E-02
CPL+MLI	L0_SEGWAY_K562_INS_INSTRUE	-1.06E-02
CPL+MLI	L1_SEGWAY_K562_INS_INSTRUE	-4.85E-02
CPL+MLI	R0_SEGWAY_K562_INS_INSTRUE	2.13E-02
CPL+MLI	R1_SEGWAY_K562_INS_INSTRUE	-5.55E-02
CPL+MLI	R2_SEGWAY_K562_INS_INSTRUE	5.22E-03
CPL+MLI	R3_SEGWAY_K562_INS_INSTRUE	1.70E-02
CPL+MLI	R4_SEGWAY_K562_INS_INSTRUE	-9.33E-03
CPL+MLI	R5_SEGWAY_K562_INS_INSTRUE	8.48E-04
CPL+MLI	TF0_SEGWAY_K562_INS_INSTRUE	2.27E-02
CPL+MLI	TF1_SEGWAY_K562_INS_INSTRUE	-4.42E-02
CPL+MLI	TF2_SEGWAY_K562_INS_INSTRUE	6.61E-02
CPL+MLI	TSS_SEGWAY_K562_INS_INSTRUE	8.62E-02
CPL+MLI	CTCF.2_K562_INSTRUE	3.81E-03
CPL+MLI	`10_Txn_Elongation_CHROMHMM_K562_INS_INS`TRUE	2.24E-02
CPL+MLI	`11_Weak_Txn_CHROMHMM_K562_INS_INS`TRUE	1.65E-02
CPL+MLI	`12_Repressed_CHROMHMM_K562_INS_INS`TRUE	1.89E-01
CPL+MLI	`13_Heterochrom/lo_CHROMHMM_K562_INS_INS`TRUE	3.78E-02
CPL+MLI	`14_Repetitive/CNV_CHROMHMM_K562_INS_INS`TRUE	7.73E-02
CPL+MLI	`15_Repetitive/CNV_CHROMHMM_K562_INS_INS`TRUE	1.21E-01
CPL+MLI	`1_Active_Promoter_CHROMHMM_K562_INS_INS`TRUE	1.96E-02
CPL+MLI	`2_Weak_Promoter_CHROMHMM_K562_INS_INS`TRUE	2.65E-02
CPL+MLI	`3_Poised_Promoter_CHROMHMM_K562_INS_INS`TRUE	5.33E-02
CPL+MLI	`4_Strong_Enhancer_CHROMHMM_K562_INS_INS`TRUE	4.94E-02
CPL+MLI	`5_Strong_Enhancer_CHROMHMM_K562_INS_INS`TRUE	4.55E-03
CPL+MLI	`6_Weak_Enhancer_CHROMHMM_K562_INS_INS`TRUE	1.68E-01
CPL+MLI	`7_Weak_Enhancer_CHROMHMM_K562_INS_INS`TRUE	-4.11E-02
CPL+MLI	`8_Insulator_CHROMHMM_K562_INS_INS`TRUE	6.57E-02
CPL+MLI	`9_Txn_Transition_CHROMHMM_K562_INS_INS`TRUE	-7.34E-02
CPL+MLI	`10_Txn_Elongation_CHROMHMM_HepG2_INS_INS`TRUE	7.09E-02
CPL+MLI	`11_Weak_Txn_CHROMHMM_HepG2_INS_INS`TRUE	-1.20E-03
CPL+MLI	`12_Repressed_CHROMHMM_HepG2_INS_INS`TRUE	2.02E-01
CPL+MLI	`13_Heterochrom/lo_CHROMHMM_HepG2_INS_INS`TRUE	1.17E-02
CPL+MLI	`14_Repetitive/CNV_CHROMHMM_HepG2_INS_INS`TRUE	1.10E-01
CPL+MLI	`15_Repetitive/CNV_CHROMHMM_HepG2_INS_INS`TRUE	-5.01E-03
CPL+MLI	`1_Active_Promoter_CHROMHMM_HepG2_INS_INS`TRUE	6.55E-02
CPL+MLI	`2_Weak_Promoter_CHROMHMM_HepG2_INS_INS`TRUE	1.03E-02
CPL+MLI	`3_Poised_Promoter_CHROMHMM_HepG2_INS_INS`TRUE	1.53E-01
CPL+MLI	`4_Strong_Enhancer_CHROMHMM_HepG2_INS_INS`TRUE	7.80E-02
CPL+MLI	`5_Strong_Enhancer_CHROMHMM_HepG2_INS_INS`TRUE	1.75E-02
CPL+MLI	`6_Weak_Enhancer_CHROMHMM_HepG2_INS_INS`TRUE	-2.22E-02
CPL+MLI	`7_Weak_Enhancer_CHROMHMM_HepG2_INS_INS`TRUE	6.34E-02
CPL+MLI	`8_Insulator_CHROMHMM_HepG2_INS_INS`TRUE	-4.15E-02
CPL+MLI	`9_Txn_Transition_CHROMHMM_HepG2_INS_INS`TRUE	2.37E-03
CPL+MLI	`10_Txn_Elongation_CHROMHMM_GM12878_INS_INS`TRUE	6.29E-02
CPL+MLI	`11_Weak_Txn_CHROMHMM_GM12878_INS_INS`TRUE	-4.97E-03
CPL+MLI	`12_Repressed_CHROMHMM_GM12878_INS_INS`TRUE	3.77E-01
CPL+MLI	`13_Heterochrom/lo_CHROMHMM_GM12878_INS_INS`TRUE	1.72E-02
CPL+MLI	`14_Repetitive/CNV_CHROMHMM_GM12878_INS_INS`TRUE	-3.13E-02
CPL+MLI	`15_Repetitive/CNV_CHROMHMM_GM12878_INS_INS`TRUE	4.11E-02
CPL+MLI	`1_Active_Promoter_CHROMHMM_GM12878_INS_INS`TRUE	1.19E-02
CPL+MLI	`2_Weak_Promoter_CHROMHMM_GM12878_INS_INS`TRUE	4.26E-02
CPL+MLI	`3_Poised_Promoter_CHROMHMM_GM12878_INS_INS`TRUE	1.02E-01
CPL+MLI	`4_Strong_Enhancer_CHROMHMM_GM12878_INS_INS`TRUE	1.27E-01
CPL+MLI	`5_Strong_Enhancer_CHROMHMM_GM12878_INS_INS`TRUE	1.10E-01
CPL+MLI	`6_Weak_Enhancer_CHROMHMM_GM12878_INS_INS`TRUE	2.94E-02
CPL+MLI	`7_Weak_Enhancer_CHROMHMM_GM12878_INS_INS`TRUE	2.86E-02
CPL+MLI	`8_Insulator_CHROMHMM_GM12878_INS_INS`TRUE	-2.74E-02
CPL+MLI	`9_Txn_Transition_CHROMHMM_GM12878_INS_INS`TRUE	-4.93E-02
CPL+MLI	`CTCF_(SC-15914)_K562_INS`TRUE	-1.10E-03
CPL+MLI	`CTCF_(SC-15914)_GM12878_INS`TRUE	1.03E-02
CPL+STL\MLI	d	9.20E-02
CPL+STL\MLI	locationNA	2.87E-02
CPL+STL\MLI	locationWITHIN	5.75E-02
CPL+STL\MLI	gex	1.27E-01
CPL+STL\MLI	mbf	9.52E-01
CPL+STL\MLI	tier	5.75E-02
CPL+STL\MLI	beta	-2.39E-03
CPL+STL\MLI	`MAZ_(ab85725)_K562_CRE`	4.20E-02
CPL+STL\MLI	`MAZ_(ab85725)_K562_CRE.1`TRUE	9.98E-03
CPL+STL\MLI	`MAZ_(ab85725)_HepG2_CRE`TRUE	-8.64E-03
CPL+STL\MLI	`MAZ_(ab85725)_GM12878_CRE`TRUE	-4.22E-02
CPL+STL\MLI	`MafF_(M8194)_K562_CRE`TRUE	-1.30E-02
CPL+STL\MLI	`MafF_(M8194)_HepG2_CRE`TRUE	3.60E-03
CPL+STL\MLI	`NF-E2_(SC-22827)_GM12878_CRE`TRUE	2.40E-02
CPL+STL\MLI	`SUZ12_(05-1317)_K562_CRE`TRUE	-1.24E-02
CPL+STL\MLI	YY1_K562_CRETRUE	1.12E-02
CPL+STL\MLI	YY1_GM12878_CRETRUE	-3.46E-03
CPL+STL\MLI	PU.1_K562_CRETRUE	-1.01E-02
CPL+STL\MLI	PU.1_GM12878_CRETRUE	-3.09E-02
CPL+STL\MLI	`PHF8_(A301-772A)_K562_CRE`TRUE	6.90E-03
CPL+STL\MLI	`ATF2_(SC-81188)_GM12878_CRE`TRUE	-9.84E-03
CPL+STL\MLI	Rad21_SYDH_HepG2_CRETRUE	-1.27E-02
CPL+STL\MLI	Rad21_SYDH_GM12878_CRETRUE	6.90E-03
CPL+STL\MLI	ZNF263_K562_CRETRUE	1.90E-02
CPL+STL\MLI	`ZEB1_(SC-25388)_GM12878_CRE`TRUE	4.36E-02
CPL+STL\MLI	IRF1.3_K562_CRETRUE	-1.23E-02
CPL+STL\MLI	`HDAC2_(A300-705A)_K562_CRE`TRUE	-6.49E-03
CPL+STL\MLI	`c-Jun.3_K562_CRE`TRUE	-1.39E-03
CPL+STL\MLI	`ELK1_(1277-1)_GM12878_CRE`TRUE	-3.26E-02
CPL+STL\MLI	DHS.9_K562_CRETRUE	-1.50E-02
CPL+STL\MLI	STAT2_K562_CRETRUE	1.45E-02
CPL+STL\MLI	SPT20_GM12878_CRETRUE	6.34E-02
CPL+STL\MLI	`Pol2(b)_K562_CRE`TRUE	3.39E-02
CPL+STL\MLI	FOSL2_HepG2_CRETRUE	-2.15E-02
CPL+STL\MLI	Pol2_HAIB_HepG2_CRETRUE	2.34E-02
CPL+STL\MLI	Pol2_HAIB_GM12878_CRETRUE	6.99E-03
CPL+STL\MLI	Pol2.1_K562_CRETRUE	1.97E-02
CPL+STL\MLI	Pol2.1_HepG2_CRETRUE	4.75E-02
CPL+STL\MLI	STAT1.1_K562_CRETRUE	-1.24E-02
CPL+STL\MLI	H3K4me1_GM12878_CRETRUE	1.37E-01
CPL+STL\MLI	H3K4me1_K562_CRETRUE	1.96E-02
CPL+STL\MLI	H3K4me1_HepG2_CRETRUE	4.54E-02
CPL+STL\MLI	`Mxi1_(AF4185)_K562_CRE`TRUE	2.27E-02
CPL+STL\MLI	`Mxi1_(AF4185)_GM12878_CRE`TRUE	-2.60E-02
CPL+STL\MLI	`MEF2C_(SC-13268)_GM12878_CRE`TRUE	-1.82E-02
CPL+STL\MLI	CpG_MIXED_CRETRUE	6.61E-03
CPL+STL\MLI	`p300_(SC-584)_HepG2_CRE`TRUE	2.33E-03
CPL+STL\MLI	`p300_(SC-584)_GM12878_CRE`TRUE	2.06E-02
CPL+STL\MLI	H3K4me3B_K562_CRETRUE	3.99E-02
CPL+STL\MLI	`BHLHE40_(NB100-1800)_K562_CRE`TRUE	-2.31E-02
CPL+STL\MLI	`BHLHE40_(NB100-1800)_HepG2_CRE`TRUE	4.97E-02
CPL+STL\MLI	`BHLHE40_(NB100-1800)_GM12878_CRE`TRUE	7.95E-03
CPL+STL\MLI	Rad21_K562_CRETRUE	-6.91E-02
CPL+STL\MLI	`EZH2_(39875)_K562_CRE`TRUE	-1.84E-02
CPL+STL\MLI	`EZH2_(39875)_HepG2_CRE`TRUE	4.48E-02
CPL+STL\MLI	`EZH2_(39875)_GM12878_CRE`TRUE	1.48E-02
CPL+STL\MLI	Rad21_HAIB_HepG2_CRETRUE	-3.44E-03
CPL+STL\MLI	Rad21_HAIB_GM12878_CRETRUE	5.14E-03
CPL+STL\MLI	Max_K562_CRETRUE	-1.60E-02
CPL+STL\MLI	Max_HepG2_CRETRUE	-3.25E-02
CPL+STL\MLI	Max_GM12878_CRETRUE	-3.96E-02
CPL+STL\MLI	H3K9me1_K562_CRETRUE	2.69E-02
CPL+STL\MLI	`UBF_(sc-13125)_K562_CRE`TRUE	1.61E-02
CPL+STL\MLI	`UBTF_(SAB1404509)_K562_CRE`TRUE	-2.56E-02
CPL+STL\MLI	`BRCA1_(A300-000A)_HepG2_CRE`TRUE	-4.38E-02
CPL+STL\MLI	`BRCA1_(A300-000A)_GM12878_CRE`TRUE	1.72E-02
CPL+STL\MLI	H3K4me3.5_K562_CRETRUE	-3.98E-02
CPL+STL\MLI	USF2_K562_CRETRUE	1.61E-02
CPL+STL\MLI	USF2_HepG2_CRETRUE	3.35E-02
CPL+STL\MLI	USF2_GM12878_CRETRUE	-1.52E-02
CPL+STL\MLI	GABP_K562_CRETRUE	2.13E-02
CPL+STL\MLI	GABP_HepG2_CRETRUE	1.12E-02
CPL+STL\MLI	GABP_GM12878_CRETRUE	-3.78E-02
CPL+STL\MLI	H3K27me3_UW_HepG2_CRETRUE	-2.08E-02
CPL+STL\MLI	H3K27me3_UW_GM12878_CRETRUE	-3.83E-02
CPL+STL\MLI	H3K27me3_GM12878_CRETRUE	4.91E-02
CPL+STL\MLI	H3K27me3_K562_CRETRUE	3.96E-02
CPL+STL\MLI	`CHD1_(A301-218A)_K562_CRE`TRUE	2.75E-02
CPL+STL\MLI	`CHD1_(A301-218A)_GM12878_CRE`TRUE	1.72E-02
CPL+STL\MLI	CTCF_BROAD_HepG2_CRETRUE	4.66E-02
CPL+STL\MLI	CTCF_BROAD_GM12878_CRETRUE	1.35E-02
CPL+STL\MLI	`USF-1_K562_CRE`TRUE	-3.17E-03
CPL+STL\MLI	`USF-1_HepG2_CRE`TRUE	5.20E-03
CPL+STL\MLI	`USF-1_GM12878_CRE`TRUE	-2.75E-03
CPL+STL\MLI	`FOXM1_(SC-502)_GM12878_CRE`TRUE	-1.62E-02
CPL+STL\MLI	`COREST_(ab24166)_K562_CRE`TRUE	-5.13E-02
CPL+STL\MLI	IRF1_K562_CRETRUE	-4.20E-02
CPL+STL\MLI	`IRF4_(SC-6059)_GM12878_CRE`TRUE	-1.42E-02
CPL+STL\MLI	`Pol2(phosphoS2).1_K562_CRE`TRUE	-1.91E-02
CPL+STL\MLI	DGF_K562_CRETRUE	-3.19E-02
CPL+STL\MLI	DGF_HepG2_CRETRUE	4.24E-02
CPL+STL\MLI	Pol2.6_K562_CRETRUE	5.86E-02
CPL+STL\MLI	`c-Myc.4_K562_CRE`TRUE	4.83E-02
CPL+STL\MLI	PCAF_K562_CRETRUE	5.56E-02
CPL+STL\MLI	SRF.1_GM12878_CRETRUE	-1.05E-02
CPL+STL\MLI	TCF7L2_HepG2_CRETRUE	-2.14E-03
CPL+STL\MLI	`c-Jun.4_K562_CRE`TRUE	1.79E-03
CPL+STL\MLI	`eGFP-JunB_K562_CRE`TRUE	2.01E-02
CPL+STL\MLI	`p300_(SC-48343)_K562_CRE`TRUE	5.47E-02
CPL+STL\MLI	XRCC4_K562_CRETRUE	0.00E+00
CPL+STL\MLI	`EBF1_(SC-137065).1_GM12878_CRE`TRUE	6.37E-02
CPL+STL\MLI	H3K36me3_BROAD_HepG2_CRETRUE	1.77E-01
CPL+STL\MLI	H3K36me3_BROAD_GM12878_CRETRUE	1.80E-01
CPL+STL\MLI	WHIP_GM12878_CRETRUE	-4.23E-02
CPL+STL\MLI	JunD.1_HepG2_CRETRUE	4.99E-02
CPL+STL\MLI	H4K20me1_GM12878_CRETRUE	-1.97E-02
CPL+STL\MLI	H4K20me1_K562_CRETRUE	2.60E-02
CPL+STL\MLI	H4K20me1_HepG2_CRETRUE	-3.04E-03
CPL+STL\MLI	ELAVL1_K562_CRETRUE	-4.31E-02
CPL+STL\MLI	ELAVL1_GM12878_CRETRUE	-3.34E-02
CPL+STL\MLI	H3K27me3B.1_K562_CRETRUE	-1.78E-03
CPL+STL\MLI	H3K36me3_GM12878_CRETRUE	8.77E-02
CPL+STL\MLI	H3K36me3_K562_CRETRUE	2.18E-01
CPL+STL\MLI	H3K36me3_HepG2_CRETRUE	1.63E-01
CPL+STL\MLI	`YY1_(SC-281)_K562_CRE`TRUE	1.57E-02
CPL+STL\MLI	`YY1_(SC-281)_HepG2_CRE`TRUE	-3.92E-02
CPL+STL\MLI	`YY1_(SC-281)_GM12878_CRE`TRUE	-4.73E-02
CPL+STL\MLI	PLU1_K562_CRETRUE	-6.96E-03
CPL+STL\MLI	RXRA_HepG2_CRETRUE	5.67E-03
CPL+STL\MLI	RXRA_GM12878_CRETRUE	-4.19E-02
CPL+STL\MLI	`CTCFL_(SC-98982)_K562_CRE`TRUE	-1.05E-02
CPL+STL\MLI	H3K36me3_UW_HepG2_CRETRUE	2.40E-02
CPL+STL\MLI	H3K36me3_UW_GM12878_CRETRUE	5.14E-02
CPL+STL\MLI	`ZBTB7A_(SC-34508)_K562_CRE`TRUE	-2.80E-04
CPL+STL\MLI	`ZBTB7A_(SC-34508)_HepG2_CRE`TRUE	-1.93E-03
CPL+STL\MLI	`MafK_(SC-477)_HepG2_CRE`TRUE	2.07E-02
CPL+STL\MLI	STAT3_GM12878_CRETRUE	-4.53E-03
CPL+STL\MLI	Ini1_K562_CRETRUE	0.00E+00
CPL+STL\MLI	DHS_clusters_MIXED_CRETRUE	6.21E-02
CPL+STL\MLI	`CHD7_(A301-223A-1)_K562_CRE`TRUE	2.19E-02
CPL+STL\MLI	PABPC1_K562_CRETRUE	2.55E-02
CPL+STL\MLI	PABPC1_GM12878_CRETRUE	5.46E-02
CPL+STL\MLI	`PAX5-C20_GM12878_CRE`TRUE	4.22E-02
CPL+STL\MLI	`CTCF_(SC-5916)_K562_CRE`TRUE	3.27E-02
CPL+STL\MLI	`CTCF_(SC-5916)_HepG2_CRE`TRUE	2.75E-02
CPL+STL\MLI	`eGFP-GATA2_K562_CRE`TRUE	1.17E-02
CPL+STL\MLI	Max.2_K562_CRETRUE	7.17E-02
CPL+STL\MLI	`GATA-1_K562_CRE`TRUE	-2.61E-02
CPL+STL\MLI	ERRA_HepG2_CRETRUE	-2.06E-02
CPL+STL\MLI	`TAF7_(SC-101167)_K562_CRE`TRUE	4.39E-02
CPL+STL\MLI	SREBP2_HepG2_CRETRUE	0.00E+00
CPL+STL\MLI	ETS1.1_GM12878_CRETRUE	-2.66E-02
CPL+STL\MLI	`c-Jun_K562_CRE`TRUE	6.67E-02
CPL+STL\MLI	`c-Jun_HepG2_CRE`TRUE	3.06E-02
CPL+STL\MLI	E2F6_K562_CRETRUE	2.06E-02
CPL+STL\MLI	BDP1_K562_CRETRUE	0.00E+00
CPL+STL\MLI	SIX5_K562_CRETRUE	-1.90E-02
CPL+STL\MLI	SIX5_GM12878_CRETRUE	-1.23E-02
CPL+STL\MLI	`BCLAF1_(SC-101388)_K562_CRE`TRUE	1.18E-01
CPL+STL\MLI	`BCLAF1_(SC-101388)_GM12878_CRE`TRUE	3.54E-02
CPL+STL\MLI	`GTF2F1_(AB28179)_K562_CRE`TRUE	1.83E-02
CPL+STL\MLI	ZNF274_K562_CRETRUE	-7.31E-03
CPL+STL\MLI	ZNF274_HepG2_CRETRUE	-5.19E-02
CPL+STL\MLI	ZNF274_GM12878_CRETRUE	1.19E-03
CPL+STL\MLI	ATF3_K562_CRETRUE	5.05E-02
CPL+STL\MLI	ATF3_HepG2_CRETRUE	-5.89E-02
CPL+STL\MLI	ATF3_GM12878_CRETRUE	2.37E-03
CPL+STL\MLI	DHS.5_K562_CRETRUE	5.55E-02
CPL+STL\MLI	H3K27me3_UW_HS_HepG2_CRETRUE	3.15E-02
CPL+STL\MLI	H3K27me3_UW_HS_GM12878_CRETRUE	3.58E-02
CPL+STL\MLI	Pol2.7_K562_CRETRUE	2.79E-02
CPL+STL\MLI	regPotential_MIXED_CRETRUE	5.97E-02
CPL+STL\MLI	`ARID3A_(NB100-279)_HepG2_CRE`TRUE	2.65E-02
CPL+STL\MLI	SIRT6_K562_CRETRUE	7.12E-02
CPL+STL\MLI	`eGFP-HDAC8_K562_CRE`TRUE	3.12E-02
CPL+STL\MLI	DHS.8_K562_CRETRUE	2.50E-02
CPL+STL\MLI	`ATF1_(06-325)_K562_CRE`TRUE	2.32E-03
CPL+STL\MLI	H3K4me3.4_K562_CRETRUE	-3.16E-02
CPL+STL\MLI	`MBD4_(SC-271530)_HepG2_CRE`TRUE	3.16E-03
CPL+STL\MLI	DHS.12_K562_CRETRUE	1.73E-02
CPL+STL\MLI	SREBP1_HepG2_CRETRUE	-2.65E-02
CPL+STL\MLI	BCL3_K562_CRETRUE	1.02E-01
CPL+STL\MLI	BCL3_GM12878_CRETRUE	-3.38E-02
CPL+STL\MLI	H3K27me3_BROAD_HepG2_CRETRUE	8.78E-02
CPL+STL\MLI	H3K27me3_BROAD_GM12878_CRETRUE	-4.30E-02
CPL+STL\MLI	RPC155_K562_CRETRUE	-1.90E-02
CPL+STL\MLI	`GATA-2_K562_CRE`TRUE	-4.81E-02
CPL+STL\MLI	H3K27me3B_K562_CRETRUE	3.93E-02
CPL+STL\MLI	SP1_K562_CRETRUE	-4.32E-02
CPL+STL\MLI	SP1_HepG2_CRETRUE	-9.98E-03
CPL+STL\MLI	SP1_GM12878_CRETRUE	-3.63E-02
CPL+STL\MLI	Pbx3_GM12878_CRETRUE	-2.63E-02
CPL+STL\MLI	`CHD2_(AB68301)_K562_CRE`TRUE	9.32E-03
CPL+STL\MLI	`CHD2_(AB68301)_HepG2_CRE`TRUE	-5.08E-02
CPL+STL\MLI	`CHD2_(AB68301)_GM12878_CRE`TRUE	-3.01E-02
CPL+STL\MLI	NFKB_GM12878_CRETRUE	-6.77E-03
CPL+STL\MLI	`MafK_(ab50322)_K562_CRE`TRUE	2.68E-02
CPL+STL\MLI	`MafK_(ab50322)_HepG2_CRE`TRUE	-1.75E-03
CPL+STL\MLI	ZBTB33_K562_CRETRUE	-1.21E-02
CPL+STL\MLI	ZBTB33_HepG2_CRETRUE	-5.79E-02
CPL+STL\MLI	ZBTB33_GM12878_CRETRUE	-7.61E-03
CPL+STL\MLI	ATF3.1_K562_CRETRUE	-3.36E-02
CPL+STL\MLI	`NF-E2_K562_CRE`TRUE	0.00E+00
CPL+STL\MLI	`NSD2_(ab75359)_K562_CRE`TRUE	-1.18E-02
CPL+STL\MLI	CTCF_UW_HS_HepG2_CRETRUE	5.19E-02
CPL+STL\MLI	CTCF_UW_HS_GM12878_CRETRUE	6.91E-02
CPL+STL\MLI	`GATA2_(SC-267)_K562_CRE`TRUE	-1.63E-02
CPL+STL\MLI	H3K4me1.2_K562_CRETRUE	3.02E-02
CPL+STL\MLI	TAF1_K562_CRETRUE	2.78E-02
CPL+STL\MLI	TAF1_HepG2_CRETRUE	3.74E-02
CPL+STL\MLI	TAF1_GM12878_CRETRUE	1.72E-02
CPL+STL\MLI	`FOXA2_(SC-6554)_HepG2_CRE`TRUE	-7.98E-02
CPL+STL\MLI	`SAP30_(39731)_K562_CRE`TRUE	-2.29E-03
CPL+STL\MLI	`CEBPB_(SC-150)_K562_CRE`TRUE	4.80E-02
CPL+STL\MLI	`CEBPB_(SC-150)_HepG2_CRE`TRUE	4.44E-04
CPL+STL\MLI	JunD_K562_CRETRUE	-1.71E-02
CPL+STL\MLI	JunD_HepG2_CRETRUE	3.59E-02
CPL+STL\MLI	JunD_GM12878_CRETRUE	-5.34E-02
CPL+STL\MLI	`c-Myc.1_K562_CRE`TRUE	5.13E-02
CPL+STL\MLI	H3K9me3_GM12878_CRETRUE	3.68E-02
CPL+STL\MLI	H3K9me3_K562_CRETRUE	9.88E-03
CPL+STL\MLI	H3K9me3_HepG2_CRETRUE	-9.99E-02
CPL+STL\MLI	DGF.2_K562_CRETRUE	3.26E-03
CPL+STL\MLI	YY1.1_K562_CRETRUE	-2.30E-02
CPL+STL\MLI	E2F4_K562_CRETRUE	6.78E-02
CPL+STL\MLI	E2F4_GM12878_CRETRUE	2.56E-02
CPL+STL\MLI	CTCF.1_K562_CRETRUE	4.49E-02
CPL+STL\MLI	BRF2_K562_CRETRUE	0.00E+00
CPL+STL\MLI	`COREST_(sc-30189)_K562_CRE`TRUE	1.02E-02
CPL+STL\MLI	`COREST_(sc-30189)_HepG2_CRE`TRUE	-2.53E-02
CPL+STL\MLI	`COREST_(sc-30189)_GM12878_CRE`TRUE	9.15E-03
CPL+STL\MLI	Pol2_OCS_HepG2_CRETRUE	8.86E-03
CPL+STL\MLI	Pol2_OCS_GM12878_CRETRUE	1.81E-02
CPL+STL\MLI	`HNF4A_(SC-8987)_HepG2_CRE`TRUE	-9.64E-03
CPL+STL\MLI	DHS_UW_HepG2_CRETRUE	3.15E-03
CPL+STL\MLI	DHS_UW_GM12878_CRETRUE	3.16E-02
CPL+STL\MLI	`PAX5-N19_GM12878_CRE`TRUE	-4.22E-02
CPL+STL\MLI	BCL11A_GM12878_CRETRUE	-3.67E-02
CPL+STL\MLI	Pol2_GM12878_CRETRUE	1.34E-02
CPL+STL\MLI	Pol2_K562_CRETRUE	-2.10E-02
CPL+STL\MLI	Pol2_HepG2_CRETRUE	1.95E-03
CPL+STL\MLI	DHS.4_K562_CRETRUE	4.76E-02
CPL+STL\MLI	`c-Myc.5_K562_CRE`TRUE	8.88E-04
CPL+STL\MLI	`eGFP-NR4A1_K562_CRE`TRUE	1.43E-02
CPL+STL\MLI	Max.1_K562_CRETRUE	-1.89E-02
CPL+STL\MLI	Max.1_GM12878_CRETRUE	-4.17E-02
CPL+STL\MLI	mRRBS.3_HepG2_CRETRUE	3.42E-02
CPL+STL\MLI	mRRBS_HepG2_CRETRUE	-3.60E-02
CPL+STL\MLI	`mRRBS_GM12878-XiMat_CRE`TRUE	3.93E-03
CPL+STL\MLI	mRRBS_GM12878_CRETRUE	2.69E-03
CPL+STL\MLI	IRF1.1_K562_CRETRUE	8.55E-03
CPL+STL\MLI	FAIRE.2_K562_CRETRUE	-2.79E-03
CPL+STL\MLI	`TBLR1_(ab24550)_K562_CRE`TRUE	-3.84E-02
CPL+STL\MLI	`TBLR1_(ab24550)_GM12878_CRE`TRUE	-2.92E-02
CPL+STL\MLI	`c-Myc.3_K562_CRE`TRUE	4.43E-03
CPL+STL\MLI	`TBLR1_(NB600-270)_K562_CRE`TRUE	3.19E-02
CPL+STL\MLI	CEBPZ_HepG2_CRETRUE	-3.21E-02
CPL+STL\MLI	`eGFP-JunD_K562_CRE`TRUE	8.23E-03
CPL+STL\MLI	TR4_K562_CRETRUE	2.74E-02
CPL+STL\MLI	TR4_HepG2_CRETRUE	-3.24E-02
CPL+STL\MLI	TR4_GM12878_CRETRUE	-3.45E-02
CPL+STL\MLI	SETDB1.2_K562_CRETRUE	-5.40E-03
CPL+STL\MLI	REST_K562_CRETRUE	7.22E-02
CPL+STL\MLI	DHS.2_K562_CRETRUE	3.52E-02
CPL+STL\MLI	DHS_UW_HS_HepG2_CRETRUE	-2.74E-02
CPL+STL\MLI	DHS_UW_HS_GM12878_CRETRUE	9.71E-02
CPL+STL\MLI	NRSF.1_HepG2_CRETRUE	2.21E-02
CPL+STL\MLI	NRSF.1_GM12878_CRETRUE	8.12E-02
CPL+STL\MLI	Rad21.1_K562_CRETRUE	3.19E-02
CPL+STL\MLI	CBX8_K562_CRETRUE	-7.41E-02
CPL+STL\MLI	E2F6.2_K562_CRETRUE	-2.71E-02
CPL+STL\MLI	SREBP1.1_HepG2_CRETRUE	0.00E+00
CPL+STL\MLI	`SP2_(SC-643)_K562_CRE`TRUE	-2.59E-02
CPL+STL\MLI	`SP2_(SC-643)_HepG2_CRE`TRUE	-6.99E-02
CPL+STL\MLI	H3K9acB_K562_CRETRUE	1.21E-02
CPL+STL\MLI	`ZNF274_(M01)_K562_CRE`TRUE	-6.22E-02
CPL+STL\MLI	ZZZ3_GM12878_CRETRUE	2.17E-02
CPL+STL\MLI	SETDB1_K562_CRETRUE	-3.29E-02
CPL+STL\MLI	`HDAC2_(SC-6296)_K562_CRE`TRUE	2.20E-02
CPL+STL\MLI	`HDAC2_(SC-6296)_HepG2_CRE`TRUE	3.32E-02
CPL+STL\MLI	`PML_(SC-71910)_K562_CRE`TRUE	-1.60E-02
CPL+STL\MLI	`PML_(SC-71910)_GM12878_CRE`TRUE	-2.23E-02
CPL+STL\MLI	CEBPB.1_HepG2_CRETRUE	3.32E-02
CPL+STL\MLI	Pol2.3_K562_CRETRUE	3.08E-02
CPL+STL\MLI	`p300_(SC-584).1_GM12878_CRE`TRUE	7.93E-03
CPL+STL\MLI	p300.1_K562_CRETRUE	-1.12E-02
CPL+STL\MLI	p300.1_GM12878_CRETRUE	-1.45E-03
CPL+STL\MLI	`MTA3_(SC-81325)_GM12878_CRE`TRUE	3.43E-02
CPL+STL\MLI	H3K9acB.1_K562_CRETRUE	-9.91E-03
CPL+STL\MLI	YY1.2_K562_CRETRUE	-9.74E-03
CPL+STL\MLI	`SIN3A_(NB600-1263)_GM12878_CRE`TRUE	-1.67E-02
CPL+STL\MLI	`SMC3_(ab9263)_K562_CRE`TRUE	-6.33E-03
CPL+STL\MLI	`SMC3_(ab9263)_HepG2_CRE`TRUE	6.45E-03
CPL+STL\MLI	`SMC3_(ab9263)_GM12878_CRE`TRUE	-7.41E-03
CPL+STL\MLI	HMGN3_K562_CRETRUE	-2.95E-03
CPL+STL\MLI	`ELF1_(SC-631)_K562_CRE`TRUE	3.78E-03
CPL+STL\MLI	`ELF1_(SC-631)_HepG2_CRE`TRUE	-3.31E-02
CPL+STL\MLI	`ELF1_(SC-631)_GM12878_CRE`TRUE	-2.70E-03
CPL+STL\MLI	TBP_K562_CRETRUE	-1.90E-02
CPL+STL\MLI	TBP_HepG2_CRETRUE	7.83E-03
CPL+STL\MLI	TBP_GM12878_CRETRUE	-1.29E-02
CPL+STL\MLI	`NFIC_(SC-81335)_HepG2_CRE`TRUE	1.38E-03
CPL+STL\MLI	`NFIC_(SC-81335)_GM12878_CRE`TRUE	-3.65E-02
CPL+STL\MLI	p300_K562_CRETRUE	3.35E-02
CPL+STL\MLI	p300_HepG2_CRETRUE	-4.93E-03
CPL+STL\MLI	p300_GM12878_CRETRUE	-3.46E-02
CPL+STL\MLI	`FOXA1_(SC-101058)_HepG2_CRE`TRUE	3.28E-03
CPL+STL\MLI	`Sin3Ak-20_K562_CRE`TRUE	6.06E-02
CPL+STL\MLI	`Sin3Ak-20_HepG2_CRE`TRUE	-1.82E-02
CPL+STL\MLI	`TEAD4_(SC-101184)_K562_CRE`TRUE	8.40E-03
CPL+STL\MLI	`TEAD4_(SC-101184)_HepG2_CRE`TRUE	9.10E-03
CPL+STL\MLI	`CEBPD_(SC-636)_HepG2_CRE`TRUE	-6.42E-03
CPL+STL\MLI	GRp20_HepG2_CRETRUE	0.00E+00
CPL+STL\MLI	MEF2A_K562_CRETRUE	-7.22E-02
CPL+STL\MLI	MEF2A_GM12878_CRETRUE	-2.81E-02
CPL+STL\MLI	`TCF3_(SC-349)_GM12878_CRE`TRUE	-1.40E-02
CPL+STL\MLI	SIRT6.1_K562_CRETRUE	-2.12E-02
CPL+STL\MLI	H3K4me3_UW_HepG2_CRETRUE	4.20E-03
CPL+STL\MLI	H3K4me3_UW_GM12878_CRETRUE	-1.62E-02
CPL+STL\MLI	H3K4me3.3_K562_CRETRUE	-1.56E-02
CPL+STL\MLI	`Znf143_(16618-1-AP)_K562_CRE`TRUE	8.10E-03
CPL+STL\MLI	`Znf143_(16618-1-AP)_GM12878_CRE`TRUE	-4.85E-02
CPL+STL\MLI	Pol2.4_K562_CRETRUE	1.74E-03
CPL+STL\MLI	H3K4me3_K562_CRETRUE	2.02E-02
CPL+STL\MLI	H3K4me3_HepG2_CRETRUE	-5.44E-02
CPL+STL\MLI	H3K4me3_GM12878_CRETRUE	-1.74E-03
CPL+STL\MLI	DHS.7_K562_CRETRUE	5.43E-02
CPL+STL\MLI	Pol3_K562_CRETRUE	0.00E+00
CPL+STL\MLI	Pol3_GM12878_CRETRUE	0.00E+00
CPL+STL\MLI	`c-Jun.1_K562_CRE`TRUE	-1.26E-02
CPL+STL\MLI	H3K4me3_BROAD_HepG2_CRETRUE	4.80E-02
CPL+STL\MLI	H3K4me3_BROAD_GM12878_CRETRUE	8.09E-02
CPL+STL\MLI	CEBPB_K562_CRETRUE	-5.93E-02
CPL+STL\MLI	CEBPB_HepG2_CRETRUE	4.87E-02
CPL+STL\MLI	`c-Myc.6_K562_CRE`TRUE	4.39E-02
CPL+STL\MLI	CTCF_UW_HepG2_CRETRUE	3.72E-02
CPL+STL\MLI	CTCF_UW_GM12878_CRETRUE	-1.19E-02
CPL+STL\MLI	`STAT5A_(SC-74442)_K562_CRE`TRUE	1.54E-01
CPL+STL\MLI	`STAT5A_(SC-74442)_GM12878_CRE`TRUE	-2.80E-02
CPL+STL\MLI	H3K4me3B.1_K562_CRETRUE	2.26E-02
CPL+STL\MLI	H2A.Z_GM12878_CRETRUE	-1.66E-02
CPL+STL\MLI	H2A.Z_K562_CRETRUE	3.98E-03
CPL+STL\MLI	H2A.Z_HepG2_CRETRUE	-9.51E-03
CPL+STL\MLI	DHS_K562_CRETRUE	-3.10E-02
CPL+STL\MLI	IRF3_HepG2_CRETRUE	-1.39E-02
CPL+STL\MLI	IRF3_GM12878_CRETRUE	-5.70E-02
CPL+STL\MLI	CCNT2_K562_CRETRUE	-2.45E-02
CPL+STL\MLI	`c-Myc.2_K562_CRE`TRUE	3.48E-02
CPL+STL\MLI	`HDAC1_(SC-6298)_K562_CRE`TRUE	8.85E-03
CPL+STL\MLI	`CBX3_(SC-101004)_K562_CRE`TRUE	-9.67E-03
CPL+STL\MLI	`NF-YA_K562_CRE`TRUE	-2.38E-03
CPL+STL\MLI	`NF-YA_GM12878_CRE`TRUE	-4.93E-02
CPL+STL\MLI	H3K4me3.2_K562_CRETRUE	-3.76E-02
CPL+STL\MLI	DHS.3_K562_CRETRUE	-9.30E-03
CPL+STL\MLI	`EBF1_(SC-137065)_GM12878_CRE`TRUE	-3.01E-03
CPL+STL\MLI	`NR2F2_(SC-271940)_K562_CRE`TRUE	-2.29E-02
CPL+STL\MLI	`MYBL2_(SC-81192)_HepG2_CRE`TRUE	1.78E-02
CPL+STL\MLI	DGF.1_K562_CRETRUE	1.36E-01
CPL+STL\MLI	DGF.1_HepG2_CRETRUE	-5.68E-02
CPL+STL\MLI	H3K36me3.1_K562_CRETRUE	5.65E-02
CPL+STL\MLI	mRRBS.2_HepG2_CRETRUE	3.35E-02
CPL+STL\MLI	STAT1.3_K562_CRETRUE	-2.96E-02
CPL+STL\MLI	`NFATC1_(SC-17834)_GM12878_CRE`TRUE	3.74E-03
CPL+STL\MLI	SETDB1.1_K562_CRETRUE	-3.03E-02
CPL+STL\MLI	ZBTB33.1_HepG2_CRETRUE	-7.44E-03
CPL+STL\MLI	`Pol2-4H8_K562_CRE`TRUE	-2.71E-02
CPL+STL\MLI	`Pol2-4H8_HepG2_CRE`TRUE	-2.05E-02
CPL+STL\MLI	`Pol2-4H8_GM12878_CRE`TRUE	-5.21E-02
CPL+STL\MLI	`c-Fos_K562_CRE`TRUE	-4.69E-02
CPL+STL\MLI	`c-Fos_GM12878_CRE`TRUE	-7.70E-02
CPL+STL\MLI	CHD4_Mi2_K562_CRETRUE	3.83E-02
CPL+STL\MLI	mRRBS.1_HepG2_CRETRUE	1.69E-02
CPL+STL\MLI	`mRRBS.1_GM12878-XiMat_CRE`TRUE	-2.29E-02
CPL+STL\MLI	mRRBS.1_GM12878_CRETRUE	2.07E-02
CPL+STL\MLI	H3K4me1.1_K562_CRETRUE	2.58E-02
CPL+STL\MLI	H3K4me1.1_GM12878_CRETRUE	1.56E-01
CPL+STL\MLI	OpenChrom_OCS_K562_CRE_CRETRUE	-1.50E-02
CPL+STL\MLI	Valid_OCS_K562_CRE_CRETRUE	3.39E-02
CPL+STL\MLI	OpenChrom_OCS_HepG2_CRE_CRETRUE	-3.89E-03
CPL+STL\MLI	Valid_OCS_HepG2_CRE_CRETRUE	2.82E-02
CPL+STL\MLI	OpenChrom_OCS_GM12878_CRE_CRETRUE	-1.48E-02
CPL+STL\MLI	Valid_OCS_GM12878_CRE_CRETRUE	-3.56E-02
CPL+STL\MLI	ETS1_K562_CRETRUE	4.66E-02
CPL+STL\MLI	ETS1_GM12878_CRETRUE	4.15E-03
CPL+STL\MLI	H3K4me2_GM12878_CRETRUE	3.86E-02
CPL+STL\MLI	H3K4me2_K562_CRETRUE	-1.53E-02
CPL+STL\MLI	H3K4me2_HepG2_CRETRUE	6.28E-02
CPL+STL\MLI	TCF12_HepG2_CRETRUE	-7.85E-02
CPL+STL\MLI	TCF12_GM12878_CRETRUE	-2.51E-03
CPL+STL\MLI	`Pol2(phosphoS2)_K562_CRE`TRUE	5.82E-02
CPL+STL\MLI	`Pol2(phosphoS2)_HepG2_CRE`TRUE	1.83E-02
CPL+STL\MLI	`Pol2(phosphoS2)_GM12878_CRE`TRUE	-1.20E-02
CPL+STL\MLI	FAIRE.1_K562_CRETRUE	1.98E-02
CPL+STL\MLI	`FOXA1_(SC-6553)_HepG2_CRE`TRUE	-1.18E-02
CPL+STL\MLI	DHS.11_K562_CRETRUE	2.32E-02
CPL+STL\MLI	NRSF_K562_CRETRUE	9.66E-02
CPL+STL\MLI	NRSF_HepG2_CRETRUE	-6.18E-02
CPL+STL\MLI	NRSF_GM12878_CRETRUE	1.16E-02
CPL+STL\MLI	GCN5_GM12878_CRETRUE	-2.80E-02
CPL+STL\MLI	SIX5.1_K562_CRETRUE	-2.94E-02
CPL+STL\MLI	GTF2B_K562_CRETRUE	-1.44E-02
CPL+STL\MLI	POU2F2_GM12878_CRETRUE	-3.98E-02
CPL+STL\MLI	H3K27me3.1_K562_CRETRUE	-1.78E-02
CPL+STL\MLI	H3K9ac_GM12878_CRETRUE	1.39E-02
CPL+STL\MLI	H3K9ac_K562_CRETRUE	-2.99E-02
CPL+STL\MLI	H3K9ac_HepG2_CRETRUE	-1.48E-02
CPL+STL\MLI	`RBBP5_(A300-109A)_K562_CRE`TRUE	-1.64E-02
CPL+STL\MLI	HNF4A_HepG2_CRETRUE	9.62E-03
CPL+STL\MLI	`c-Myc_K562_CRE`TRUE	-1.17E-04
CPL+STL\MLI	`c-Myc_HepG2_CRE`TRUE	-9.60E-02
CPL+STL\MLI	`c-Myc_GM12878_CRE`TRUE	-1.85E-02
CPL+STL\MLI	`FOSL1_(SC-183)_K562_CRE`TRUE	-6.31E-02
CPL+STL\MLI	CTCF_K562_CRETRUE	-1.14E-02
CPL+STL\MLI	CTCF_HepG2_CRETRUE	4.02E-02
CPL+STL\MLI	IRF1.2_K562_CRETRUE	1.80E-02
CPL+STL\MLI	E2F6.1_K562_CRETRUE	8.75E-03
CPL+STL\MLI	`TFIIIC-110_K562_CRE`TRUE	-3.41E-02
CPL+STL\MLI	Pol2.2_K562_CRETRUE	3.16E-02
CPL+STL\MLI	`RUNX3_(SC-101553)_GM12878_CRE`TRUE	2.71E-02
CPL+STL\MLI	DHS.1_K562_CRETRUE	9.61E-03
CPL+STL\MLI	STAT1.2_K562_CRETRUE	-2.03E-02
CPL+STL\MLI	PGC1A_HepG2_CRETRUE	0.00E+00
CPL+STL\MLI	NELFe_K562_CRETRUE	-3.91E-02
CPL+STL\MLI	STAT2.1_K562_CRETRUE	6.04E-03
CPL+STL\MLI	SRF_K562_CRETRUE	8.13E-02
CPL+STL\MLI	SRF_HepG2_CRETRUE	9.53E-03
CPL+STL\MLI	SRF_GM12878_CRETRUE	-3.64E-04
CPL+STL\MLI	STAT1_K562_CRETRUE	-2.94E-02
CPL+STL\MLI	STAT1_GM12878_CRETRUE	-4.75E-02
CPL+STL\MLI	BHLHE40_HepG2_CRETRUE	1.26E-02
CPL+STL\MLI	CBX2_K562_CRETRUE	-1.01E-01
CPL+STL\MLI	`ARID3A_(sc-8821)_K562_CRE`TRUE	-8.19E-03
CPL+STL\MLI	H3K79me2_GM12878_CRETRUE	-4.42E-02
CPL+STL\MLI	H3K79me2_K562_CRETRUE	1.86E-02
CPL+STL\MLI	H3K79me2_HepG2_CRETRUE	1.54E-02
CPL+STL\MLI	`TAL1_(SC-12984)_K562_CRE`TRUE	9.51E-04
CPL+STL\MLI	Pol2_SYDH_HepG2_CRETRUE	4.73E-02
CPL+STL\MLI	Pol2_SYDH_GM12878_CRETRUE	2.28E-02
CPL+STL\MLI	Nrf1_K562_CRETRUE	9.52E-02
CPL+STL\MLI	Nrf1_HepG2_CRETRUE	1.90E-02
CPL+STL\MLI	Nrf1_GM12878_CRETRUE	-7.68E-02
CPL+STL\MLI	C0_SEGWAY_K562_CRE_CRETRUE	-2.70E-02
CPL+STL\MLI	C1_SEGWAY_K562_CRE_CRETRUE	7.36E-02
CPL+STL\MLI	D_SEGWAY_K562_CRE_CRETRUE	-9.90E-04
CPL+STL\MLI	`E/GM_SEGWAY_K562_CRE_CRE`TRUE	4.69E-02
CPL+STL\MLI	F0_SEGWAY_K562_CRE_CRETRUE	-5.74E-02
CPL+STL\MLI	F1_SEGWAY_K562_CRE_CRETRUE	-3.11E-02
CPL+STL\MLI	GE0_SEGWAY_K562_CRE_CRETRUE	5.71E-02
CPL+STL\MLI	GE1_SEGWAY_K562_CRE_CRETRUE	1.62E-01
CPL+STL\MLI	GE2_SEGWAY_K562_CRE_CRETRUE	-1.26E-02
CPL+STL\MLI	GM0_SEGWAY_K562_CRE_CRETRUE	1.01E-01
CPL+STL\MLI	GM1_SEGWAY_K562_CRE_CRETRUE	2.05E-02
CPL+STL\MLI	GS_SEGWAY_K562_CRE_CRETRUE	-4.09E-02
CPL+STL\MLI	H3K9me1_SEGWAY_K562_CRE_CRETRUE	3.35E-02
CPL+STL\MLI	L0_SEGWAY_K562_CRE_CRETRUE	-5.10E-02
CPL+STL\MLI	L1_SEGWAY_K562_CRE_CRETRUE	-6.73E-02
CPL+STL\MLI	R0_SEGWAY_K562_CRE_CRETRUE	1.00E-02
CPL+STL\MLI	R1_SEGWAY_K562_CRE_CRETRUE	-2.16E-02
CPL+STL\MLI	R2_SEGWAY_K562_CRE_CRETRUE	1.94E-02
CPL+STL\MLI	R3_SEGWAY_K562_CRE_CRETRUE	-9.42E-02
CPL+STL\MLI	R4_SEGWAY_K562_CRE_CRETRUE	2.70E-02
CPL+STL\MLI	R5_SEGWAY_K562_CRE_CRETRUE	-3.91E-02
CPL+STL\MLI	TF0_SEGWAY_K562_CRE_CRETRUE	-4.29E-02
CPL+STL\MLI	TF1_SEGWAY_K562_CRE_CRETRUE	5.35E-02
CPL+STL\MLI	TF2_SEGWAY_K562_CRE_CRETRUE	-3.07E-02
CPL+STL\MLI	TSS_SEGWAY_K562_CRE_CRETRUE	2.96E-02
CPL+STL\MLI	`HNF4G_(SC-6558)_HepG2_CRE`TRUE	-3.39E-02
CPL+STL\MLI	BATF_GM12878_CRETRUE	1.06E-02
CPL+STL\MLI	H3K27ac_GM12878_CRETRUE	3.32E-02
CPL+STL\MLI	H3K27ac_K562_CRETRUE	-4.49E-02
CPL+STL\MLI	H3K27ac_HepG2_CRETRUE	2.72E-02
CPL+STL\MLI	HSF1_HepG2_CRETRUE	0.00E+00
CPL+STL\MLI	CTCF.2_K562_CRETRUE	9.19E-03
CPL+STL\MLI	`Egr-1_K562_CRE`TRUE	-2.46E-02
CPL+STL\MLI	`Egr-1_GM12878_CRE`TRUE	-1.36E-02
CPL+STL\MLI	`IKZF1_(IkN)_(UCLA)_GM12878_CRE`TRUE	-2.58E-03
CPL+STL\MLI	HEY1_K562_CRETRUE	2.96E-02
CPL+STL\MLI	HEY1_HepG2_CRETRUE	-3.73E-02
CPL+STL\MLI	`HDAC6_(A301-341A)_K562_CRE`TRUE	-1.50E-02
CPL+STL\MLI	KAP1_K562_CRETRUE	5.47E-02
CPL+STL\MLI	`RFX5_(200-401-194)_K562_CRE`TRUE	2.34E-03
CPL+STL\MLI	`RFX5_(200-401-194)_HepG2_CRE`TRUE	-3.29E-02
CPL+STL\MLI	`RFX5_(200-401-194)_GM12878_CRE`TRUE	-2.94E-02
CPL+STL\MLI	H3K4me3.6_K562_CRETRUE	-1.44E-02
CPL+STL\MLI	`Bach1_(sc-14700)_K562_CRE`TRUE	1.20E-02
CPL+STL\MLI	H3K4me3.1_K562_CRETRUE	-6.08E-02
CPL+STL\MLI	H3K4me3.1_GM12878_CRETRUE	1.02E-01
CPL+STL\MLI	`c-Jun.2_K562_CRE`TRUE	-2.33E-02
CPL+STL\MLI	`NF-YB_K562_CRE`TRUE	-2.78E-02
CPL+STL\MLI	`NF-YB_GM12878_CRE`TRUE	-5.46E-02
CPL+STL\MLI	DHS.10_K562_CRETRUE	-4.46E-03
CPL+STL\MLI	Brg1_K562_CRETRUE	1.33E-02
CPL+STL\MLI	`eGFP-FOS_K562_CRE`TRUE	-1.78E-02
CPL+STL\MLI	`CBP_(sc-369)_K562_CRE`TRUE	6.57E-02
CPL+STL\MLI	LSD1_K562_CRETRUE	2.01E-02
CPL+STL\MLI	`CBX3_(SC-101004).1_K562_CRE`TRUE	2.69E-02
CPL+STL\MLI	`THAP1_(SC-98174)_K562_CRE`TRUE	2.22E-02
CPL+STL\MLI	RNF2_K562_CRETRUE	-7.53E-02
CPL+STL\MLI	FAIRE_GM12878_CRETRUE	-2.08E-02
CPL+STL\MLI	FAIRE_K562_CRETRUE	-8.50E-02
CPL+STL\MLI	FAIRE_HepG2_CRETRUE	2.83E-02
CPL+STL\MLI	NCoR_K562_CRETRUE	-1.91E-02
CPL+STL\MLI	DHS.6_K562_CRETRUE	-2.12E-02
CPL+STL\MLI	Pol2.5_K562_CRETRUE	6.55E-02
CPL+STL\MLI	`10_Txn_Elongation_CHROMHMM_K562_CRE_CRE`TRUE	1.36E-01
CPL+STL\MLI	`11_Weak_Txn_CHROMHMM_K562_CRE_CRE`TRUE	4.09E-02
CPL+STL\MLI	`12_Repressed_CHROMHMM_K562_CRE_CRE`TRUE	-3.07E-02
CPL+STL\MLI	`13_Heterochrom/lo_CHROMHMM_K562_CRE_CRE`TRUE	-5.05E-02
CPL+STL\MLI	`14_Repetitive/CNV_CHROMHMM_K562_CRE_CRE`TRUE	-4.82E-02
CPL+STL\MLI	`15_Repetitive/CNV_CHROMHMM_K562_CRE_CRE`TRUE	-7.24E-03
CPL+STL\MLI	`1_Active_Promoter_CHROMHMM_K562_CRE_CRE`TRUE	9.89E-02
CPL+STL\MLI	`2_Weak_Promoter_CHROMHMM_K562_CRE_CRE`TRUE	3.40E-02
CPL+STL\MLI	`3_Poised_Promoter_CHROMHMM_K562_CRE_CRE`TRUE	-6.71E-03
CPL+STL\MLI	`4_Strong_Enhancer_CHROMHMM_K562_CRE_CRE`TRUE	-5.87E-02
CPL+STL\MLI	`5_Strong_Enhancer_CHROMHMM_K562_CRE_CRE`TRUE	-2.51E-03
CPL+STL\MLI	`6_Weak_Enhancer_CHROMHMM_K562_CRE_CRE`TRUE	5.02E-02
CPL+STL\MLI	`7_Weak_Enhancer_CHROMHMM_K562_CRE_CRE`TRUE	3.71E-02
CPL+STL\MLI	`8_Insulator_CHROMHMM_K562_CRE_CRE`TRUE	-6.90E-03
CPL+STL\MLI	`9_Txn_Transition_CHROMHMM_K562_CRE_CRE`TRUE	8.33E-03
CPL+STL\MLI	`10_Txn_Elongation_CHROMHMM_HepG2_CRE_CRE`TRUE	2.55E-01
CPL+STL\MLI	`11_Weak_Txn_CHROMHMM_HepG2_CRE_CRE`TRUE	4.09E-02
CPL+STL\MLI	`12_Repressed_CHROMHMM_HepG2_CRE_CRE`TRUE	2.30E-02
CPL+STL\MLI	`13_Heterochrom/lo_CHROMHMM_HepG2_CRE_CRE`TRUE	-3.88E-02
CPL+STL\MLI	`14_Repetitive/CNV_CHROMHMM_HepG2_CRE_CRE`TRUE	0.00E+00
CPL+STL\MLI	`15_Repetitive/CNV_CHROMHMM_HepG2_CRE_CRE`TRUE	-5.67E-02
CPL+STL\MLI	`1_Active_Promoter_CHROMHMM_HepG2_CRE_CRE`TRUE	-4.40E-03
CPL+STL\MLI	`2_Weak_Promoter_CHROMHMM_HepG2_CRE_CRE`TRUE	1.54E-02
CPL+STL\MLI	`3_Poised_Promoter_CHROMHMM_HepG2_CRE_CRE`TRUE	-4.36E-02
CPL+STL\MLI	`4_Strong_Enhancer_CHROMHMM_HepG2_CRE_CRE`TRUE	2.83E-02
CPL+STL\MLI	`5_Strong_Enhancer_CHROMHMM_HepG2_CRE_CRE`TRUE	-5.21E-03
CPL+STL\MLI	`6_Weak_Enhancer_CHROMHMM_HepG2_CRE_CRE`TRUE	-1.27E-02
CPL+STL\MLI	`7_Weak_Enhancer_CHROMHMM_HepG2_CRE_CRE`TRUE	-4.52E-03
CPL+STL\MLI	`8_Insulator_CHROMHMM_HepG2_CRE_CRE`TRUE	-2.99E-02
CPL+STL\MLI	`9_Txn_Transition_CHROMHMM_HepG2_CRE_CRE`TRUE	-1.75E-02
CPL+STL\MLI	`10_Txn_Elongation_CHROMHMM_GM12878_CRE_CRE`TRUE	4.16E-02
CPL+STL\MLI	`11_Weak_Txn_CHROMHMM_GM12878_CRE_CRE`TRUE	2.64E-02
CPL+STL\MLI	`12_Repressed_CHROMHMM_GM12878_CRE_CRE`TRUE	-5.15E-02
CPL+STL\MLI	`13_Heterochrom/lo_CHROMHMM_GM12878_CRE_CRE`TRUE	-3.18E-02
CPL+STL\MLI	`14_Repetitive/CNV_CHROMHMM_GM12878_CRE_CRE`TRUE	-1.07E-03
CPL+STL\MLI	`15_Repetitive/CNV_CHROMHMM_GM12878_CRE_CRE`TRUE	-3.91E-02
CPL+STL\MLI	`1_Active_Promoter_CHROMHMM_GM12878_CRE_CRE`TRUE	2.63E-03
CPL+STL\MLI	`2_Weak_Promoter_CHROMHMM_GM12878_CRE_CRE`TRUE	1.55E-02
CPL+STL\MLI	`3_Poised_Promoter_CHROMHMM_GM12878_CRE_CRE`TRUE	-2.19E-02
CPL+STL\MLI	`4_Strong_Enhancer_CHROMHMM_GM12878_CRE_CRE`TRUE	5.54E-02
CPL+STL\MLI	`5_Strong_Enhancer_CHROMHMM_GM12878_CRE_CRE`TRUE	-7.80E-03
CPL+STL\MLI	`6_Weak_Enhancer_CHROMHMM_GM12878_CRE_CRE`TRUE	-5.87E-02
CPL+STL\MLI	`7_Weak_Enhancer_CHROMHMM_GM12878_CRE_CRE`TRUE	-5.96E-02
CPL+STL\MLI	`8_Insulator_CHROMHMM_GM12878_CRE_CRE`TRUE	4.50E-02
CPL+STL\MLI	`9_Txn_Transition_CHROMHMM_GM12878_CRE_CRE`TRUE	4.85E-02
CPL+STL\MLI	`CTCF_(SC-15914)_K562_CRE`TRUE	3.93E-04
CPL+STL\MLI	`CTCF_(SC-15914)_GM12878_CRE`TRUE	-1.33E-02
CPL+STL\MLI	BRF1_K562_CRETRUE	0.00E+00
CPL+STL\MLI	DHS_OCS_Cerebellum_CRETRUE	1.88E-02
CPL+STL\MLI	DHS_OCS_HepG2_CRETRUE	-3.29E-04
CPL+STL\MLI	DHS_OCS_GM12878_CRETRUE	-2.37E-02
CPL+STL\MLI	Rad21_SYDH_HepG2_INSTRUE	-7.68E-03
CPL+STL\MLI	Rad21_SYDH_GM12878_INSTRUE	-1.95E-03
CPL+STL\MLI	Rad21_K562_INSTRUE	-2.07E-02
CPL+STL\MLI	Rad21_HAIB_HepG2_INSTRUE	-2.46E-02
CPL+STL\MLI	Rad21_HAIB_GM12878_INSTRUE	-6.64E-03
CPL+STL\MLI	CTCF_BROAD_HepG2_INSTRUE	-5.47E-02
CPL+STL\MLI	CTCF_BROAD_GM12878_INSTRUE	2.38E-02
CPL+STL\MLI	`CTCFL_(SC-98982)_K562_INS`TRUE	3.80E-02
CPL+STL\MLI	`CTCF_(SC-5916)_K562_INS`TRUE	-8.24E-03
CPL+STL\MLI	`CTCF_(SC-5916)_HepG2_INS`TRUE	-5.72E-02
CPL+STL\MLI	CTCF_UW_HS_HepG2_INSTRUE	-2.66E-02
CPL+STL\MLI	CTCF_UW_HS_GM12878_INSTRUE	-4.24E-02
CPL+STL\MLI	CTCF.1_K562_INSTRUE	1.90E-02
CPL+STL\MLI	Rad21.1_K562_INSTRUE	-5.04E-03
CPL+STL\MLI	`SMC3_(ab9263)_K562_INS`TRUE	1.18E-02
CPL+STL\MLI	`SMC3_(ab9263)_HepG2_INS`TRUE	-6.91E-02
CPL+STL\MLI	`SMC3_(ab9263)_GM12878_INS`TRUE	4.78E-02
CPL+STL\MLI	CTCF_UW_HepG2_INSTRUE	-3.14E-02
CPL+STL\MLI	CTCF_UW_GM12878_INSTRUE	-1.70E-02
CPL+STL\MLI	CTCF_K562_INSTRUE	-1.52E-02
CPL+STL\MLI	CTCF_HepG2_INSTRUE	-2.34E-02
CPL+STL\MLI	C0_SEGWAY_K562_INS_INSTRUE	-4.63E-02
CPL+STL\MLI	C1_SEGWAY_K562_INS_INSTRUE	-1.34E-02
CPL+STL\MLI	D_SEGWAY_K562_INS_INSTRUE	-1.67E-02
CPL+STL\MLI	`E/GM_SEGWAY_K562_INS_INS`TRUE	2.50E-02
CPL+STL\MLI	F0_SEGWAY_K562_INS_INSTRUE	-4.25E-02
CPL+STL\MLI	F1_SEGWAY_K562_INS_INSTRUE	2.26E-02
CPL+STL\MLI	GE0_SEGWAY_K562_INS_INSTRUE	-2.76E-02
CPL+STL\MLI	GE1_SEGWAY_K562_INS_INSTRUE	9.95E-03
CPL+STL\MLI	GE2_SEGWAY_K562_INS_INSTRUE	5.21E-02
CPL+STL\MLI	GM0_SEGWAY_K562_INS_INSTRUE	2.07E-02
CPL+STL\MLI	GM1_SEGWAY_K562_INS_INSTRUE	3.20E-04
CPL+STL\MLI	GS_SEGWAY_K562_INS_INSTRUE	1.92E-02
CPL+STL\MLI	H3K9me1_SEGWAY_K562_INS_INSTRUE	-4.79E-02
CPL+STL\MLI	L0_SEGWAY_K562_INS_INSTRUE	-1.06E-02
CPL+STL\MLI	L1_SEGWAY_K562_INS_INSTRUE	-4.85E-02
CPL+STL\MLI	R0_SEGWAY_K562_INS_INSTRUE	2.13E-02
CPL+STL\MLI	R1_SEGWAY_K562_INS_INSTRUE	-5.55E-02
CPL+STL\MLI	R2_SEGWAY_K562_INS_INSTRUE	5.22E-03
CPL+STL\MLI	R3_SEGWAY_K562_INS_INSTRUE	1.70E-02
CPL+STL\MLI	R4_SEGWAY_K562_INS_INSTRUE	-9.33E-03
CPL+STL\MLI	R5_SEGWAY_K562_INS_INSTRUE	8.48E-04
CPL+STL\MLI	TF0_SEGWAY_K562_INS_INSTRUE	2.27E-02
CPL+STL\MLI	TF1_SEGWAY_K562_INS_INSTRUE	-4.42E-02
CPL+STL\MLI	TF2_SEGWAY_K562_INS_INSTRUE	6.61E-02
CPL+STL\MLI	TSS_SEGWAY_K562_INS_INSTRUE	8.62E-02
CPL+STL\MLI	CTCF.2_K562_INSTRUE	3.81E-03
CPL+STL\MLI	`10_Txn_Elongation_CHROMHMM_K562_INS_INS`TRUE	2.24E-02
CPL+STL\MLI	`11_Weak_Txn_CHROMHMM_K562_INS_INS`TRUE	1.65E-02
CPL+STL\MLI	`12_Repressed_CHROMHMM_K562_INS_INS`TRUE	1.89E-01
CPL+STL\MLI	`13_Heterochrom/lo_CHROMHMM_K562_INS_INS`TRUE	3.78E-02
CPL+STL\MLI	`14_Repetitive/CNV_CHROMHMM_K562_INS_INS`TRUE	7.73E-02
CPL+STL\MLI	`15_Repetitive/CNV_CHROMHMM_K562_INS_INS`TRUE	1.21E-01
CPL+STL\MLI	`1_Active_Promoter_CHROMHMM_K562_INS_INS`TRUE	1.96E-02
CPL+STL\MLI	`2_Weak_Promoter_CHROMHMM_K562_INS_INS`TRUE	2.65E-02
CPL+STL\MLI	`3_Poised_Promoter_CHROMHMM_K562_INS_INS`TRUE	5.33E-02
CPL+STL\MLI	`4_Strong_Enhancer_CHROMHMM_K562_INS_INS`TRUE	4.94E-02
CPL+STL\MLI	`5_Strong_Enhancer_CHROMHMM_K562_INS_INS`TRUE	4.55E-03
CPL+STL\MLI	`6_Weak_Enhancer_CHROMHMM_K562_INS_INS`TRUE	1.68E-01
CPL+STL\MLI	`7_Weak_Enhancer_CHROMHMM_K562_INS_INS`TRUE	-4.11E-02
CPL+STL\MLI	`8_Insulator_CHROMHMM_K562_INS_INS`TRUE	6.57E-02
CPL+STL\MLI	`9_Txn_Transition_CHROMHMM_K562_INS_INS`TRUE	-7.34E-02
CPL+STL\MLI	`10_Txn_Elongation_CHROMHMM_HepG2_INS_INS`TRUE	7.09E-02
CPL+STL\MLI	`11_Weak_Txn_CHROMHMM_HepG2_INS_INS`TRUE	-1.20E-03
CPL+STL\MLI	`12_Repressed_CHROMHMM_HepG2_INS_INS`TRUE	2.02E-01
CPL+STL\MLI	`13_Heterochrom/lo_CHROMHMM_HepG2_INS_INS`TRUE	1.17E-02
CPL+STL\MLI	`14_Repetitive/CNV_CHROMHMM_HepG2_INS_INS`TRUE	1.10E-01
CPL+STL\MLI	`15_Repetitive/CNV_CHROMHMM_HepG2_INS_INS`TRUE	-5.01E-03
CPL+STL\MLI	`1_Active_Promoter_CHROMHMM_HepG2_INS_INS`TRUE	6.55E-02
CPL+STL\MLI	`2_Weak_Promoter_CHROMHMM_HepG2_INS_INS`TRUE	1.03E-02
CPL+STL\MLI	`3_Poised_Promoter_CHROMHMM_HepG2_INS_INS`TRUE	1.53E-01
CPL+STL\MLI	`4_Strong_Enhancer_CHROMHMM_HepG2_INS_INS`TRUE	7.80E-02
CPL+STL\MLI	`5_Strong_Enhancer_CHROMHMM_HepG2_INS_INS`TRUE	1.75E-02
CPL+STL\MLI	`6_Weak_Enhancer_CHROMHMM_HepG2_INS_INS`TRUE	-2.22E-02
CPL+STL\MLI	`7_Weak_Enhancer_CHROMHMM_HepG2_INS_INS`TRUE	6.34E-02
CPL+STL\MLI	`8_Insulator_CHROMHMM_HepG2_INS_INS`TRUE	-4.15E-02
CPL+STL\MLI	`9_Txn_Transition_CHROMHMM_HepG2_INS_INS`TRUE	2.37E-03
CPL+STL\MLI	`10_Txn_Elongation_CHROMHMM_GM12878_INS_INS`TRUE	6.29E-02
CPL+STL\MLI	`11_Weak_Txn_CHROMHMM_GM12878_INS_INS`TRUE	-4.97E-03
CPL+STL\MLI	`12_Repressed_CHROMHMM_GM12878_INS_INS`TRUE	3.77E-01
CPL+STL\MLI	`13_Heterochrom/lo_CHROMHMM_GM12878_INS_INS`TRUE	1.72E-02
CPL+STL\MLI	`14_Repetitive/CNV_CHROMHMM_GM12878_INS_INS`TRUE	-3.13E-02
CPL+STL\MLI	`15_Repetitive/CNV_CHROMHMM_GM12878_INS_INS`TRUE	4.11E-02
CPL+STL\MLI	`1_Active_Promoter_CHROMHMM_GM12878_INS_INS`TRUE	1.19E-02
CPL+STL\MLI	`2_Weak_Promoter_CHROMHMM_GM12878_INS_INS`TRUE	4.26E-02
CPL+STL\MLI	`3_Poised_Promoter_CHROMHMM_GM12878_INS_INS`TRUE	1.02E-01
CPL+STL\MLI	`4_Strong_Enhancer_CHROMHMM_GM12878_INS_INS`TRUE	1.27E-01
CPL+STL\MLI	`5_Strong_Enhancer_CHROMHMM_GM12878_INS_INS`TRUE	1.10E-01
CPL+STL\MLI	`6_Weak_Enhancer_CHROMHMM_GM12878_INS_INS`TRUE	2.94E-02
CPL+STL\MLI	`7_Weak_Enhancer_CHROMHMM_GM12878_INS_INS`TRUE	2.86E-02
CPL+STL\MLI	`8_Insulator_CHROMHMM_GM12878_INS_INS`TRUE	-2.74E-02
CPL+STL\MLI	`9_Txn_Transition_CHROMHMM_GM12878_INS_INS`TRUE	-4.93E-02
CPL+STL\MLI	`CTCF_(SC-15914)_K562_INS`TRUE	-1.10E-03
CPL+STL\MLI	`CTCF_(SC-15914)_GM12878_INS`TRUE	1.03E-02
CLI+MLI	d	7.25E-01
CLI+MLI	locationNA	1.55E-01
CLI+MLI	locationWITHIN	4.50E-02
CLI+MLI	gex	4.09E-01
CLI+MLI	mbf	1.25E+00
CLI+MLI	tier	3.45E-01
CLI+MLI	beta	8.93E-02
CLI+MLI	`MAZ_(ab85725)_K562_CRE`	5.17E-02
CLI+MLI	`MAZ_(ab85725)_K562_CRE.1`TRUE	5.20E-02
CLI+MLI	`MAZ_(ab85725)_HepG2_CRE`TRUE	1.05E-01
CLI+MLI	`MAZ_(ab85725)_GM12878_CRE`TRUE	5.11E-02
CLI+MLI	`MafF_(M8194)_K562_CRE`TRUE	6.41E-02
CLI+MLI	`MafF_(M8194)_HepG2_CRE`TRUE	8.34E-02
CLI+MLI	`NF-E2_(SC-22827)_GM12878_CRE`TRUE	3.63E-02
CLI+MLI	`SUZ12_(05-1317)_K562_CRE`TRUE	1.00E-02
CLI+MLI	YY1_K562_CRETRUE	1.24E-02
CLI+MLI	YY1_GM12878_CRETRUE	-1.31E-02
CLI+MLI	PU.1_K562_CRETRUE	-1.94E-02
CLI+MLI	PU.1_GM12878_CRETRUE	1.27E-02
CLI+MLI	`PHF8_(A301-772A)_K562_CRE`TRUE	1.03E-02
CLI+MLI	`ATF2_(SC-81188)_GM12878_CRE`TRUE	7.11E-02
CLI+MLI	Rad21_SYDH_HepG2_CRETRUE	4.19E-02
CLI+MLI	Rad21_SYDH_GM12878_CRETRUE	1.39E-01
CLI+MLI	ZNF263_K562_CRETRUE	-6.97E-02
CLI+MLI	`ZEB1_(SC-25388)_GM12878_CRE`TRUE	-1.62E-02
CLI+MLI	IRF1.3_K562_CRETRUE	2.75E-02
CLI+MLI	`HDAC2_(A300-705A)_K562_CRE`TRUE	8.34E-02
CLI+MLI	`c-Jun.3_K562_CRE`TRUE	0.00E+00
CLI+MLI	`ELK1_(1277-1)_GM12878_CRE`TRUE	4.42E-02
CLI+MLI	DHS.9_K562_CRETRUE	-1.36E-02
CLI+MLI	STAT2_K562_CRETRUE	0.00E+00
CLI+MLI	SPT20_GM12878_CRETRUE	-3.39E-02
CLI+MLI	`Pol2(b)_K562_CRE`TRUE	2.69E-02
CLI+MLI	FOSL2_HepG2_CRETRUE	4.99E-02
CLI+MLI	Pol2_HAIB_HepG2_CRETRUE	6.33E-02
CLI+MLI	Pol2_HAIB_GM12878_CRETRUE	1.11E-01
CLI+MLI	Pol2.1_K562_CRETRUE	7.33E-02
CLI+MLI	Pol2.1_HepG2_CRETRUE	-4.70E-04
CLI+MLI	STAT1.1_K562_CRETRUE	0.00E+00
CLI+MLI	H3K4me1_GM12878_CRETRUE	3.54E-02
CLI+MLI	H3K4me1_K562_CRETRUE	-1.13E-02
CLI+MLI	H3K4me1_HepG2_CRETRUE	1.46E-01
CLI+MLI	`Mxi1_(AF4185)_K562_CRE`TRUE	2.46E-02
CLI+MLI	`Mxi1_(AF4185)_GM12878_CRE`TRUE	9.11E-02
CLI+MLI	`MEF2C_(SC-13268)_GM12878_CRE`TRUE	-1.69E-02
CLI+MLI	CpG_MIXED_CRETRUE	-7.10E-03
CLI+MLI	`p300_(SC-584)_HepG2_CRE`TRUE	5.32E-02
CLI+MLI	`p300_(SC-584)_GM12878_CRE`TRUE	4.70E-02
CLI+MLI	H3K4me3B_K562_CRETRUE	1.59E-02
CLI+MLI	`BHLHE40_(NB100-1800)_K562_CRE`TRUE	4.25E-02
CLI+MLI	`BHLHE40_(NB100-1800)_HepG2_CRE`TRUE	8.48E-02
CLI+MLI	`BHLHE40_(NB100-1800)_GM12878_CRE`TRUE	7.64E-02
CLI+MLI	Rad21_K562_CRETRUE	4.60E-03
CLI+MLI	`EZH2_(39875)_K562_CRE`TRUE	-6.40E-02
CLI+MLI	`EZH2_(39875)_HepG2_CRE`TRUE	6.86E-02
CLI+MLI	`EZH2_(39875)_GM12878_CRE`TRUE	7.52E-02
CLI+MLI	Rad21_HAIB_HepG2_CRETRUE	-4.65E-02
CLI+MLI	Rad21_HAIB_GM12878_CRETRUE	4.23E-02
CLI+MLI	Max_K562_CRETRUE	6.71E-02
CLI+MLI	Max_HepG2_CRETRUE	7.38E-02
CLI+MLI	Max_GM12878_CRETRUE	0.00E+00
CLI+MLI	H3K9me1_K562_CRETRUE	-3.24E-02
CLI+MLI	`UBF_(sc-13125)_K562_CRE`TRUE	3.60E-02
CLI+MLI	`UBTF_(SAB1404509)_K562_CRE`TRUE	4.89E-02
CLI+MLI	`BRCA1_(A300-000A)_HepG2_CRE`TRUE	-5.07E-04
CLI+MLI	`BRCA1_(A300-000A)_GM12878_CRE`TRUE	-5.86E-02
CLI+MLI	H3K4me3.5_K562_CRETRUE	1.39E-02
CLI+MLI	USF2_K562_CRETRUE	1.03E-02
CLI+MLI	USF2_HepG2_CRETRUE	3.37E-02
CLI+MLI	USF2_GM12878_CRETRUE	-1.33E-02
CLI+MLI	GABP_K562_CRETRUE	9.06E-02
CLI+MLI	GABP_HepG2_CRETRUE	-7.86E-03
CLI+MLI	GABP_GM12878_CRETRUE	-5.11E-02
CLI+MLI	H3K27me3_UW_HepG2_CRETRUE	-3.40E-02
CLI+MLI	H3K27me3_UW_GM12878_CRETRUE	-3.77E-03
CLI+MLI	H3K27me3_GM12878_CRETRUE	-5.70E-03
CLI+MLI	H3K27me3_K562_CRETRUE	1.50E-02
CLI+MLI	`CHD1_(A301-218A)_K562_CRE`TRUE	2.29E-02
CLI+MLI	`CHD1_(A301-218A)_GM12878_CRE`TRUE	6.66E-02
CLI+MLI	CTCF_BROAD_HepG2_CRETRUE	1.10E-01
CLI+MLI	CTCF_BROAD_GM12878_CRETRUE	-6.22E-03
CLI+MLI	`USF-1_K562_CRE`TRUE	8.39E-02
[truncated: 3,752 more rows]
