# Supplementary material for: Integrative Modeling of eQTLs and Cis-Regulatory Elements Suggests Mechanisms Underlying Cell Type Specificity of eQTLs
Source: PLoS Genet. 2013 Aug 1;9(8):e1003649. doi: 10.1371/journal.pgen.1003649 (PMC3731231; doi:10.1371/journal.pgen.1003649)
Supplement: Table S9 — The cutoffs and total numbers of eQTLs at for each tier of AH in each study. FDR cutoff was assessed by permutation. (TXT) [file pgen.1003649.s028.txt]

Study	Tissue	log10BF_2	eQTLs_2	log10BF_3	eQTLs_3	log10BF_4	eQTLs_4
GenCord	fibroblasts	3.28	2	2.28	5	2.45	3
GenCord	t_cells	2.96	5	3.18	2	2.32	3
GenCord	LCLs	3.35	1	2.82	3	2.33	4
Harvard	cerebellum	2.55	244	2.18	143	2.16	72
Harvard	prefrontal_cortex	2.34	438	2.24	203	1.99	129
Harvard	visual_cortex	2.63	159	2.24	99	2.82	15
Merck	liver	3.22	59	3.06	13	2.87	10
Myers	brain	2.83	10	2.63	6	2.25	5
UChicago	liver	3.59	15	2.85	13	3.26	1
Stranger	LCLs	2.99	186	4.36	16	3.66	16
CAP	LCLs	2.56	438	2.16	244	2.15	114
