# Supplementary material for: Integrative Modeling of eQTLs and Cis-Regulatory Elements Suggests Mechanisms Underlying Cell Type Specificity of eQTLs
Source: PLoS Genet. 2013 Aug 1;9(8):e1003649. doi: 10.1371/journal.pgen.1003649 (PMC3731231; doi:10.1371/journal.pgen.1003649)
Supplement: Table S10 — Comparison of LD-based method and forward stepwise regression on subset of CAP_LCL genes with AH. Columns are: Gene names (note that these represent only single gene probe clusters, and not combined results across probes); the number of eQTLs for the LD-based method, the BIC score for the LD-based method, the multivariate for the LD-based method, the set of RSIDs for the LD-based method, the number of eQTLs for FSR, the BIC score for FSR, the multivariate for FSR, the set of RSIDs for FSR. (TXT) [file pgen.1003649.s029.txt]

Gene    eQTLs_ld    BIC_ld    MBF_ld    rsids_ld    eQTLs_fsr    BIC_fsr    MBF_fsr    rsids_fsr
DYRK1A_0  2  1331.56705274406  9.68655269020288  rs2835673,rs2835741  14  1307.30155710232  18.6688202029414  rs2835673,rs2835741,rs2835648,rs17814746,rs2835908,rs17284497,rs7277322,rs13048404,rs2836336,rs2835709,rs7280602,rs3787757,rs17230077,rs7283535
TMPRSS3_0  2  1325.41014484462  11.0018971934831  rs748372,rs225433  15  1282.43677790056  22.5959118071531  rs748372,rs2839507,rs7280422,rs220196,rs8127193,rs17115071,rs17001216,rs2839502,rs1109352,rs6586288,rs225319,rs225352,rs4818245,rs9980286,rs2236694
TMPRSS3_1  3  1317.94527071447  12.9893282239217  rs748372,rs225433,rs1788413  15  1279.76378076812  25.2079973224401  rs748372,rs7277004,rs2251362,rs225352,rs8127168,rs8127193,rs466513,rs17115071,rs17001216,rs3761373,rs7279747,rs12482855,rs11702606,rs503786,rs225391
MTUS1_2  2  1342.13062072293  7.42395524443233  rs17125534,rs17124938  15  1296.68322101689  20.2138564977225  rs17125481,rs17124938,rs622847,rs2245183,rs4921888,rs4921886,rs1689893,rs7018369,rs383855,rs6995151,rs4921553,rs13277561,rs17124742,rs11782410,rs13249535
CAMK2D_0  2  1311.05398092252  14.069829205586  rs4833426,rs11729304  9  1287.67647132174  21.5898930335287  rs4475149,rs4833426,rs13116284,rs4446309,rs4441820,rs13135212,rs12501777,rs4834352,rs4834317
CSTF3_1  2  1338.06710841588  8.28281090029355  rs2065083,rs742996  2  1338.23832116721  8.24674304866627  rs2420021,rs742996
RTN4_2  2  1346.94514104961  6.38982584235234  rs12992634,rs706550  6  1329.6887837038  11.4150895502621  rs12992634,rs12470507,rs6713935,rs12993839,rs10496038,rs12619486
FBXW7_1  2  1320.42106813828  12.0565290113282  rs1019638,rs17361579  9  1278.21648682466  23.1822162630061  rs17361579,rs1019638,rs7692200,rs9992175,rs11730483,rs4582131,rs360906,rs6847668,rs6535885
WWOX_1  2  1303.75984649917  15.6160389341601  rs12448309,rs1950157  15  1199.12165393466  39.980749828232  rs1950157,rs12448309,rs9927068,rs12934376,rs8044764,rs12103355,rs12931246,rs11646031,rs7193919,rs4888769,rs1449209,rs2859630,rs929862,rs9940862,rs8048274
AKAP7_2  2  1351.98076214782  5.30897567177892  rs4895877,rs7738223  6  1334.76312999833  10.3747208672997  rs12204611,rs7738223,rs12215812,rs301428,rs12665208,rs17061077
NCAPH2_2  2  1244.94280100333  28.2074139584202  rs134974,rs3091397  5  1189.19420986074  40.8781920820419  rs3091397,rs470120,rs5770769,rs6010161,rs2295226
VPS41_2  2  1258.12789072341  25.3554083440703  rs7806370,rs7778570  13  1167.68045991822  44.1690300040557  rs7778570,rs7809020,rs12701660,rs17700072,rs6960550,rs2534575,rs2722278,rs1014842,rs1357646,rs10081387,rs6953591,rs17713107,rs2722278
AKIRIN1_0  2  1135.28201891037  51.5512419886768  rs10888621,rs3806437  7  1096.64365148798  59.4679216085063  rs10888621,rs3934859,rs4660446,rs9787354,rs784621,rs3011195,rs2126585
NTRK2_0  3  1324.4417108633  11.5692687313808  rs7036165,rs1187336,rs7019821  7  1317.87475765854  12.8801451182554  rs1187336,rs7036165,rs7019821,rs7028511,rs7859023,rs10512166,rs7848146
N4BP2L1_0  2  1327.87456962276  10.4607604102111  rs10492397,rs206321  10  1297.30136784827  19.5332183983841  rs206321,rs10492397,rs1012130,rs1088550,rs12864812,rs204121,rs12429141,rs204128,rs9566926,rs11841386
TRIM5_0  4  1157.12839699954  47.0082871287851  rs3824949,rs16934565,rs11820502,rs10838525  12  1111.77812490795  58.9093726501642  rs11820502,rs11038628,rs1498553,rs2682110,rs2341432,rs11601498,rs4910830,rs10837540,rs16934565,rs2412467,rs2555174,rs11603622
TRIM5_1  2  1227.28938157235  31.9890550449375  rs11820502,rs10838525  8  1192.60189587906  41.7285701490598  rs11820502,rs2015090,rs10838525,rs1800745,rs2723387,rs11033352,rs16907084,rs4456250
RNASE4_1  2  1332.19873088282  9.54621926825996  rs17308401,rs2067689  11  1302.82123562309  18.8445154251568  rs2067689,rs1760927,rs949937,rs7147407,rs1243659,rs4312222,rs12588812,rs1953557,rs7785,rs1713423,rs10143407
TSPAN32_0  3  1086.74870473699  62.1328232049143  rs2651838,rs937614,rs808963  6  1053.98354809436  69.888927218928  rs2651838,rs756923,rs2285568,rs2237882,rs562401,rs548195
TCL6_0  2  1263.53566586783  24.2039269672136  rs11849462,rs2296310  15  1244.91198588324  30.8737591230209  rs2296310,rs911677,rs11626903,rs1743519,rs947119,rs179135,rs17093131,rs3783283,rs3742332,rs4905360,rs17754062,rs742892,rs17784102,rs2249778,rs8018930
COLEC11_1  2  1328.81327509069  10.2635515210941  rs17018121,rs7580340  15  1305.12718490313  19.4163769291707  rs7580340,rs17018121,rs6738313,rs992906,rs357968,rs4853954,rs934555,rs1670530,rs1347686,rs13009776,rs866613,rs7565101,rs11127398,rs17555205,rs12611716
PLOD2_0  2  1302.90503175181  15.8354340903712  rs6780480,rs1707469  5  1293.15338970965  18.4796525190561  rs1707469,rs10935604,rs16858420,rs11919530,rs16857631
LACTB_0  2  1352.52335534894  5.19239768001363  rs16945938,rs11071771  8  1341.51124543611  9.58644174038849  rs16945938,rs11071771,rs2414797,rs8036079,rs2729835,rs11630556,rs7164617,rs11634841
FAM110A_0  2  1325.94961310776  10.8929563402159  rs6117860,rs2282051  12  1305.08916513358  17.7653273252033  rs2282051,rs6117860,rs4814621,rs687797,rs571847,rs6037542,rs6113944,rs58532,rs6077678,rs2317022,rs13040505,rs4814621
RRBP1_1  2  1285.96263220394  19.4165709063843  rs2077147,rs13734  9  1272.70296004712  24.8182580386142  rs2077147,rs13734,rs6111692,rs6080761,rs6131888,rs6075269,rs1006714,rs6044612,rs6034815
MGLL_0  2  1271.00911376198  22.6061240104084  rs812156,rs664910  9  1248.00799319572  29.7394182950403  rs664910,rs812156,rs587779,rs17203659,rs4679314,rs555183,rs608318,rs7641386,rs900430
RASSF2_0  3  1337.14094266092  8.86134216141746  rs638403,rs6139556,rs2423041  13  1310.57396236205  17.6291575941866  rs2423041,rs6139555,rs638403,rs4295084,rs4813767,rs6052880,rs237422,rs6116651,rs2326661,rs3859670,rs7263438,rs6085054,rs8118780
PARL_1  2  1342.37184965136  7.36330527830668  rs1464323,rs6802172  7  1334.78354545719  10.8225710238507  rs1464323,rs6802172,rs7626216,rs12495806,rs3732604,rs7619431,rs6806162
MEST_0  2  1230.24235520567  31.3648387491585  rs3735056,rs13234660  9  1217.91578162242  34.7295863527117  rs13234660,rs17133175,rs17164872,rs4335057,rs748812,rs4731691,rs10954293,rs1371464,rs4731796
CORO2A_0  2  1237.97619318033  29.7038723001494  rs2900464,rs1435259  9  1220.60329860688  36.0873080066723  rs2900464,rs1435259,rs2295925,rs6478582,rs2779550,rs2149986,rs1201535,rs7869001,rs10987898
HPS1_0  2  1258.1889758442  25.4059865351523  rs1061135,rs1801287  10  1227.98721299981  34.7413713657545  rs1061135,rs4917836,rs2296435,rs611527,rs11594426,rs878259,rs7906536,rs9804309,rs11592273,rs17109539
HPS1_1  2  1158.80807642763  46.5420450552272  rs12242431,rs1061135  6  1145.37296914548  50.7627620401586  rs1061135,rs12242431,rs2296431,rs6584193,rs7898701,rs4917819
OPN3_0  2  1300.18912577086  16.3970147649403  rs2784164,rs685722  9  1283.74428771481  21.0525554317325  rs2784164,rs685722,rs12129770,rs12568231,rs6663216,rs602627,rs4149978,rs6660991,rs12129770
SP110_0  3  1229.73035485947  31.8425696999573  rs7601176,rs6738805,rs12995739  12  1197.42691655024  37.9299640719342  rs6738805,rs13018234,rs13010998,rs7601176,rs6706054,rs2466155,rs10183445,rs7570691,rs4973245,rs2164869,rs10498252,rs4973245
BCR_0  2  1135.78407314413  51.4435128737766  rs4822363,rs180807  11  1069.78329112442  68.5823689721158  rs180807,rs5751591,rs9624038,rs140503,rs5996634,rs6003397,rs9620358,rs5760263,rs2106391,rs16992646,rs443102
BCR_1  2  1281.76485202886  20.3588495622482  rs5751591,rs5759624  5  1264.36356864835  24.8618307159162  rs5751591,rs13055979,rs12160770,rs12628303,rs4820537
AMPD2_0  2  1350.38764520928  5.64427382911201  rs186724,rs17679376  9  1333.18925060421  11.8476202410225  rs186724,rs17679376,rs10494117,rs1055259,rs1277200,rs6537671,rs17034458,rs904331,rs2011688
KATNAL1_1  3  1270.6409010001  23.1010880048178  rs9536252,rs846488,rs613291  13  1230.5726650882  35.3585069438101  rs202079,rs9579543,rs9536252,rs9506288,rs9550539,rs9506346,rs1411732,rs17216487,rs17609459,rs1556428,rs9508345,rs4141774,rs592724
AIF1_0  2  1267.3990474132  23.3972375849432  rs2736171,rs1041981  7  1234.4508255234  31.9607818251796  rs2736171,rs2736426,rs537160,rs2534671,rs760293,rs1264352,rs2233950
C2CD2_0  2  1342.4601373491  7.34763785999257  rs2839403,rs12185822  10  1316.44220346172  15.8314493764932  rs12185822,rs2839403,rs8132865,rs9981640,rs2837988,rs9978873,rs3788007,rs8132530,rs2298691,rs225374
RNF14_1  2  890.10228564602  103.229905702053  rs433623,rs351251  6  874.962188190526  107.328454685885  rs433623,rs364287,rs6879760,rs1896619,rs13359927,rs3749760
MTRR_1  2  915.221949618143  97.7385615721599  rs10475399,rs2966953  8  809.488666230484  120.30638756273  rs10475399,rs161869,rs10440693,rs754335,rs12513558,rs2202445,rs6864374,rs34845
MOCS1_1  2  1278.49471223127  21.0238173025963  rs3800349,rs1404002  9  1253.38447609461  28.783650342132  rs3800349,rs1404002,rs13196707,rs2047640,rs20455,rs2033530,rs9380833,rs302615,rs9369226
CYFIP2_1  2  1260.08909130614  24.9864162239745  rs727588,rs7724362  5  1234.91600830685  31.4240980817777  rs727588,rs2287749,rs889035,rs30117,rs1036199
INF2_0  2  1269.79968612895  22.8770176729457  rs10135029,rs11160818  9  1256.1733088282  28.3342629313615  rs11160818,rs10135029,rs3803304,rs11851335,rs2091918,rs3803322,rs4983500,rs3809457,rs4983506
IL15_0  2  1221.57198183663  33.1180827815753  rs1435135,rs2322304  8  1207.59952236148  37.8323049755839  rs1435135,rs2322304,rs12510514,rs7665862,rs2053574,rs1604236,rs2874599,rs10833
SERTAD3_0  2  1289.98842528197  18.5674760075836  rs7252127,rs268687  8  1222.40105321883  32.7554641518535  rs268687,rs3745206,rs7252127,rs17709621,rs1801272,rs2278242,rs7257696,rs4150989
SP100_0  3  1243.57012921121  28.8327048685907  rs10498246,rs10933338,rs6727422  10  1204.22219584206  38.1392019206626  rs10933338,rs836237,rs6727422,rs10498246,rs12694869,rs906881,rs6436917,rs6759186,rs9989899,rs2034411
C19orf48_1  2  1205.34378205634  36.6566035306324  rs266123,rs266114  10  1190.87716420386  42.6727325262432  rs266123,rs2560934,rs10409028,rs12459891,rs1122124,rs1559133,rs722036,rs12984158,rs2691215,rs2664144
NCALD_0  3  1250.21633689836  27.3830886107988  rs10102923,rs1052069,rs12542813  10  1238.3525353146  32.3404402772354  rs1052069,rs12542813,rs10102923,rs1111886,rs10481099,rs4734641,rs4734587,rs10505007,rs1265125,rs17512800
PPFIA1_1  2  1195.60832649223  38.7254931807449  rs7116059,rs11236275  8  1169.20743638628  46.0488846593021  rs7116059,rs546502,rs2155448,rs7949744,rs11606270,rs10737153,rs10751234,rs12273478
KLF10_0  2  1335.09773987226  8.92612015167652  rs4734636,rs2511737  7  1314.04080111522  13.9254438487126  rs2511737,rs10096810,rs2511717,rs2256164,rs13265220,rs4451283,rs13265220
ADAM15_1  2  1262.35159707678  24.4896437143157  rs11589479,rs1325908  10  1067.56617457768  61.5478231972851  rs11589479,rs3806256,rs11264305,rs749966,rs6427509,rs906281,rs1611772,rs9787014,rs10752606,rs749966
PRR5_1  2  1351.03335593889  5.51097766761547  rs5765917,rs1034458  10  1329.60231348097  13.0276292167936  rs5765917,rs5765931,rs4538310,rs876232,rs1029314,rs4823458,rs9626518,rs5765536,rs9614194,rs738178
ZNF586_0  3  1090.49669514806  61.2135931645801  rs7249430,rs6510090,rs2278291  8  903.244989221873  96.5545318050336  rs2278291,rs2158013,rs16989256,rs10411571,rs3761061,rs924020,rs3745140,rs2278291
RCAN1_1  2  1344.22148893924  6.96723836806371  rs8129269,rs9305556  6  1337.83718827112  9.86686020270899  rs9305556,rs8129269,rs9982464,rs12482697,rs2236610,rs4816466
RPS6KA2_0  2  1350.85371859646  5.55030018736374  rs6918384,rs2235276  11  1323.31866310315  14.5015863987295  rs2235276,rs6918384,rs9348195,rs635808,rs11752984,rs7747434,rs206989,rs6456093,rs150116,rs6917116,rs7739490
RAD51B_0  2  1325.05122848937  11.0501317974593  rs2842331,rs7153168  10  1301.21976064851  17.4099700178885  rs2842331,rs4902615,rs6573842,rs9323514,rs8008333,rs17828120,rs765899,rs737387,rs10134446,rs2274440
ACACA_0  2  1342.11791548401  7.42156140436629  rs2285655,rs853220  3  1339.13800279505  8.43743790640093  rs853220,rs2285655,rs2590728
ZNF626_0  3  1316.51822334837  13.2834966979691  rs10414202,rs4809079,rs8111313  9  1305.1609406354  14.9461364268824  rs4809079,rs8111313,rs7251637,rs12609575,rs7247368,rs10422520,rs8109461,rs12978952,rs7251637
CELF2_1  2  1336.35554657603  8.65858765941117  rs596406,rs4750033  9  1317.06058023928  15.0719470508849  rs596406,rs4750033,rs606139,rs2653523,rs11595052,rs2653517,rs4747889,rs3780992,rs2015449
ZC3HAV1_0  3  1339.20910935833  8.42442379545148  rs2774967,rs4732354,rs10245229  12  1312.87501849441  16.9093241533993  rs7795560,rs4732354,rs7791224,rs10262321,rs4077889,rs10954649,rs6467751,rs10500128,rs7779972,rs17161326,rs1557968,rs9691662
CLIP2_0  2  1335.83643016317  8.77036796551171  rs11983673,rs2240436  4  1326.26188738701  11.5702755222149  rs11983673,rs734547,rs2074660,rs6971698
PHYH_0  2  1226.16435575658  32.2472189473687  rs473407,rs12570229  13  1170.48082599807  47.9844002575875  rs473407,rs12570229,rs12414133,rs4750340,rs12765578,rs10796011,rs11258337,rs10906226,rs17152897,rs11258150,rs7900357,rs2801499,rs1218402
PHYH_1  2  1183.97849206605  41.2384528194625  rs473407,rs12570229  9  1155.87206608256  49.1149873231356  rs473407,rs12570229,rs12414133,rs10796011,rs11258150,rs471917,rs12765578,rs2399959,rs2094205
MKKS_0  2  1318.5538174759  12.4770199307744  rs221667,rs1003712  6  1313.98789972569  13.6874629379669  rs1003712,rs221667,rs6133799,rs17261582,rs1232603,rs1003712
KLHL5_1  2  1288.7678612256  18.8324351468052  rs6531685,rs9990742  7  1261.29033075776  25.8068303677454  rs9990742,rs10019961,rs11096977,rs2435530,rs11733194,rs3860065,rs2890593
PHF11_1  2  1339.81635068087  7.92451439456644  rs6561542,rs7986708  5  1318.80483727334  13.1621081572749  rs7986708,rs6561542,rs1812,rs7329078,rs1359541
EXT2_1  2  1283.70068056415  19.9077216051039  rs4445622,rs2074038  12  1269.84509874665  24.805974437525  rs4445622,rs2074038,rs10838192,rs7949067,rs12418410,rs12294025,rs11607454,rs2902421,rs7126437,rs16937401,rs12363667,rs16937401
PDLIM7_0  3  1338.48706988877  8.56364133666233  rs7446073,rs3812035,rs2731664  11  1319.73080134729  14.8561862033244  rs2731664,rs2630757,rs7446073,rs3812035,rs4976783,rs11249784,rs17079244,rs4958955,rs2973724,rs33921462,rs2731672
PTER_1  2  788.072463184487  123.910217793654  rs11253998,rs4748302  15  734.970783034504  130.541398236412  rs7075357,rs11253998,rs2176285,rs1052708,rs7093729,rs11597739,rs1904299,rs11254513,rs7083655,rs10904855,rs1687716,rs7087278,rs11813535,rs10904781,rs12098817
MSI2_0  2  1332.28376187166  9.52659037475687  rs3853826,rs9899614  12  1297.90157549388  20.2513304516502  rs3853826,rs11869335,rs10163523,rs7209654,rs16969033,rs8071182,rs4793892,rs16957107,rs12450714,rs17761980,rs9913235,rs203257
ACSL3_1  2  1117.18767312464  55.3733167840864  rs6718830,rs1473290  5  1098.82375058698  60.2882423520891  rs6718830,rs4674730,rs6735865,rs10200680,rs10183888
VNN2_1  3  1240.45129557702  29.4742247091006  rs6911025,rs12205095,rs9483499  4  1229.34566964673  32.207838111464  rs9483499,rs11154695,rs6926968,rs9321313
ATP1B1_0  3  1243.16168750367  28.9247411267317  rs10919070,rs2025202,rs12038274  12  1210.97381111033  37.5019743797996  rs2025202,rs12038274,rs17345156,rs1200119,rs10919147,rs7533545,rs1517747,rs16861785,rs7516907,rs1890137,rs12749065,rs12129163
NUDT6_1  2  1323.3550610019  11.4535065882978  rs308447,rs12513181  4  1315.76685367424  13.8192042403233  rs12513181,rs13138520,rs300555,rs3891400
CTSC_1  2  1311.07141929942  14.0631741979943  rs578254,rs1486872  10  1274.60001353822  24.1504008702702  rs578254,rs1486872,rs16913876,rs983689,rs217079,rs7929603,rs11822967,rs11235339,rs674332,rs647604
SOCS4_0  2  1319.38899092775  12.2889873055078  rs17745017,rs17832311  7  1290.3978218718  20.2970203608621  rs17128156,rs1952085,rs1354,rs11622564,rs17127871,rs1952883,rs7143800
EXOC4_0  2  1314.83472714207  13.2586535891998  rs10488180,rs3735047  8  1281.27453921404  22.6178687774939  rs10488180,rs5008332,rs384545,rs1026273,rs10245689,rs3847115,rs7776974,rs277466
C1orf86_0  2  1293.80047036135  17.2494558092788  rs2503706,rs2460002  9  1268.36740771176  23.0278629772354  rs2460002,rs3107147,rs10910047,rs7515934,rs12035436,rs13376356,rs878201,rs10752741,rs3107147
MALT1_0  2  1349.60468556248  5.81057699933943  rs4558498,rs12963971  13  1327.49669981665  14.2057431935283  rs12963971,rs4558498,rs12607390,rs9957531,rs4940708,rs4940754,rs3826591,rs10503020,rs4940736,rs938680,rs158866,rs12454166,rs10469210
CBLN3_0  2  1213.14110815943  35.0477532273547  rs4982912,rs10145542  15  1180.42870105352  45.8274125217146  rs17795094,rs4982912,rs12892993,rs12890395,rs727926,rs976224,rs17257661,rs2144490,rs1001589,rs7142855,rs928074,rs2273944,rs7146672,rs17257773,rs7143047
POGLUT1_0  3  1056.84277577401  68.5440280606192  rs6789473,rs6799691,rs1485332  4  946.306641279103  92.1266546764877  rs6799691,rs17203139,rs17281703,rs6782741
TATDN3_0  2  1257.14530126128  25.6097546287143  rs6663614,rs11120025  6  1240.66873784897  30.6322681331238  rs11120025,rs6700342,rs1877474,rs17019442,rs6670738,rs1876907
CD47_0  2  1282.09592386815  20.2742140009111  rs10933931,rs2012242  14  1172.54017203806  40.8808028388347  rs3804641,rs6769464,rs4855616,rs7640424,rs736328,rs13097136,rs1829187,rs12493398,rs9637380,rs16854451,rs721328,rs17232226,rs9873504,rs2174016
ST3GAL1_0  3  1321.01625358823  12.3047587785394  rs2945779,rs7839535,rs10092837  12  1294.15588297444  21.0797847634858  rs2945779,rs7839535,rs4736708,rs2976548,rs2945747,rs16905007,rs2978037,rs6471201,rs1125718,rs2739045,rs1518895,rs6995270
SMARCB1_0  2  1305.7597809693  15.208036911731  rs8138673,rs5760065  9  1285.12631791528  20.3717340049202  rs5760065,rs9612452,rs8140489,rs2000466,rs9620326,rs11090231,rs6004011,rs5751635,rs5760628
PICK1_0  2  1340.23882429696  7.81652539962019  rs228937,rs4821731  8  1321.7996760457  13.1761244340639  rs228937,rs4821731,rs5750702,rs12157810,rs4820357,rs760484,rs8135665,rs926215
CLYBL_0  2  1343.55509317745  7.11246019270906  rs2763928,rs3783185  6  1333.56651334423  10.612731444379  rs2763928,rs3783185,rs2793787,rs4772281,rs2783224,rs12019809
ZNF93_0  2  1333.88926138129  9.19000659399424  rs248943,rs7247148  6  1320.6448945  13.4721806010243  rs6511058,rs8103002,rs10422520,rs7248885,rs8110431,rs7247625
TCF19_0  2  1251.18852931411  26.8911985217159  rs9263911,rs10947124  11  1232.59464420691  34.3905364678656  rs9263911,rs10947124,rs2442719,rs3868082,rs6938674,rs9295957,rs2532941,rs9357097,rs35836922,rs17476793,rs2853950
PPP4R1_0  2  1229.25396234057  31.5051041457938  rs2840354,rs1893126  7  1214.5824554932  36.1900468536864  rs1893126,rs12967300,rs584890,rs12606657,rs8084760,rs10502388,rs650464
MAP3K4_0  2  1347.42042509496  6.28200576563886  rs675293,rs2802356  8  1328.86264377243  10.8870196453937  rs2293285,rs2802356,rs12196262,rs1079950,rs6920141,rs6941651,rs1652463,rs4252055
WRNIP1_0  2  1254.85993134882  26.0604366665347  rs160660,rs2165125  14  1196.47725950905  37.7231538659643  rs2165125,rs318450,rs160660,rs7762140,rs2071003,rs4305775,rs234950,rs234949,rs17300141,rs4305776,rs12209799,rs10900939,rs930990,rs234949
ST3GAL5_0  2  1242.97413322485  28.6103060745872  rs6720161,rs9653508  5  1231.12066642885  32.2910848002822  rs6720161,rs17509566,rs7579946,rs3883936,rs12623627
WIPI2_0  3  1315.34473079277  13.5430840729235  rs11761408,rs13244634,rs12667108  8  1296.78143227764  18.85576664122  rs11761408,rs4720530,rs9969203,rs10236616,rs12701525,rs4720305,rs4626500,rs11767206
INADL_0  3  1337.37156036316  8.79445923720252  rs12065336,rs7551399,rs927531  7  1322.90892641734  13.3202079071601  rs7551399,rs927531,rs4325166,rs12065336,rs12036206,rs6685551,rs575726
DDX47_0  3  1327.40408587174  10.946660310666  rs2723812,rs11832039,rs2192975  13  1302.35233104371  18.3710081837987  rs11832039,rs2723812,rs7297761,rs4763776,rs2061869,rs7969816,rs10845529,rs2239176,rs2284396,rs2192975,rs10772547,rs1473168,rs7969816
ERAP1_0  2  1113.58371713083  56.1224607738574  rs27619,rs709669  11  1057.5399031359  66.7943649216549  rs27619,rs469783,rs918469,rs12514686,rs10062964,rs1057569,rs30187,rs26650,rs10515240,rs30378,rs30187
ITPA_0  2  1214.16490091746  34.7449165080822  rs6084305,rs3087802  15  1014.65823539328  73.1268733922594  rs6084305,rs2295553,rs2076408,rs4428078,rs6132966,rs11907550,rs6133043,rs1056881,rs945769,rs6084506,rs8120592,rs1217359,rs1741280,rs2753978,rs2740204
CCL25_0  2  1346.88225019791  6.39795856603035  rs882951,rs4804252  5  1334.5476265903  10.1544062557335  rs4804252,rs8110150,rs36247,rs3865464,rs11669069
C19orf6_0  2  1334.82594639618  8.98079569282867  rs11085234,rs17672806  5  1331.07127930945  10.9015158283385  rs11085234,rs11554788,rs28915400,rs2286004,rs887390
ABCF1_0  2  1227.96874296774  31.8594925956446  rs3130245,rs9262145  9  1168.84353482461  45.7715570191934  rs3130245,rs2285320,rs2394392,rs1264570,rs2023472,rs740884,rs2844503,rs9468589,rs740884
ABTB1_0  2  1346.08057465746  6.57414860284033  rs684358,rs9823660  5  1337.61635977658  8.28081114404113  rs684358,rs9823660,rs2276745,rs2291372,rs17702017
ANXA6_0  3  1098.93652183201  59.5152273889092  rs4958891,rs9324679,rs11750621  11  1049.87920508569  71.1969447172496  rs11750621,rs11960458,rs1363564,rs3815721,rs754193,rs255527,rs17111998,rs3792780,rs12658895,rs3776087,rs754193
SLC38A1_0  3  1172.78888399582  43.9124913075802  rs11183389,rs7959450,rs2125645  5  1159.56455171861  47.4816263565489  rs11183389,rs10880962,rs6582621,rs1492889,rs2125645
DCTD_0  3  1279.85058864892  21.1131157096423  rs17074241,rs4241759,rs10005703  7  1270.83331921421  24.3263359062809  rs17074241,rs10005703,rs11132156,rs17074255,rs4861541,rs17074030,rs10017797
NFKBIZ_0  2  1331.75892285214  9.63746414586295  rs3846094,rs771767  5  1315.22810060496  14.2248530373154  rs771767,rs1707613,rs7644388,rs4856105,rs13083663
ATG7_0  2  1296.72062410679  17.1514577471072  rs3732941,rs7638595  9  1285.22396648146  21.8168893399065  rs3732941,rs7638595,rs1369117,rs11707734,rs9882451,rs6796233,rs2276796,rs7627223,rs12636305
CHI3L2_0  2  1029.93042902788  73.8940424861646  rs2182114,rs12144396  15  880.774986712722  96.6509161365252  rs2182114,rs11583210,rs12723895,rs7525014,rs1077059,rs498787,rs1812115,rs7514310,rs12738933,rs1373287,rs2581392,rs599134,rs11102109,rs12121013,rs12119298
FSD1L_0  2  1341.11701498343  7.63502843027153  rs3793639,rs10978389  9  1325.96135165869  10.7924708184918  rs3793639,rs10978389,rs13292756,rs10978521,rs16924530,rs10978194,rs16925090,rs13301498,rs16925090
CLDND1_0  2  1348.43013122343  6.06942708135117  rs7644287,rs2061582  4  1345.69621128143  7.40714837154244  rs3762655,rs7644287,rs16839940,rs3772097
PKNOX1_0  2  1344.61000338944  6.88542415364895  rs2839619,rs1026400  9  1323.71138141764  13.9194363041513  rs9325631,rs2839619,rs2839597,rs17178101,rs11203183,rs2838438,rs17115071,rs13052393,rs17004606
USP14_0  3  1241.5846577881  29.2328283464054  rs9950836,rs12457331,rs621638  11  1194.48468505202  34.4309360406637  rs12457331,rs478096,rs12150799,rs17447476,rs11665312,rs4798617,rs9303946,rs1061599,rs4602115,rs1296194,rs4602115
PIGF_0  2  1276.84729298215  21.4051713991259  rs13413254,rs3213985  12  1248.76181737073  30.7859799008681  rs13413254,rs3213985,rs7579246,rs1868844,rs1105595,rs6722418,rs4953288,rs4146906,rs17749106,rs13020767,rs1562454,rs281505
CDK13_0  2  1281.97875616838  20.2705825379345  rs4720392,rs12534074  6  1255.49010512402  26.9092763049752  rs12534074,rs6963037,rs4720392,rs1990136,rs13241623,rs10081387
RAP1A_0  2  1180.28753042993  41.927302228061  rs10494138,rs3767595  9  1110.45946316358  57.3009510148974  rs4838920,rs486982,rs12035026,rs7514310,rs12119298,rs10857888,rs1573923,rs17486580,rs1814112
TSEN34_0  2  1350.4105454839  5.64469920769546  rs2259067,rs3786631  10  1319.03431227505  15.2049158369854  rs3786631,rs2259067,rs8110662,rs36621,rs36664,rs2617671,rs4084912,rs7254112,rs6509860,rs7251007
MBOAT2_0  2  1289.29450235853  18.7055755341797  rs328637,rs1543042  9  1280.85554875766  22.9482293608138  rs328637,rs1543042,rs1543082,rs2666205,rs16867196,rs2630720,rs2356975,rs6748904,rs11695288
SLAIN1_0  2  1321.19755804953  11.8950746972388  rs17768421,rs9544591  10  1280.67594751723  23.1502701721041  rs9544591,rs3911156,rs17768421,rs10507868,rs17760762,rs9530614,rs2274014,rs12050037,rs8000788,rs9544481
TBC1D9B_0  2  1326.83438175793  10.7039715743688  rs12652934,rs12518000  15  1256.67228287219  29.011111379333  rs12652934,rs13936,rs42414,rs32461,rs10073754,rs11744383,rs2450191,rs11949522,rs10064443,rs3749788,rs7705017,rs17664194,rs166624,rs464219,rs11748431
PSEN2_0  2  1296.53614308829  17.1904791734852  rs2246221,rs10916066  8  1283.51935965545  20.9473683068988  rs2246221,rs10916066,rs1288460,rs10916225,rs1289473,rs10915930,rs9426607,rs1289473
BIN1_0  2  1132.20439684319  52.2237312982834  rs10200967,rs11680911  10  1051.7472396108  71.2033667910819  rs10200967,rs11690153,rs6759813,rs13425954,rs7564109,rs7587554,rs1469980,rs9287561,rs13411741,rs7606043
PFN2_0  2  1334.92366962527  8.96463426934962  rs10804743,rs1564996  7  1329.50973152373  11.8057768083555  rs10804743,rs1564996,rs2164343,rs12635605,rs41411047,rs13081927,rs12639497
CRNKL1_0  2  1050.60173485213  69.5946368820168  rs6112714,rs13037134  4  1024.27551758891  74.7200968869545  rs13037134,rs200177,rs6081637,rs1555361
SORL1_0  2  1325.72484875014  10.9221888118004  rs3781835,rs10750191  8  1320.10359700197  14.2446622655955  rs3781838,rs10750191,rs747915,rs1375014,rs2081443,rs1219457,rs10892863,rs4936652
ZNF83_0  2  1209.35458894646  35.824412532146  rs657259,rs12974834  13  1168.99630058604  48.1354023170745  rs657259,rs8108275,rs8102738,rs12984050,rs1993104,rs10405559,rs324089,rs4802981,rs2708721,rs1012531,rs8102556,rs16984003,rs2914354
PDCD4_0  3  1253.16379275842  26.8046226920685  rs4244283,rs11195353,rs1327556  9  1201.50116041744  35.9233866401212  rs11195368,rs9633680,rs2419577,rs17127275,rs11195365,rs10885059,rs10509930,rs10509944,rs11195365
EXOSC7_0  2  1088.93650315434  61.2601783049401  rs11130040,rs6784502  11  1023.25042400612  73.7502352179709  rs11130040,rs7621143,rs6782800,rs6784502,rs937837,rs1401929,rs11547236,rs11720669,rs12490575,rs11130047,rs7621143
CHST15_0  2  1273.41454012266  22.0916679088883  rs4962408,rs6588750  11  1253.0425049442  29.4644544255508  rs6588752,rs4962408,rs2936541,rs2674328,rs11245487,rs1710944,rs4980258,rs11598366,rs17616549,rs705175,rs12260682
CRELD2_0  2  1337.65085906471  8.3748243163365  rs7410537,rs5769835  8  1326.40390143664  12.4779225609385  rs7410537,rs5769835,rs12628438,rs137907,rs4824004,rs860236,rs1996889,rs9627789
CHST6_0  2  1310.33094739872  14.2497853973875  rs100912,rs3743607  6  1297.02929144897  18.3482350450822  rs3743607,rs100912,rs16944228,rs9932176,rs11641101,rs4888432
PGM1_0  3  1237.78185839318  30.0585388035611  rs1328589,rs2271365,rs855350  10  1209.81691049359  37.7561667500826  rs2271365,rs11208199,rs855350,rs1328589,rs1506402,rs17390873,rs11581836,rs10889433,rs12125506,rs17124480
NDUFAF1_0  2  1028.47269879861  74.2160800358516  rs8023530,rs316618  13  994.324201305777  81.2711388115248  rs8023530,rs1757463,rs4923876,rs2297382,rs7915,rs667623,rs4144242,rs1051482,rs2412531,rs1704405,rs1899,rs4924592,rs667623
SLC35A1_0  2  1002.42381125989  79.6124279362134  rs3828759,rs7741825  8  974.175158868974  86.5815345176247  rs7741825,rs2207146,rs722903,rs6938525,rs16879736,rs992426,rs9362469,rs16879736
SLFN11_0  2  1302.13705585905  15.9702562484152  rs8065635,rs17548596  11  1276.98376629707  22.5377841079782  rs17548596,rs8065635,rs11658605,rs1871892,rs11655092,rs11654964,rs17669281,rs9893770,rs997656,rs2159280,rs2291190
ALPK2_0  2  1312.71929264486  13.7165380821599  rs7234999,rs4940731  14  1282.84867730965  23.1342086883652  rs7234999,rs9957531,rs4488539,rs7243006,rs12965133,rs4940844,rs8094376,rs2571227,rs2075405,rs6566998,rs17065127,rs4528665,rs531018,rs11665657
TBC1D19_0  2  1333.35177707651  9.2907405393304  rs6833053,rs12507314  9  1316.00176536333  14.3036136248144  rs12507314,rs6833053,rs902095,rs4692317,rs6448414,rs6448383,rs6812002,rs2309563,rs6448383
FBXO16_0  2  1350.36901841921  5.64878970196799  rs352418,rs3735731  6  1337.25062016021  9.91494751837615  rs7819123,rs352418,rs10216403,rs2685325,rs17058067,rs1466626
EPDR1_0  2  1260.41676379131  24.9181442687469  rs3807184,rs11771382  8  1243.13098786399  30.3115337575049  rs11771382,rs1802073,rs1717733,rs3801143,rs6980241,rs1882086,rs10488029,rs887458
SMAD3_0  2  1334.9835519681  8.94074069713413  rs8042237,rs12904944  6  1321.68079143777  11.4435679110346  rs8042237,rs266332,rs7359174,rs17819714,rs4776905,rs1432442
ERMP1_0  2  1319.9393910692  12.1770672325458  rs13296962,rs1014006  4  1303.85585201866  16.3172324439306  rs1014006,rs7848093,rs7341737,rs10815292
ACCS_0  2  1109.90484047066  56.916101477388  rs2074038,rs3134909  8  1068.06772745349  67.6343002775689  rs2074038,rs11037858,rs1518818,rs835825,rs1466199,rs891307,rs7936856,rs11605038
IL17RB_0  3  1332.46283848501  9.86233788591968  rs3774585,rs4687751,rs3821846  14  1300.26136008341  19.2704042065488  rs3774585,rs3821846,rs7627178,rs7639932,rs7638857,rs9811264,rs6792578,rs13064588,rs17053186,rs9844736,rs3773732,rs7614338,rs4420909,rs6765831
KPNA5_0  2  1259.42546184069  25.1014594757417  rs17078202,rs3822858  8  1237.71221559763  31.1362472361457  rs17078202,rs2040405,rs3822858,rs784121,rs590572,rs1591312,rs1526269,rs195518
KIAA1737_0  2  1165.03100561713  45.2581702291907  rs158103,rs1465330  9  1143.35022797738  49.6671833923772  rs158103,rs1465330,rs3813543,rs9944097,rs114763,rs7155657,rs9972266,rs1676235,rs114763
SLC16A6_0  2  1339.28387721388  8.03797131740986  rs12946344,rs9890694  8  1330.956219376  10.7558918945312  rs12946344,rs9890694,rs9907847,rs2060313,rs2642065,rs11654663,rs10512523,rs2642065
FAH_0  2  1278.26158718789  21.084757108353  rs7165414,rs11856087  11  1236.34448947116  31.9339897351579  rs11856087,rs7165414,rs4778765,rs1829758,rs1865360,rs16971995,rs12907071,rs12591745,rs7169911,rs11072899,rs3736419
MEAF6_0  2  1251.35241514539  26.8154113562726  rs11589893,rs11583122  12  1084.16498961322  61.7011960705338  rs11583122,rs12754089,rs4653296,rs11590920,rs215773,rs12140265,rs4652920,rs11804660,rs4634868,rs12119169,rs1107653,rs4335340
VPS52_0  2  1245.56486966928  28.0318828921063  rs9277744,rs464921  8  1221.70964016658  35.0459633187408  rs464921,rs9277731,rs3130014,rs28772340,rs9368793,rs3763341,rs491870,rs3763311
DIS3L_0  2  1096.84592580779  59.6664462507576  rs11636331,rs8031897  10  999.888363449149  81.68108649976  rs8031897,rs16949699,rs7171902,rs11071868,rs3903011,rs11637581,rs2169632,rs4147434,rs7177505,rs17208967
MFSD9_0  2  1293.71697623234  17.7545645384198  rs17777613,rs4140835  3  1288.84285799035  19.2321832700238  rs17777026,rs4140835,rs1051783
CDKAL1_0  2  1246.7639922733  27.8445008528723  rs10946439,rs2328574  14  1171.24879332164  46.5535047357529  rs10946439,rs9368290,rs7743030,rs9350337,rs6938414,rs807817,rs809917,rs9358513,rs2251647,rs1202296,rs9466250,rs6922727,rs7773189,rs3935207
ARHGAP22_0  2  1341.27988593929  7.59918987941255  rs10776614,rs3888208  5  1333.50422267437  10.2444338676092  rs3888208,rs10857598,rs17010407,rs7915707,rs17011060
PARM1_0  3  1308.67021896008  14.9809212710459  rs17000249,rs17249034,rs6829853  9  1299.71881081728  18.8193646431991  rs6829853,rs17249034,rs17000249,rs8180348,rs3104128,rs2037012,rs10021434,rs6446987,rs1994941
INSL3_0  2  1340.79554019683  7.69907841940782  rs1363769,rs3008  6  1324.82385307947  12.5801672432311  rs3008,rs1363769,rs10424936,rs3746200,rs3212798,rs1057261
PTPLA_0  2  1330.903851107  9.81435463635831  rs7903137,rs4748416  10  1290.31548189563  21.2996094814915  rs4748416,rs7903137,rs17141430,rs11593640,rs7921895,rs10904798,rs7893634,rs2461153,rs7083127,rs3824633
SERPINB9_0  3  1050.35392426005  69.7946990177943  rs318469,rs1052886,rs318491  9  1028.31923220767  75.7273414524284  rs318469,rs318491,rs12529647,rs17295823,rs11242886,rs17135297,rs12523992,rs11751717,rs318469
OXTR_0  2  1326.8079085582  10.7048827734644  rs237889,rs6443206  14  1229.84197406308  32.7282109684666  rs6443206,rs9860869,rs759773,rs2324663,rs2268495,rs4684640,rs237866,rs6764556,rs1387124,rs3891072,rs237889,rs11706648,rs2600162,rs6764556
ENDOG_0  2  1118.29580105024  55.1593792079968  rs3750322,rs2997922  4  1106.57217144964  58.358979150794  rs2997922,rs3763597,rs2094332,rs10819353
FDFT1_0  2  1289.59633115135  18.6702359154231  rs17756892,rs2645407  15  1235.50066731374  31.7343426008292  rs3258,rs17756892,rs1123141,rs3802269,rs11783137,rs6993212,rs11784691,rs2249831,rs1296028,rs1736124,rs2736320,rs3923293,rs10103062,rs11989369,rs7814667
SLC19A1_0  2  1342.68258930168  7.29428002835665  rs12483553,rs9647239  11  1324.05145428477  13.0464794690058  rs12483553,rs8128050,rs1051266,rs2838760,rs13050660,rs8132500,rs7281481,rs1980977,rs2838737,rs4145553,rs11700809
SSBP2_0  2  1336.56479332416  8.6117645205856  rs649872,rs11744829  9  1321.98859397884  13.0843499087444  rs649872,rs11744829,rs393766,rs10035295,rs4704706,rs16878218,rs11957050,rs10491487,rs4704706
IRF2BPL_0  2  1119.72118082417  54.7884342977142  rs12891109,rs4903521  9  1019.73501615233  78.7281457365922  rs12891109,rs12147921,rs10483880,rs10873298,rs12372893,rs8013090,rs10873300,rs4903625,rs8015695
UCHL3_0  2  1211.8070911651  35.2309623604142  rs966059,rs1431833  6  1198.37581115334  39.5455843946255  rs966059,rs1431833,rs9544006,rs4884000,rs12583572,rs629443
PHACTR2_0  2  1315.58817324959  13.1045954735717  rs7758006,rs9376770  6  1307.85152938989  16.2075518057319  rs7758006,rs6924967,rs9321957,rs926794,rs9497032,rs9399500
ROBO3_0  2  1327.88478396924  10.4678161765823  rs12823,rs4595559  3  1327.76519173817  10.8690926756483  rs12823,rs4595559,rs3741110
TMEM14B_0  2  1341.24560608228  7.60275184468255  rs11963593,rs6914993  10  1323.14019462608  14.200875397433  rs34500563,rs6914993,rs4711069,rs942631,rs3734404,rs11963496,rs17607332,rs564911,rs1233894,rs560869
GCNT3_0  3  1309.61872949632  14.7512595528219  rs16942816,rs1871500,rs8037172  7  1295.80801427345  17.8052680188788  rs1871500,rs6151571,rs8037172,rs16942816,rs4232,rs10152146,rs11071409
PITRM1_0  2  1094.83792081276  60.1026212815579  rs4881116,rs4881123  13  1034.68455257354  75.1703765618315  rs4881116,rs4242746,rs4881087,rs4880634,rs2388561,rs1909676,rs17341098,rs3829203,rs4881157,rs2296464,rs11252275,rs6601758,rs1909676
MED19_0  2  1287.83874402739  19.015752530315  rs517638,rs12226725  8  1276.08881201772  21.9057004645642  rs4938874,rs7102510,rs7113760,rs1792503,rs12793139,rs2514177,rs1376489,rs17454419
C5orf35_0  2  959.646124955719  88.7415995295045  rs832539,rs7725687  13  869.0629266956  111.038343499574  rs832539,rs185220,rs10940515,rs41421146,rs1862174,rs2545014,rs6863639,rs1296284,rs12653316,rs11748239,rs30364,rs158082,rs7728232
LPCAT1_0  2  1227.05831114968  32.0007322399338  rs7737692,rs36983  7  1179.20043967593  44.1634179443198  rs36983,rs9800090,rs10079102,rs7737692,rs36979,rs11958640,rs10068712
EFCAB11_0  2  1035.69895803112  72.4969949069571  rs12879537,rs10137726  11  1012.9005344809  76.8147886736923  rs874322,rs12879537,rs394499,rs11626140,rs11844345,rs7150029,rs8017752,rs8021593,rs944389,rs942313,rs1885185
DOCK2_0  2  1327.5947027194  10.5236105449012  rs1045176,rs6879467  15  1289.91640790774  22.5333745703925  rs1045176,rs6879467,rs929762,rs386074,rs1813260,rs7725699,rs1460100,rs7737868,rs17644917,rs4323245,rs17738959,rs11743764,rs167194,rs888810,rs13183458
TSSC1_0  2  1127.25343658274  52.7886482632715  rs17682,rs7571868  7  1096.11985852788  59.2222786299846  rs17682,rs7584823,rs6754432,rs10195076,rs12476907,rs2305491,rs6754432
SPRR2D_0  2  1317.61407591259  12.6618363279224  rs10788861,rs11205177  4  1315.44229023465  13.8481317533719  rs1334849,rs11583172,rs6665952,rs7517755
GNB1L_0  2  1051.39738288661  69.1994216134071  rs2269725,rs11704083  9  1015.70235158538  78.7569028892506  rs2269725,rs8139091,rs759577,rs737869,rs5748350,rs2077200,rs2930761,rs417309,rs1771146
PARP14_0  2  1317.27692714099  12.7285691159773  rs6796228,rs2288618  6  1307.79963652821  16.2607134759247  rs2288618,rs6796228,rs11711456,rs2877602,rs16834404,rs13095472
RAMP1_0  2  1244.05090798046  28.3363795046365  rs895572,rs7578855  11  1230.11822130603  34.2492505992136  rs7578855,rs6431564,rs6749741,rs4663752,rs9678628,rs6721793,rs4549025,rs510902,rs7607559,rs302673,rs2249077
XRCC3_0  2  1269.4994082261  22.9345986632266  rs8009378,rs861544  3  1266.56553092508  23.9435538177182  rs861544,rs8009378,rs12885987
PEX7_0  2  1156.7424291237  46.970427668479  rs9389431,rs13220063  4  1090.41875536178  61.6497949790836  rs13220063,rs9494600,rs4540277,rs11962316
ALDH1B1_0  2  1249.77543695657  27.2153295850648  rs2228093,rs7859877  8  1221.54623838958  35.5586697796226  rs2073477,rs7859877,rs4242647,rs10973770,rs10973967,rs10973367,rs6476657,rs7029974
PRMT6_0  2  1334.54314663022  9.04390419721597  rs10494078,rs2878349  4  1325.71856060103  11.685375637127  rs2878349,rs10494078,rs4641328,rs17447233
FAM118A_0  2  1135.65987122019  51.3911239253573  rs2742647,rs2205660  12  1034.84348908745  74.7267378189364  rs2205660,rs226506,rs8135269,rs6007009,rs4454,rs11912636,rs9615079,rs2285182,rs5765168,rs3788654,rs9754480,rs763045
EPHX2_0  2  1196.14183806336  38.6717825343703  rs1042064,rs6990733  8  1184.90986270593  42.1266185867454  rs1042064,rs6990733,rs11776293,rs1823129,rs11993843,rs10042,rs11780888,rs11136027
ANXA5_0  2  1155.38352265582  47.2599152703903  rs7680787,rs10019865  11  1051.50055331219  70.0034443531092  rs7680787,rs6534309,rs1552069,rs4522886,rs10518405,rs2137497,rs6830453,rs7689714,rs13131526,rs10019849,rs6844083
CRYZ_0  3  1020.98643716885  75.5895952595737  rs12122137,rs2032968,rs3845356  11  905.073269745907  94.9410992155666  rs3845356,rs3819946,rs3931020,rs12410060,rs4650281,rs12239097,rs696669,rs3845348,rs12131511,rs7512474,rs17097049
BCAT1_0  2  1322.9777039614  11.49786332362  rs10842444,rs7305794  10  1312.00569903536  15.2087381246051  rs10842444,rs2200509,rs11615239,rs2200507,rs11047697,rs1352626,rs1879776,rs17373566,rs10842470,rs2200507
MOSC1_0  2  1230.28607807378  31.3543515463457  rs425437,rs2642424  6  1215.8400469487  35.8943449054581  rs425437,rs6657944,rs10495176,rs12036734,rs1874113,rs17007152
TRIB3_0  2  1283.38248430895  19.9944478051466  rs6051550,rs7265169  10  1254.4901506646  29.009203516217  rs6051550,rs7265169,rs17716261,rs7261762,rs6039300,rs6084202,rs4815580,rs530652,rs550408,rs576439
STX8_0  2  1296.29004248091  17.2011612127193  rs17741619,rs10521157  7  1285.6117844985  21.0822445808897  rs10521157,rs7215371,rs17687643,rs11652513,rs8081873,rs3785986,rs7208708
KLHL36_0  2  1202.24618131792  37.3056841539348  rs8053324,rs12923602  9  1175.81518450023  44.2499262372086  rs8053324,rs867425,rs11642219,rs7188498,rs17739607,rs2925051,rs244844,rs12149164,rs11642219
TOMM34_0  2  1291.91602288158  18.1094891201758  rs10485453,rs2180292  9  1221.16168284932  27.602845224388  rs10485453,rs2180292,rs1079900,rs2144649,rs6017418,rs1884440,rs3212191,rs6017231,rs2180292
EXOC2_0  3  1218.10146929802  34.201679955162  rs6597054,rs12206548,rs7454457  14  1184.64278320191  43.5754900909854  rs7454457,rs6597054,rs12206548,rs2175897,rs4959381,rs13219247,rs12210687,rs2073019,rs6596839,rs9505193,rs1614105,rs7744405,rs9392728,rs4959381
SAMM50_0  2  1123.73653602091  53.9359986629671  rs5764451,rs2006943  15  1063.18373460047  69.6291652464238  rs5764451,rs3810622,rs2284152,rs2294919,rs738678,rs4823417,rs139107,rs139135,rs1894523,rs129447,rs133918,rs5996262,rs53724,rs11703221,rs1894524
MYO5C_0  2  1305.20469598337  15.3200990872191  rs12594710,rs1693497  9  1288.89538675979  21.3226363758881  rs1693497,rs12594710,rs4774612,rs1724586,rs2639680,rs2446419,rs16964302,rs17626569,rs11635099
EPHA4_0  2  1326.32869802247  10.8004405180531  rs7597619,rs4286267  9  1309.71213031874  16.816985635875  rs4286267,rs7597619,rs17337729,rs2710506,rs7565920,rs825288,rs825287,rs13023407,rs889835
DUSP18_0  3  1252.60816866561  26.9282088922092  rs13053290,rs4820866,rs1076301  5  1231.43894382736  32.2240986768436  rs13053290,rs13433566,rs1076296,rs5997678,rs1076301
MICA_0  2  1042.47230242445  71.2048125133445  rs16899524,rs1131896  8  939.644554623584  94.9574245345028  rs1131896,rs2596460,rs3099836,rs12661317,rs11575840,rs10456405,rs2284178,rs2395148
C21orf2_0  2  1281.26196779513  20.451735068879  rs743491,rs2838551  11  1172.49066724977  45.5822424442938  rs2838551,rs4818908,rs928303,rs3761392,rs9306116,rs4818740,rs17004695,rs7281646,rs390504,rs12627165,rs233228
C2orf52_0  2  1047.221249752  70.0827177182576  rs12987949,rs4973013  8  996.935276742493  81.4092200950369  rs12987949,rs13413289,rs7559114,rs6730331,rs2466149,rs6726604,rs11693787,rs7559114
F13A1_0  2  1248.76874206025  27.3049434958848  rs927332,rs2326765  13  1221.87198735663  33.6561818266074  rs2326765,rs927332,rs11965794,rs681505,rs6921138,rs17683625,rs945144,rs13206518,rs9379059,rs12662158,rs9405868,rs6908957,rs12662158
MPP6_0  2  1339.69236431558  7.93546826864913  rs10231310,rs2711132  9  1315.04717099658  15.7563281882321  rs2711132,rs36115416,rs198289,rs10231310,rs1882526,rs13238332,rs39450,rs4719773,rs2521753
CPEB4_0  2  964.337389725666  87.4464800933467  rs2546773,rs1484803  10  945.801632602606  92.0972065243798  rs10516107,rs2546773,rs791361,rs12152984,rs889014,rs7444161,rs2339745,rs359477,rs4867725,rs2339745
BCKDHA_0  2  1331.75261623325  9.65178550817545  rs11466338,rs1529717  10  1245.04831540065  30.1133209329586  rs11466338,rs11466321,rs2231942,rs284662,rs434606,rs7253614,rs4803464,rs2607414,rs3810171,rs11879413
CETP_0  2  1302.60639049013  15.8812842041949  rs5883,rs2033254  7  1293.55460180014  19.5544410605152  rs2033254,rs9930761,rs8044753,rs176533,rs8050713,rs289715,rs4784714
RNF10_0  2  1073.4513347695  64.6102386105133  rs11065158,rs12312613  3  1065.8116948529  66.3723823377998  rs11065158,rs17431446,rs11065406
ANO3_0  2  1352.75847404462  5.13953777373607  rs7931240,rs10501018  8  1344.06043310387  6.61643430296032  rs10501018,rs7931240,rs7105591,rs1493739,rs2131691,rs11029134,rs7111512,rs7105591
SUCLG2_0  3  1260.76037623551  25.2432865929249  rs4553987,rs1450345,rs13075717  9  1170.26904862438  46.1860724755229  rs4553987,rs17046321,rs2198015,rs12497038,rs9864384,rs9815209,rs7426607,rs1032377,rs11712548
GNAI3_0  2  1038.26251842873  71.9332618606854  rs17646665,rs7537507  3  934.68132559185  93.8658039812334  rs7537507,rs518076,rs10494116
SOX4_0  3  1342.65503373883  7.67317753660532  rs7771905,rs9366420,rs9368290  12  1326.73052834633  12.8113760922471  rs9366420,rs9348480,rs4710966,rs7746383,rs6940071,rs2180418,rs13196554,rs1928174,rs2770102,rs1736506,rs9466097,rs7746383
C8orf58_0  2  1337.25930504368  8.45500006778208  rs6558173,rs7821707  7  1322.69233225433  13.3961009718914  rs6558173,rs7821707,rs17088178,rs7826411,rs4342591,rs12545733,rs6558162
FCGR2B_0  2  1303.28132102167  15.7408678079999  rs723177,rs12040409  15  1237.68732554629  34.0638640400856  rs12040409,rs723177,rs1340977,rs1771596,rs978763,rs12022536,rs12122674,rs12083229,rs12082604,rs4657016,rs164170,rs164187,rs7416392,rs3795324,rs16832364
MAML2_0  2  1352.49186737173  5.19644341429355  rs12221838,rs10831500  9  1331.03437452535  12.3539421911163  rs12221838,rs10831500,rs4237570,rs12274853,rs2156465,rs11021293,rs10765793,rs1939477,rs998939
TSGA14_0  3  1181.03636868348  42.3039516046419  rs4728195,rs6957606,rs12672192  14  1141.60216657875  49.8427524235148  rs12672192,rs1990790,rs17133175,rs205730,rs4445168,rs10248834,rs12706962,rs4731691,rs1125198,rs738134,rs10488388,rs10257888,rs6945822,rs7793691
CNKSR3_0  2  1345.7547737891  6.64075878224447  rs9479894,rs9479857  11  1319.92941176732  14.9899614171891  rs9479857,rs9479894,rs9397687,rs12663429,rs7764599,rs12717192,rs12191759,rs9918406,rs7739612,rs12528403,rs9397735
NACC2_0  3  1292.21081457364  18.4671630938324  rs1717451,rs1747839,rs4842126  7  1278.46070780663  22.9362089963081  rs1717451,rs1747839,rs3811128,rs4842126,rs17567909,rs11103281,rs2127693
ANKRD54_0  2  1345.93456543012  6.60268004217609  rs17752670,rs135757  9  1324.24148427587  13.8151082272791  rs17752670,rs135757,rs8137602,rs196069,rs2267384,rs749326,rs9917559,rs17750017,rs9622522
TXK_0  2  1272.18102671609  22.3180464333255  rs3805184,rs2352593  2  1272.18102671609  22.3180464333255  rs3805184,rs2352593
UBL3_0  2  1338.04767115146  8.289231657175  rs2182129,rs7983230  5  1333.07006566442  10.5066641840866  rs2182129,rs7983230,rs2388244,rs486318,rs9508795
SPATA20_0  2  808.442945705579  119.846774370015  rs755046,rs8076632  13  742.347842480135  126.93217342211  rs8076632,rs9913430,rs1460211,rs1005376,rs17715215,rs4638629,rs2696261,rs3785928,rs1063647,rs4148412,rs7215959,rs2028010,rs2526535
BPHL_0  2  1258.97018967537  25.2458241153779  rs6596952,rs4129374  15  1197.41112213176  38.6487150886368  rs6596952,rs7747852,rs986542,rs2231357,rs9392463,rs6935482,rs12194547,rs9503465,rs6920013,rs4128535,rs6596989,rs7739011,rs9405212,rs234912,rs12199238
MRS2_0  2  1241.14440568969  29.0231552796804  rs9393553,rs9358768  7  1051.4527332044  67.8864429655031  rs9393553,rs3761789,rs12523750,rs5026394,rs1879473,rs10946679,rs1879473
GPANK1_0  2  1299.67942612424  16.4981637583358  rs14365,rs915895  15  1241.82100707851  24.9109002110435  rs14365,rs28732150,rs1811197,rs2596487,rs9264937,rs9267463,rs9268615,rs7773756,rs3868082,rs2395029,rs4639334,rs6913377,rs28367594,rs3130573,rs1576
DAP_0  2  1198.44542522759  38.0774150878887  rs1438715,rs5745297  10  1074.7903449126  67.1859989538993  rs5745297,rs1866386,rs267963,rs26150,rs2277054,rs2136197,rs10076504,rs38089,rs852563,rs2727597
PPIE_0  2  1047.0165603079  70.2447652285374  rs12074147,rs230280  4  1035.12094558076  72.6943551272804  rs12074147,rs182799,rs9699841,rs783829
FCRLA_0  2  1040.86732208452  71.4743154266339  rs6668534,rs1891020  13  956.283024075388  90.3738408048317  rs1340977,rs1538972,rs1891020,rs12076482,rs4078109,rs12036432,rs164166,rs16857413,rs12131895,rs1556519,rs1954174,rs16859092,rs1556519
PRICKLE1_0  3  1313.60820695707  13.9271491655006  rs1669921,rs1669925,rs11832772  11  1296.99662897212  18.7979677016202  rs1669922,rs1626507,rs12825290,rs10506202,rs17093010,rs4288814,rs11181521,rs1656510,rs11182085,rs2406427,rs10506202
SIDT1_0  3  1312.1004249462  14.2131738977053  rs6773497,rs2271496,rs13070953  11  1274.81991348546  22.660943065046  rs17325024,rs13070953,rs3928555,rs7642369,rs3732797,rs7636831,rs11706066,rs11706463,rs13090977,rs16859995,rs7616483
ALCAM_0  2  1332.05258817364  9.56989466108381  rs1588870,rs2399047  7  1315.32760076643  14.6695581473644  rs1588870,rs1017915,rs1445059,rs1436329,rs503321,rs6790909,rs12637047
ZNF320_0  2  1225.08701676066  32.3873624687797  rs3810115,rs10415443  14  1184.1658328984  44.752740027941  rs3810115,rs10402714,rs12973227,rs11667686,rs2086140,rs10426913,rs12460628,rs8112177,rs10417163,rs4803089,rs2914370,rs7247357,rs11672183,rs7258315
APOBEC3B_0  2  1319.96191093388  12.1517852407731  rs6001335,rs4443098  8  1290.12175487033  20.1981856973412  rs6001335,rs12158968,rs17298479,rs738308,rs1569493,rs2142836,rs5750769,rs137618
TIAM1_0  2  1293.1814718208  17.8781730852545  rs6517046,rs2833380  7  1280.65865223385  22.2536411208205  rs6517046,rs2833380,rs1041760,rs2833422,rs2833203,rs2833297,rs12106445
TMEM79_0  3  1275.93531861861  22.0071622906802  rs2758606,rs11264477,rs11264479  8  1253.12685154041  28.5808882608375  rs2758606,rs4661038,rs2495269,rs11264479,rs10737170,rs17387879,rs6665039,rs547915
TTC12_0  2  1125.95431340465  53.4432447681308  rs6589371,rs10502173  13  1073.78045212969  66.7434579395871  rs10502173,rs6589371,rs10891528,rs12279261,rs877138,rs10502172,rs17615186,rs6589369,rs17114357,rs1865732,rs12793024,rs2100726,rs10502173
ZNF740_0  2  1346.70913380228  6.43895880542763  rs3825084,rs1567759  5  1339.10156581818  9.16360384799821  rs3825084,rs1567759,rs1894035,rs4142679,rs657835
RPL17_0  2  1167.40945522623  44.7161957834316  rs17656050,rs6507928  11  1110.41686258272  56.6577275491233  rs17656050,rs1316937,rs7232138,rs2220016,rs6507880,rs16950743,rs2009507,rs833520,rs1348146,rs7237225,rs2220016
GNG2_0  2  1245.14034167728  28.1890307492813  rs12435238,rs4278650  15  1194.9995785888  42.5862867322774  rs17831385,rs12431994,rs11157866,rs10138622,rs17123216,rs9918,rs4901309,rs3920038,rs2983088,rs10141799,rs12432630,rs4375580,rs17576849,rs12432753,rs2069002
SLC31A2_0  2  1335.51270117009  8.82782055103275  rs4979213,rs7028143  11  1285.013494301  22.1616750056651  rs7028143,rs4375078,rs6477983,rs10513182,rs4979267,rs16917155,rs16911386,rs818713,rs2095971,rs2185767,rs12377544
HERC1_0  2  1219.52764845823  33.6619938801995  rs4603505,rs7177662  10  1132.90498369534  47.6647310615208  rs4603505,rs7169989,rs11635593,rs12903114,rs8041178,rs4777232,rs17826629,rs902027,rs7162752,rs902027
GALNTL4_0  2  1287.47483884742  19.0912124866661  rs11021956,rs771376  12  1279.04902614914  23.5083585364468  rs11021956,rs771376,rs7130896,rs7106832,rs4910237,rs17344770,rs11021916,rs11822107,rs12363675,rs3934815,rs10741559,rs16910270
GBP1_0  2  1207.56393503946  36.1424627563973  rs7519963,rs529792  5  1197.91101044466  39.27436593535  rs7519963,rs586609,rs6690759,rs12568997,rs306301
CEP55_0  2  1335.9059301319  8.74945747412049  rs3758541,rs1927465  9  1326.09679419196  13.4147537867997  rs3758541,rs11187340,rs12243124,rs11593632,rs10882256,rs7899052,rs7923477,rs10786117,rs11187534
COPG2_0  2  1242.94039689992  28.5959116233375  rs17164838,rs10233089  11  1172.98006974791  43.9915979419387  rs10233089,rs10128,rs17164838,rs11972183,rs10488188,rs6979264,rs1569132,rs3857855,rs17165484,rs1965692,rs923231
SOCS1_0  2  1336.94105583018  8.52827480275507  rs2036787,rs8055968  9  1304.30591683772  18.0827352242822  rs8055968,rs243318,rs2036787,rs12928389,rs1345879,rs12922908,rs7501360,rs1103659,rs2719760
RPA3_0  2  1292.12745958653  18.1345580892385  rs6463710,rs3735461  9  1268.04743322011  24.5153523626463  rs3735461,rs13239965,rs6978236,rs4478484,rs13237015,rs4476913,rs10486187,rs17562193,rs17147815
CCDC69_0  2  1351.07630264312  5.49470782250554  rs870406,rs919727  3  1344.54219241277  7.27543369912867  rs919727,rs870406,rs248454
ASPHD2_0  2  1266.85650941384  23.5127475898556  rs13053835,rs5761584  15  1226.58693857408  34.9075035182296  rs13053835,rs3747128,rs650276,rs6005199,rs546339,rs5997085,rs4820701,rs10222263,rs6005015,rs134144,rs13054977,rs8137037,rs5761898,rs11912611,rs6005155
HAMP_0  2  1337.21889269767  8.47008928808641  rs10500272,rs4806115  7  1328.36240517247  12.1969307639628  rs4806115,rs10500272,rs12150953,rs1614653,rs4806187,rs11671004,rs1030216
TCN2_0  2  1343.77293550141  7.07232849994641  rs8142204,rs4820889  9  1295.86771927294  19.6000252154498  rs4820889,rs9609025,rs7289549,rs4820888,rs8142204,rs5997930,rs2232900,rs4820018,rs2078856
MPPE1_0  3  1201.81197734208  37.7861739007035  rs643652,rs2277730,rs9951817  13  1092.02791376006  52.5537631836117  rs9951817,rs605961,rs671365,rs12456112,rs578667,rs689057,rs6505683,rs613993,rs679246,rs2848459,rs8084404,rs2277730,rs8084404
LRRC8C_0  2  1116.50093597647  55.5522573105755  rs17130872,rs4658335  10  1086.04376544528  64.1582638542208  rs17130872,rs1890504,rs1744663,rs10801764,rs6428581,rs12138939,rs517070,rs1938033,rs2065155,rs10801705
COG2_0  2  1330.54819070304  9.90650295792364  rs3827743,rs2296796  15  1297.2740973164  20.2962834064235  rs3827743,rs2296796,rs2479132,rs927888,rs1887491,rs12723373,rs11584183,rs1386584,rs1321258,rs11588358,rs17800257,rs6687864,rs823167,rs17782420,rs1326888
STARD3NL_0  2  1299.54325103923  16.5532320116766  rs1860523,rs2240838  6  1255.47948047932  25.4813977150847  rs1860523,rs6462816,rs2058730,rs6944624,rs3948659,rs702820
C3orf24_0  2  1351.81430174181  5.33958907369929  rs8411,rs2596850  8  1344.35877558708  9.13246689558993  rs8411,rs2596850,rs34857,rs441300,rs7618981,rs2648593,rs1710898,rs4684686
GABARAPL1_0  2  1330.05280134869  9.98953290164356  rs2246809,rs4763546  7  1316.17032150074  14.8197676376416  rs2682508,rs7486108,rs6488244,rs1050283,rs2734565,rs12422685,rs10845073
EPC1_0  2  1299.51681158553  16.5107509051345  rs11599522,rs2778647  8  1281.25992853577  22.184965684796  rs11599522,rs2778647,rs4291577,rs10159767,rs12268559,rs722432,rs7921886,rs10490940
FAM26F_0  2  1305.67180157057  15.2406920541572  rs12192126,rs2269567  5  1276.06948353132  22.4473437224773  rs2269567,rs4142086,rs13212974,rs2243368,rs17210773
ZNF558_0  2  1348.96174966939  5.95267856809802  rs10419875,rs10409603  5  1338.81089554665  9.24016443352748  rs10419875,rs11666971,rs191779,rs4804074,rs4804394
ITGA4_0  2  1327.8264100513  10.4852394945873  rs16867386,rs763860  3  1327.18179387893  10.9957477779797  rs763860,rs17455869,rs10497567
SMYD4_0  2  1243.57901773355  28.465412275023  rs8074840,rs8081803  8  1214.07410865308  36.6956242696357  rs8074840,rs11656931,rs7219095,rs8081803,rs2663345,rs28655569,rs1563966,rs7211749
NUP188_0  2  1348.7418036164  6.00042741573173  rs2287363,rs7032080  6  1331.86847832441  11.0511773948443  rs7032080,rs2287363,rs10988203,rs10988339,rs4837359,rs10988087
RIPK1_0  2  1306.44700881246  15.0418564591157  rs9391984,rs318461  9  1291.84546539453  18.2997882954471  rs318461,rs9391984,rs6915982,rs318458,rs4959699,rs4389803,rs12197988,rs1022733,rs3734221
CPNE3_0  2  1301.00260838528  16.2255416676201  rs6996052,rs7000333  6  1281.47019726623  21.6661659802856  rs6996052,rs7000333,rs3779806,rs411178,rs11785427,rs1524838
EIF2A_0  2  1280.44170345607  20.6308214060292  rs11922157,rs2090916  9  1238.81859684325  29.7954039120249  rs11922157,rs1568585,rs4681636,rs1350154,rs1920397,rs4681192,rs7626496,rs9854126,rs17270909
EIF4E3_0  2  1299.51647995642  16.5221068276291  rs1349028,rs2102313  9  1279.76883545411  21.8565768406759  rs2102313,rs1349028,rs2568844,rs6770667,rs9813188,rs2164921,rs12956,rs4677148,rs2568844
MTSS1_0  3  1323.64943817667  11.7517499740708  rs7825792,rs7824951,rs4871527  8  1305.74586029299  17.3477156208737  rs4871519,rs7011543,rs7824951,rs6990611,rs10956185,rs13270557,rs12550726,rs10956245
PEX19_0  2  1242.22998840588  28.77522899413  rs6664438,rs6658093  11  1137.82288614528  52.3919558869448  rs6664438,rs1802778,rs12039372,rs16832733,rs16842306,rs881291,rs6697826,rs983790,rs2808652,rs4656861,rs3766364
EXOSC6_0  2  1335.82875015289  8.76665176496872  rs13330951,rs1808417  6  1323.33846633978  12.8930140489025  rs1808417,rs744972,rs11640319,rs8055929,rs16943483,rs3743988
FAM38A_0  2  1208.64941827212  35.9566421618648  rs1061238,rs2926770  10  1124.4758932496  54.3863337063502  rs2926770,rs556584,rs1061238,rs8044021,rs9932423,rs10775348,rs9921866,rs6540082,rs11117358,rs3751688
GRAMD3_0  2  1329.84402238537  10.0521600472252  rs10040899,rs12188618  11  1292.75562164153  21.2343474174693  rs7710466,rs4836256,rs10040899,rs4358517,rs7716471,rs9327420,rs9918233,rs465384,rs985130,rs10519913,rs2455485
CDK14_0  2  1348.0764961433  6.14134296535698  rs985761,rs17648  8  1334.47130455096  11.214164950813  rs17648,rs1989828,rs17862243,rs10464581,rs17865183,rs2521307,rs17618850,rs6950167
SMYD3_0  2  1330.26179148593  9.95559017398528  rs11810764,rs2362932  8  1319.62628911435  14.0549975803896  rs11810764,rs2362932,rs6694497,rs10924751,rs10158765,rs10924294,rs12038196,rs4654253
ANKRD6_0  2  1319.50977829639  12.2517874062653  rs9359853,rs9342183  7  1288.69458075039  20.2692523228144  rs9359853,rs6930294,rs9342183,rs4296868,rs4707557,rs207258,rs11757661
RAB38_0  2  1345.63507209124  6.66059078494115  rs10830213,rs7105701  6  1335.48377876693  10.3194322998066  rs7105701,rs561582,rs559342,rs983689,rs674017,rs7120867
MRTO4_0  2  1322.51880845146  11.6099195965794  rs1360918,rs4912058  11  1310.71219087483  16.2114097574679  rs4912058,rs1360918,rs6683868,rs6684839,rs9426799,rs2230709,rs1572783,rs10916730,rs536540,rs4076838,rs536540
POLR3G_0  2  1324.40507529317  11.2039376654421  rs6890115,rs625135  7  1316.15237874184  14.5550451024379  rs625135,rs10473934,rs7712260,rs2010355,rs10036980,rs9293541,rs11750576
OXA1L_0  2  1312.6112006378  13.7109887671282  rs12884337,rs3764164  5  1308.69615838507  15.5935695083654  rs12884337,rs3764164,rs8008860,rs11628361,rs10149618
OCEL1_0  2  1337.63158824375  8.37242357718335  rs2382987,rs3786515  7  1312.20728482445  15.4488953862692  rs3786515,rs7258100,rs2382987,rs2288542,rs3745162,rs4808650,rs11672396
CTNNA1_0  2  1336.13852675895  8.69997030808453  rs160403,rs2240330  5  1331.82853185342  10.7044869059341  rs160403,rs2240330,rs2436586,rs10515498,rs10515503
NAP1L5_0  2  1305.7977978618  15.2010253988267  rs10428273,rs2869950  4  1300.87004638983  16.8153260658915  rs10428273,rs7695177,rs6532037,rs17783002
MOCOS_0  3  1261.57780312358  25.0596287355985  rs2032206,rs594680,rs604271  13  1188.66493271971  42.5499327075387  rs2252668,rs17649254,rs2298601,rs594680,rs579596,rs948416,rs17564296,rs12051963,rs11659807,rs7232430,rs949241,rs16968149,rs11659807
PRDM10_0  2  1351.57273104869  5.39398941120168  rs11606364,rs7943936  5  1349.25669044851  7.00707305492103  rs11606364,rs7943936,rs4121427,rs10894242,rs12576669
PAAF1_0  2  1298.99064297024  16.6698492909236  rs10898948,rs659366  11  1200.51647796582  37.7338940269115  rs10898948,rs11235951,rs7104794,rs10793104,rs7116582,rs12575532,rs622064,rs655333,rs2000926,rs11236225,rs10898948
RNPEP_0  2  1307.12253800087  14.9266089022832  rs12118476,rs3820439  11  1258.73498859913  26.9307446357344  rs3820439,rs11590299,rs2819359,rs12030995,rs10920461,rs4245704,rs11587775,rs1998723,rs947379,rs17576470,rs1998723
IMPA1_0  2  1282.26135553767  20.2421889168604  rs2991003,rs7825041  5  1227.41924379688  32.7915777858317  rs2991003,rs7812578,rs2932223,rs13271402,rs1996193
UST_0  2  1273.52302565941  22.0878496414017  rs9485313,rs10499260  7  1251.93236536379  28.5916341437418  rs9485313,rs10499260,rs2242299,rs9403983,rs2486390,rs11758014,rs9322202
TLE4_0  2  1346.95402573915  6.38118371376313  rs7031185,rs11138516  13  1319.75280189766  14.056583469486  rs1105499,rs12376824,rs17083357,rs4131220,rs12343298,rs1328411,rs11138189,rs4877501,rs10780319,rs12554509,rs10780311,rs12683748,rs10867324
MCPH1_0  2  1243.40130666242  28.5005768851808  rs17076757,rs1055749  9  1223.66537089598  35.2987259079144  rs17076757,rs1055749,rs2454525,rs7820038,rs12550622,rs849041,rs2615788,rs2738050,rs17076034
PTDSS2_0  2  1341.445986015  7.56429942623943  rs7395319,rs6598020  6  1330.82180167164  11.3321674226404  rs6598020,rs7395319,rs2857476,rs11246386,rs6598050,rs7395822
TYMP_0  2  1256.49585994921  25.757549840376  rs134975,rs140522  8  1239.44185472386  31.7538071720225  rs140522,rs131817,rs6009883,rs3091397,rs9628289,rs916363,rs139811,rs9616985
UGCG_0  2  1317.37419676331  12.7012279403495  rs2147265,rs7855091  7  1298.35933831454  18.4852354188229  rs7855091,rs2147265,rs7860334,rs10125054,rs10125129,rs12342716,rs7036413
TUBGCP3_0  2  1328.29094669122  10.379933607438  rs9577847,rs9549532  3  1327.90647728098  10.8329420197373  rs9549532,rs9577847,rs9550047
CCDC110_0  2  1323.51856880838  11.397498025354  rs9999033,rs1046236  10  1307.93917033534  17.5782934537401  rs1046236,rs9999033,rs7676288,rs4861682,rs13144344,rs4861709,rs1545299,rs11728119,rs12647750,rs2306703
TTF2_0  2  1331.28209386035  9.74388005807062  rs797999,rs2764862  8  1305.02694590412  17.5450755138392  rs2764862,rs7554054,rs6666693,rs17037096,rs10047089,rs1418452,rs1004986,rs7546742
UBQLNL_0  4  1182.19177942817  42.256644405078  rs2341428,rs10742723,rs6578664,rs7936093  14  1096.97393523387  63.064006767167  rs7936093,rs7927012,rs3910245,rs2445290,rs11040802,rs17313216,rs12282896,rs7940886,rs17328191,rs7945342,rs325686,rs1118715,rs12795819,rs17338048
TRPT1_0  2  1314.30136418231  13.3531022042112  rs663149,rs7104900  8  1302.01492119799  15.5860706377658  rs663149,rs7104900,rs10128595,rs1984852,rs559928,rs478294,rs677447,rs1984852
HNRNPC_0  2  1296.86503843511  17.1076699467373  rs17792599,rs17792712  12  1275.04702652925  25.2485727168311  rs17792599,rs17792712,rs10467770,rs7161172,rs6571400,rs1012361,rs8019537,rs755777,rs12589796,rs1713424,rs8023081,rs4981209
TGDS_0  2  1319.20966804705  12.321195719897  rs1729741,rs7318105  4  1317.27439105812  13.4803427378258  rs7318105,rs1729741,rs4148494,rs1535693
TMEM9_0  2  1256.94440391217  25.61444734437  rs1722755,rs11590996  8  1244.92827200427  30.1868011706573  rs1722755,rs4915490,rs831755,rs12404079,rs1107256,rs4915236,rs3767507,rs523218
PEX2_0  2  1228.67817749194  31.6677335601077  rs11779592,rs4339618  7  1211.95892811295  34.7613521524112  rs11779592,rs4507742,rs7843788,rs10090610,rs7016717,rs1589218,rs4144726
FGF2_0  2  1293.11274669108  17.9134685913585  rs10005301,rs12648093  4  1289.25990677787  19.4955055908056  rs10005301,rs12648093,rs10518406,rs17753395
TRIM38_0  2  1269.07271674235  23.0485604641881  rs9295661,rs199754  8  1232.13681438452  32.8176449346797  rs199754,rs13212534,rs3799341,rs6916014,rs16891142,rs2154220,rs3788994,rs10498727
ANGPTL6_0  2  1342.16465585121  7.40896448325705  rs10404517,rs11668429  4  1336.27672808458  9.41195316640301  rs11668429,rs10404517,rs12459040,rs1529711
GTF2H3_0  2  1308.8148094039  14.5502081039797  rs11572962,rs7976110  10  1278.36044153834  19.5478767522493  rs11572962,rs7295552,rs2333838,rs6488868,rs837466,rs906303,rs1672898,rs837473,rs1316952,rs11572962
NDFIP1_0  3  1325.66913352683  11.3035334768128  rs4912622,rs249921,rs246595  6  1320.28706110685  13.5714446249434  rs4912622,rs246595,rs249921,rs11167773,rs17099102,rs10066796
RMI2_0  3  982.337191748284  83.9441028949712  rs8044027,rs918738,rs12931474  13  754.427543453331  128.458534462379  rs918738,rs7203508,rs8052328,rs1019553,rs7204801,rs248848,rs6498192,rs10500379,rs12929430,rs1646065,rs12444633,rs16957347,rs12929430
GOLT1B_0  2  1279.53020291217  20.8100944097603  rs11046118,rs10770818  4  1267.72828568861  24.0436171292692  rs10770818,rs4459361,rs7300210,rs1061627
SUSD1_0  3  1331.38921980661  10.0534612386973  rs7863109,rs12686374,rs3849122  6  1315.74319908205  14.4078105947426  rs3849122,rs12686374,rs7863109,rs2762473,rs9299201,rs700099
CLIC6_0  2  1260.72315636806  24.8429734149285  rs4817686,rs9305556  6  1228.78846272288  33.2219477352519  rs9305556,rs4817686,rs2834586,rs9305567,rs2300391,rs9974986
PSTPIP1_0  2  1280.29209650248  20.6637097679517  rs12908255,rs16968900  6  1258.83921792731  26.1953156917183  rs12908255,rs11856538,rs17465692,rs8029854,rs2955760,rs12902446
PDSS1_0  2  1295.31150352235  17.4058362131516  rs3802614,rs7896301  5  1288.4422203703  19.8744031408697  rs7896301,rs2018904,rs1853682,rs17557892,rs16926667
SGK1_0  2  1324.12368625167  11.2609999369935  rs9373088,rs17827161  4  1317.54952545201  12.3757905972042  rs9373088,rs17827161,rs9376075,rs6915770
FAM107B_0  2  1262.11819559389  24.5249739200673  rs17155703,rs2400088  9  1244.67029880853  30.6703281527684  rs2400088,rs17155703,rs1887466,rs3814168,rs7082022,rs11819533,rs913295,rs11258818,rs10128350
NTPCR_0  2  1115.53985921636  55.6343697418545  rs2224402,rs12725558  15  985.971564932468  85.0024793625092  rs12410594,rs1045158,rs4649410,rs12727306,rs16858884,rs7541947,rs6685114,rs2184345,rs10910617,rs2477871,rs9424536,rs12080236,rs7525200,rs2065347,rs1811881
ZNF608_0  2  1302.59047635608  15.8377547834079  rs10074013,rs12516382  8  1283.38838866034  21.9689170264462  rs10074013,rs12516382,rs4549521,rs17518473,rs11960564,rs12186975,rs10065057,rs3924161
HDDC2_0  2  1220.74351536159  33.3903298480912  rs1555373,rs2243389  2  1214.41091588296  34.7260117522638  rs1417700,rs9388411
SELPLG_0  2  1314.34071827862  13.3682395124657  rs17040818,rs2375013  8  1305.90003815526  15.2610674282247  rs2375013,rs17040818,rs2228315,rs10744780,rs8179120,rs1865147,rs7313453,rs17040818
TMEM91_0  3  1317.95149746123  12.963889547383  rs16974961,rs11466338,rs3810174  10  1261.95716831264  25.1105491352398  rs284647,rs11466338,rs16974961,rs3810174,rs11672345,rs887499,rs434606,rs758643,rs4803362,rs3810174
NRGN_0  2  1323.66948855436  11.3695902619632  rs7113041,rs7934672  8  1315.20837128918  12.6076451463611  rs7113041,rs7934672,rs7949155,rs17682723,rs2059615,rs12281572,rs11604695,rs2059615
CAMSAP1L1_0  3  1314.69585911736  13.6679008635116  rs4915537,rs2809341,rs6427864  15  1265.91559806972  26.6086433680174  rs2809341,rs7535122,rs10494820,rs4915537,rs1863363,rs12065493,rs3828110,rs3790806,rs10919960,rs12037134,rs239980,rs2821320,rs7528217,rs12132441,rs17459837
ZNF573_0  2  1136.31460891618  51.319270856731  rs11083429,rs833914  3  1130.82192830891  52.3518482288088  rs11083429,rs7253114,rs2081096
ZNF772_0  2  1246.63588919781  27.8233233085962  rs11665675,rs6510070  7  1230.32700725667  33.2743491308303  rs6510070,rs11665675,rs299847,rs9917082,rs924020,rs6510080,rs260453
TBC1D7_0  3  1307.96720378911  15.0746475613005  rs454563,rs202067,rs499818  9  1243.00606295166  27.63413884414  rs499818,rs202023,rs202039,rs3823441,rs2496148,rs6902050,rs9395550,rs9396425,rs17430541
SLC7A1_0  2  1317.63055228516  12.6861285199506  rs11618507,rs912396  13  1285.06972756727  22.9711389682073  rs912396,rs3783252,rs1553952,rs3011621,rs9506184,rs11842394,rs2840309,rs11618507,rs7991022,rs9508524,rs7335113,rs628967,rs9508556
FAM100B_0  2  1264.93330600937  23.9003616917796  rs1376356,rs71815  8  1230.98132876127  29.9659596472988  rs71815,rs8079062,rs2585735,rs347674,rs12150257,rs7214166,rs936056,rs71815
FANCG_0  2  1334.81474166191  8.98834703340281  rs7848532,rs7852999  5  1326.09379462393  11.906935335984  rs7852999,rs7848532,rs277604,rs1591354,rs3753033
RDH13_0  2  1255.96482138991  25.8958835492474  rs3745913,rs1671169  15  1201.83297775268  40.9114547612252  rs1671169,rs1671207,rs11084394,rs2305543,rs1654452,rs1654432,rs3729709,rs667451,rs6509859,rs41514951,rs17207383,rs2555687,rs13344319,rs7256458,rs889090
LYSMD4_0  2  1239.671322775  29.2706715461238  rs11636538,rs11634364  9  1212.43876586884  33.7028364291338  rs11634364,rs11633623,rs2603229,rs7178606,rs1815009,rs4965518,rs7181871,rs7180435,rs11633623
C14orf159_0  2  1264.94961567582  23.9068918222692  rs6562,rs11627189  7  1247.04654673265  29.5295622595194  rs11627189,rs6562,rs1861087,rs3850399,rs11624508,rs13379081,rs3814837
LHPP_0  3  1210.41787336887  35.9203105690601  rs908365,rs7099115,rs3824809  11  1165.14798986909  46.4331983525779  rs7099115,rs11593054,rs10794134,rs2807045,rs12572306,rs12785089,rs1152690,rs12250161,rs718947,rs10901823,rs12250161
SH2D4A_0  2  1311.98607810574  13.8880155608939  rs2256598,rs11779545  9  1284.58905610668  22.291397551776  rs2256598,rs17128235,rs11986109,rs17091574,rs1514692,rs3802330,rs6987329,rs1472165,rs2410630
SLC37A4_0  2  1342.42168048009  7.34164992877375  rs3181261,rs10892322  9  1313.32248178739  11.8460873469407  rs3181261,rs10892322,rs6589777,rs11217191,rs4558175,rs3737504,rs10892247,rs11216816,rs3181261
TUBB2A_0  2  1191.86385140291  39.5697608869739  rs6596952,rs4129374  5  1176.60456757074  43.7088701399665  rs6596952,rs6935482,rs6916132,rs13217575,rs6907943
ZDHHC8_0  2  1267.12258095864  23.4602169883887  rs4819852,rs4819867  13  1240.31081668437  30.7166710358512  rs4819867,rs443678,rs514648,rs8139591,rs1076449,rs2228236,rs5746846,rs9604978,rs9606064,rs1771144,rs2073748,rs595224,rs8139591
UGDH_0  2  1117.18200510429  55.4671505797053  rs4453941,rs529  8  1076.34230198852  66.0702174252559  rs4453941,rs6531721,rs3775077,rs4974984,rs7670291,rs7668096,rs6531769,rs17441026
HADH_0  2  1309.61552755562  14.3646083300966  rs10516550,rs2221145  13  1278.66701808391  23.45686968021  rs10516550,rs17038617,rs1873710,rs6826953,rs11723917,rs402484,rs7696721,rs1724465,rs1298268,rs10028701,rs17586974,rs4956119,rs6826953
IL16_0  2  1227.71992124128  31.8286098144634  rs11072922,rs8034928  10  1167.33798963572  46.9742401091804  rs8034928,rs7171517,rs4778891,rs11072922,rs2011744,rs17788120,rs8023934,rs11637363,rs11325,rs17336789
OXSR1_0  2  1326.56801229379  10.7580351901539  rs7744,rs9832586  7  1304.56297675843  17.3579057725782  rs13078123,rs3922844,rs2011,rs697331,rs2555236,rs3923696,rs7651646
SLC39A11_0  4  1307.7204702556  15.5153066937678  rs1864685,rs11869651,rs9902588,rs11649723  6  1300.8093261427  17.7089215264202  rs1864685,rs9902588,rs11869268,rs11077617,rs6501587,rs6501522
HIATL1_0  2  1235.46426609649  30.2245828837483  rs9409546,rs908808  5  1228.64724582542  32.6948630099431  rs9409546,rs7868703,rs9409706,rs2896816,rs11789548
IGFBP4_0  2  1344.08333437498  6.99160413538833  rs9915191,rs7216890  3  1338.00735856916  8.66481245321473  rs9915191,rs7216890,rs10305278
PFKP_0  2  1249.00246994905  27.3633728365357  rs11251734,rs2388560  15  1193.72271202407  43.3776403347171  rs2388560,rs17285851,rs12772110,rs11251881,rs10430769,rs2388264,rs7100110,rs4881098,rs4881197,rs4881090,rs9423495,rs7910162,rs1472139,rs11251816,rs12762013
C9orf91_0  2  1250.09538293829  27.0864984870318  rs10817644,rs10982360  11  1189.76140153016  41.2888499258946  rs728407,rs1536738,rs16930630,rs10115585,rs1994002,rs4979443,rs10125974,rs12377342,rs1537732,rs1556220,rs10115585
C7orf44_0  2  1027.74149305935  74.178084488286  rs1181574,rs6463218  7  947.272674288885  91.0539182212346  rs1181574,rs4724236,rs4437556,rs10247165,rs17798237,rs7796267,rs17709491
FGGY_0  2  1341.46254252615  7.55567009160897  rs628177,rs664762  14  1320.2199741379  16.2143758604097  rs664762,rs628177,rs633112,rs1462935,rs12030516,rs4647018,rs733986,rs6688958,rs7556224,rs332231,rs12723341,rs2143593,rs17536757,rs12748486
SNX19_0  2  1156.8963499336  46.9942039922312  rs3794140,rs11602545  5  1145.3935492834  50.6562231510312  rs3794140,rs11603014,rs12273130,rs11222385,rs1793823
RCSD1_0  2  1329.28368270831  10.1636097578513  rs12116771,rs4657694  7  1315.79287621369  14.8597491717249  rs12116771,rs4657694,rs11809621,rs4656539,rs204267,rs858550,rs1917533
PAQR8_0  2  1073.10917751622  64.6587542630048  rs474848,rs2147206  13  998.728528770194  83.30904027821  rs474848,rs2147206,rs9370114,rs4712001,rs6902651,rs2784241,rs11950,rs9382098,rs16882886,rs6918669,rs12194995,rs2748992,rs2784241
MCOLN2_0  2  1020.05752703123  75.8791880517814  rs473957,rs11161518  6  989.692822768033  83.6960518759539  rs473957,rs12022421,rs1775987,rs7512147,rs12120336,rs10782546
IFI27_0  2  1351.98379888356  5.30717773858332  rs8006225,rs4905091  7  1334.40489630733  9.64210130132389  rs8006225,rs4905091,rs4900228,rs9323902,rs7147377,rs17128893,rs7147377
ESPNL_0  2  1291.24640370406  18.3253075827963  rs2326007,rs2278742  8  1254.56886662814  27.3724208804613  rs2278742,rs1054641,rs11884690,rs11898345,rs6723077,rs11694413,rs4663917,rs11898793
C1orf115_0  2  1108.50577132512  57.2584293640956  rs425437,rs2642424  10  1082.70554424258  64.2183605928117  rs425437,rs7539769,rs12145544,rs7542375,rs17007152,rs11118397,rs1416327,rs11118448,rs2184936,rs7542375
XRCC1_0  2  1202.72932095758  37.1901119361074  rs4251875,rs3213263  10  1164.13432618232  48.179850385609  rs3213263,rs2240931,rs2854496,rs3213344,rs4803547,rs11083711,rs3786497,rs204534,rs11670708,rs17352858
ADCY1_0  2  1274.48538063529  21.8746550475297  rs10240746,rs17172586  5  1270.39881182781  23.8668761369496  rs17172586,rs10240746,rs1852173,rs10233070,rs10275333
UCP2_0  3  1081.66277827567  63.1126000278162  rs530699,rs699138,rs2306817  8  865.001922447876  106.67465154721  rs2306817,rs2632725,rs7109266,rs660339,rs17132534,rs10793091,rs679050,rs6592574
ZNF695_0  2  1207.75871416142  36.0830210225339  rs1691246,rs2379189  12  1183.70578200173  43.8392270169127  rs2379189,rs1691246,rs7542852,rs7537011,rs1389228,rs7555046,rs10802412,rs10924852,rs4378247,rs6664883,rs7547858,rs3845512
MAF1_0  2  1305.82914457402  15.1757076788577  rs13255491,rs6558297  4  1298.69970822215  17.4190991313766  rs11541805,rs11136294,rs6985307,rs2979074
SDSL_0  2  1283.00507448154  20.0915397007637  rs12823432,rs2081587  9  1265.40316681384  23.5655306405315  rs12817952,rs2081587,rs11066456,rs1465542,rs12425351,rs9988968,rs1895984,rs1993395,rs11066456
TNFSF8_0  2  1349.53768826835  5.82952065224072  rs2157673,rs10982437  8  1336.1918930715  10.5243501933178  rs10982437,rs2157673,rs10982245,rs12555312,rs7467290,rs10982518,rs3789871,rs2418317
ZBED4_0  2  1348.01619741162  6.14850985041243  rs1476038,rs1321  8  1333.35103377587  11.2042875896535  rs9627789,rs1476038,rs2858637,rs13054686,rs6009465,rs762926,rs12165860,rs138841
ZDHHC21_0  2  1304.63581980453  15.4419074554792  rs12352208,rs1143025  15  1265.68029950928  26.3491723522385  rs1143025,rs10961605,rs16932354,rs12236113,rs581080,rs2642413,rs516641,rs12352208,rs10961362,rs10491776,rs4740564,rs10491770,rs940119,rs986862,rs7047010
CRYL1_0  2  1313.15894821073  13.6189606305852  rs9552199,rs9579886  8  1298.17798015008  17.2800325409049  rs9579886,rs4770042,rs4769156,rs9579887,rs9579835,rs9580056,rs9315651,rs9579835
ATG12_0  3  1261.40980774039  25.0830338218692  rs790824,rs3797570,rs17138409  11  1248.31107620466  30.6820710495999  rs3797570,rs17138409,rs790824,rs154597,rs12521940,rs2963770,rs10077439,rs17164372,rs17140574,rs17140046,rs924453
ACTN1_0  2  1317.59579784099  12.6822441637887  rs3809393,rs11158798  7  1304.35709725003  17.3246116876898  rs3809393,rs11158798,rs17756404,rs12435236,rs12436172,rs10138481,rs3742897
FAM174B_0  2  1213.82081523545  34.8800128737153  rs11074094,rs285761  15  1184.01637661283  45.8038599618006  rs11074094,rs285761,rs17708391,rs8027047,rs8033207,rs2035645,rs2190748,rs16947835,rs879050,rs9972617,rs8043171,rs285722,rs17646492,rs4402508,rs16947884
MFSD6_0  2  1083.38567313642  62.4367660221823  rs13384743,rs6751855  5  912.374495237742  99.038315360379  rs13384743,rs4638823,rs7557586,rs17748089,rs7608839
RPL7L1_0  2  1250.06809392772  27.083451913042  rs7765132,rs11965886  12  1211.7644245913  38.6509995231277  rs7765132,rs11969309,rs9394931,rs11752699,rs4711741,rs2756184,rs9394939,rs942384,rs7763360,rs2146323,rs4714572,rs6906808
ITGA1_0  2  1324.2400042789  11.2442905006919  rs10512988,rs11745309  7  1312.94796989821  15.448392939963  rs11745309,rs17207413,rs889295,rs4865770,rs256091,rs2233213,rs2279585
MERTK_0  2  1348.83753025973  5.98208232067134  rs4848980,rs1608067  4  1347.85630646482  6.93183728720057  rs2037198,rs4848980,rs6756251,rs4848370
CYP4V2_0  2  1098.87882569268  59.2632674926277  rs4862658,rs4253260  15  976.236119409236  85.8373740233682  rs4862658,rs3736455,rs4253260,rs13102931,rs4862650,rs4241825,rs369583,rs4862644,rs7687818,rs1566355,rs2171046,rs2101307,rs2292428,rs1869620,rs3736455
AIM1_0  2  1120.38088629475  54.6277030587047  rs3747787,rs12526024  8  1107.72689112151  58.2185700660187  rs9486379,rs12526024,rs9486619,rs1462147,rs1762708,rs9384614,rs9400005,rs12526024
WWC1_0  3  1284.16953612639  20.2128382023063  rs7721761,rs2161300,rs2337158  11  1272.57727525627  25.6760755930421  rs2161300,rs2337158,rs7721761,rs1422424,rs717594,rs6875247,rs4867934,rs4976538,rs17553555,rs2668055,rs6884664
HPS3_0  2  1273.93487850534  22.0365938132002  rs34228141,rs3816893  8  1251.14575671081  29.1486904601781  rs3816893,rs11918767,rs7643410,rs10049402,rs11717473,rs16861027,rs16861036,rs16862165
ARHGEF3_0  2  1333.70852079062  9.21109323824889  rs2133886,rs1472038  2  1333.70852079062  9.2110932382487  rs1472038,rs2133886
PDK2_0  2  1337.7560070882  8.3498757928396  rs12936768,rs3178055  6  1320.10625113741  13.6139299448318  rs3178055,rs756847,rs12936768,rs1867087,rs17717014,rs12948932
C11orf35_0  2  1343.39514836273  7.14025380145471  rs11246132,rs2246614  3  1339.21163014862  8.4156448111099  rs2246614,rs7396812,rs7395907
DHX34_0  3  1214.71118973719  34.9999370828011  rs8112962,rs12151200,rs8104255  9  1109.57092872174  55.8293854810685  rs12151200,rs2547370,rs2694542,rs2252532,rs11670534,rs452410,rs891016,rs314668,rs2547370
ITPR2_0  3  1300.65713136754  16.6759077553712  rs11835979,rs7979263,rs4963983  11  1253.64562846335  29.5679830229013  rs4963983,rs1872937,rs11835979,rs6487557,rs7979263,rs41369346,rs12827659,rs10842864,rs7971287,rs17397644,rs2291264
IVD_0  3  1035.3711264309  72.8581494459161  rs2305650,rs2289329,rs11854054  12  885.242695833525  101.089446073922  rs2289329,rs11636147,rs7207,rs4924458,rs7164684,rs17729697,rs17668261,rs2305650,rs2301176,rs8034416,rs2411310,rs16924528
LATS2_0  2  1326.39451409961  10.7817596441373  rs7995773,rs4238156  12  1310.38802917676  17.7885163994897  rs4238156,rs4769122,rs9550613,rs12429335,rs617576,rs9506717,rs12874295,rs1105267,rs9552409,rs1200045,rs2104712,rs17285785
TUBA8_0  2  1339.77748740166  7.92190773973652  rs468789,rs5992900  7  1330.01872763002  10.6000883302356  rs468789,rs9604816,rs380705,rs2252257,rs807757,rs174335,rs9604816
CCDC53_0  2  1262.2922884331  24.4688736939443  rs11111162,rs12582545  6  1233.53184174707  31.9657871236346  rs2373567,rs12582545,rs10860806,rs11110820,rs11110954,rs6539025
C3orf31_0  3  969.805561424495  86.6120108494682  rs7615782,rs303862,rs440746  7  935.151763212593  94.5019089166954  rs440746,rs6442290,rs2933291,rs7618046,rs2648307,rs9808956,rs6783990
BSCL2_0  2  1339.83972510331  7.91213378377636  rs11605489,rs736342  9  1308.35391354817  14.9818905337346  rs529220,rs3829248,rs1944091,rs11231138,rs12800538,rs2849031,rs10897215,rs10897193,rs12800538
DHDH_0  2  1309.78455447781  14.3439432208668  rs7260579,rs2270942  6  1301.11386712878  17.6770727361988  rs2270942,rs7260579,rs10426317,rs4802527,rs17370523,rs2131093
C10orf54_0  2  1271.82002484193  22.4580329056779  rs16929266,rs2121538  5  1262.77026076636  25.4512869447109  rs2121538,rs16929266,rs2039730,rs3747866,rs10999745
CSF1R_0  2  1305.96776911945  15.1722571288341  rs9686746,rs1465693  6  1283.80663176318  21.2904287816359  rs1465693,rs4705106,rs253349,rs6862024,rs2228440,rs12054749
DAPK1_0  2  1303.14864843191  15.7376247492007  rs2026744,rs4877366  11  1286.07831076087  20.8968667174287  rs2026744,rs4878092,rs1927973,rs980738,rs10119361,rs17054324,rs7854235,rs12348439,rs11793040,rs4446805,rs980738
WDR63_0  2  1330.14498893435  9.98919891480871  rs17371526,rs817473  12  1305.55403427326  18.7573207627908  rs817473,rs17371526,rs9433225,rs17119333,rs663521,rs10127586,rs1886644,rs813056,rs12057637,rs12086058,rs1507288,rs12145024
ZNF576_0  2  1311.12167480928  14.0453594777649  rs3746002,rs11881426  4  1306.32772489165  14.0636606283957  rs3746002,rs11881426,rs3746003,rs204538
ASB13_0  2  1337.48990730432  8.4250597328068  rs11819125,rs1539446  10  1298.81853963801  18.9349763157727  rs9424135,rs7913214,rs1002936,rs7092772,rs11819125,rs4749799,rs12220579,rs8177694,rs7076213,rs7911500
MSH6_0  2  1338.04474943228  8.2866274039419  rs797700,rs17396793  9  1328.0565091379  11.7570275847102  rs797700,rs4530419,rs12470652,rs10164750,rs13388457,rs12713013,rs10460536,rs2047681,rs4530419
AKR7A3_0  3  1270.14757358481  23.214778846038  rs7525784,rs2227295,rs4920319  10  1260.78797888038  27.8055108719621  rs2227295,rs3762391,rs6664427,rs11553813,rs1049959,rs6698642,rs1473689,rs16862355,rs6663076,rs1266439
SLC7A6OS_0  2  1336.52612095798  8.62329622082935  rs1122720,rs8044066  5  1310.66976310214  15.0932776961412  rs1122720,rs6499214,rs8044066,rs8059496,rs8057184
SPRYD7_0  2  1326.68406128574  10.7281169855756  rs9568353,rs1798975  7  1304.04434878577  15.8852504984516  rs9568353,rs9568354,rs9568215,rs9568294,rs11619585,rs2761848,rs9568215
FAM125A_0  2  1312.26747856777  13.8204784175323  rs7254837,rs7257450  6  1297.38171311306  18.467487805326  rs7257450,rs2303680,rs3761049,rs6512237,rs10415686,rs41526947
PTGER4_0  2  1226.09126162191  32.1925868737725  rs7720838,rs17823523  10  1215.63342591149  33.9501864084147  rs7720838,rs971211,rs4957138,rs372263,rs12514517,rs1613321,rs10512770,rs318060,rs10053502,rs7720838
EMP3_0  2  1328.56560291609  10.3151891430551  rs4802522,rs16982010  9  1311.90572203605  15.0083116780831  rs16982010,rs4802522,rs3745720,rs830131,rs3786764,rs1799286,rs12463018,rs918546,rs6509349
NPLOC4_0  2  1245.98941095286  27.9586289701365  rs7406505,rs7209877  10  1101.77843643153  57.6346484851445  rs7209877,rs11871837,rs3208787,rs6565612,rs7219915,rs9914776,rs2048058,rs4078290,rs9789009,rs7405901
STK11_0  2  1347.13511228229  6.3485164377623  rs2019107,rs2075608  9  1335.18439163524  10.6584521790891  rs2214461,rs2019107,rs11878692,rs2075608,rs3746102,rs2332496,rs7259322,rs1859954,rs11881658
MANBA_0  2  1001.29433044497  79.9503234248144  rs4496586,rs223490  6  971.600866519195  87.9402769567406  rs223490,rs11724614,rs170564,rs11097812,rs1516736,rs6533094
MGRN1_0  2  1328.79904084165  10.2568544734174  rs841220,rs11648117  8  1322.63372595208  13.6919414805793  rs841220,rs11648117,rs12923343,rs17694688,rs12447665,rs17136871,rs1362626,rs4516232
SQRDL_0  2  1142.71103657024  49.9052025217992  rs10643,rs594516  7  1117.67864726588  55.7829130734495  rs594516,rs10643,rs7175288,rs490940,rs4774204,rs4099,rs594516
RNASE6_0  2  1343.04717163517  7.21590420684005  rs1760927,rs986192  13  1323.70238029617  13.7942413526853  rs1760927,rs986192,rs10130502,rs1760947,rs872074,rs4982384,rs12884216,rs1243706,rs4981264,rs1652045,rs8004388,rs1878705,rs10130502
IKZF1_0  2  1093.39646724092  60.3244965911734  rs6973210,rs7781977  10  829.132857419421  116.216818741029  rs10216316,rs17634434,rs10272724,rs7781977,rs12719020,rs9642306,rs2168587,rs13238198,rs13228679,rs740083
LEPROT_0  2  1038.70650296588  71.9141738763647  rs3790434,rs1045895  8  1029.79009355953  75.4982117697788  rs1045895,rs1327118,rs10889553,rs578271,rs12124886,rs4469745,rs4655537,rs11208554
TXNRD2_0  2  1320.7480108417  11.9958009682033  rs1052978,rs5748489  12  1280.42720727304  23.2202365440476  rs5748489,rs3196628,rs5992495,rs737854,rs4597638,rs3788304,rs854961,rs5992507,rs13055204,rs2075198,rs10372,rs5993589
SLC27A1_0  2  1308.81684589763  14.535316710479  rs12984915,rs15401  7  1292.6032139707  19.8123259945041  rs12984915,rs15401,rs773878,rs773920,rs2042298,rs17750642,rs2303745
GM2A_0  3  1221.36644622884  33.5975838154487  rs1004736,rs10062269,rs13177627  12  1151.28295351198  47.0595207456305  rs1004736,rs1048723,rs10043175,rs10062269,rs2277029,rs2075783,rs3734038,rs248465,rs3846703,rs7719610,rs9324688,rs1004736
LIPA_0  2  1295.43302483358  17.4081633971611  rs11594137,rs3740044  5  1287.71830513288  20.14012945117  rs3740044,rs7077817,rs10887941,rs7081622,rs4933497
MRPS22_0  2  1255.26702352809  25.9984045625733  rs1602628,rs4564921  4  1229.20836999724  32.3212583615557  rs17395611,rs6439858,rs11720155,rs2349591
CCNYL1_0  3  1218.14136041484  34.3391709888281  rs17520056,rs2663893,rs6716597  7  1183.4989678691  43.1812962481997  rs2709391,rs4673374,rs10192712,rs2432726,rs13427963,rs12475798,rs1990810
DNM3_0  2  1307.53916510329  14.8232393486804  rs17346473,rs7528296  5  1305.08700800266  16.4263612291543  rs17346473,rs7528296,rs12566823,rs10912669,rs704847
CD80_0  2  1324.05761153226  11.2802690332982  rs2276713,rs16829988  6  1302.70715286023  12.8492627163027  rs16829988,rs491407,rs6773021,rs885654,rs11715603,rs16829988
T_0  2  1318.79350776991  12.4111175028655  rs12205757,rs1056051  13  1274.57963230285  24.0320279131816  rs1056051,rs4601102,rs9356408,rs3816304,rs1744499,rs12202881,rs3008054,rs6907629,rs9295355,rs845661,rs10455806,rs300144,rs300138
EXPH5_0  2  1300.57289818903  16.3058475997673  rs17693972,rs11824250  5  1288.32120273869  19.8876262459222  rs11824250,rs949286,rs2846420,rs1482047,rs11212749
MTHFS_0  2  1096.35348541474  59.7539470109898  rs1088036,rs17286040  7  1048.21584122072  71.5123072274094  rs17286040,rs642697,rs1370277,rs16971347,rs12148329,rs715724,rs2870112
MLST8_0  2  1227.12395205819  31.7460806482247  rs26857,rs26845  6  1200.96761892326  38.8899219706396  rs26857,rs26840,rs737480,rs26835,rs258282,rs9788926
NEUROG2_0  2  1325.21689161286  11.0445477384296  rs12510546,rs13120366  4  1320.92748023225  12.7145166620869  rs10008828,rs2129406,rs6533613,rs17589910
CITED4_0  2  1342.29225746738  7.37826747205994  rs17361957,rs2935888  3  1341.86565148634  7.83707811688578  rs17361957,rs2935888,rs3819842
WDR33_1  2  1197.42357840843  38.2807124883328  rs17600177,rs13009262  3  1195.85645131163  37.7536252460544  rs17600177,rs13009262,rs13401753
UBE2I_2  2  1227.85596395233  31.8046935714688  rs12928460,rs3169412  11  1199.49486206047  40.9514064133487  rs3169412,rs13332460,rs12934797,rs12928460,rs4984815,rs8063,rs732510,rs8061159,rs26848,rs2744148,rs11863482
PKN1_1  2  1319.47059022649  12.2634301913406  rs1042728,rs8110587  10  1247.30252480705  30.1947404845636  rs1042728,rs3810255,rs10403281,rs7252459,rs2524365,rs12983952,rs10420657,rs8101289,rs10414630,rs12460236
AKIRIN1_1  2  1181.703530359  41.680918300968  rs10888621,rs3806437  8  1149.92355993327  50.1785222382443  rs10888621,rs3934859,rs4660446,rs3011179,rs11211260,rs882000,rs11208239,rs10789446
MBP_1  2  1243.15906837483  28.5345012699452  rs896040,rs2000811  12  1225.70461776904  34.473702136023  rs896040,rs2000811,rs4890882,rs10514210,rs17589282,rs8094745,rs17059667,rs12961677,rs12457788,rs1106218,rs3813101,rs12457788
PAG1_1  2  1318.31595524326  12.5195862268434  rs4500045,rs10108428  5  1288.46538830996  19.9545115304871  rs4500045,rs10088394,rs10108428,rs6986622,rs6990568
ZNF331_0  2  1333.43849845835  9.28233889639022  rs8102653,rs1284520  6  1314.24666099883  14.8970409850821  rs1284520,rs16984581,rs8102653,rs2287827,rs2914371,rs1428641
ARPC4_0  2  1305.83086738783  15.172732709742  rs2252592,rs6787367  5  1296.72368909769  18.2127697560297  rs6787367,rs2252592,rs13087643,rs1003274,rs1643020
DDX39B_0  2  1343.90994512813  7.03369815282475  rs3096702,rs3130559  14  1296.12388559198  20.0943075087411  rs3096702,rs3179003,rs3130559,rs4081552,rs16899682,rs16870126,rs12153855,rs11575840,rs7761965,rs9268626,rs3130931,rs6911024,rs6922431,rs3132511
RRBP1_0  2  1344.00288036163  7.01559130777673  rs2077147,rs6080774  13  1331.35303005817  12.331432686243  rs2077147,rs6080774,rs6080919,rs9917410,rs6044930,rs6075153,rs6105814,rs2057030,rs2424019,rs2745822,rs2195109,rs16998603,rs6075153
CEPT1_1  2  1327.21143073003  10.6043793742379  rs817582,rs2484460  4  1311.32486703574  14.7114863008321  rs2484460,rs817582,rs1999511,rs17027880
NCF4_0  2  1290.54910645471  18.4589592101226  rs741997,rs2284027  11  1265.88059456956  26.8266499468925  rs2284027,rs741997,rs746713,rs738148,rs2092165,rs2071856,rs9610372,rs132597,rs8139786,rs2075724,rs11913300
NCF4_1  2  1236.07664179802  30.0842146018642  rs741997,rs729749  10  1204.80490124829  38.3302101921407  rs729749,rs741997,rs2072706,rs9622315,rs876416,rs746713,rs1981476,rs2092165,rs762987,rs9622315
ANKRD5_1  2  1354.75667765185  4.70932538477456  rs6040305,rs6056415  9  1331.49433658083  12.2721549731813  rs6040305,rs6056415,rs11697698,rs6074214,rs2423469,rs35359582,rs8121429,rs7270364,rs6077729
UBE2Z_1  2  1202.47897216974  37.1607527720021  rs7209108,rs8064938  11  1135.47779655021  53.4127263513625  rs7209108,rs9900627,rs12941604,rs16944762,rs9906587,rs9303547,rs3107291,rs16957346,rs12948015,rs11466165,rs7209108
C1orf124_0  2  1245.22609284501  28.1084850688398  rs2437150,rs1202551  13  1231.13384875578  29.0106266500533  rs2437150,rs1202551,rs495183,rs482031,rs954745,rs967434,rs9727900,rs821592,rs2493137,rs10864662,rs6541266,rs9661480,rs1202551
PIGN_1  2  1051.89115741992  69.1087736314754  rs4941107,rs8092336  11  983.196642808566  81.6216647284478  rs4941107,rs12327436,rs11660362,rs8095708,rs17718384,rs17069528,rs9965630,rs11872671,rs637491,rs17069956,rs7241684
LST1_0  2  1248.16082244105  27.4802592717688  rs17207190,rs6929796  15  1184.43384698765  44.7073175038415  rs6929796,rs2256965,rs2256974,rs1265163,rs9368699,rs17190526,rs9264967,rs3117137,rs3134931,rs7749092,rs2844456,rs12660700,rs11757629,rs28732165,rs492899
NNT_1  2  1196.51054419689  38.5135039966479  rs6868008,rs6895327  11  1086.06384015773  62.8051795139826  rs6895327,rs7713458,rs10473333,rs12520489,rs6889538,rs3733839,rs4072919,rs7734884,rs17320222,rs4866867,rs7713458
SKP2_0  2  1341.16801703439  7.62279081104056  rs244779,rs4434406  4  1338.47576331596  8.8878446710139  rs4434406,rs244779,rs12697352,rs13181119
SPN_0  2  1349.97540296578  5.73520836170909  rs6565169,rs7500321  3  1348.98650064949  6.32635208862697  rs6565169,rs8045689,rs5018217
NAAA_0  2  1145.78465870015  49.2463016260145  rs13125558,rs6825004  9  1011.01560339959  79.6197073590245  rs13125558,rs2271527,rs2047984,rs11097233,rs10518158,rs10008757,rs1441911,rs17002201,rs3817099
ATP1B1_1  2  1324.77993944187  11.120253699688  rs2025202,rs10919144  9  1303.11326562438  17.8697252103805  rs2025202,rs10919144,rs12038274,rs12121994,rs6035,rs6687517,rs7518687,rs10465572,rs12040207
CAB39L_0  2  1301.73429087797  16.0646619407591  rs11618850,rs11619265  8  1278.24728611806  23.3971258025767  rs11618850,rs11619265,rs7986805,rs9535274,rs17478715,rs2118963,rs4287465,rs9568239
USP6NL_0  2  1329.55916835305  10.1098041630874  rs4750085,rs1054066  8  1309.13300104967  16.6912522280824  rs1054066,rs4750085,rs3814629,rs7068732,rs7907258,rs11596743,rs17148556,rs11257078
ABCC1_0  2  1323.93459045782  11.3033869006826  rs212093,rs2030026  11  1299.53548954697  19.4488218372148  rs212093,rs2030026,rs6498588,rs215573,rs152022,rs2238469,rs216166,rs756210,rs150468,rs215569,rs4781699
CPEB2_0  2  1351.26259190415  5.4588947943781  rs2054107,rs7654792  3  1349.16209666368  6.28489251331935  rs2054107,rs7654792,rs4596231
LINS_0  2  1232.66472621701  30.8643273340447  rs12460,rs3794505  13  1201.89195312568  40.4012587082046  rs12460,rs883468,rs8038550,rs4965317,rs2412004,rs1347479,rs8033003,rs1993376,rs1809156,rs7171529,rs12917583,rs2002791,rs7180844
DFFA_0  2  1344.79888564601  6.85148110519185  rs670666,rs6657808  6  1312.91279307295  15.0728931557918  rs11588734,rs6657808,rs11121736,rs2086650,rs6541072,rs6667195
DMAP1_0  2  1243.85186148706  28.4052995717143  rs12120451,rs12419  5  1236.41024874468  30.7515544589565  rs12419,rs12120451,rs2746085,rs11590157,rs2784466
SERPINA9_0  2  1350.05233320013  5.71631357468763  rs1998207,rs1956174  7  1334.397469066  10.9392815885162  rs1956174,rs11850199,rs11851034,rs2753934,rs12882907,rs12897280,rs8010588
CHIA_0  2  1327.55613936651  10.534059632894  rs11102132,rs12410848  9  1304.71456637023  14.623368532392  rs12410848,rs11102132,rs4259643,rs4838925,rs12410579,rs1668,rs12091752,rs599134,rs1668
RSU1_0  2  1314.95156813445  13.2357583809619  rs7070681,rs2603804  7  1300.50446777069  15.6405233731527  rs7070681,rs2603794,rs4088455,rs17138777,rs7076105,rs7099178,rs17138777
BICD1_0  2  1316.48424645268  12.9035011904976  rs1716960,rs12229856  6  1303.6986807971  17.0053362346219  rs12229856,rs1716960,rs326640,rs4931642,rs2650142,rs11609975
TAP2_0  2  1257.04759648951  25.6382101646268  rs3916765,rs4148876  13  1219.41341246868  35.1427402929905  rs3916765,rs4148876,rs2086399,rs2647025,rs2395301,rs9267659,rs1044043,rs2127675,rs2621425,rs9469542,rs3763308,rs7758128,rs6901541
RBBP9_0  2  1347.29291412734  6.30213898512058  rs1050476,rs12481256  5  1325.58813923721  12.05502815133  rs11087257,rs1050476,rs12480846,rs6136509,rs6045103
PSAP_0  2  1314.69184884347  13.2849972417662  rs885828,rs10999876  7  1301.61401313522  17.9173709362097  rs885828,rs10999876,rs7919850,rs11527412,rs17634444,rs923177,rs12770570
MRPL52_0  2  1137.58261548215  50.9568635028876  rs3811188,rs12884337  15  997.554449231127  82.784483534066  rs3811188,rs12884337,rs3751488,rs17122934,rs941718,rs8022177,rs4982653,rs8008860,rs396024,rs34797222,rs1042703,rs11628990,rs6572605,rs17183519,rs448084
CNN2_0  2  1279.52895010062  20.8142426501767  rs2020000,rs3795064  7  1245.26669219418  29.7275507102038  rs2020000,rs12710103,rs3752240,rs2285907,rs12979852,rs2240154,rs12610594
IL32_0  2  1296.08215882803  17.2377505049047  rs2239301,rs4349147  5  1290.4345309633  19.3685939778001  rs4349147,rs2239301,rs12935803,rs2079731,rs130005
CCDC50_0  2  1293.36348926266  17.849634485523  rs7638706,rs3959143  9  1265.12940331704  26.1987726911873  rs3959143,rs7637969,rs7638706,rs696351,rs1851685,rs7637900,rs16866023,rs6764472,rs6774732
DSC2_0  2  1287.19060414669  19.1547109268973  rs7240897,rs1789037  5  1277.51873788391  22.310426104411  rs1789037,rs9957758,rs2256638,rs2617892,rs9959867
RBMS2_0  2  1158.08962823751  46.6117177776433  rs10450,rs3782235  6  1146.91732591427  48.614712858799  rs3782235,rs2242497,rs6581096,rs7297662,rs1284605,rs775324
CLSTN1_0  2  1334.43211255688  9.0657134819485  rs1220383,rs7530465  9  1311.62260768902  16.442609736548  rs7519078,rs7530465,rs12735688,rs11584327,rs926247,rs10864390,rs1327257,rs7555782,rs797259
CAMKK2_0  2  1078.96102300439  63.3807677416136  rs12819930,rs3794207  7  985.416145817073  81.6758998829815  rs12823779,rs2071273,rs2071272,rs11835818,rs482522,rs11065504,rs482522
AMFR_0  2  1087.71356241949  61.5832495262652  rs2432538,rs421859  13  889.36368181755  102.595558332776  rs2432538,rs13337155,rs3790117,rs2298847,rs604639,rs13338516,rs7500207,rs17841923,rs2301234,rs16959681,rs7205545,rs12446482,rs6499861
PDCL3_0  2  1348.53125844751  6.04342287179604  rs17640099,rs3112255  5  1332.17149744137  10.3486979853455  rs17640099,rs3112255,rs1519661,rs7582424,rs17024150
C3orf39_0  2  1340.35761179942  7.80171517806952  rs7648947,rs6769697  7  1332.85174471592  11.197266288712  rs7648947,rs6769697,rs17073603,rs1523125,rs2127726,rs834179,rs1007638
SMC6_0  2  973.739605067859  85.5017012585497  rs2344691,rs17315848  6  922.128854239335  96.8297639518037  rs2710663,rs17381041,rs11687009,rs12623000,rs11679582,rs2710663
OSGEP_0  2  1013.50975136234  76.1617736727867  rs2275008,rs1130409  13  912.833437755553  98.4984579189797  rs2275008,rs938882,rs1760927,rs1760930,rs8011970,rs2771338,rs12432962,rs1953978,rs8011312,rs1243445,rs2275007,rs4983209,rs2275007
GRPEL2_0  2  1336.86049940541  8.5429975292442  rs2438490,rs10079672  4  1334.95025739003  9.70814356498106  rs2438490,rs10079672,rs7718210,rs17096116
FARS2_0  2  1294.44018865021  17.6101863982493  rs12178395,rs10484845  10  1278.6268412941  23.8263872941454  rs12178395,rs6924197,rs17142289,rs4959935,rs1569463,rs9405267,rs765878,rs3024415,rs7772028,rs3024486
ACER3_0  2  1290.02431965934  18.5569727057725  rs10899353,rs4945132  8  1280.6487804233  21.3847864698988  rs4945132,rs10899353,rs12295401,rs6592702,rs3133460,rs7109180,rs12361883,rs12295401
RASGRP3_0  2  1238.61630989169  29.5273477958875  rs13385731,rs719546  8  1188.29905590829  40.6041504797708  rs13425999,rs719546,rs11680631,rs1375199,rs2123774,rs10490457,rs2887087,rs448072
LRMP_0  2  1297.47288928635  16.9624001711641  rs699032,rs10743533  8  1282.36712008237  22.4521602596988  rs699032,rs10743533,rs9300165,rs7315339,rs7965364,rs16928923,rs867615,rs12320066
NINJ1_0  2  1269.91188081554  22.8445038874431  rs12235416,rs7873882  2  1268.36724225839  23.1709639110981  rs12235416,rs10992265
ZNF17_0  2  1303.82690682195  15.6188271737309  rs862702,rs726260  11  1289.11418154992  21.5554108246484  rs862702,rs726260,rs8111324,rs12986235,rs4483953,rs7250521,rs10411904,rs2445858,rs12611240,rs13345715,rs7249430
SAMD13_0  2  1351.32514242041  5.44860787542853  rs316636,rs667304  4  1345.29793711169  6.32722151003718  rs316636,rs667304,rs10782539,rs649226
THNSL1_0  2  1321.30085003482  11.8757385204635  rs12266014,rs489186  8  1296.56662613769  19.1725742447424  rs12266014,rs489186,rs11014701,rs16924760,rs7084338,rs7078551,rs10508694,rs11014094
TLE6_0  2  1291.00452162029  18.3636897299126  rs11150,rs11667371  14  1252.37420755757  26.7895712207791  rs11667371,rs11150,rs11670745,rs10410539,rs2052120,rs17433775,rs312933,rs8107303,rs599587,rs12608916,rs7246373,rs9967630,rs7260635,rs877689
ALDH9A1_0  2  1317.94204845226  12.5917477391038  rs12408101,rs1494425  13  1269.7850182347  26.434234104484  rs12408101,rs1038982,rs4657468,rs2297765,rs184042,rs3845535,rs7519629,rs2134095,rs285498,rs10918127,rs6659644,rs506813,rs6703280
DEC1_0  2  1342.84057349219  7.26838316012812  rs12377961,rs10982402  11  1329.42486213555  13.4418401986713  rs12377961,rs10982402,rs11789343,rs4979603,rs12005359,rs4979477,rs7874534,rs7870474,rs2567704,rs10982674,rs7040801
TOP3A_0  2  1305.62716077375  15.2241672187317  rs7498,rs8080471  6  1281.69888432479  21.8910940964421  rs7498,rs3088175,rs2360234,rs1997195,rs8080471,rs9914118
ZNF215_0  2  1140.33361910155  50.4360490043871  rs1491823,rs2468989  7  1126.73443157075  53.5763555719291  rs1491823,rs2468989,rs12288515,rs12275268,rs4758411,rs11040807,rs4758411
KANK2_0  2  1282.72234993359  20.1300230798545  rs892112,rs12984430  3  1281.72207211806  20.7188424669436  rs892112,rs12984430,rs17001450
SLC35F2_0  2  1296.44075483183  17.175088172164  rs11212416,rs495030  8  1208.77407566906  34.7033436539439  rs11212416,rs564569,rs556153,rs498851,rs495030,rs12417999,rs7105672,rs1531751
ZFAND2A_0  2  982.538511190775  83.0834202771894  rs2949171,rs6463516  10  963.163705308641  90.1572398126187  rs2949171,rs1133122,rs17826049,rs7789484,rs4133102,rs1949783,rs12702537,rs28644307,rs6952709,rs4725103
DHX58_0  2  1111.66540500404  56.4464360096606  rs3744484,rs16966714  6  1103.2055297047  59.5927875768052  rs2277621,rs16966701,rs4239268,rs4076033,rs9900213,rs10512488
PGS1_0  2  1238.55962657197  29.5748297149023  rs9900564,rs4969188  15  1186.57046624257  42.0301569037107  rs4969188,rs4082919,rs632058,rs7220426,rs8065431,rs6501298,rs4790004,rs16971526,rs12942000,rs7212368,rs11868608,rs2612798,rs8081973,rs9892692,rs11077368
DTX3L_0  2  1185.7562101122  40.792098744218  rs4147495,rs1067  12  1170.02245551364  44.8759672992294  rs4147495,rs17267388,rs836841,rs9837753,rs2254911,rs6796228,rs11708968,rs3804758,rs9856662,rs2717223,rs2667469,rs12498138
ALG1L_0  2  1167.35033967556  44.6895289996472  rs7646705,rs4646746  11  1052.59145806561  67.5826273822754  rs7646705,rs905455,rs6438948,rs7623362,rs2948821,rs17691268,rs35617224,rs7644324,rs7621286,rs11718838,rs3936058
RPUSD1_0  2  1353.91743252307  4.89839686606553  rs742318,rs10153199  8  1333.34286420554  11.0436341057571  rs742318,rs12598318,rs2294451,rs11642590,rs13336445,rs17525396,rs681971,rs1075789
STK33_0  2  1300.87774071785  16.087605404963  rs11041943,rs9633894  12  1251.82809918166  28.1425607988435  rs9633894,rs11041943,rs10840061,rs11042023,rs931756,rs17328992,rs4758340,rs2134309,rs1406094,rs10743069,rs10840006,rs10840002
PRR5L_0  2  1346.83442770452  6.40648762833157  rs2592555,rs10836549  8  1332.21579852298  11.7716206632678  rs2592555,rs10836549,rs7122453,rs479011,rs12788533,rs10836544,rs12789353,rs925922
GLRX5_0  2  1133.27645469759  52.0177922675066  rs17756537,rs986555  15  1084.07410060217  64.8563606807667  rs986555,rs11628604,rs10147231,rs1105567,rs10149552,rs11848308,rs945457,rs4900324,rs2145976,rs1570265,rs941776,rs1957925,rs1465110,rs1748936,rs7151963
CTNNA2_0  2  1331.79198773024  9.6235966919139  rs7584429,rs17340143  12  1309.95002288915  16.6622090879016  rs17340143,rs7584429,rs10182935,rs1816611,rs1159598,rs7607015,rs10490511,rs1960643,rs12477011,rs12997292,rs1838433,rs7575481
SEC22A_0  2  1261.98982288185  24.5253238073086  rs7647719,rs1533393  6  1216.2230694778  31.7161091559338  rs1533393,rs9850326,rs7647719,rs1515372,rs13058991,rs1515372
SUMF1_0  2  1253.26993252546  26.3621966898672  rs11915920,rs711637  7  1240.75486773656  30.8222758873841  rs11915920,rs793394,rs12490375,rs7643508,rs2137946,rs769805,rs794205
SLC37A1_0  2  1275.70287192956  21.6330346567779  rs12151955,rs2839557  15  1237.95934923573  33.6468205128216  rs12151955,rs368955,rs2051329,rs228104,rs748372,rs431574,rs2850146,rs11203153,rs7281720,rs4148104,rs1102228,rs12627651,rs4148083,rs2838243,rs2838094
IL10RB_0  2  1261.92488939762  24.5584957168044  rs962859,rs1058867  12  1213.02503496683  36.6390055715687  rs962859,rs1058867,rs2834164,rs1013059,rs999259,rs8128790,rs4817548,rs2834034,rs2243599,rs743309,rs13049821,rs743309
COCH_0  2  1333.18726172394  9.33172653614674  rs179545,rs7157295  7  1312.87083353844  15.4622762504307  rs7157295,rs13122,rs179549,rs8011000,rs10483353,rs882270,rs10150198
CLNK_0  2  1284.4294669151  19.7502393521516  rs11721691,rs4571323  11  1241.02364406667  29.8876926538064  rs4571323,rs11721691,rs4698068,rs4697769,rs6821534,rs22021,rs10488945,rs13128385,rs13137278,rs17280896,rs17490471
MPHOSPH6_0  2  1315.37002603586  13.1415864793195  rs11864701,rs12447225  13  1258.06604819359  29.0672196763803  rs2303267,rs1826242,rs7205534,rs16958347,rs7185760,rs3887358,rs16957875,rs7188701,rs12920407,rs12919173,rs13331678,rs9934030,rs2927335
ESYT2_0  2  1280.15308574346  20.6650008040827  rs1869290,rs712191  10  1198.18046010901  40.4230085358315  rs712191,rs710423,rs3850489,rs10247026,rs4716858,rs399867,rs1869290,rs4909062,rs2730220,rs6976380
TYW1_0  2  1238.16081542093  29.6050124786859  rs3845174,rs13222091  10  1202.95577781805  37.1893061288948  rs3845174,rs6973163,rs11561740,rs13222091,rs3864350,rs10230092,rs6970372,rs12674122,rs7789719,rs3864350
PNP_0  3  1100.53150136929  58.9980384195283  rs13379232,rs1760927,rs4981209  12  1025.57070452396  75.0553046653242  rs1760927,rs949937,rs1713459,rs7159007,rs17277207,rs1049564,rs4981259,rs8016310,rs1953557,rs17792599,rs7141641,rs11628338
C1orf227_0  2  1331.05096006997  9.78889647059963  rs12062324,rs7538853  10  1293.07496524299  19.4075756587882  rs7538853,rs12124669,rs12141329,rs12062324,rs12407858,rs6702876,rs7511930,rs10779580,rs1008737,rs734976
TMEM154_0  2  1345.67411800626  6.65184452690421  rs11725194,rs16998851  10  1330.49276686858  12.7749506895703  rs11725194,rs16998851,rs12646163,rs6812567,rs981419,rs6832907,rs17276813,rs17276680,rs13116511,rs6811075
MUL1_0  2  1225.45254150363  32.3132185840916  rs12724366,rs875688  6  1208.63171050875  37.2663075059535  rs12724366,rs875688,rs9426665,rs677214,rs1567102,rs486395
GDI2_0  2  1354.23806404135  4.82388494796085  rs4749379,rs4749926  15  1337.05535792726  12.1455116680889  rs4749379,rs4749926,rs943445,rs353181,rs12258676,rs11253217,rs10795212,rs10795763,rs10906351,rs17299194,rs11253241,rs10795957,rs11252840,rs11253143,rs12570881
TH1L_0  2  1276.77044788629  21.3697931330005  rs234610,rs2295357  14  1242.74014649329  30.2983188852848  rs2295357,rs16982339,rs6070706,rs11906151,rs6100296,rs235195,rs6128532,rs163781,rs12625057,rs2143612,rs171042,rs10369,rs8120549,rs4811958
MOBKL2B_0  3  1308.02155960347  15.0784595324979  rs2814707,rs1822725,rs1888380  8  1298.55504838947  18.6609667313599  rs4354403,rs2814707,rs1822725,rs17768620,rs7042745,rs3910849,rs10967997,rs10812610
TMEM14C_0  2  1268.17507210024  23.225243274522  rs2153073,rs9379881  15  1227.29531033095  33.9181422526833  rs2153073,rs9393680,rs4449626,rs6936726,rs767911,rs16871276,rs16870978,rs1009667,rs7452495,rs2018336,rs7745093,rs12208794,rs9348868,rs12199545,rs7745093
KLHL9_0  2  1165.80129834524  44.9806158827513  rs13296370,rs10117677  6  1139.86616187435  52.0028324634384  rs10117677,rs4978115,rs13296370,rs9333355,rs7033259,rs1591033
CHDH_0  2  1351.98026358488  5.29818400571948  rs3774585,rs6445616  9  1342.8133780595  9.86189699414018  rs17252742,rs6445616,rs3821846,rs9811264,rs979220,rs17053338,rs3821857,rs11714210,rs4320084
CEP68_0  2  1279.45280138693  20.8188088690286  rs4671631,rs6546123  8  1263.18291036076  26.4196504388499  rs6546123,rs4671631,rs10496126,rs7599508,rs7602167,rs840955,rs4671614,rs4671646
ABT1_0  2  1227.04798710111  31.9693239727531  rs7768682,rs9358928  5  1174.30094461448  44.1774285106048  rs7768682,rs12204145,rs1321578,rs6456739,rs16891517
GSTM1_0  2  1256.60275565096  25.6795340745272  rs366631,rs12410178  12  1174.39840577577  42.6263279010915  rs366631,rs1010167,rs7515406,rs4970779,rs12410178,rs12407097,rs10494111,rs11586564,rs476641,rs17024661,rs1055259,rs12410178
SYNCRIP_0  2  1352.65336177314  5.15852743382759  rs4706260,rs10498944  7  1340.26990398521  9.67308880886822  rs10498944,rs4706260,rs12205975,rs9344415,rs484639,rs9362203,rs4235825
LHFP_0  2  1281.29455413099  20.4300288729513  rs1175906,rs579270  5  1252.19259048854  27.6022464845133  rs1175906,rs9548758,rs1926474,rs17444970,rs1945499
TMEM123_0  2  1266.53492711329  23.5824290114063  rs10750643,rs7128808  7  1239.60206156906  31.1068431830715  rs10750643,rs7930021,rs17293761,rs17293152,rs522616,rs17886371,rs1276286
SSPN_0  2  1345.9897412003  6.5907441973319  rs9850,rs7967906  8  1329.93098738542  12.1868094328858  rs9850,rs7967906,rs1449564,rs1051513,rs1383115,rs1382853,rs11048153,rs12366669
CPS1_0  2  1325.70571976702  10.9373288415859  rs13010668,rs6435583  6  1314.9028555193  14.7285404617262  rs6435583,rs2664239,rs11887674,rs10490024,rs17413728,rs7422339
ACACB_0  2  1250.40718908059  27.0238826192388  rs1013746,rs2268405  10  1231.97427929056  32.6056948208797  rs2268405,rs2075259,rs12308347,rs2160602,rs7307927,rs12311469,rs246078,rs11609341,rs724832,rs12311469
MRPL42_0  2  1249.56306326128  27.237472864577  rs11107052,rs10859513  5  1158.75414536378  46.3647757001478  rs11614680,rs4761725,rs11107066,rs7309860,rs6538386
IL1B_0  2  1293.47143023065  17.8535559126058  rs3917368,rs12621220  10  1280.1762395898  22.3432694723726  rs3917368,rs12621220,rs11900874,rs17042998,rs3748024,rs4524124,rs4849159,rs2862774,rs4848304,rs3748024
ZMPSTE24_0  2  1331.05656279141  9.79290455276201  rs6691598,rs6674863  5  1325.0513514352  12.109709839787  rs6691598,rs6674863,rs1999573,rs11207350,rs482895
PANX1_0  2  1310.61664340723  14.154573745459  rs11605469,rs1792624  8  1227.6841381913  30.5822265864561  rs1792624,rs17586515,rs10765648,rs2051464,rs11825763,rs12295932,rs11601341,rs12283556
AK3_0  2  1338.39687505983  8.22004053209344  rs439486,rs395927  15  1279.47083550255  23.936856706417  rs439486,rs395927,rs3847258,rs17491954,rs10116426,rs467215,rs10974754,rs7854413,rs12343429,rs10975044,rs7858028,rs10974365,rs10974341,rs7026170,rs2168255
MEF2A_0  2  1245.86231463679  27.977926521296  rs11636538,rs2581467  14  1217.3490851675  33.1407853777448  rs11636538,rs325381,rs897074,rs3890115,rs867431,rs8024609,rs6598253,rs7162227,rs4246301,rs12442132,rs8028620,rs2684807,rs11247101,rs8028620
LITAF_0  2  1288.62769261894  18.846197135697  rs7102,rs1345442  8  1260.26232256663  27.0671202185715  rs1345442,rs7102,rs4780398,rs10518185,rs9937485,rs17675037,rs11645017,rs12932187
C17orf75_0  2  870.628713726796  106.868926664771  rs8065313,rs1019152  12  845.800311303295  110.712361835212  rs1019152,rs8065313,rs2111662,rs7225146,rs17806303,rs8068787,rs9913984,rs11657872,rs731880,rs2132829,rs34000865,rs731880
KDM3B_0  2  1221.06813736171  33.2434919161793  rs10515503,rs10040989  8  1185.95342976085  38.3693479123469  rs10040989,rs11750854,rs12514307,rs11568004,rs9327809,rs10515498,rs740075,rs9327809
LTB4R_0  2  1355.17129691889  4.62623242447055  rs2332328,rs12432194  7  1340.02509896347  9.73000805863267  rs2332328,rs12432194,rs10134603,rs8021801,rs11628331,rs1241478,rs1958297
PAPSS1_0  2  1339.87608387115  7.90001664135597  rs4451005,rs2522431  6  1328.35436934592  10.2541720864578  rs2522431,rs4956119,rs17038153,rs7435183,rs3805345,rs11945602
TM7SF3_0  2  1213.7019411186  34.7931461558706  rs11048764,rs7958443  12  1117.07991113543  56.0981546157507  rs7958443,rs1565585,rs2129092,rs10734760,rs4085108,rs17408108,rs7971558,rs7138224,rs10771277,rs12425228,rs7135798,rs4963647
SYT17_0  2  1225.22694435952  32.3636138027072  rs81108,rs727747  4  1222.86574604414  33.4221686036813  rs81108,rs727747,rs732999,rs3826249
REXO2_0  2  1281.35585664348  20.4066134885533  rs2366361,rs3851572  8  1261.30702931579  26.8256090845428  rs3851572,rs12573949,rs10502195,rs11214851,rs17542254,rs10891645,rs4938029,rs10082573
DCP1B_0  2  1330.46763891361  9.9127543750443  rs7487506,rs6489401  6  1317.37780025997  14.198244935208  rs7487506,rs715146,rs6489401,rs12579055,rs7302743,rs16929470
SMARCAL1_0  3  1288.7090330508  19.24701929912  rs1179707,rs6708185,rs16856362  8  1276.7516210855  23.6612514665999  rs6708185,rs284574,rs1023592,rs10498047,rs10221678,rs2888383,rs12104693,rs13427843
DDX18_0  2  1172.65460602248  43.5493365090383  rs10490637,rs1052637  13  1098.83333552662  60.4263798029394  rs1052637,rs10490633,rs2042519,rs7599720,rs999496,rs10185120,rs6542478,rs11886196,rs11895306,rs2551684,rs17047398,rs6726585,rs11694004
C13orf18_0  2  1315.71191183546  13.0615003152389  rs4245335,rs2149434  4  1309.63583806121  15.1038341445921  rs4245336,rs2149434,rs9316275,rs9567814
PLA2G4C_0  2  1180.96054741544  41.7689866224138  rs3786776,rs251693  15  1064.35646055578  61.8626583869311  rs251693,rs2307279,rs2304136,rs972800,rs10415261,rs3731047,rs11666762,rs7258047,rs4801783,rs12976882,rs3760798,rs3730898,rs274861,rs3730920,rs274873
SRRD_0  2  1306.62098471172  15.0120505535243  rs4820682,rs9613304  10  1273.68063096751  24.7892634280348  rs4820682,rs11704957,rs5752508,rs9613304,rs16984280,rs2239832,rs8141524,rs978695,rs4822760,rs552212
C12orf41_0  2  1296.18605396937  17.237902568318  rs7954548,rs6580642  4  1294.81260385791  18.2824560519432  rs7954548,rs6580642,rs12227461,rs11168600
RAB22A_0  2  1253.402318681  26.4183871064267  rs1045387,rs6128327  8  1220.31714766187  35.7139797742373  rs707557,rs1045402,rs6015233,rs1546913,rs260011,rs4812020,rs8117587,rs6100156
GPR63_0  2  1112.69844849409  56.3267970975389  rs9386859,rs399454  8  1062.22215294198  69.2252880794226  rs9386859,rs6932754,rs12212789,rs675974,rs9374164,rs41497951,rs4590278,rs11965922
C3orf64_0  2  1351.3973942732  5.43171261908234  rs12495421,rs1745  10  1325.96364758352  10.9958629437277  rs1745,rs12495421,rs6807280,rs11720311,rs4855539,rs7616117,rs1391772,rs17005397,rs2313273,rs6807280
SCD_0  2  1352.65118517045  5.16127485741807  rs4917916,rs1393492  9  1327.7844618672  11.8414862020566  rs1393492,rs4917916,rs792724,rs2269196,rs11595160,rs663123,rs11190396,rs2057380,rs11599710
TTC7A_0  3  1323.23183820208  11.8240052300478  rs6754404,rs1036295,rs12619351  14  1293.88251976063  20.6787553976906  rs1036294,rs13432713,rs12619351,rs6754404,rs17036039,rs1470597,rs17035457,rs11687717,rs281482,rs12615264,rs12474559,rs7605122,rs6736764,rs7605122
PLCG2_0  2  1293.32921610936  17.8458333971056  rs4889409,rs8056564  10  1263.83102537269  27.1084810655543  rs4889409,rs8056564,rs4889406,rs12920983,rs9937223,rs16955269,rs11645009,rs1869349,rs6564822,rs7199054
HS3ST1_0  2  1296.82148176672  17.1033824115313  rs13109005,rs4571323  10  1281.5746488872  22.1993640816722  rs4571323,rs2286465,rs1483666,rs12513322,rs9291486,rs2048070,rs16886593,rs4541501,rs16881629,rs2098067
PRF1_0  2  1342.4255988443  7.35264243038097  rs10998995,rs7921298  12  1309.14203299737  16.3188307686322  rs10998995,rs7921298,rs7915565,rs1227763,rs10999884,rs7897871,rs3108967,rs16928929,rs10762458,rs827289,rs827287,rs10999657
KIAA1024_0  2  1347.52055310785  6.26807379278424  rs4779073,rs4255747  6  1337.75933207338  8.56849285665684  rs4779073,rs4255747,rs41460547,rs1415574,rs2586167,rs4255747
HSDL2_0  2  1206.69163815227  36.3194441721655  rs11790986,rs4979109  11  1185.99934242241  43.6235674856664  rs4979109,rs912669,rs13283782,rs4979073,rs10981644,rs7041171,rs10817404,rs10980952,rs2900537,rs2762475,rs10981250
ATXN7L2_0  2  1348.29329113721  6.09672097740529  rs12073497,rs536689  4  1342.51024937211  8.08773468760172  rs17647543,rs17031688,rs1278838,rs12732298
ZNF217_0  2  1348.41517416916  6.0605730360681  rs2904376,rs1859902  9  1332.10231498322  10.679812564004  rs2904376,rs1859902,rs6126875,rs6022576,rs208390,rs4811481,rs2248111,rs2870319,rs208390
RASGRP1_0  2  1236.89383257161  29.8865798131717  rs7171789,rs28438860  11  1199.44942660078  40.9905089408604  rs28438860,rs4924288,rs1472296,rs4924249,rs8031478,rs4923756,rs16967765,rs2019469,rs12913238,rs10520109,rs11073335
TGOLN2_0  2  1314.40905469128  13.3402215384505  rs9248,rs12623715  8  1295.06788298588  18.9464258139974  rs9248,rs3637,rs12623715,rs17735501,rs10206961,rs9808242,rs934772,rs11676464
PRKAR1B_0  2  1256.07067282368  25.7914551492463  rs4357190,rs4498491  8  1237.05492614458  31.8644894889949  rs4357190,rs4498491,rs28706381,rs7807878,rs7793493,rs10269151,rs10272099,rs4719475
BRK1_0  2  1217.84722325905  33.9386507269106  rs3774208,rs1642736  13  1194.52873016168  42.0199359764669  rs3774208,rs778041,rs4686338,rs242722,rs397023,rs1807318,rs4234500,rs17033194,rs7635344,rs7635340,rs1178720,rs7628780,rs958469
ZNF137P_0  2  1329.67160611819  10.0893658898543  rs12985487,rs10401627  10  1305.8812612717  15.2370960171456  rs10401627,rs12985487,rs7247002,rs6509736,rs2965260,rs7253168,rs8112223,rs10423215,rs2708842,rs12972202
GK5_0  2  1338.33218101143  8.22968170385229  rs7611705,rs11921607  8  1314.77452428249  15.491127919393  rs7611705,rs11921607,rs11925749,rs2862745,rs1026716,rs4683634,rs16851865,rs13101238
EML4_0  2  1314.33296384311  13.3599461468094  rs4953236,rs1997  4  1306.80023727713  15.695985531145  rs4953236,rs11124874,rs11900952,rs6544621
MRPL51_0  2  1337.90185216314  8.31540162720912  rs2532514,rs763581  6  1323.6037604909  12.8434587826899  rs2532514,rs763581,rs7303722,rs917857,rs1990385,rs5439
ADSS_0  2  1323.39294122027  11.4210011587995  rs3003301,rs4658633  7  1309.70341789373  16.1756286035454  rs4658633,rs3127465,rs3127469,rs10458421,rs7538776,rs12129475,rs6659065
DHRS1_0  2  1194.81043984386  38.8761395125579  rs954134,rs12586530  14  862.819451688783  103.294309546536  rs12586530,rs10134537,rs2295310,rs4280164,rs12896458,rs2038700,rs17256902,rs7159262,rs17103672,rs1956907,rs17212041,rs10148020,rs2231811,rs2277479
TPP2_0  2  1350.06546400708  5.71751934667184  rs3918314,rs4771453  6  1333.86473082806  10.6645047506768  rs1887355,rs1014053,rs4771446,rs6491718,rs7317094,rs1157401
DNAJA4_0  2  1338.36864560856  8.21671696340895  rs1519819,rs3816253  5  1321.32860235781  13.0109440499123  rs1519819,rs16969710,rs3825929,rs12148698,rs3816253
AKIRIN2_0  2  1235.98598915073  30.1034334218413  rs2754258,rs722903  7  1226.45053405012  33.7938170839512  rs722903,rs2754258,rs4707407,rs7766029,rs6923776,rs16878622,rs528006
LRRC25_0  2  1341.02828155623  7.64369421125187  rs11668719,rs6512265  3  1340.90675631395  8.04133104371808  rs6512265,rs11668719,rs418889
MPV17L2_0  2  1279.69992392495  20.7609850429951  rs2227270,rs11554159  9  1261.15613568521  27.3015327960684  rs11554159,rs2227270,rs6512247,rs17797780,rs14268,rs1560091,rs4808739,rs10418352,rs13344313
POPDC2_0  2  1288.83390859148  18.8025891239375  rs7633444,rs16829413  6  1267.34000460606  24.6871669224054  rs7633444,rs16829413,rs1985724,rs4688024,rs979683,rs16830076
TAF13_0  2  1335.04257825043  8.94283072371986  rs12129783,rs12569030  7  1284.29726099668  21.5753209651694  rs17566228,rs12126469,rs678238,rs865151,rs333948,rs12759224,rs17643426
MSRA_0  2  1309.58933308323  14.3939419278077  rs1521193,rs9329223  15  1266.44007652428  27.3101201144561  rs9329223,rs1521193,rs957240,rs7821075,rs6985267,rs10100449,rs6601538,rs6982839,rs6989061,rs2002030,rs11994637,rs9329189,rs17707988,rs17151117,rs17677650
GMDS_0  2  1312.92031135699  13.66144482093  rs4959185,rs2318106  10  1274.14934979551  21.9892413966425  rs17134937,rs2318106,rs4959185,rs12209110,rs7741539,rs234913,rs2569876,rs9503195,rs2438074,rs4959185
PELI2_0  2  1346.48145083273  6.48815959365289  rs10873098,rs945272  7  1335.02740496701  10.7092071985239  rs10873098,rs945272,rs1152468,rs10146363,rs198257,rs945269,rs2345112
DRAM2_0  2  1332.25501661241  9.52876026152843  rs1282294,rs2477583  12  1296.21429113842  20.6887479966306  rs1886652,rs1282294,rs11102167,rs12752511,rs12403087,rs1416812,rs11586529,rs11811704,rs3860210,rs12038000,rs11102353,rs2011688
ZNF518B_0  2  1345.35466049281  6.7261094373049  rs7676338,rs6816215  15  1326.61258039349  13.6845295565523  rs7676338,rs6816215,rs17224053,rs7696402,rs4260536,rs16879270,rs16877315,rs9990914,rs10938845,rs6823486,rs3756224,rs2192083,rs1558201,rs1110364,rs2108879
FCRLB_0  2  1269.92392898617  22.8396549468548  rs438228,rs1891020  11  1217.26171411486  37.2260881164051  rs1891020,rs4301614,rs6698956,rs10917746,rs438228,rs12122674,rs12068890,rs12238992,rs12130792,rs6678315,rs12759784
NCRNA00336_0  2  1312.28474435348  13.7952001801898  rs375555,rs11963774  8  1299.35196562469  18.6832824044028  rs375555,rs11963774,rs3846867,rs4713784,rs154973,rs34043227,rs9276966,rs9469693
ROGDI_0  2  1347.86396703366  6.18272812304448  rs2341986,rs11076846  8  1335.11134527511  11.113802960565  rs2341986,rs11076846,rs2531999,rs12447449,rs7186217,rs6500691,rs7205279,rs8052182
UCHL1_0  2  1315.28792318065  13.1638077770716  rs17443513,rs13138340  7  1303.2452903844  17.4789647437501  rs17443513,rs13138340,rs17587482,rs7692068,rs16852774,rs6832151,rs7693654
RFTN1_0  2  1294.75405547583  17.5614758079793  rs2063777,rs689662  6  1284.41948937251  21.0429518620684  rs689662,rs2063777,rs6442662,rs12486498,rs553681,rs4234541
DHTKD1_0  2  1314.07335880326  13.4280626593342  rs942537,rs10752254  15  1267.09490738585  24.0563867459989  rs10752254,rs4750154,rs10906068,rs7894615,rs17151048,rs11257269,rs2454800,rs4620627,rs625315,rs17151970,rs7094526,rs553638,rs7086679,rs17149572,rs11257772
TXNL1_0  3  1317.60785492345  13.0404152911573  rs6566885,rs2576418,rs1506633  5  1308.18680792956  15.7609288126201  rs2576418,rs10503017,rs1506633,rs4801054,rs784241
C6orf64_0  2  1215.31111222972  34.502866448524  rs9367030,rs170644  10  1183.55861505971  41.6752974923014  rs170644,rs2206942,rs9367030,rs12196393,rs228821,rs1332016,rs11757663,rs1887712,rs2561400,rs12215720
TTLL12_0  3  1213.46825476542  35.2418844968274  rs80411,rs138973,rs5759259  14  1077.80472063616  66.9990179171123  rs138973,rs5759259,rs9611958,rs138958,rs2071723,rs139035,rs6973,rs8139013,rs8142893,rs9623792,rs4823185,rs9614202,rs2072854,rs875307
MICB_0  2  1225.79342102679  32.2920212170256  rs2395029,rs3131635  5  1179.72427171809  42.707255122709  rs3131635,rs2516401,rs3094000,rs2523619,rs2269706
IAH1_0  3  1333.63770022894  9.58896825114484  rs1130609,rs13404915,rs1056204  7  1314.88026399786  14.9895001691986  rs11693820,rs1056204,rs1130609,rs4669579,rs4668668,rs4669453,rs4233862
FGFR1OP_0  2  1317.58699014902  12.660376541582  rs10484531,rs6918659  12  1293.90317400773  21.1735493330438  rs10484531,rs6918659,rs9295377,rs12195036,rs16898962,rs3734901,rs6913441,rs11753144,rs571259,rs9455578,rs909546,rs12198299
TRIT1_0  2  1125.82854979918  52.7073483488772  rs742546,rs11206937  10  1023.22445830128  69.4268858538573  rs12123609,rs3131691,rs3117094,rs11207044,rs10789049,rs12036172,rs914962,rs6600338,rs2780944,rs914962
FAM110B_0  2  1341.66112422521  7.52657176415843  rs6471685,rs747400  7  1325.79786618738  12.8230088542758  rs747400,rs6471685,rs6985835,rs1551546,rs4590436,rs16923737,rs11780226
C19orf12_2  2  1325.21664080692  11.0294294395358  rs10417597,rs4805356  11  1303.40978978897  18.7524812673906  rs10417597,rs4805356,rs8111676,rs17753403,rs8103066,rs2278441,rs8107574,rs10415705,rs8108665,rs1545038,rs10423566
NFX1_1  2  1323.60307843316  11.3771605512115  rs831274,rs12345080  4  1318.8270337941  13.144082755031  rs831287,rs12345080,rs855432,rs10970987
TSPAN32_1  2  1344.68934052882  6.86862696929507  rs2651838,rs10833655  11  1320.07565100144  13.6977481324565  rs2651838,rs1317780,rs808963,rs11604009,rs3864883,rs10840595,rs11043016,rs2176025,rs16928791,rs2157762,rs3864883
ARSB_0  2  1353.88554421348  4.90630559423485  rs13178105,rs7732938  5  1342.10264499254  8.51070717118191  rs13178105,rs163126,rs7732938,rs3733890,rs6453373
ARSB_1  2  1277.41909830763  21.2446679276832  rs7732938,rs7710824  6  1251.96480301912  28.1085142039684  rs7732938,rs163299,rs7710824,rs600473,rs11738153,rs2453766
FRMD6_0  2  1343.02992328022  7.22376749169667  rs2019018,rs10147169  8  1331.01633487496  10.6911940373206  rs2019018,rs10147169,rs17666689,rs10400714,rs7140868,rs12436380,rs9972233,rs10400714
MXRA7_1  2  1167.00081457192  44.7315655206464  rs2279056,rs2240773  12  1150.86350926353  52.0188200759831  rs2240773,rs9904844,rs720825,rs17583163,rs16970304,rs16970364,rs9895209,rs4789349,rs2305345,rs12452891,rs892964,rs2077451
BIRC3_0  2  1340.74762298348  7.70947274835234  rs10750642,rs1784449  5  1331.34052904778  10.7956321536003  rs10750642,rs4754047,rs3460,rs12278250,rs17099562
PRKCB_1  2  1290.6296116436  18.4271588328856  rs4788050,rs7404095  10  1249.21337052376  29.8461812602837  rs7404095,rs12926245,rs4788050,rs9922316,rs12931436,rs13338696,rs9921120,rs9939028,rs9938849,rs1394121
EIF5_1  2  1242.05658535412  28.7776104387539  rs2771374,rs3548  7  1206.95243217005  37.4767321349077  rs3548,rs11621616,rs8008676,rs2269322,rs6575979,rs7161299,rs11626306
PYHIN1_0  2  1250.31366455288  27.0284066795904  rs1476438,rs861319  8  1240.7448090377  30.9200557149916  rs1476438,rs856071,rs5010834,rs11544443,rs12724895,rs11265204,rs7414211,rs11265117
C6orf162_0  2  1144.34788104478  49.5399413307934  rs6910649,rs379455  13  1038.70462436152  67.4518826148514  rs379455,rs2182182,rs397516,rs4707420,rs10944354,rs16880441,rs767121,rs4706310,rs10806386,rs17731731,rs1884829,rs1203163,rs397516
RDM1_0  2  1286.39017185735  19.3248146981089  rs2214302,rs9303692  6  1282.38307423846  20.3311858593893  rs9303692,rs2214302,rs17629188,rs8070114,rs9894538,rs17629188
FAS_0  2  1228.04525490523  31.7660472468832  rs1372325,rs7920305  6  1216.45196435325  35.7129963012446  rs7920305,rs1372325,rs12247999,rs9658706,rs2162361,rs1359624
APEX1_0  2  1352.02919387416  5.28806539813461  rs3120073,rs10498268  12  1319.04199725854  15.6170795413901  rs3120073,rs17112385,rs8003958,rs1243630,rs12586813,rs2274682,rs12148018,rs7144752,rs12431933,rs12184962,rs1958715,rs11626098
GALNT10_0  2  1258.57953902363  25.25724624266  rs6893675,rs4958733  9  1209.63969023359  36.2091387068178  rs6893675,rs2081015,rs13174523,rs930101,rs283438,rs11167700,rs6891142,rs721869,rs10059401
NT5DC3_0  2  1279.01987781358  20.9039554266902  rs7137559,rs1370776  8  1267.4203777155  24.2557166927513  rs1370776,rs7137559,rs3087891,rs11111512,rs17229903,rs11608250,rs4964831,rs17229903
ANG_0  2  1362.81865896307  2.99425261951449  rs13379232,rs949937  13  1304.59915076145  18.312483832484  rs13379232,rs4981209,rs4982437,rs11157094,rs1271297,rs1010458,rs2067689,rs7147407,rs11620733,rs17197240,rs17211355,rs10498276,rs1686612
C14orf118_0  2  1267.66513474234  23.3172398580981  rs3784007,rs11851925  7  1254.12139295517  27.7227902445833  rs11851925,rs3784007,rs918257,rs10138684,rs8007757,rs7158595,rs4243650
RNPS1_0  2  1317.54906559727  12.6716783668534  rs2745111,rs10721  10  1305.92253593682  18.027887952709  rs10721,rs2745111,rs12596630,rs4785919,rs2286469,rs973675,rs30259,rs4786363,rs3094481,rs12786
VLDLR_0  2  1309.35423580756  14.4233280187857  rs7855257,rs7852770  9  1271.50201976067  24.9094638333927  rs7855257,rs1454626,rs7852770,rs2219143,rs12554763,rs1078791,rs7863972,rs606081,rs12339186
APBB2_0  2  1268.50331063261  23.1502789554528  rs13123901,rs11940114  12  1248.27122180447  30.568776141826  rs11940114,rs13123901,rs12649580,rs10031090,rs13139827,rs4861170,rs2261167,rs16852391,rs13134080,rs2585588,rs2063173,rs11721654
C20orf107_0  2  1346.93406802125  6.38736100157351  rs1059768,rs735588  14  1319.56270095025  14.2062514532528  rs1059768,rs13037516,rs735588,rs6025158,rs1299153,rs1884419,rs6069385,rs6127869,rs6099398,rs6069888,rs6069855,rs6014757,rs10485803,rs11905021
MTHFD1L_0  2  1272.79357774232  22.2301548622447  rs712210,rs9689578  9  1241.7465927954  31.1246930641523  rs9689578,rs17080757,rs712211,rs12213456,rs6904133,rs3020411,rs9340936,rs17348429,rs712218
MLYCD_0  2  1343.40584362622  7.1427425374962  rs5016963,rs7184408  15  1302.8797298503  19.7404908398878  rs5016963,rs7184408,rs17827507,rs16962148,rs11867059,rs40136,rs12149794,rs11648537,rs8057852,rs244852,rs9929756,rs2280027,rs247389,rs247861,rs247852
SLC1A1_0  2  1330.95414824097  9.80283836925493  rs4742006,rs7031998  12  1312.21193247803  17.2907780330439  rs4742006,rs7031998,rs10974616,rs657076,rs7850708,rs7850913,rs17694370,rs16923201,rs7864359,rs616081,rs13301469,rs1888652
ZNF71_0  2  1310.22471061523  14.2359286113025  rs12151012,rs2024395  12  1290.02769872071  20.8467256747895  rs12151012,rs2024395,rs2547274,rs12609941,rs434678,rs892056,rs873733,rs4801446,rs12980022,rs4801373,rs11881864,rs434678
TMCO3_0  2  1298.31822382484  16.7644696727768  rs423237,rs11619423  6  1278.15759921764  22.3408441201573  rs11619423,rs423237,rs2259620,rs6577100,rs2260334,rs7996080
COQ5_0  2  1281.36294605482  20.4112786731316  rs12426170,rs651627  4  1271.72194880014  23.1471403197737  rs651627,rs10849785,rs2051551,rs11065157
TRAPPC5_0  2  1289.24121996464  18.7668967615851  rs17159840,rs2228137  9  1269.96929245298  25.4156116313964  rs11260015,rs35387182,rs11259990,rs11671583,rs4804800,rs10402346,rs12983647,rs330877,rs10412464
MAPK13_0  2  1284.13989465593  19.8118928441502  rs9380618,rs2007683  6  1270.78361681027  24.1041052302796  rs2007683,rs4714014,rs929052,rs11751790,rs6923009,rs7775107
ANKRD32_0  2  995.924963764198  80.7953243223695  rs461873,rs10078304  11  978.726512973386  84.9936363318214  rs10078304,rs461873,rs2160758,rs32913,rs29916,rs6862790,rs1011501,rs17371926,rs10514383,rs10514381,rs17084123
TRIM68_0  2  1284.9414592087  19.6390801476868  rs4910517,rs10767886  12  1257.966945001  26.9845694181085  rs4910647,rs10767886,rs7936678,rs6578410,rs2231529,rs10835755,rs2657158,rs11037878,rs11036885,rs4910793,rs10835206,rs10734521
REEP5_0  2  1234.94891266969  30.2705581428856  rs6860330,rs3317  8  1209.5075107462  36.9386011055275  rs2229995,rs6860333,rs6863445,rs419155,rs566419,rs4958063,rs12153033,rs30285
NAPRT1_0  2  1000.22527210365  79.8942697976512  rs2004100,rs10282929  10  845.765084642133  109.889822294367  rs10282929,rs1563148,rs3793368,rs13257849,rs10089672,rs1809148,rs3793371,rs896954,rs7011824,rs1809148
B3GALNT2_0  2  1182.3263539632  41.4749323312601  rs10924301,rs696247  5  1171.10082741619  44.8386532421638  rs696247,rs10924301,rs871157,rs12080636,rs7532083
PRKCA_0  2  1340.88932225879  7.68081966340669  rs733646,rs9635753  14  1312.29903980511  17.7856292264668  rs9635753,rs733646,rs1017022,rs6416953,rs7216019,rs17746729,rs3848411,rs877296,rs2934574,rs2364979,rs11652752,rs2916148,rs3803815,rs16962216
RAB20_0  2  1307.44731328328  14.8414135608003  rs11619434,rs4284503  9  1269.00949743709  22.8613974690142  rs4284503,rs11619434,rs1536621,rs7320126,rs7320755,rs4773200,rs12873154,rs9301460,rs4773200
ATP6V0A2_0  2  1356.24899051183  4.39251685715258  rs12318072,rs1609725  6  1345.90782287121  8.11040364091163  rs12318072,rs1609725,rs1268891,rs12312623,rs11572962,rs4759362
EMR2_0  2  1138.25502529354  50.8094202624919  rs6511939,rs9305048  12  1093.27297900831  63.6862262622018  rs9305048,rs6511939,rs4808486,rs11668879,rs7255156,rs2524368,rs2280434,rs7258430,rs3815188,rs12459596,rs10407904,rs12461006
GNG11_0  2  1323.22871064962  11.4628925674744  rs1014177,rs10273870  7  1314.01041137426  14.1900337442295  rs10273870,rs6961414,rs11766251,rs42527,rs9641113,rs3815058,rs42517
RYBP_0  2  1246.63117978269  27.8049882413668  rs6766658,rs9859991  14  1172.12927332819  45.0527233357387  rs13064895,rs753319,rs13314279,rs4677105,rs4677065,rs6549455,rs4550778,rs7639407,rs11924047,rs9880789,rs6803983,rs2322483,rs4676844,rs17009723
CNR1_0  2  1324.77356146328  11.1300576139826  rs2610769,rs6454679  4  1316.97678169117  13.5470180346032  rs6454679,rs9451023,rs2012913,rs749849
CD9_0  2  1347.57246252843  6.25423841493658  rs4417359,rs11063846  9  1329.37907714227  12.5433492423871  rs4417359,rs11063846,rs2268013,rs3782619,rs17726914,rs12317791,rs4073042,rs10774379,rs7957426
PSMA2_0  2  1335.67951795853  8.79541034458545  rs10951730,rs11764195  9  1318.69062560787  14.4923632817003  rs11764195,rs10259343,rs10951730,rs9655444,rs4724183,rs17172001,rs13231026,rs10277168,rs12674179
COMMD10_0  2  1240.17519828508  29.1807986720096  rs257063,rs6873096  15  1177.96465348296  46.6362957715018  rs12515251,rs17139611,rs17139507,rs168894,rs17138316,rs804199,rs461084,rs6882801,rs41484845,rs1366203,rs17138520,rs4272165,rs17310469,rs1355100,rs2925180
TESC_0  2  1286.2682553892  19.3460663743893  rs4130296,rs904660  8  1244.1094859614  30.4998720243883  rs904660,rs7133141,rs2062528,rs885487,rs17426613,rs1517197,rs4767620,rs11610226
IFT52_0  2  1305.73306701564  15.1969553538519  rs4812614,rs6017147  10  1291.59943219603  21.0842830920947  rs720503,rs4812614,rs6031651,rs1569968,rs208220,rs6073360,rs733749,rs3212201,rs6124532,rs6103388
PLIN2_0  2  1193.21541063739  39.1696693626605  rs12338361,rs10963994  15  1123.17460351182  58.3173505674429  rs12338361,rs12380778,rs7021572,rs10963871,rs934470,rs10810930,rs1889005,rs11791292,rs17246432,rs2383131,rs7864679,rs7039309,rs10511668,rs7875881,rs10811128
BAMBI_0  2  1316.55437366477  12.8700709220275  rs787333,rs11007187  12  1274.82685263142  21.9933223309794  rs787333,rs11007187,rs1248997,rs788064,rs12218330,rs2025853,rs10826368,rs1775983,rs17692099,rs10826393,rs12412029,rs12570424
IMPA2_0  2  1333.30701997945  9.2981278406722  rs664217,rs3786285  6  1285.15652773605  20.5259400473911  rs664217,rs669838,rs11663837,rs787554,rs640340,rs7240612
GLCCI1_0  2  1280.38060210543  20.6707927054832  rs37968,rs929512  12  1236.00310535348  32.4977703934493  rs37968,rs2194658,rs37967,rs13221206,rs3823820,rs3807806,rs6463794,rs2057789,rs6463724,rs6463798,rs7789861,rs13221206
SLCO5A1_0  2  1340.33771726565  7.8060668770548  rs16936356,rs3750266  8  1323.34506416493  13.637870061653  rs16936356,rs3750266,rs2933039,rs10103580,rs16936279,rs6415608,rs4370538,rs9643605
S1PR4_0  2  1284.70798201173  19.6812506281312  rs8111463,rs7259446  7  1277.46254220359  23.0260421258267  rs8111463,rs7259446,rs4807463,rs308037,rs2007749,rs4807525,rs17763599
SH3TC1_0  2  1236.55149794878  29.9614163228765  rs7682386,rs1281152  10  1176.20020029783  45.0619765006458  rs1281152,rs1281106,rs1678310,rs4689131,rs886370,rs6816775,rs7661009,rs4696811,rs6448816,rs753385
HJURP_0  2  1270.97046928332  22.6333923501601  rs7419343,rs3821238  9  1180.1226275334  43.7850271615694  rs3821238,rs473504,rs2302154,rs11683765,rs13035837,rs4663391,rs10175828,rs2204511,rs13425899
FBXO34_0  2  1326.98259388995  10.6512341017484  rs241529,rs4597235  4  1324.9339749206  11.8359355781029  rs4597235,rs241529,rs10144709,rs6572959
FBXL17_0  2  1357.32186829755  4.16422539447223  rs6876427,rs17382278  4  1355.49346069494  5.19635063305332  rs6876427,rs6865057,rs3843492,rs17160630
COL24A1_0  2  1256.76477202241  25.7205685482922  rs472154,rs610639  13  1153.43656825132  46.3689958188548  rs610639,rs12562271,rs472154,rs1393551,rs17413395,rs17406173,rs12097262,rs12750946,rs10158333,rs17127201,rs12057842,rs196529,rs12750946
CHPT1_0  2  1162.19551587736  45.777231630644  rs17031746,rs3809260  10  1131.67685430569  54.2227539598128  rs3809260,rs825061,rs1096977,rs10860876,rs2041149,rs1727081,rs11110694,rs825050,rs10507134,rs17529215
TCP11L1_0  2  1337.79776423224  8.33744556364762  rs10836019,rs1799933  7  1323.15150943166  11.9291443722018  rs12276196,rs6508,rs1605271,rs224636,rs4922901,rs11031635,rs1605271
DFNA5_0  2  1172.20951324284  43.6168981428624  rs2237310,rs1010984  9  1080.5413345089  63.9607742743346  rs2237310,rs2721811,rs2711130,rs10276693,rs6461861,rs11973020,rs10951036,rs17151218,rs17148598
ZNF700_0  2  1356.24057137768  4.39510023324993  rs279237,rs4804146  5  1351.7304383608  6.47187727175981  rs2163839,rs279254,rs8107642,rs322141,rs1210385
FXC1_0  2  1289.15110664131  18.7377146367218  rs11040900,rs10839546  12  1274.77634102711  23.9972403088462  rs11040900,rs10839546,rs11040916,rs4267052,rs10769716,rs2723637,rs2857919,rs10500682,rs16916484,rs7926004,rs12361949,rs10500682
PRIM2_0  2  1087.58425825124  61.6567597185733  rs1012730,rs12209098  7  1056.40956671537  70.0141754918722  rs1012730,rs9404721,rs6588685,rs10949074,rs223287,rs7767082,rs9382623
MX2_0  2  1340.89858585374  7.67797567623276  rs9981001,rs17765612  12  1306.82661017422  16.530664468037  rs9981001,rs17765612,rs398800,rs390789,rs371453,rs4919915,rs7280770,rs461207,rs2837998,rs914186,rs7279710,rs2839442
OAF_0  2  1307.20746431169  14.8832465101499  rs11606452,rs2084899  9  1277.75041880799  23.7384685558304  rs7114201,rs2845708,rs11606452,rs11604129,rs10892631,rs3133860,rs11243,rs1790469,rs11218202
C14orf149_0  2  1246.72166603569  27.7827480845177  rs17095648,rs3850304  6  1233.7834400815  31.6439488725178  rs1046701,rs17095648,rs17255534,rs1119783,rs1254319,rs453551
APOLD1_0  2  1221.4507848542  33.135837061993  rs34322,rs732319  12  1160.14964403342  48.6107210758484  rs34322,rs6488556,rs2270451,rs3759217,rs10845787,rs12423313,rs12828493,rs1014448,rs7964002,rs11055314,rs10845747,rs17210671
PLA2G16_0  2  1241.45817997641  28.9153631169847  rs669579,rs7115616  4  1233.33007269887  31.4242770886229  rs7115616,rs669579,rs11603971,rs547248
LZTR1_0  2  1311.75590717122  13.9043801419676  rs178278,rs178291  5  1305.47318027648  16.3355581129733  rs178278,rs178291,rs5751684,rs658793,rs17819409
FA2H_0  2  1339.42322432683  7.99648781692453  rs200287,rs7187614  13  1310.02394705391  12.1922345776258  rs7187614,rs2716561,rs241371,rs7203058,rs8064132,rs1046371,rs4888312,rs4888343,rs2526058,rs8043959,rs12599058,rs369868,rs7187614
SPCS3_0  2  1280.78723377159  20.5266383255942  rs2333404,rs17629999  6  1248.08654241796  28.528465417069  rs17629999,rs11133136,rs13127158,rs10520302,rs13117427,rs17062749
C17orf80_0  2  1331.74260856347  9.63811808846944  rs9890071,rs1472454  12  1305.39792896799  18.7432674778283  rs1472454,rs9890071,rs9893652,rs3924957,rs7223271,rs3816995,rs790090,rs8081534,rs11077619,rs4789626,rs6501692,rs12601943
HCG27_0  2  1279.63792078701  20.8023775940305  rs1265097,rs9264759  12  1233.37722241582  33.6422673254059  rs9264759,rs28362343,rs3130406,rs9468992,rs28360011,rs2395471,rs4540292,rs176095,rs17193640,rs2244020,rs9357121,rs11553430
WFDC1_0  2  1350.75398438337  5.55703863582704  rs1489310,rs1424167  11  1328.57716146655  13.5075454685978  rs1489310,rs1424167,rs17697326,rs7188212,rs12925758,rs8057852,rs3803632,rs16960361,rs253135,rs4783163,rs824551
LTB4R2_0  2  1343.52940491771  7.11814562189262  rs751877,rs2295705  5  1341.06265555912  8.79561937716628  rs751877,rs2295705,rs7157349,rs222629,rs3181384
SLFN13_0  2  1310.62218388857  14.1543507558876  rs11650473,rs1838148  8  1300.46393058288  17.5760831834198  rs11650473,rs9913882,rs4796105,rs1138723,rs321607,rs6505496,rs9747617,rs321599
FKBP1A_0  2  1227.18429983873  31.9437597631378  rs6109401,rs6041750  15  1160.29208094566  49.9396523952677  rs6041750,rs6078807,rs4577347,rs2024799,rs6134682,rs1018575,rs6055350,rs2422594,rs524765,rs7267351,rs6080552,rs6105870,rs519478,rs6135736,rs505547
