# Supplementary material for: Integrative Modeling of eQTLs and Cis-Regulatory Elements Suggests Mechanisms Underlying Cell Type Specificity of eQTLs
Source: PLoS Genet. 2013 Aug 1;9(8):e1003649. doi: 10.1371/journal.pgen.1003649 (PMC3731231; doi:10.1371/journal.pgen.1003649)
Supplement: Table S11 — Gene Ontology enrichment results. First two columns denote the eQTL discovery study and cell type; second two columns the eQTL comparison study and cell type. The Genes column denotes the type of enrichment analysis performed, where multiple eQTLs indicates the enrichment of terms in genes with allelic heterogeneity with a background of genes with one or more eQTLs, eQTLs indicates the enrichment of terms in genes with eQTLs, with a background of all of the tested genes in the study, NR indicates the enrichment of terms in genes with eQTLs that do not reproduce across cell types, with the background of all eQTLs identified in the discovery data. The Type column indicates what term is enriched, where KEGG indicates a KEGG pathway, MF denotes a molecular function in GO, and BP indicates biological process. Any of the comparisons not mentioned (for the three types or the different study comparisons discussed) did not come up with any statistically significant enrichment (). (TXT) [file pgen.1003649.s030.txt]

Study	Tissue	Study	Tissue	Genes	Num Genes	Type	Ontology Term	Num Genes Enriched	% Genes Enriched	p-value	FDR
UChicago	Liver	UChicago	Liver	multiple eQTLs	KEGG	Viral myocarditis	11	3.0	1.3E-3	1.5E-1  
UChicago	Liver	UChicago	Liver	multiple eQTLs	KEGG	Renal cell carcinoma	9	2.5	2.0E-3	1.2E-1  
UChicago	Liver	UChicago	Liver	multiple eQTLs	KEGG	Cell adhesion molecules (CAMs)	12	3.3	2.3E-3	9.1E-2  
UChicago	Liver	UChicago	Liver	multiple eQTLs	KEGG	Antigen processing and presentation	9	2.5	5.3E-3	1.5E-1  
UChicago	Liver	UChicago	Liver	multiple eQTLs	KEGG	Graft-versus-host disease	8	2.2	6.7E-3	1.5E-1  
UChicago	Liver	UChicago	Liver	multiple eQTLs	KEGG	Allograft rejection	8	2.2	9.1E-3	1.7E-1  
UChicago	Liver	UChicago	Liver	multiple eQTLs	KEGG	Autoimmune thyroid disease	8	2.2	9.1E-3	1.7E-1  
UChicago	Liver	UChicago	Liver	multiple eQTLs	KEGG	Melanoma	8	2.2	1.2E-2	1.9E-1  
Harvard	Cerebellum	Harvard	Cerebellum	multiple eQTLs	MF	solute:sodium symporter activity	8	1.9	3.8E-4	2.0E-1  
Harvard	Cerebellum	Harvard	Cerebellum	multiple eQTLs	KEGG	Antigen processing and presentation	14	3.3	4.3E-6	5.1E-4  
Harvard	Cerebellum	Harvard	Cerebellum	multiple eQTLs	KEGG	Allograft rejection	10	2.4	1.9E-5	1.2E-3  
Harvard	Cerebellum	Harvard	Cerebellum	multiple eQTLs	KEGG	Graft-versus-host disease	10	2.4	5.6E-5	2.2E-3  
Harvard	Cerebellum	Harvard	Cerebellum	multiple eQTLs	KEGG	Autoimmune thyroid disease	10	2.4	5.6E-5	2.2E-3  
Harvard	Cerebellum	Harvard	Cerebellum	multiple eQTLs	KEGG	Type I diabetes mellitus	9	2.1	1.0E-4	3.1E-3  
Harvard	Cerebellum	Harvard	Cerebellum	multiple eQTLs	KEGG	Viral myocarditis	10	2.4	1.1E-3	2.7E-2  
Harvard	Cerebellum	Harvard	Cerebellum	multiple eQTLs	KEGG	Natural killer cell mediated cytotoxicity	11	2.6	2.6E-3	5.2E-2  
Harvard	Cerebellum	Harvard	Cerebellum	multiple eQTLs	KEGG	Cell adhesion molecules (CAMs)	11	2.6	4.9E-3	8.1E-2  
Harvard	Cerebellum	Harvard	Cerebellum	multiple eQTLs	KEGG	Asthma	6	1.4	9.5E-3	1.3E-1 
CAP	LCL	CAP	LCL	eQTLs	5763	BP	protein transport	313	5.4	7.0E-7	3.8E-3 
CAP	LCL	CAP	LCL	eQTLs	5763	BP	establishment of protein localization	314	5.4	9.0E-7	2.4E-3 
CAP	LCL	CAP	LCL	eQTLs	5763	BP	protein localization	351	6.1	1.9E-6	3.4E-3 
CAP	LCL	CAP	LCL	eQTLs	5763	BP	RNA processing	233	4.0	2.4E-6	3.3E-3 
CAP	LCL	CAP	LCL	eQTLs	5763	BP	coenzyme metabolic process	76	1.3	2.5E-6	2.7E-3 
CAP	LCL	CAP	LCL	eQTLs	5763	BP	ribonucleoprotein complex biogenesis	90	1.6	2.5E-6	2.3E-3 
CAP	LCL	CAP	LCL	eQTLs	5763	BP	macromolecule catabolic process	309	5.4	4.0E-6	3.1E-3 
CAP	LCL	CAP	LCL	eQTLs	5763	BP	ncRNA processing	94	1.6	4.2E-6	2.8E-3 
CAP	LCL	CAP	LCL	eQTLs	5763	BP	cofactor metabolic process	93	1.6	5.9E-6	3.6E-3 
CAP	LCL	CAP	LCL	eQTLs	5763	BP	oxidation reduction	238	4.1	6.2E-6	3.3E-3 
CAP	LCL	CAP	LCL	eQTLs	5763	BP	cellular macromolecule localization	181	3.1	7.4E-6	3.7E-3 
CAP	LCL	CAP	LCL	eQTLs	5763	BP	cellular protein localization	179	3.1	9.1E-6	4.1E-3 
CAP	LCL	CAP	LCL	eQTLs	5763	BP	cellular respiration	44	0.8	9.3E-6	3.9E-3 
CAP	LCL	CAP	LCL	eQTLs	5763	BP	ribosome biogenesis	61	1.1	9.9E-6	3.8E-3 
CAP	LCL	CAP	LCL	eQTLs	5763	BP	intracellular protein transport	163	2.8	2.0E-5	7.2E-3 
CAP	LCL	CAP	LCL	eQTLs	5763	BP	ncRNA metabolic process	110	1.9	2.8E-5	9.4E-3 
CAP	LCL	CAP	LCL	eQTLs	5763	BP	cellular response to stress	237	4.1	3.2E-5	1.0E-2 
CAP	LCL	CAP	LCL	eQTLs	5763	BP	protein catabolic process	241	4.2	3.4E-5	1.0E-2 
CAP	LCL	CAP	LCL	eQTLs	5763	BP	positive regulation of I-kappaB kinase/NF-kappa\beta cascade	56	1.0	4.2E-5	1.2E-2 
CAP	LCL	CAP	LCL	eQTLs	5763	BP	modification-dependent macromolecule catabolic process	221	3.8	4.4E-5	1.2E-2 
CAP	LCL	CAP	LCL	eQTLs	5763	BP	modification-dependent protein catabolic process	221	3.8	4.4E-5	1.2E-2 
CAP	LCL	CAP	LCL	eQTLs	5763	BP	protein complex assembly	213	3.7	4.6E-5	1.2E-2 
CAP	LCL	CAP	LCL	eQTLs	5763	BP	protein complex biogenesis	213	3.7	4.6E-5	1.2E-2 
CAP	LCL	CAP	LCL	eQTLs	5763	BP	cellular macromolecule catabolic process	281	4.9	4.6E-5	1.1E-2 
CAP	LCL	CAP	LCL	eQTLs	5763	BP	macromolecular complex assembly	269	4.7	4.7E-5	1.1E-2 
CAP	LCL	CAP	LCL	eQTLs	5763	BP	proteolysis involved in cellular protein catabolic process	231	4.0	5.4E-5	1.2E-2 
CAP	LCL	CAP	LCL	eQTLs	5763	BP	generation of precursor metabolites and energy	119	2.1	7.0E-5	1.5E-2 
CAP	LCL	CAP	LCL	eQTLs	5763	BP	mitochondrion organization	69	1.2	9.6E-5	2.0E-2 
CAP	LCL	CAP	LCL	eQTLs	5763	BP	cellular protein catabolic process	231	4.0	1.0E-4	2.1E-2 
CAP	LCL	CAP	LCL	eQTLs	5763	BP	electron transport chain	52	0.9	1.2E-4	2.2E-2 
CAP	LCL	CAP	LCL	eQTLs	5763	BP	intracellular transport	265	4.6	1.2E-4	2.2E-2 
CAP	LCL	CAP	LCL	eQTLs	5763	BP	M phase	138	2.4	1.3E-4	2.3E-2 
CAP	LCL	CAP	LCL	eQTLs	5763	BP	protein targeting	96	1.7	1.3E-4	2.3E-2 
CAP	LCL	CAP	LCL	eQTLs	5763	BP	response to DNA damage stimulus	161	2.8	1.6E-4	2.7E-2 
CAP	LCL	CAP	LCL	eQTLs	5763	BP	energy derivation by oxidation of organic compounds	58	1.0	1.7E-4	2.7E-2 
CAP	LCL	CAP	LCL	eQTLs	5763	BP	macromolecular complex subunit organization	282	4.9	1.8E-4	2.8E-2 
CAP	LCL	CAP	LCL	eQTLs	5763	BP	aerobic respiration	20	0.3	2.1E-4	3.2E-2 
CAP	LCL	CAP	LCL	eQTLs	5763	BP	protein targeting to mitochondrion	22	0.4	2.1E-4	3.2E-2 
CAP	LCL	CAP	LCL	eQTLs	5763	BP	protein localization in mitochondrion	22	0.4	2.1E-4	3.2E-2 
CAP	LCL	CAP	LCL	eQTLs	5763	BP	regulation of I-kappaB kinase/NF-kappaB cascade	58	1.0	2.7E-4	3.9E-2 
CAP	LCL	CAP	LCL	eQTLs	5763	BP	chromosome segregation	44	0.8	2.9E-4	4.0E-2 
CAP	LCL	CAP	LCL	eQTLs	5763	BP	cell cycle process	219	3.8	3.6E-4	4.9E-2 
CAP	LCL	CAP	LCL	eQTLs	5763	BP	DNA metabolic process	207	3.6	3.6E-4	4.8E-2 
CAP	LCL	CAP	LCL	eQTLs	5763	BP	apoptosis	241	4.2	4.0E-4	5.1E-2 
CAP	LCL	CAP	LCL	eQTLs	5763	BP	cell division	125	2.2	4.1E-4	5.2E-2 
CAP	LCL	CAP	LCL	eQTLs	5763	BP	cell death	283	4.9	4.3E-4	5.2E-2 
CAP	LCL	CAP	LCL	eQTLs	5763	BP	cofactor biosynthetic process	54	0.9	4.4E-4	5.2E-2 
CAP	LCL	CAP	LCL	eQTLs	5763	BP	cell cycle phase	164	2.8	4.6E-4	5.4E-2 
CAP	LCL	CAP	LCL	eQTLs	5763	BP	positive regulation of protein kinase cascade	78	1.4	4.9E-4	5.6E-2 
CAP	LCL	CAP	LCL	eQTLs	5763	BP	rRNA processing	45	0.8	5.9E-4	6.6E-2 
CAP	LCL	CAP	LCL	eQTLs	5763	BP	death	283	4.9	6.0E-4	6.5E-2 
CAP	LCL	CAP	LCL	eQTLs	5763	BP	translation	121	2.1	6.1E-4	6.5E-2 
CAP	LCL	CAP	LCL	eQTLs	5763	BP	organelle fission	97	1.7	7.3E-4	7.7E-2 
CAP	LCL	CAP	LCL	eQTLs	5763	BP	M phase of mitotic cell cycle	93	1.6	8.3E-4	8.4E-2 
CAP	LCL	CAP	LCL	eQTLs	5763	BP	cell cycle	287	5.0	8.4E-4	8.4E-2 
CAP	LCL	CAP	LCL	eQTLs	5763	BP	coenzyme biosynthetic process	41	0.7	9.4E-4	9.2E-2 
CAP	LCL	CAP	LCL	eQTLs	5763	BP	programmed cell death	241	4.2	9.7E-4	9.3E-2 
CAP	LCL	CAP	LCL	eQTLs	5763	BP	mitosis	92	1.6	1.1E-3	1.0E-1 
CAP	LCL	CAP	LCL	eQTLs	5763	BP	nuclear division	92	1.6	1.1E-3	1.0E-1 
CAP	LCL	CAP	LCL	eQTLs	5763	BP	protein oligomerization	80	1.4	1.1E-3	1.0E-1 
CAP	LCL	CAP	LCL	eQTLs	5763	BP	respiratory electron transport chain	29	0.5	1.1E-3	1.0E-1 
CAP	LCL	CAP	LCL	eQTLs	5763	BP	rRNA metabolic process	46	0.8	1.1E-3	9.9E-2 
CAP	LCL	CAP	LCL	eQTLs	5763	BP	acetyl-CoA metabolic process	19	0.3	1.2E-3	1.0E-1 
CAP	LCL	CAP	LCL	eQTLs	5763	BP	mitotic cell cycle	140	2.4	1.3E-3	1.1E-1 
CAP	LCL	CAP	LCL	eQTLs	5763	BP	regulation of protein kinase cascade	103	1.8	1.6E-3	1.4E-1 
CAP	LCL	CAP	LCL	eQTLs	5763	BP	protein import	57	1.0	2.1E-3	1.7E-1 
CAP	LCL	CAP	LCL	eQTLs	5763	BP	DNA repair	121	2.1	2.1E-3	1.7E-1 
CAP	LCL	CAP	LCL	eQTLs	5763	MF	purine nucleotide binding	702	12.2	6.4E-9	1.4E-5 
CAP	LCL	CAP	LCL	eQTLs	5763	MF	nucleotide binding	805	14.0	6.9E-9	7.4E-6 
CAP	LCL	CAP	LCL	eQTLs	5763	MF	cofactor binding	118	2.0	1.7E-8	1.2E-5 
CAP	LCL	CAP	LCL	eQTLs	5763	MF	purine ribonucleotide binding	666	11.6	1.0E-7	5.4E-5 
CAP	LCL	CAP	LCL	eQTLs	5763	MF	ribonucleotide binding	666	11.6	1.0E-7	5.4E-5 
CAP	LCL	CAP	LCL	eQTLs	5763	MF	coenzyme binding	85	1.5	2.6E-7	1.1E-4 
CAP	LCL	CAP	LCL	eQTLs	5763	MF	nucleoside binding	587	10.2	4.9E-6	1.7E-3 
CAP	LCL	CAP	LCL	eQTLs	5763	MF	adenyl nucleotide binding	577	10.0	5.0E-6	1.5E-3 
CAP	LCL	CAP	LCL	eQTLs	5763	MF	purine nucleoside binding	583	10.1	5.8E-6	1.6E-3 
CAP	LCL	CAP	LCL	eQTLs	5763	MF	ATP binding	537	9.3	3.0E-5	7.2E-3 
CAP	LCL	CAP	LCL	eQTLs	5763	MF	ligase activity, forming carbon-nitrogen bonds	102 1.8	4.0E-5	8.5E-3 
CAP	LCL	CAP	LCL	eQTLs	5763	MF	nucleotidyltransferase activity	61	1.1	4.7E-5	9.2E-3 
CAP	LCL	CAP	LCL	eQTLs	5763	MF	adenyl ribonucleotide binding	541	9.4	7.0E-5	1.3E-2 
CAP	LCL	CAP	LCL	eQTLs	5763	MF	magnesium ion binding	180	3.1	6.0E-4	9.5E-2 
CAP	LCL	CAP	LCL	eQTLs	5763	MF	structural constituent of ribosome	59	1.0	6.4E-4	9.3E-2 
CAP	LCL	CAP	LCL	eQTLs	5763	MF	RNA polymerase activity	26	0.5	7.5E-4	1.0E-1 
CAP	LCL	CAP	LCL	eQTLs	5763	MF	DNA-directed RNA polymerase activity	26	0.5	7.5E-4	1.0E-1 
CAP	LCL	CAP	LCL	eQTLs	5763	MF	GTP binding	135	2.3	7.6E-4	9.8E-2 
CAP	LCL	CAP	LCL	eQTLs	5763	MF	acid-amino acid ligase activity	85	1.5	9.8E-4	1.2E-1 
CAP	LCL	CAP	LCL	eQTLs	5763	MF	guanyl ribonucleotide binding	136	2.4	1.2E-3	1.4E-1 
CAP	LCL	CAP	LCL	eQTLs	5763	MF	guanyl nucleotide binding	136	2.4	1.2E-3	1.4E-1 
CAP	LCL	CAP	LCL	eQTLs	5763	MF	zinc ion binding	738	12.8	1.8E-3	1.9E-1 
CAP	LCL	CAP	LCL	eQTLs	5763	MF	hydro-lyase activity	21	0.4	1.9E-3	1.8E-1 
CAP	LCL	CAP	LCL	eQTLs	5763	MF	small conjugating protein ligase activity	72	1.2	2.0E-3	1.9E-1 
CAP	LCL	CAP	LCL	eQTLs	5763	MF	transition metal ion binding	884	15.3	2.1E-3	1.9E-1 
CAP	LCL	CAP	LCL	eQTLs	5763	KEGG	Pyrimidine metabolism	60	1.0	5.6E-8	1.1E-5 
CAP	LCL	CAP	LCL	eQTLs	5763	KEGG	Lysosome	68	1.2	6.3E-6	6.2E-4 
CAP	LCL	HM2	LCL	eQTLs	2491	BP	cofactor biosynthetic process	37	1.5	3.7E-5	7.0E-2 
CAP	LCL	Merck	Liver	NR eQTLs	4406	BP	G-protein coupled receptor protein signaling pathway	136	3.1	8.2E-7	4.1E-3 
UChicago	Liver	UChicago	Liver	eQTLs	2548	MF	ion binding	646	25.4	 1.4E-4	1.9E-1 
UChicago	Liver	UChicago	Liver	eQTLs	2548	MF	cation binding	640	25.1	1.9E-4	1.3E-1 
UChicago	Liver	UChicago	Liver	eQTLs	2548	MF	cofactor binding	59	2.3	2.0E-4	9.7E-2 
UChicago	Liver	UChicago	Liver	eQTLs	2548	MF	metal ion binding	628	24.6	5.3E-4	1.8E-1 
UChicago	Liver	HM2	LCL	eQTLs& 1025	BP	translation	32	3.1	2.6E-5	5.1E-2 
